# Supplementary material for: Complex‐centric proteome profiling by SEC‐SWATH‐MS
Source: Mol Syst Biol. 2019 Jan 14;15(1):e8438. doi: 10.15252/msb.20188438 (PMC6346213; doi:10.15252/msb.20188438)
Supplement: Supplementary file 2 — Dataset EV1 [file MSB-15-e8438-s002.xls]

## Sheet: Sheet1
protein_id	id	Entry_name	Status	Protein_names	Gene_names	Organism	Length	Mass	protein_mw	SibPepCorr	DECOY	1	2	3	4	5	6	7	8	9	10	11	12	13	14	15	16	17	18	19	20	21	22	23	24	25	26	27	28	29	30	31	32	33	34	35	36	37	38
P55011	AAAAAAAAAAAAAAAGAGAGAK	S12A2_HUMAN	reviewed	Solute carrier family 12 member 2 (Basolateral Na-K-Cl symporter) (Bumetanide-sensitive sodium-(potassium)-chloride cotransporter 1)	SLC12A2 NKCC1	Homo sapiens (Human)	1212	131,447	131.447	0.887535	0	6126	13091	29300	40721	48317	62738	59515	53975	61035	46534	52291	52490	35284	38853	31404	30199	41028	31065	38617	11022	20700	27018	10663	27058	2309	9055	8056	0	8716	8050	8271	7557	0	0	0	0	0	0
O14654	AAAAAAAAAASGAAIPPLIPPR	IRS4_HUMAN	reviewed	Insulin receptor substrate 4 (IRS-4) (160 kDa phosphotyrosine protein) (py160) (Phosphoprotein of 160 kDa) (pp160)	IRS4	Homo sapiens (Human)	1257	133,768	133.768	0.8358	0	4890	15986	39380	43622	56116	68018	67196	30034	61445	51803	36963	43988	31849	37092	11272	7096	35457	25623	28135	17206	23304	20869	10360	7613	11904	14584	12155	12547	5359	4743	14358	8791	2485	14106	0	0	0	0
O14654	AAAAAAAAAASGAAIPPLIPPRR	IRS4_HUMAN	reviewed	Insulin receptor substrate 4 (IRS-4) (160 kDa phosphotyrosine protein) (py160) (Phosphoprotein of 160 kDa) (pp160)	IRS4	Homo sapiens (Human)	1257	133,768	133.768	0.759849	0	660	2089	7109	13133	11672	13902	13846	8917	5691	2903	6384	8570	2797	8338	8309	2349	8977	0	0	0	0	1306	1086	2693	0	0	0	0	0	0	0	0	0	0	0	0	0	0
Q96JP5	AAAAAAAAAVSR	ZFP91_HUMAN	reviewed	E3 ubiquitin-protein ligase ZFP91 (EC 6.3.2.-) (Zinc finger protein 757) (Zinc finger protein 91 homolog) (Zfp-91)	ZFP91 ZNF757 FKSG11	Homo sapiens (Human)	570	63,445	63.445	0.934176	0	0	0	0	0	0	0	0	0	0	0	0	3643	3113	2108	1545	0	0	0	0	0	0	0	0	0	0	0	0	0	0	0	0	3682	4555	4403	5045	10284	23829	29925
Q9Y4H2	AAAAAAAAVPSAGPAGPAPTSAAGR	IRS2_HUMAN	reviewed	Insulin receptor substrate 2 (IRS-2)	IRS2	Homo sapiens (Human)	1338	137,334	137.334	0.634291	0	0	0	0	0	0	0	0	0	0	0	0	0	0	0	0	0	0	0	0	0	0	0	581	2593	2169	2995	3405	2451	4811	4366	4265	5595	4814	4189	3179	2751	4180	1245
P36578	AAAAAAALQAK	RL4_HUMAN	reviewed	60S ribosomal protein L4 (60S ribosomal protein L1)	RPL4 RPL1	Homo sapiens (Human)	427	47,697	47.697	0.976665	0	51886	137631	262012	315640	352265	311544	212400	139719	91436	58828	39211	30504	26432	21106	15367	16786	18876	10756	11737	10439	8985	8086	6288	8713	7269	7370	6824	4827	5469	5048	3631	4747	4321	3545	4266	3647	3708	3062
O76031	AAAAADLANR	CLPX_HUMAN	reviewed	ATP-dependent Clp protease ATP-binding subunit clpX-like, mitochondrial	CLPX	Homo sapiens (Human)	633	69,224	69.224	0.4997	0	0	0	0	0	0	0	0	0	0	0	0	0	0	1544	1026	1647	2232	0	2268	2356	2172	2031	1766	0	0	0	0	0	0	0	0	0	0	0	0	3058	3423	3285
A6NIH7	AAAAASAAGPGGLVAGK	U119B_HUMAN	reviewed	Protein unc-119 homolog B	UNC119B	Homo sapiens (Human)	251	28,137	28.137	0.974414	0	0	0	0	0	0	0	0	0	0	0	0	0	0	0	0	0	0	0	0	0	0	0	0	0	0	0	0	0	0	0	0	0	0	0	0	0	0	0
A6NIH7	AAAAASAAGPGGLVAGKEEK	U119B_HUMAN	reviewed	Protein unc-119 homolog B	UNC119B	Homo sapiens (Human)	251	28,137	28.137	0.966741	0	0	0	0	0	0	0	0	0	0	0	0	0	0	0	0	0	0	0	0	0	0	0	0	0	0	0	0	0	0	0	0	0	0	0	0	0	0	0
Q9P258	AAAAAWEEPSSGNGTAR	RCC2_HUMAN	reviewed	Protein RCC2 (RCC1-like protein TD-60) (Telophase disk protein of 60 kDa)	RCC2 KIAA1470 TD60	Homo sapiens (Human)	522	56,085	56.085	0.966981	0	0	0	1323	1445	1402	1630	1289	1186	923	1505	1346	1045	1164	0	0	0	0	0	0	0	0	0	0	0	0	0	0	0	0	0	0	0	0	0	0	0	0	703
Q96L91	AAAAPFQTSQASASAPR	EP400_HUMAN	reviewed	E1A-binding protein p400 (EC 3.6.4.-) (CAG repeat protein 32) (Domino homolog) (hDomino) (Trinucleotide repeat-containing gene 12 protein) (p400 kDa SWI2/SNF2-related protein)	EP400 CAGH32 KIAA1498 KIAA1818 TNRC12	Homo sapiens (Human)	3159	343,489	343.489	0.718001	0	0	0	0	1370	1045	1143	1263	0	0	0	0	0	0	0	0	0	0	0	0	0	0	0	0	0	0	0	0	0	0	0	0	0	0	0	0	0	0	0
P52701	AAAAPGASPSPGGDAAWSEAGPGPRPLAR	MSH6_HUMAN	reviewed	DNA mismatch repair protein Msh6 (hMSH6) (G/T mismatch-binding protein) (GTBP) (GTMBP) (MutS protein homolog 6) (MutS-alpha 160 kDa subunit) (p160)	MSH6 GTBP	Homo sapiens (Human)	1360	152,786	152.786	0.708981	0	0	902	3657	3315	2639	5344	3390	3511	3757	4248	7091	3870	3834	3574	2663	3028	3805	4202	7935	3591	4510	7867	3924	7372	3195	6393	3255	2135	2845	2320	2117	3169	3155	3156	3217	3267	9261	13952
A1X283	AAAASVPNADGLK	SPD2B_HUMAN	reviewed	SH3 and PX domain-containing protein 2B (Adapter protein HOFI) (Factor for adipocyte differentiation 49) (Tyrosine kinase substrate with four SH3 domains)	SH3PXD2B FAD49 KIAA1295 TKS4	Homo sapiens (Human)	911	101,579	101.579	0.365266	0	0	0	0	0	0	0	0	0	0	0	0	0	0	0	0	0	0	0	0	0	0	0	0	0	0	0	0	0	0	0	0	0	1324	1288	9439	1186	2190	2494
Q9NRL3	AAAAVAAAASSC(UniMod:4)RPLGSGAGPGPTGAAPVSAPAPGPGPAGK	STRN4_HUMAN	reviewed	Striatin-4 (Zinedin)	STRN4 ZIN	Homo sapiens (Human)	753	80,596	80.596	0.848945	0	982	1446	4131	5049	5911	5657	5871	5877	6186	5601	5976	5914	6244	4543	3490	3678	5062	3337	4819	3378	3729	3503	2234	2984	2210	1890	0	0	0	0	0	0	0	0	0	0	0	0
Q9BQE4	AAAAVEPDVVVK	SELS_HUMAN	reviewed	Selenoprotein S (SelS) (VCP-interacting membrane protein)	VIMP SELS AD-015 SBBI8	Homo sapiens (Human)	189	21,163	21.163	0.733129	0	0	0	0	1997	2438	2612	3383	3960	4660	4806	4642	3892	4040	4074	2718	3832	0	0	0	0	0	3507	2395	2660	1911	0	0	0	0	0	0	0	0	0	0	0	0	0
Q96D53	AAADGDRDC(UniMod:4)VLQK	COQ8B_HUMAN	reviewed	Atypical kinase COQ8B, mitochondrial (EC 2.7.-.-) (AarF domain-containing protein kinase 4) (Coenzyme Q protein 8B)	COQ8B ADCK4	Homo sapiens (Human)	544	60,069	60.069	0.631783	0	0	0	0	0	1415	1535	1674	2136	1937	0	1771	1047	1228	1022	721	0	0	0	0	0	0	0	0	0	0	0	0	0	0	0	0	0	0	0	0	0	0	0
Q6P2E9	AAADTLQGPMQAAYR	EDC4_HUMAN	reviewed	Enhancer of mRNA-decapping protein 4 (Autoantigen Ge-1) (Autoantigen RCD-8) (Human enhancer of decapping large subunit) (Hedls)	EDC4 HEDLS	Homo sapiens (Human)	1401	151,661	151.661	0.787005	0	2188	4374	7288	6734	6975	9861	9073	8879	8737	8593	8280	5689	5259	5179	2913	3567	0	0	0	0	0	0	0	0	0	0	0	0	0	0	0	0	0	0	0	0	0	0
Q9NQP4	AAAEDVNVTFEDQQK	PFD4_HUMAN	reviewed	Prefoldin subunit 4 (Protein C-1)	PFDN4 PFD4	Homo sapiens (Human)	134	15,314	15.314	0.955853	0	0	0	0	0	0	0	0	0	0	0	0	0	0	0	0	0	0	0	0	0	0	0	0	0	0	5335	4234	2415	3631	0	0	0	0	0	0	0	0	2844
O95551	AAAEEGHIIPR	TYDP2_HUMAN	reviewed	Tyrosyl-DNA phosphodiesterase 2 (Tyr-DNA phosphodiesterase 2) (hTDP2) (EC 3.1.4.-) (5'-tyrosyl-DNA phosphodiesterase) (5'-Tyr-DNA phosphodiesterase) (ETS1-associated protein 2) (ETS1-associated protein II) (EAPII) (TRAF and TNF receptor-associated protein) (Tyrosyl-RNA phosphodiesterase) (VPg unlinkase)	TDP2 EAP2 TTRAP AD-022	Homo sapiens (Human)	362	40,930	40.93	0.95364	0	0	0	0	0	0	0	0	0	0	0	0	0	0	0	0	0	0	0	0	0	0	0	0	0	0	0	0	0	0	0	0	0	0	0	0	0	0	0
O15357	AAAEELLAR	SHIP2_HUMAN	reviewed	Phosphatidylinositol 3,4,5-trisphosphate 5-phosphatase 2 (EC 3.1.3.86) (Inositol polyphosphate phosphatase-like protein 1) (INPPL-1) (Protein 51C) (SH2 domain-containing inositol 5'-phosphatase 2) (SH2 domain-containing inositol phosphatase 2) (SHIP-2)	INPPL1 SHIP2	Homo sapiens (Human)	1258	138,599	138.599	0.556448	0	0	0	0	0	0	0	0	5251	5910	5442	4944	4853	3590	3667	3014	0	0	0	0	0	4264	2913	3585	6484	3768	4617	5941	4948	5803	4111	3646	2198	2151	0	0	0	0	0
Q96P70	AAAEEQIK	IPO9_HUMAN	reviewed	Importin-9 (Imp9) (Ran-binding protein 9) (RanBP9)	IPO9 IMP9 KIAA1192 RANBP9 HSPC273	Homo sapiens (Human)	1041	115,963	115.963	0.917356	0	0	0	0	0	0	0	0	0	0	0	0	0	0	0	0	0	0	0	0	0	0	0	0	0	0	0	0	0	0	0	0	0	0	0	0	0	0	0
P30260	AAAEGLMSLLR	CDC27_HUMAN	reviewed	Cell division cycle protein 27 homolog (Anaphase-promoting complex subunit 3) (APC3) (CDC27 homolog) (CDC27Hs) (H-NUC)	CDC27 ANAPC3 D0S1430E D17S978E	Homo sapiens (Human)	824	91,867	91.867	0.800537	0	0	1746	4312	5081	4543	5842	5301	4621	5874	6681	6825	5083	4266	0	0	3868	6158	5214	6224	5303	4994	5393	3949	0	2634	3232	2476	1285	0	0	0	0	0	0	0	0	0	0
O15042	AAAEIYEEFLAAFEGSDGNK	SR140_HUMAN	reviewed	U2 snRNP-associated SURP motif-containing protein (140 kDa Ser/Arg-rich domain protein) (U2-associated protein SR140)	U2SURP KIAA0332 SR140	Homo sapiens (Human)	1029	118,292	118.292	0.511051	0	0	0	0	0	0	0	0	0	0	0	0	0	0	0	0	0	0	0	0	0	0	0	0	0	0	683	1567	882	0	0	0	0	0	0	0	0	0	0
Q01780	AAAEQAISVR	EXOSX_HUMAN	reviewed	Exosome component 10 (EC 3.1.13.-) (Autoantigen PM/Scl 2) (P100 polymyositis-scleroderma overlap syndrome-associated autoantigen) (Polymyositis/scleroderma autoantigen 100 kDa) (PM/Scl-100) (Polymyositis/scleroderma autoantigen 2)	EXOSC10 PMSCL PMSCL2 RRP6	Homo sapiens (Human)	885	100,831	100.831	0.939211	0	2256	6353	13358	18370	23094	22966	13987	7969	7294	5400	3159	4955	2833	741	1343	2028	0	0	0	0	0	0	0	0	0	0	0	1165	1464	1121	941	0	0	0	0	0	0	0
P02786	AAAEVAGQFVIK	TFR1_HUMAN	reviewed	Transferrin receptor protein 1 (TR) (TfR) (TfR1) (Trfr) (T9) (p90) (CD antigen CD71) [Cleaved into: Transferrin receptor protein 1, serum form (sTfR)]	TFRC	Homo sapiens (Human)	760	84,871	84.871	0.938167	0	4044	7786	13308	20022	23986	34515	35853	41739	47848	50316	44252	36811	34460	27827	22803	26464	28921	21785	23559	20019	20894	19569	15494	20298	13767	12454	10656	6872	6779	4663	3864	5824	5746	5611	4407	0	0	0
P07954	AAAEVNQDYGLDPK	FUMH_HUMAN	reviewed	Fumarate hydratase, mitochondrial (Fumarase) (EC 4.2.1.2)	FH	Homo sapiens (Human)	510	54,637	54.637	0.959568	0	0	0	0	0	0	0	0	0	0	0	0	0	0	0	0	0	0	0	0	0	0	0	0	0	0	0	0	0	0	0	0	0	0	0	0	0	0	0
Q9Y490	AAAFEEQENETVVVK	TLN1_HUMAN	reviewed	Talin-1	TLN1 KIAA1027 TLN	Homo sapiens (Human)	2541	269,767	269.767	0.939567	0	0	0	0	0	0	0	0	0	0	0	0	0	0	0	0	0	0	0	0	0	0	0	0	0	0	642	864	841	1203	1893	3038	3968	4453	4769	4292	12078	30127	51288
O94826	AAAFEQLQK	TOM70_HUMAN	reviewed	Mitochondrial import receptor subunit TOM70 (Mitochondrial precursor proteins import receptor) (Translocase of outer membrane 70 kDa subunit) (Translocase of outer mitochondrial membrane protein 70)	TOMM70 KIAA0719 TOM70 TOMM70A	Homo sapiens (Human)	608	67,455	67.455	0.784615	0	2111	4020	9811	12588	16595	20672	26051	29352	34842	35204	37359	32159	29629	29084	22574	27767	33818	24506	27936	24977	28583	27496	21933	26500	18387	21472	19043	13032	14991	15349	14317	13423	11183	9020	8789	9054	9915	9596
Q96L58	AAAFLAVLVASAPR	B3GT6_HUMAN	reviewed	Beta-1,3-galactosyltransferase 6 (Beta-1,3-GalTase 6) (Beta3Gal-T6) (Beta3GalT6) (EC 2.4.1.134) (GAG GalTII) (Galactosyltransferase II) (Galactosylxylosylprotein 3-beta-galactosyltransferase) (UDP-Gal:betaGal beta 1,3-galactosyltransferase polypeptide 6)	B3GALT6	Homo sapiens (Human)	329	37,138	37.138	0.718689	0	881	3360	6634	7637	4993	5572	4023	0	0	0	0	0	0	0	0	0	0	0	0	0	0	0	0	0	0	0	0	0	0	0	0	0	0	0	0	0	0	0
Q16555	AAAFVTSPPLSPDPTTPDFLNSLLSC(UniMod:4)GDLQVTGSAHC(UniMod:4)TFNTAQK	DPYL2_HUMAN	reviewed	Dihydropyrimidinase-related protein 2 (DRP-2) (Collapsin response mediator protein 2) (CRMP-2) (N2A3) (Unc-33-like phosphoprotein 2) (ULIP-2)	DPYSL2 CRMP2 ULIP2	Homo sapiens (Human)	572	62,294	62.294	0.630759	0	0	0	0	0	0	0	0	0	0	0	0	0	0	0	0	0	0	0	0	0	0	0	0	0	0	0	0	0	0	0	0	0	0	0	0	5081	3180	3037
Q96S52	AAAGAAATHLEVAR	PIGS_HUMAN	reviewed	GPI transamidase component PIG-S (Phosphatidylinositol-glycan biosynthesis class S protein)	PIGS UNQ1873/PRO4316	Homo sapiens (Human)	555	61,656	61.656	0.773426	0	2905	6394	13229	16533	18607	23987	23326	26867	30320	29682	26442	21596	21869	18552	13598	15690	20764	14234	18028	13704	16591	17466	18605	23166	19676	641	12926	0	0	0	0	0	0	0	0	6237	7735	7276
Q8N4T8	AAAGDLGGDHLAFSC(UniMod:4)DVAK	CBR4_HUMAN	reviewed	Carbonyl reductase family member 4 (EC 1.-.-.-) (3-ketoacyl-[acyl-carrier-protein] reductase beta subunit) (KAR beta subunit) (3-oxoacyl-[acyl-carrier-protein] reductase) (EC 1.1.1.-) (Quinone reductase CBR4) (Short chain dehydrogenase/reductase family 45C member 1)	CBR4 SDR45C1	Homo sapiens (Human)	237	25,301	25.301	0.974309	0	0	0	0	0	0	0	0	0	0	0	0	0	0	0	0	0	0	0	0	0	0	0	0	0	0	0	0	0	0	0	0	0	0	0	0	0	0	0
P23381	AAAGEDYKADC(UniMod:4)PPGNPAPTSNHGPDATEAEEDFVDPWTVQTSSAK	SYWC_HUMAN	reviewed	Tryptophan--tRNA ligase, cytoplasmic (EC 6.1.1.2) (Interferon-induced protein 53) (IFP53) (Tryptophanyl-tRNA synthetase) (TrpRS) (hWRS) [Cleaved into: T1-TrpRS; T2-TrpRS]	WARS IFI53 WRS	Homo sapiens (Human)	471	53,165	53.165	0.959659	0	0	0	0	0	0	0	0	0	0	0	0	0	0	0	0	0	0	0	0	0	0	0	0	0	0	0	0	0	0	0	0	0	0	0	0	0	0	0
P35221	AAAGEFADDPC(UniMod:4)SSVK	CTNA1_HUMAN	reviewed	Catenin alpha-1 (Alpha E-catenin) (Cadherin-associated protein) (Renal carcinoma antigen NY-REN-13)	CTNNA1	Homo sapiens (Human)	906	100,071	100.071	0.579834	0	400	862	2032	2312	3222	3588	4125	4498	4943	4481	4212	4260	3719	2598	2636	2436	3740	2135	3325	2262	3009	2723	2661	3732	2577	2615	3400	2036	2802	1831	1208	0	0	0	0	881	721	1202
Q96C19	AAAGELQEDSGLC(UniMod:4)VLAR	EFHD2_HUMAN	reviewed	EF-hand domain-containing protein D2 (Swiprosin-1)	EFHD2 SWS1	Homo sapiens (Human)	240	26,697	26.697	0.952006	0	0	0	0	0	0	0	0	0	0	0	0	0	0	0	0	0	0	0	0	0	0	0	0	0	0	0	0	0	0	0	0	0	0	0	0	0	0	0
Q9GZT9	AAAGGQGSAVAAEAEPGKEEPPAR	EGLN1_HUMAN	reviewed	Egl nine homolog 1 (EC 1.14.11.29) (Hypoxia-inducible factor prolyl hydroxylase 2) (HIF-PH2) (HIF-prolyl hydroxylase 2) (HPH-2) (Prolyl hydroxylase domain-containing protein 2) (PHD2) (SM-20)	EGLN1 C1orf12 PNAS-118 PNAS-137	Homo sapiens (Human)	426	46,021	46.021	0.961257	0	0	0	0	0	0	0	0	0	0	0	0	0	0	0	0	0	0	0	0	0	0	0	0	0	0	0	0	0	0	0	0	0	0	0	0	0	0	0
Q5VSL9	AAAGLLPGGK	STRP1_HUMAN	reviewed	Striatin-interacting protein 1 (Protein FAM40A)	STRIP1 FAM40A KIAA1761	Homo sapiens (Human)	837	95,576	95.576	0.850175	0	0	0	6381	8854	8466	10491	10837	10817	13969	9915	11419	0	7708	6970	5366	5625	5594	4050	0	0	0	0	0	0	0	0	0	0	0	0	0	0	0	0	0	0	0	0
O14497	AAAGQESEGPAVGPPQPLGK	ARI1A_HUMAN	reviewed	AT-rich interactive domain-containing protein 1A (ARID domain-containing protein 1A) (B120) (BRG1-associated factor 250) (BAF250) (BRG1-associated factor 250a) (BAF250A) (Osa homolog 1) (hOSA1) (SWI-like protein) (SWI/SNF complex protein p270) (SWI/SNF-related, matrix-associated, actin-dependent regulator of chromatin subfamily F member 1) (hELD)	ARID1A BAF250 BAF250A C1orf4 OSA1 SMARCF1	Homo sapiens (Human)	2285	242,045	242.045	0.869264	0	0	0	0	0	0	1363	1524	1262	2354	6832	14015	16277	16139	9908	3840	3873	2750	0	0	0	0	0	0	0	0	0	0	943	1789	2187	2066	1242	844	2911	3312	3520	1308	0
P58107	AAAGYPDPYSR	EPIPL_HUMAN	reviewed	Epiplakin (450 kDa epidermal antigen)	EPPK1 EPIPL	Homo sapiens (Human)	5090	555,621	555.621	0.963412	0	0	0	0	0	0	0	0	0	0	0	0	0	3226	2964	3128	18234	58240	55562	47352	18546	10298	4095	1525	2757	0	0	0	0	0	0	0	0	0	0	0	0	0	0
Q9BR61	AAAHLQGLIQVASR	ACBD6_HUMAN	reviewed	Acyl-CoA-binding domain-containing protein 6	ACBD6	Homo sapiens (Human)	282	31,151	31.151	0.766868	0	0	0	0	0	0	0	0	0	0	0	0	0	0	0	0	0	0	0	0	0	0	0	0	0	0	0	0	0	0	0	0	0	0	0	0	0	0	0
P08107	AAAIGIDLGTTYSC(UniMod:4)VGVFQHGK	NA	NA	NA	NA	NA	NA	NA	NA	0.887207	0	20327	41470	93566	115040	102819	116812	120965	144010	162556	143004	119521	113254	103612	98146	81098	89024	115068	99956	105553	101890	104869	92746	106119	159162	105755	137231	132922	74557	123500	111319	117810	129768	170726	172714	184723	192676	204019	245688
Q96NB2	AAAIGITQVVISR	SFXN2_HUMAN	reviewed	Sideroflexin-2	SFXN2	Homo sapiens (Human)	322	36,232	36.232	0.56253	0	2761	3996	7235	8671	8183	9469	9136	9139	11679	10594	10826	8145	9008	7609	5555	7087	9137	7764	9100	7157	7396	6894	6468	8623	5332	6238	5473	2695	4961	3350	3040	3380	4764	5148	0	3940	3688	3044
Q8TAE8	AAALAAAVAQDPAASGAPSS	G45IP_HUMAN	reviewed	Growth arrest and DNA damage-inducible proteins-interacting protein 1 (39S ribosomal protein L59, mitochondrial) (MRP-L59) (CKII beta-associating protein) (CR6-interacting factor 1) (CRIF1) (Papillomavirus L2-interacting nuclear protein 1) (PLINP) (PLINP-1) (p53-responsive gene 6 protein)	GADD45GIP1 MRPL59 PLINP1 PRG6	Homo sapiens (Human)	222	25,384	25.384	0.855976	0	0	1281	2390	3644	2595	4777	5025	4711	5906	6016	6313	6220	6778	8423	8911	11641	17924	14157	12669	7488	6428	3940	0	0	0	0	0	0	0	0	0	0	0	0	0	0	0	0
Q8IYS1	AAALASGC(UniMod:4)TVEIK	P20D2_HUMAN	reviewed	Peptidase M20 domain-containing protein 2 (Aminoacylase-1-like protein 2)	PM20D2 ACY1L2	Homo sapiens (Human)	436	47,776	47.776	0.88928	0	0	0	0	0	0	0	0	0	0	0	0	0	0	0	0	0	0	0	0	0	0	0	0	0	0	301	784	462	0	0	0	0	0	0	0	2351	1909	2032
Q7Z392	AAALC(UniMod:4)NAC(UniMod:4)ELSGK	TPC11_HUMAN	reviewed	Trafficking protein particle complex subunit 11	TRAPPC11 C4orf41	Homo sapiens (Human)	1133	128,881	128.881	0.752413	0	0	0	0	0	0	0	1949	2540	3668	3375	4320	3760	3123	3267	2520	1995	2819	1565	1786	0	0	0	0	0	0	0	0	0	0	0	0	0	0	0	0	0	0	0
P31948	AAALEAM(UniMod:35)K	STIP1_HUMAN	reviewed	Stress-induced-phosphoprotein 1 (STI1) (Hsc70/Hsp90-organizing protein) (Hop) (Renal carcinoma antigen NY-REN-11) (Transformation-sensitive protein IEF SSP 3521)	STIP1	Homo sapiens (Human)	543	62,639	62.639	0.880976	0	0	0	0	0	0	0	0	0	0	0	0	0	0	0	0	0	0	0	0	0	0	0	0	0	0	0	0	0	0	0	0	0	0	0	0	0	0	0
P31948	AAALEAMK	STIP1_HUMAN	reviewed	Stress-induced-phosphoprotein 1 (STI1) (Hsc70/Hsp90-organizing protein) (Hop) (Renal carcinoma antigen NY-REN-11) (Transformation-sensitive protein IEF SSP 3521)	STIP1	Homo sapiens (Human)	543	62,639	62.639	0.865492	0	0	0	0	0	0	0	0	0	0	0	0	0	0	0	0	0	0	0	0	0	0	0	0	0	0	0	0	0	0	0	0	0	0	0	0	0	0	6168
P31948	AAALEAMKDYTK	STIP1_HUMAN	reviewed	Stress-induced-phosphoprotein 1 (STI1) (Hsc70/Hsp90-organizing protein) (Hop) (Renal carcinoma antigen NY-REN-11) (Transformation-sensitive protein IEF SSP 3521)	STIP1	Homo sapiens (Human)	543	62,639	62.639	0.906886	0	0	0	0	0	0	0	0	0	0	0	0	0	0	0	0	0	0	0	0	0	0	0	0	0	0	0	0	0	0	0	0	0	5339	5865	7696	5877	7256	8333
P31948	AAALEFLNR	STIP1_HUMAN	reviewed	Stress-induced-phosphoprotein 1 (STI1) (Hsc70/Hsp90-organizing protein) (Hop) (Renal carcinoma antigen NY-REN-11) (Transformation-sensitive protein IEF SSP 3521)	STIP1	Homo sapiens (Human)	543	62,639	62.639	0.905757	0	0	0	0	0	0	0	0	0	0	0	0	0	0	0	0	0	0	0	0	0	0	0	0	0	0	0	0	3089	4598	4760	6815	10881	17275	16315	16650	14898	14265	15861
P31948	AAALEFLNRFEEAK	STIP1_HUMAN	reviewed	Stress-induced-phosphoprotein 1 (STI1) (Hsc70/Hsp90-organizing protein) (Hop) (Renal carcinoma antigen NY-REN-11) (Transformation-sensitive protein IEF SSP 3521)	STIP1	Homo sapiens (Human)	543	62,639	62.639	0.909056	0	0	0	0	0	0	0	0	0	0	0	0	0	0	0	0	0	0	0	0	0	0	0	0	0	0	0	0	0	0	0	0	1529	1951	2479	2254	2576	2134	3471
P31948	AAALEFLNRFEEAKR	STIP1_HUMAN	reviewed	Stress-induced-phosphoprotein 1 (STI1) (Hsc70/Hsp90-organizing protein) (Hop) (Renal carcinoma antigen NY-REN-11) (Transformation-sensitive protein IEF SSP 3521)	STIP1	Homo sapiens (Human)	543	62,639	62.639	0.857969	0	0	0	0	0	0	0	0	0	0	0	0	0	0	0	0	0	0	0	0	0	0	0	0	0	0	0	0	0	0	0	0	0	0	0	0	0	0	0
Q13423	AAALEQFK	NNTM_HUMAN	reviewed	NAD(P) transhydrogenase, mitochondrial (EC 1.6.1.2) (Nicotinamide nucleotide transhydrogenase) (Pyridine nucleotide transhydrogenase)	NNT	Homo sapiens (Human)	1086	113,896	113.896	0.932428	0	4422	8239	15493	22260	27928	40281	41668	47707	56704	52651	47829	42161	32699	31830	23495	26391	33830	22551	26858	23673	22982	19556	18536	19075	16386	16149	16207	13285	15888	9841	7721	8182	7861	6248	6762	6308	6065	5443
P98172	AAALSLSTLASPK	EFNB1_HUMAN	reviewed	Ephrin-B1 (EFL-3) (ELK ligand) (ELK-L) (EPH-related receptor tyrosine kinase ligand 2) (LERK-2)	EFNB1 EFL3 EPLG2 LERK2	Homo sapiens (Human)	346	38,007	38.007	0.870655	0	2009	4267	7010	7946	9591	12399	12929	14459	15224	16438	17717	13970	12880	12132	8906	10980	12696	10731	11204	9713	10207	10362	8967	9835	7354	7310	6401	4660	6071	5495	0	0	0	0	0	0	0	0
O60716	AAALVLQTIWGYK	CTND1_HUMAN	reviewed	Catenin delta-1 (Cadherin-associated Src substrate) (CAS) (p120 catenin) (p120(ctn)) (p120(cas))	CTNND1 KIAA0384	Homo sapiens (Human)	968	108,170	108.17	0.854817	0	0	0	0	0	0	0	0	0	0	0	0	0	0	0	0	0	0	0	0	0	0	0	0	0	0	0	0	0	0	0	0	0	0	0	0	2614	4388	4865
Q14498	AAAMANNLQK	RBM39_HUMAN	reviewed	RNA-binding protein 39 (CAPER alpha) (Hepatocellular carcinoma protein 1) (RNA-binding motif protein 39) (RNA-binding region-containing protein 2) (Splicing factor HCC1)	RBM39 HCC1 RNPC2	Homo sapiens (Human)	530	59,380	59.38	0.353653	0	0	823	1546	1975	0	0	0	0	0	0	0	0	0	0	0	0	0	0	0	0	0	0	0	0	0	0	0	0	0	0	0	0	0	0	0	0	0	0
Q15042	AAAMTPPEEELKR	RB3GP_HUMAN	reviewed	Rab3 GTPase-activating protein catalytic subunit (RAB3 GTPase-activating protein 130 kDa subunit) (Rab3-GAP p130) (Rab3-GAP)	RAB3GAP1 KIAA0066 RAB3GAP	Homo sapiens (Human)	981	110,524	110.524	0.837247	0	0	0	0	0	0	0	2751	3039	3703	4110	4232	4692	4314	4573	3201	6145	6752	6653	8969	6847	9345	10201	9520	14042	10518	12574	11852	6844	7360	7338	0	0	0	0	0	0	0	0
Q9NX63	AAANEQLTR	MIC19_HUMAN	reviewed	MICOS complex subunit MIC19 (Coiled-coil-helix-coiled-coil-helix domain-containing protein 3)	CHCHD3 MIC19 MINOS3	Homo sapiens (Human)	227	26,152	26.152	0.97725	0	3124	5097	8873	9216	7996	8628	7662	4595	3903	4829	4036	3043	2891	1564	0	1489	1622	1106	1653	0	0	0	1022	1206	803	0	0	0	0	0	0	0	0	441	181	220	0	0
A5YKK6	AAANFSDR	CNOT1_HUMAN	reviewed	CCR4-NOT transcription complex subunit 1 (CCR4-associated factor 1) (Negative regulator of transcription subunit 1 homolog) (NOT1H) (hNOT1)	CNOT1 CDC39 KIAA1007 NOT1 AD-005	Homo sapiens (Human)	2376	266,939	266.939	0.757306	0	0	0	0	0	1502	1225	2113	1564	1631	1461	1649	1267	0	0	0	0	0	0	0	0	0	0	0	0	0	0	0	0	0	0	0	0	0	0	0	0	0	0
P26641	AAAPAPEEEM(UniMod:35)DEC(UniMod:4)EQALAAEPK	EF1G_HUMAN	reviewed	Elongation factor 1-gamma (EF-1-gamma) (eEF-1B gamma)	EEF1G EF1G PRO1608	Homo sapiens (Human)	437	50,119	50.119	0.67202	0	0	0	0	0	0	0	0	0	0	0	0	0	0	0	382	1344	5974	3784	6900	5676	6157	3360	0	0	0	0	0	0	0	0	0	0	0	0	0	0	0	0
P26641	AAAPAPEEEMDEC(UniMod:4)EQALAAEPK	EF1G_HUMAN	reviewed	Elongation factor 1-gamma (EF-1-gamma) (eEF-1B gamma)	EEF1G EF1G PRO1608	Homo sapiens (Human)	437	50,119	50.119	0.853556	0	0	0	6559	8454	4036	8425	12071	11314	14331	13668	13523	9738	19006	10265	8476	25582	56598	57784	78765	63356	62231	51078	33905	32443	20836	19203	17504	8896	17097	13626	13826	20014	35966	52116	52039	32120	26825	28094
P20810	AAAPAPVSEAVC(UniMod:4)R	ICAL_HUMAN	reviewed	Calpastatin (Calpain inhibitor) (Sperm BS-17 component)	CAST	Homo sapiens (Human)	708	76,573	76.573	0.919284	0	0	0	0	0	0	0	0	0	0	0	0	0	0	0	0	0	0	0	0	0	4918	6500	10454	20329	28713	50280	88044	121363	169861	123368	65497	43082	30288	16335	10596	7769	5848	4260
Q8N5W9	AAAPGTLEPDAAAATPAAPSPASLPLAPGC(UniMod:4)ALR	F101B_HUMAN	reviewed	Filamin-interacting protein FAM101B (Protein FAM101B) (Regulator of filamin protein B) (RefilinB)	FAM101B	Homo sapiens (Human)	214	22,882	22.882	0.811822	0	0	0	0	0	4994	9748	9622	8055	8313	4455	4907	11295	7860	6600	2722	0	0	0	0	0	0	0	0	0	0	0	0	0	0	0	0	0	0	0	0	0	0	0
P31350	AAAPGVEDEPLLR	RIR2_HUMAN	reviewed	Ribonucleoside-diphosphate reductase subunit M2 (EC 1.17.4.1) (Ribonucleotide reductase small chain) (Ribonucleotide reductase small subunit)	RRM2 RR2	Homo sapiens (Human)	389	44,878	44.878	0.907332	0	0	681	1224	1728	0	2350	2070	2168	2593	2068	2472	2575	2589	0	0	0	241	787	1707	1427	0	0	0	0	0	9304	2168	1266	1547	2008	2697	3814	5228	6774	8786	8457	11593	19533
Q16643	AAAPQAWAGPMEEPPQAQAPPR	DREB_HUMAN	reviewed	Drebrin (Developmentally-regulated brain protein)	DBN1 D0S117E	Homo sapiens (Human)	649	71,429	71.429	0.909097	0	0	0	0	0	0	0	0	0	0	0	0	0	0	0	0	0	0	0	0	0	0	0	0	0	0	3396	7274	8538	18112	20559	16551	13317	12085	0	0	0	0	0
Q8TF74	AAAPRPPVSAASGRPQDDTDSSR	WIPF2_HUMAN	reviewed	WAS/WASL-interacting protein family member 2 (WASP-interacting protein-related protein) (WIP- and CR16-homologous protein) (WIP-related protein)	WIPF2 WICH WIRE PP10631	Homo sapiens (Human)	440	46,289	46.289	0.376979	0	0	0	0	0	0	0	0	0	0	0	0	0	0	0	0	0	0	0	0	0	0	0	0	0	0	0	0	0	0	0	0	0	0	1906	2293	2188	684	1992
P53618	AAAQC(UniMod:4)YIDLIIK	COPB_HUMAN	reviewed	Coatomer subunit beta (Beta-coat protein) (Beta-COP)	COPB1 COPB MSTP026	Homo sapiens (Human)	953	107,142	107.142	0.93577	0	744	1410	3020	4367	5044	4687	4462	5388	7869	6549	6577	6246	5192	4139	3715	4479	4765	4322	5212	4178	5042	5533	8859	17994	18453	29064	26736	7893	6271	3544	2639	2374	2396	1787	1224	1082	1103	0
Q9NVA2	AAAQLLQSQAQQSGAQQTK	SEP11_HUMAN	reviewed	Septin-11	SEPT11	Homo sapiens (Human)	429	49,398	49.398	0.933986	0	0	0	0	0	0	0	0	0	0	0	0	0	2615	3926	4983	12397	32669	44107	67828	53958	53050	39508	34374	36238	21473	36823	76827	57876	46958	18695	7315	5447	3703	4123	3060	3196	2428	1450
Q9NVA2	AAAQLLQSQAQQSGAQQTKK	SEP11_HUMAN	reviewed	Septin-11	SEPT11	Homo sapiens (Human)	429	49,398	49.398	0.911508	0	0	0	0	0	0	0	0	0	0	0	0	0	0	0	0	0	963	1771	2702	1547	1589	1068	980	1024	0	1326	2397	1932	1850	903	0	0	0	0	0	0	0	0
O14981	AAAQQLGEVVK	BTAF1_HUMAN	reviewed	TATA-binding protein-associated factor 172 (EC 3.6.4.-) (ATP-dependent helicase BTAF1) (B-TFIID transcription factor-associated 170 kDa subunit) (TAF(II)170) (TBP-associated factor 172) (TAF-172)	BTAF1 TAF172	Homo sapiens (Human)	1849	206,887	206.887	0.724473	0	0	0	2132	2053	2634	3906	2998	3150	4131	3995	4052	3754	2880	2433	2630	2373	2881	2675	2450	2030	2678	2351	1847	0	1885	1790	1484	0	1589	1182	842	0	0	0	0	0	0	0
O95801	AAAQYYLGNFR	TTC4_HUMAN	reviewed	Tetratricopeptide repeat protein 4 (TPR repeat protein 4)	TTC4 My044	Homo sapiens (Human)	387	44,679	44.679	0.797372	0	0	0	0	0	0	0	0	0	0	0	0	0	0	0	0	0	0	0	0	0	0	0	0	0	0	0	0	0	0	0	0	0	0	0	0	0	0	0
Q9H2M9	AAASGNENIQPPPLAYK	RBGPR_HUMAN	reviewed	Rab3 GTPase-activating protein non-catalytic subunit (RGAP-iso) (Rab3 GTPase-activating protein 150 kDa subunit) (Rab3-GAP p150) (Rab3-GAP150) (Rab3-GAP regulatory subunit)	RAB3GAP2 KIAA0839	Homo sapiens (Human)	1393	155,985	155.985	0.702346	0	0	0	0	0	0	0	0	0	0	0	0	0	0	0	0	0	0	0	2696	7249	7958	2454	1434	9329	6504	3882	9375	2476	0	0	0	0	0	0	0	0	0	0
Q96BN8	AAASGQPRPEMQC(UniMod:4)PAEHEEDMYR	OTUL_HUMAN	reviewed	Ubiquitin thioesterase otulin (EC 3.4.19.12) (Deubiquitinating enzyme otulin) (OTU domain-containing deubiquitinase with linear linkage specificity) (Ubiquitin thioesterase Gumby)	OTULIN FAM105B	Homo sapiens (Human)	352	40,263	40.263	0.658691	0	0	0	0	0	0	0	0	0	0	0	0	0	0	0	0	0	0	0	0	0	0	0	0	0	0	0	0	0	0	0	0	0	0	0	0	0	0	0
Q7Z5L9	AAASLAAVSGTAAASLGSAQPTDLGAHK	I2BP2_HUMAN	reviewed	Interferon regulatory factor 2-binding protein 2 (IRF-2-binding protein 2) (IRF-2BP2)	IRF2BP2	Homo sapiens (Human)	587	61,025	61.025	0.824749	0	0	0	0	0	0	0	0	0	0	0	0	0	0	2012	2612	2780	4476	4128	8185	4221	9186	10351	4679	10570	6037	5052	9264	3867	9474	7902	4563	11117	15325	13980	13182	11874	11654	15406
Q9UNS1	AAASLSQPEEEQK	TIM_HUMAN	reviewed	Protein timeless homolog (hTIM)	TIMELESS TIM TIM1 TIMELESS1	Homo sapiens (Human)	1208	138,658	138.658	0.830161	0	0	0	0	0	0	0	0	584	725	904	360	822	0	0	0	542	943	643	0	0	0	0	0	862	842	903	964	724	885	0	0	0	1023	1243	2747	4027	4602	2238
Q9UNS1	AAASLSQPEEEQKLQPELQPK	TIM_HUMAN	reviewed	Protein timeless homolog (hTIM)	TIMELESS TIM TIM1 TIMELESS1	Homo sapiens (Human)	1208	138,658	138.658	0.867769	0	0	0	0	0	0	0	0	0	0	0	0	0	0	0	0	0	0	0	0	0	0	0	0	0	0	0	0	0	0	0	0	0	0	0	2152	4776	4604	4342
P08559	AAASTDYYK	ODPA_HUMAN	reviewed	Pyruvate dehydrogenase E1 component subunit alpha, somatic form, mitochondrial (EC 1.2.4.1) (PDHE1-A type I)	PDHA1 PHE1A	Homo sapiens (Human)	390	43,296	43.296	0.81315	0	0	0	0	1624	2726	3392	3744	3638	2561	2885	2336	1688	1548	1263	401	0	0	1147	1549	1748	1847	1589	1572	2052	0	1608	1752	1529	1839	2030	1766	2075	2657	2479	1554	0	0	1449
Q99733	AAATAEEPDPK	NP1L4_HUMAN	reviewed	Nucleosome assembly protein 1-like 4 (Nucleosome assembly protein 2) (NAP-2)	NAP1L4 NAP2	Homo sapiens (Human)	375	42,823	42.823	0.930578	0	0	0	0	0	0	0	0	0	0	0	0	0	0	0	0	0	0	0	0	0	0	0	0	0	0	0	0	0	0	0	0	0	0	0	0	662	762	941
Q9NVC6	AAATIDSLASR	MED17_HUMAN	reviewed	Mediator of RNA polymerase II transcription subunit 17 (Activator-recruited cofactor 77 kDa component) (ARC77) (Cofactor required for Sp1 transcriptional activation subunit 6) (CRSP complex subunit 6) (Mediator complex subunit 17) (Thyroid hormone receptor-associated protein complex 80 kDa component) (Trap80) (Transcriptional coactivator CRSP77) (Vitamin D3 receptor-interacting protein complex 80…	MED17 ARC77 CRSP6 DRIP77 DRIP80 TRAP80	Homo sapiens (Human)	651	72,890	72.89	0.690027	0	0	1991	3287	3551	3327	5642	5251	5503	7256	9428	7162	6104	5090	3882	2532	2255	2915	1889	0	0	0	0	0	0	0	0	0	0	0	0	0	0	0	0	0	0	0	0
P49006	AAATPESQEPQAK	MRP_HUMAN	reviewed	MARCKS-related protein (MARCKS-like protein 1) (Macrophage myristoylated alanine-rich C kinase substrate) (Mac-MARCKS) (MacMARCKS)	MARCKSL1 MLP MRP	Homo sapiens (Human)	195	19,529	19.529	0.867427	0	0	0	0	0	0	0	0	0	0	0	0	0	0	0	722	1308	4245	6576	17490	17948	29283	24953	22828	31141	16921	19292	16660	8776	9937	7632	5694	4680	5028	6132	4906	3298	3414	4575
Q6UWP2	AAATYEQMK	DHR11_HUMAN	reviewed	Dehydrogenase/reductase SDR family member 11 (EC 1.1.-.-) (Short-chain dehydrogenase/reductase family 24C member 1)	DHRS11 SDR24C1 UNQ836/PRO1774	Homo sapiens (Human)	260	28,308	28.308	0.632623	0	0	0	0	0	0	0	0	0	0	0	0	0	0	0	0	0	0	0	0	0	0	0	0	0	0	0	0	0	0	0	0	0	0	0	0	0	0	0
Q5SQI0	AAAVDPTPAAPAR	ATAT_HUMAN	reviewed	Alpha-tubulin N-acetyltransferase 1 (Alpha-TAT) (Alpha-TAT1) (TAT) (EC 2.3.1.108) (Acetyltransferase mec-17 homolog)	ATAT1 C6orf134 MEC17 Nbla00487	Homo sapiens (Human)	421	46,810	46.81	0.811386	0	0	0	0	0	0	0	0	0	0	0	0	0	0	0	0	0	0	0	0	0	0	0	0	0	0	0	0	0	0	0	0	0	0	0	0	0	0	0
P19404	AAAVLPVLDLAQR	NDUV2_HUMAN	reviewed	NADH dehydrogenase [ubiquinone] flavoprotein 2, mitochondrial (EC 1.6.5.3) (EC 1.6.99.3) (NADH-ubiquinone oxidoreductase 24 kDa subunit)	NDUFV2	Homo sapiens (Human)	249	27,392	27.392	0.844906	0	22946	45772	82649	109755	115111	125455	117629	97058	101705	84317	70924	53253	49201	28859	27954	32018	32156	10900	24402	15520	22687	0	12320	15356	10295	11287	10761	11025	13156	11434	12586	16855	26329	23901	24702	23392	19208	18652
O43837	AAAVPVEFQEHHLSEVQNMASEEK	IDH3B_HUMAN	reviewed	Isocitrate dehydrogenase [NAD] subunit beta, mitochondrial (EC 1.1.1.41) (Isocitric dehydrogenase subunit beta) (NAD(+)-specific ICDH subunit beta)	IDH3B	Homo sapiens (Human)	385	42,184	42.184	0.832202	0	0	0	0	0	0	0	0	0	0	0	0	0	0	0	0	0	0	0	0	0	0	0	0	0	0	0	0	0	0	0	0	0	0	0	0	0	0	0
O43837	AAAVPVEFQEHHLSEVQNMASEEKLEQVLSSMK	IDH3B_HUMAN	reviewed	Isocitrate dehydrogenase [NAD] subunit beta, mitochondrial (EC 1.1.1.41) (Isocitric dehydrogenase subunit beta) (NAD(+)-specific ICDH subunit beta)	IDH3B	Homo sapiens (Human)	385	42,184	42.184	0.788008	0	0	0	0	0	0	0	0	0	0	0	0	0	0	0	0	0	0	0	0	0	0	0	0	0	0	0	0	0	0	0	0	0	0	0	0	0	0	0
Q8N201	AAAVQADDVEVLK	INT1_HUMAN	reviewed	Integrator complex subunit 1 (Int1)	INTS1 KIAA1440 UNQ1821/PRO3434	Homo sapiens (Human)	2190	244,297	244.297	0.563446	0	420	722	1565	1687	2132	2589	621	1990	2655	2532	2226	1463	1726	1426	0	0	0	0	0	0	0	0	0	0	0	0	0	0	0	0	0	0	0	0	0	0	0	0
P54802	AAAVSEAEADFYEQNSR	ANAG_HUMAN	reviewed	Alpha-N-acetylglucosaminidase (EC 3.2.1.50) (N-acetyl-alpha-glucosaminidase) (NAG) [Cleaved into: Alpha-N-acetylglucosaminidase 82 kDa form; Alpha-N-acetylglucosaminidase 77 kDa form]	NAGLU UFHSD1	Homo sapiens (Human)	743	82,266	82.266	0.801269	0	0	0	0	0	0	0	0	0	0	0	0	0	0	0	0	0	0	0	0	0	0	0	0	0	0	0	0	0	0	0	0	0	0	0	0	0	0	0
O00468	AAAVSSGFDGAIQLVSLGGR	AGRIN_HUMAN	reviewed	Agrin [Cleaved into: Agrin N-terminal 110 kDa subunit; Agrin C-terminal 110 kDa subunit; Agrin C-terminal 90 kDa fragment (C90); Agrin C-terminal 22 kDa fragment (C22)]	AGRN AGRIN	Homo sapiens (Human)	2067	217,232	217.232	0.829394	0	0	0	3484	7654	5834	7589	6977	3480	2555	2654	0	0	0	0	0	0	0	0	0	0	0	0	0	0	0	0	0	0	0	0	0	0	0	0	0	0	0	0
P13995	AAAVVGINSETIMKPASISEEELLNLINK	MTDC_HUMAN	reviewed	Bifunctional methylenetetrahydrofolate dehydrogenase/cyclohydrolase, mitochondrial [Includes: NAD-dependent methylenetetrahydrofolate dehydrogenase (EC 1.5.1.15); Methenyltetrahydrofolate cyclohydrolase (EC 3.5.4.9)]	MTHFD2 NMDMC	Homo sapiens (Human)	350	37,895	37.895	0.857064	0	0	0	0	0	0	0	0	0	0	0	0	0	0	0	0	0	0	0	0	0	0	0	0	0	0	0	0	0	0	0	0	0	0	0	0	0	0	0
P17858	AAAYNLVQHGITNLC(UniMod:4)VIGGDGSLTGANIFR	PFKAL_HUMAN	reviewed	ATP-dependent 6-phosphofructokinase, liver type (ATP-PFK) (PFK-L) (EC 2.7.1.11) (6-phosphofructokinase type B) (Phosphofructo-1-kinase isozyme B) (PFK-B) (Phosphohexokinase)	PFKL	Homo sapiens (Human)	780	85,018	85.018	0.360358	0	0	0	0	0	0	0	0	0	0	0	0	0	0	0	0	0	0	0	0	0	0	0	0	0	0	0	0	0	0	0	0	0	0	0	0	0	0	0
Q9H7E9	AAAYSAQVQPVDGATR	CH033_HUMAN	reviewed	UPF0488 protein C8orf33	C8orf33	Homo sapiens (Human)	229	24,993	24.993	0.889751	0	1205	1935	5931	6901	8954	7750	4350	3004	2324	1813	1486	1383	1387	1308	764	923	0	0	0	0	0	0	0	0	0	0	0	0	0	0	0	0	0	0	0	0	0	0
Q7Z7L1	AAC(UniMod:4)ALLNSGGGVIR	SLN11_HUMAN	reviewed	Schlafen family member 11	SLFN11	Homo sapiens (Human)	901	102,836	102.836	0.868048	0	0	0	0	0	4725	4698	3897	4479	0	0	0	0	0	0	0	0	0	0	0	0	0	0	0	0	0	0	0	0	0	0	0	0	0	0	0	0	0	0
O95336	AAC(UniMod:4)C(UniMod:4)LAGAR	6PGL_HUMAN	reviewed	6-phosphogluconolactonase (6PGL) (EC 3.1.1.31)	PGLS	Homo sapiens (Human)	258	27,547	27.547	0.88039	0	0	0	0	0	0	0	0	0	0	0	0	0	0	0	0	0	0	0	0	0	0	0	0	0	0	0	0	0	0	0	0	0	0	0	0	0	0	0
P55060	AAC(UniMod:4)DLVR	XPO2_HUMAN	reviewed	Exportin-2 (Exp2) (Cellular apoptosis susceptibility protein) (Chromosome segregation 1-like protein) (Importin-alpha re-exporter)	CSE1L CAS XPO2	Homo sapiens (Human)	971	110,417	110.417	0.815149	0	3084	4700	8024	11332	14254	17950	19765	28565	31002	31018	21303	21451	21408	15514	12187	12702	15444	9893	16140	13315	11039	10963	7706	9090	8091	7580	8104	6524	6404	5129	4327	4953	6166	5689	6430	5720	5866	5035
Q9BUH6	AAC(UniMod:4)EQQAVALTLQEDR	PAXX_HUMAN	reviewed	Protein PAXX (Paralog of XRCC4 and XLF) (XRCC4-like small protein)	C9orf142 PAXX XLS	Homo sapiens (Human)	204	21,640	21.64	0.969789	0	0	0	0	0	0	0	0	0	0	0	0	0	0	0	0	0	0	0	0	0	0	0	0	0	0	0	0	0	0	0	0	0	0	0	0	0	0	0
Q9P265	AAC(UniMod:4)ILTSQTLMR	DIP2B_HUMAN	reviewed	Disco-interacting protein 2 homolog B (DIP2 homolog B)	DIP2B KIAA1463	Homo sapiens (Human)	1576	171,492	171.492	0.96885	0	0	0	0	0	0	0	0	0	0	0	0	0	0	0	0	0	0	0	0	0	0	0	0	0	0	0	0	0	0	0	0	0	0	0	0	0	0	0
Q8TDX7	AAC(UniMod:4)LLDGVPVALK	NEK7_HUMAN	reviewed	Serine/threonine-protein kinase Nek7 (EC 2.7.11.1) (Never in mitosis A-related kinase 7) (NimA-related protein kinase 7)	NEK7	Homo sapiens (Human)	302	34,551	34.551	0.957122	0	0	0	0	0	0	0	0	0	0	0	0	0	0	0	0	0	0	0	0	0	0	0	0	0	0	0	0	0	0	0	0	0	0	0	0	0	0	0
Q8TDX7	AAC(UniMod:4)LLDGVPVALKK	NEK7_HUMAN	reviewed	Serine/threonine-protein kinase Nek7 (EC 2.7.11.1) (Never in mitosis A-related kinase 7) (NimA-related protein kinase 7)	NEK7	Homo sapiens (Human)	302	34,551	34.551	0.936496	0	0	0	0	0	0	0	0	0	0	0	0	0	0	0	0	0	0	0	0	0	0	0	0	0	0	0	0	0	0	0	0	0	0	0	0	0	0	0
P13796	AAC(UniMod:4)LPLPGYR	PLSL_HUMAN	reviewed	Plastin-2 (L-plastin) (LC64P) (Lymphocyte cytosolic protein 1) (LCP-1)	LCP1 PLS2	Homo sapiens (Human)	627	70,288	70.288	0.893652	0	0	0	0	0	0	0	0	0	0	0	0	0	0	0	0	0	0	0	0	0	0	0	0	0	0	0	0	0	0	0	0	0	0	0	0	0	0	0
Q01813	AAC(UniMod:4)NLLQR	PFKAP_HUMAN	reviewed	ATP-dependent 6-phosphofructokinase, platelet type (ATP-PFK) (PFK-P) (EC 2.7.1.11) (6-phosphofructokinase type C) (Phosphofructo-1-kinase isozyme C) (PFK-C) (Phosphohexokinase)	PFKP PFKF	Homo sapiens (Human)	784	85,596	85.596	0.561766	0	1908	4771	8108	11024	11605	16489	12318	15563	17576	14312	11170	13251	11111	11819	9116	9121	12123	8204	11995	8940	10376	8783	8034	10115	7654	7465	8563	6222	6715	5438	4440	5457	7432	6646	7145	8334	7381	7530
Q99575	AAC(UniMod:4)QC(UniMod:4)VEPIK	POP1_HUMAN	reviewed	Ribonucleases P/MRP protein subunit POP1 (hPOP1) (EC 3.1.26.5)	POP1 KIAA0061	Homo sapiens (Human)	1024	114,709	114.709	0.772225	0	0	0	1184	1546	2398	0	0	1607	1707	1424	1808	1547	1608	582	1003	280	0	0	0	0	0	0	0	0	0	0	0	0	0	967	1363	1972	4249	4011	3366	1444	782	0
Q53H12	AAC(UniMod:4)QEAQVFGNQLIPPNAQVK	AGK_HUMAN	reviewed	Acylglycerol kinase, mitochondrial (hAGK) (EC 2.7.1.107) (EC 2.7.1.94) (Multiple substrate lipid kinase) (HsMuLK) (MuLK) (Multi-substrate lipid kinase)	AGK MULK	Homo sapiens (Human)	422	47,137	47.137	0.797104	0	2450	7904	16473	21610	25709	30859	30624	27927	30765	22548	16666	15465	10356	7976	8175	6846	12438	7088	5808	7451	8585	4560	4582	6316	3952	2541	1028	2279	300	0	741	1327	2800	2758	2414	3158	2433	2534
Q05086	AAC(UniMod:4)SAAAMEEDSEASSSR	UBE3A_HUMAN	reviewed	Ubiquitin-protein ligase E3A (EC 2.3.2.26) (E6AP ubiquitin-protein ligase) (HECT-type ubiquitin transferase E3A) (Human papillomavirus E6-associated protein) (Oncogenic protein-associated protein E6-AP) (Renal carcinoma antigen NY-REN-54)	UBE3A E6AP EPVE6AP HPVE6A	Homo sapiens (Human)	875	100,688	100.688	0.910029	0	0	0	0	0	0	0	0	0	0	0	0	0	0	0	0	0	0	0	0	0	0	0	0	0	0	0	0	0	0	0	0	0	0	0	0	0	0	0
P06753	AADAEAEVASLNR	TPM3_HUMAN	reviewed	Tropomyosin alpha-3 chain (Gamma-tropomyosin) (Tropomyosin-3) (Tropomyosin-5) (hTM5)	TPM3	Homo sapiens (Human)	285	32,950	32.95	0.978052	0	662	840	1767	2007	1925	1802	1626	1104	1907	0	1466	1223	1384	1020	0	0	0	0	2394	1489	1905	1947	2531	2919	1888	3220	4579	13535	20679	18725	28941	32311	50892	146219	496009	745052	562524	254187
P06753	AADAEAEVASLNRR	TPM3_HUMAN	reviewed	Tropomyosin alpha-3 chain (Gamma-tropomyosin) (Tropomyosin-3) (Tropomyosin-5) (hTM5)	TPM3	Homo sapiens (Human)	285	32,950	32.95	0.980298	0	0	0	0	0	0	0	0	0	0	0	0	0	0	0	0	0	0	0	0	0	0	0	0	2288	1790	2251	3094	4307	9865	11495	11419	14033	18527	55913	276898	497105	369685	175362
Q14980	AADALEEQQR	NUMA1_HUMAN	reviewed	Nuclear mitotic apparatus protein 1 (NuMA protein) (Nuclear matrix protein-22) (NMP-22) (SP-H antigen)	NUMA1 NMP22 NUMA	Homo sapiens (Human)	2115	238,260	238.26	0.900562	0	1185	2237	2965	1688	1164	0	0	0	0	0	0	0	0	0	0	0	0	0	0	0	0	0	0	0	0	0	0	0	0	0	0	0	0	0	0	0	0	0
Q9UNF0	AADAVEDLR	PACN2_HUMAN	reviewed	Protein kinase C and casein kinase substrate in neurons protein 2 (Syndapin-2) (Syndapin-II)	PACSIN2	Homo sapiens (Human)	486	55,739	55.739	0.927991	0	0	0	0	0	0	0	0	0	0	0	0	0	0	0	0	0	0	0	0	0	0	0	0	0	0	0	0	0	0	3603	4573	7257	9704	13450	15256	29395	86840	167175
Q9UBQ7	AADC(UniMod:4)EVEQWDSDEPIPAK	GRHPR_HUMAN	reviewed	Glyoxylate reductase/hydroxypyruvate reductase (EC 1.1.1.79) (EC 1.1.1.81)	GRHPR GLXR MSTP035	Homo sapiens (Human)	328	35,668	35.668	0.939416	0	0	0	0	0	0	0	0	0	0	0	0	0	0	0	0	0	0	0	0	0	0	0	0	0	0	0	0	0	0	0	0	0	0	0	0	0	0	0
Q9UBQ7	AADC(UniMod:4)EVEQWDSDEPIPAKELER	GRHPR_HUMAN	reviewed	Glyoxylate reductase/hydroxypyruvate reductase (EC 1.1.1.79) (EC 1.1.1.81)	GRHPR GLXR MSTP035	Homo sapiens (Human)	328	35,668	35.668	0.937026	0	0	0	0	0	0	0	0	0	0	0	0	0	0	0	0	0	0	0	0	0	0	0	0	0	0	0	0	0	0	0	0	0	0	0	0	0	0	0
P43304	AADC(UniMod:4)ISEPVNR	GPDM_HUMAN	reviewed	Glycerol-3-phosphate dehydrogenase, mitochondrial (GPD-M) (GPDH-M) (EC 1.1.5.3) (mtGPD)	GPD2	Homo sapiens (Human)	727	80,853	80.853	0.760812	0	0	684	843	1344	1389	2255	3209	3497	4150	3515	2930	3958	3093	3461	2238	3074	3819	2706	3495	2699	3135	2484	2464	2985	2300	2161	1936	1228	1350	1471	1265	1450	2051	944	1509	1062	985	0
P43304	AADC(UniMod:4)ISEPVNREPPSR	GPDM_HUMAN	reviewed	Glycerol-3-phosphate dehydrogenase, mitochondrial (GPD-M) (GPDH-M) (EC 1.1.5.3) (mtGPD)	GPD2	Homo sapiens (Human)	727	80,853	80.853	0.707931	0	0	0	0	0	0	0	2914	2336	4390	3527	4172	3539	3627	2442	3020	3461	3708	2700	4032	3300	4206	3086	2415	0	0	0	0	0	0	0	0	0	1427	1567	1847	220	1265	0
Q13586	AADEALNAMTSNGSHR	STIM1_HUMAN	reviewed	Stromal interaction molecule 1	STIM1 GOK	Homo sapiens (Human)	685	77,423	77.423	0.569219	0	0	0	1683	3035	3116	3920	4363	3954	4029	4313	3974	2695	0	0	0	0	0	0	0	0	0	0	0	0	0	0	0	0	0	0	0	0	0	0	0	0	0	0
Q9NXH9	AADEAMEER	TRM1_HUMAN	reviewed	tRNA (guanine(26)-N(2))-dimethyltransferase (EC 2.1.1.216) (tRNA 2,2-dimethylguanosine-26 methyltransferase) (tRNA(guanine-26,N(2)-N(2)) methyltransferase) (tRNA(m(2,2)G26)dimethyltransferase)	TRMT1	Homo sapiens (Human)	659	72,234	72.234	0.938184	0	0	0	0	0	0	0	0	0	0	0	0	0	0	0	0	0	0	0	0	0	0	0	0	0	0	0	0	0	0	0	0	0	0	0	0	0	0	560
P55060	AADEEAFEDNSEEYIR	XPO2_HUMAN	reviewed	Exportin-2 (Exp2) (Cellular apoptosis susceptibility protein) (Chromosome segregation 1-like protein) (Importin-alpha re-exporter)	CSE1L CAS XPO2	Homo sapiens (Human)	971	110,417	110.417	0.880723	0	5475	9279	17987	25700	28636	34245	49374	50967	56964	59888	51346	45697	39176	32619	24144	26610	33554	23768	29029	20911	25894	22409	20551	23711	16896	17561	17232	10923	12689	8339	7187	9937	11107	9502	6694	7268	2958	2979
P55060	AADEEAFEDNSEEYIRR	XPO2_HUMAN	reviewed	Exportin-2 (Exp2) (Cellular apoptosis susceptibility protein) (Chromosome segregation 1-like protein) (Importin-alpha re-exporter)	CSE1L CAS XPO2	Homo sapiens (Human)	971	110,417	110.417	0.881574	0	5790	9065	17494	26304	29725	46036	47229	53309	60041	55497	61782	43433	42671	35360	25564	29786	39194	27905	25534	23567	24739	20500	17989	21886	14875	15598	12628	9331	11585	8699	7636	8298	8027	6551	7808	9881	8312	9900
P49916	AADETLC(UniMod:4)QTK	DNLI3_HUMAN	reviewed	DNA ligase 3 (EC 6.5.1.1) (DNA ligase III) (Polydeoxyribonucleotide synthase [ATP] 3)	LIG3	Homo sapiens (Human)	1009	112,907	112.907	0.765458	0	0	0	0	0	0	0	0	0	0	0	0	0	0	0	0	0	0	0	0	0	0	0	0	0	0	0	0	0	0	0	0	0	0	0	1125	963	821	0
Q6P1J9	AADEVLAEAK	CDC73_HUMAN	reviewed	Parafibromin (Cell division cycle protein 73 homolog) (Hyperparathyroidism 2 protein)	CDC73 C1orf28 HRPT2	Homo sapiens (Human)	531	60,577	60.577	0.945784	0	0	0	0	0	0	0	0	0	0	1509	2633	3256	3141	3522	5143	9920	30278	32844	47580	30905	23416	12273	7598	7200	4497	4163	2655	0	0	0	0	0	0	0	0	0	0	0
O75061	AADFEDLLSGQGFNAHK	AUXI_HUMAN	reviewed	Putative tyrosine-protein phosphatase auxilin (EC 3.1.3.48) (DnaJ homolog subfamily C member 6)	DNAJC6 KIAA0473	Homo sapiens (Human)	913	99,997	99.997	0.537492	0	0	0	0	0	0	0	0	0	0	0	0	0	0	0	0	0	0	0	0	0	0	2200	1804	2257	2009	1485	1833	0	0	0	0	0	0	0	0	0	0	0
P51452	AADFIDQALAQK	DUS3_HUMAN	reviewed	Dual specificity protein phosphatase 3 (EC 3.1.3.16) (EC 3.1.3.48) (Dual specificity protein phosphatase VHR) (Vaccinia H1-related phosphatase) (VHR)	DUSP3 VHR	Homo sapiens (Human)	185	20,478	20.478	0.978744	0	0	0	0	0	0	0	0	0	0	0	0	0	0	0	0	0	0	0	0	0	0	0	0	0	0	0	0	0	0	0	0	0	0	0	0	0	0	0
Q9Y277	AADFQLHTHVNDGTEFGGSIYQK	VDAC3_HUMAN	reviewed	Voltage-dependent anion-selective channel protein 3 (VDAC-3) (hVDAC3) (Outer mitochondrial membrane protein porin 3)	VDAC3	Homo sapiens (Human)	283	30,659	30.659	0.889469	0	8634	16728	27087	29113	44199	52565	65504	65386	76685	73237	71010	68280	59559	48077	321	46945	52776	45976	48261	42070	48058	42729	36374	44473	29528	26925	25675	14939	15471	13397	10375	9724	9395	7212	4840	4375	4246	4117
O95785	AADGGERPLAASPPGTVK	WIZ_HUMAN	reviewed	Protein Wiz (Widely-interspaced zinc finger-containing protein) (Zinc finger protein 803)	WIZ ZNF803	Homo sapiens (Human)	1651	178,674	178.674	0.445105	0	0	0	0	0	0	0	0	2853	2470	1747	2414	2186	1826	1829	1306	906	2900	2369	3485	2880	3280	3500	3160	2636	2276	2093	0	0	0	0	0	0	0	0	0	0	0	0
Q7Z3D6	AADGNYYNAR	CN159_HUMAN	reviewed	UPF0317 protein C14orf159, mitochondrial	C14orf159 UNQ2439/PRO5000	Homo sapiens (Human)	616	66,437	66.437	0.813749	0	0	0	0	0	0	0	0	0	0	0	0	0	0	0	0	0	0	0	0	0	0	0	0	0	0	0	0	0	0	0	0	0	0	0	0	0	0	0
Q86VP6	AADIDQEVK	CAND1_HUMAN	reviewed	Cullin-associated NEDD8-dissociated protein 1 (Cullin-associated and neddylation-dissociated protein 1) (TBP-interacting protein of 120 kDa A) (TBP-interacting protein 120A) (p120 CAND1)	CAND1 KIAA0829 TIP120 TIP120A	Homo sapiens (Human)	1230	136,376	136.376	0.908293	0	0	0	0	0	2022	5138	5692	6464	7565	7059	5492	5899	5419	4505	3757	4309	4810	1555	4939	0	0	1710	421	4572	5096	4035	3998	0	0	0	3412	4428	4760	7831	7833	9414	13472	10938
Q86VP6	AADIDQEVKER	CAND1_HUMAN	reviewed	Cullin-associated NEDD8-dissociated protein 1 (Cullin-associated and neddylation-dissociated protein 1) (TBP-interacting protein of 120 kDa A) (TBP-interacting protein 120A) (p120 CAND1)	CAND1 KIAA0829 TIP120 TIP120A	Homo sapiens (Human)	1230	136,376	136.376	0.891362	0	0	0	0	0	0	0	0	0	0	0	0	0	0	0	0	0	0	0	0	0	0	0	0	0	0	0	0	0	0	0	0	0	0	0	0	5125	4789	3954
Q96ST3	AADIIDGLR	SIN3A_HUMAN	reviewed	Paired amphipathic helix protein Sin3a (Histone deacetylase complex subunit Sin3a) (Transcriptional corepressor Sin3a)	SIN3A	Homo sapiens (Human)	1273	145,175	145.175	0.820506	0	3247	7136	16376	18230	19293	23058	19362	17151	15495	17583	20937	13987	11704	9668	7049	7160	8093	7829	8135	8342	7896	6619	7282	5494	0	3594	5257	3547	4677	0	0	0	0	0	3643	3786	3751	4050
Q12888	AADISLDNLVEGK	TP53B_HUMAN	reviewed	Tumor suppressor p53-binding protein 1 (53BP1) (p53-binding protein 1) (p53BP1)	TP53BP1	Homo sapiens (Human)	1972	213,574	213.574	0.962719	0	3140	5666	16088	30605	39338	38051	26367	16348	11948	9692	0	0	0	0	2676	3224	4748	0	0	0	0	0	0	0	0	0	0	0	0	0	0	0	0	0	0	0	0	0
Q8NBX0	AADKGVYIIGSSGFDSIPADLGVIYTR	SCPDL_HUMAN	reviewed	Saccharopine dehydrogenase-like oxidoreductase (EC 1.-.-.-)	SCCPDH CGI-49	Homo sapiens (Human)	429	47,151	47.151	0.453215	0	0	0	0	0	0	0	0	0	0	0	0	0	0	2133	2416	2312	0	2323	1769	1287	1746	1186	0	0	0	0	0	0	0	0	0	0	0	0	0	0	0	0
Q9H0R6	AADLFESEGAK	GATA_HUMAN	reviewed	Glutamyl-tRNA(Gln) amidotransferase subunit A, mitochondrial (Glu-AdT subunit A) (EC 6.3.5.7) (Glutaminyl-tRNA synthase-like protein 1)	QRSL1	Homo sapiens (Human)	528	57,460	57.46	0.92818	0	0	0	0	0	0	0	0	0	0	0	0	0	0	0	0	0	0	0	0	0	0	0	0	0	0	0	0	0	0	0	0	0	0	0	0	0	0	2876
P78362	AADLLVNPLDPR	SRPK2_HUMAN	reviewed	SRSF protein kinase 2 (EC 2.7.11.1) (SFRS protein kinase 2) (Serine/arginine-rich protein-specific kinase 2) (SR-protein-specific kinase 2) [Cleaved into: SRSF protein kinase 2 N-terminal; SRSF protein kinase 2 C-terminal]	SRPK2	Homo sapiens (Human)	688	77,527	77.527	0.861762	0	0	0	9419	13648	13681	14289	10786	9034	9284	9688	10337	9598	10159	7859	4817	5923	5964	2910	0	0	0	0	0	0	0	0	0	0	0	0	0	0	0	0	0	0	0	0
O95782	AADLLYAMC(UniMod:4)DR	AP2A1_HUMAN	reviewed	AP-2 complex subunit alpha-1 (100 kDa coated vesicle protein A) (Adaptor protein complex AP-2 subunit alpha-1) (Adaptor-related protein complex 2 subunit alpha-1) (Alpha-adaptin A) (Alpha1-adaptin) (Clathrin assembly protein complex 2 alpha-A large chain) (Plasma membrane adaptor HA2/AP2 adaptin alpha A subunit)	AP2A1 ADTAA CLAPA1	Homo sapiens (Human)	977	107,546	107.546	0.887999	0	0	0	0	0	0	0	0	0	0	0	0	0	0	0	0	0	0	0	0	0	0	0	0	0	0	0	0	0	0	0	0	0	0	0	3416	2768	3790	6441
Q15293	AADLNGDLTATR	RCN1_HUMAN	reviewed	Reticulocalbin-1	RCN1 RCN	Homo sapiens (Human)	331	38,890	38.89	0.936034	0	2276	4627	9211	9621	10351	13133	13420	12248	13407	11394	12505	10104	9624	8639	5895	7557	9069	6891	8355	8029	9301	8740	8359	9412	8035	8517	7767	6087	6423	5790	5826	6892	7104	8811	10884	10887	14095	17264
O15382	AADLQLEMTQKPHK	BCAT2_HUMAN	reviewed	Branched-chain-amino-acid aminotransferase, mitochondrial (BCAT(m)) (EC 2.6.1.42) (Placental protein 18) (PP18)	BCAT2 BCATM BCT2 ECA40	Homo sapiens (Human)	392	44,288	44.288	0.969227	0	0	0	0	0	0	0	0	0	0	0	0	0	0	0	0	0	0	0	0	0	0	0	0	0	0	0	0	0	0	0	0	0	0	0	0	0	0	0
P30038	AADMLSGPR	AL4A1_HUMAN	reviewed	Delta-1-pyrroline-5-carboxylate dehydrogenase, mitochondrial (P5C dehydrogenase) (EC 1.2.1.88) (Aldehyde dehydrogenase family 4 member A1) (L-glutamate gamma-semialdehyde dehydrogenase)	ALDH4A1 ALDH4 P5CDH	Homo sapiens (Human)	563	61,719	61.719	0.908313	0	0	0	0	0	0	0	0	0	0	0	0	0	0	0	0	0	0	0	0	0	0	0	0	0	0	0	0	0	0	0	0	0	0	0	0	0	0	0
P67809	AADPPAENSSAPEAEQGGAE	YBOX1_HUMAN	reviewed	Nuclease-sensitive element-binding protein 1 (CCAAT-binding transcription factor I subunit A) (CBF-A) (DNA-binding protein B) (DBPB) (Enhancer factor I subunit A) (EFI-A) (Y-box transcription factor) (Y-box-binding protein 1) (YB-1)	YBX1 NSEP1 YB1	Homo sapiens (Human)	324	35,924	35.924	0.912238	0	2654	5624	13727	16368	17428	19722	20732	22375	27181	29431	35757	39949	47546	41873	29061	26212	26991	12358	10550	8164	3280	2092	2913	1773	2849	1163	1203	1707	2244	922	784	360	1343	1003	722	0	2133	1685
O60784	AADRLPNLSSPSAEGPPGPPSGPAPR	TOM1_HUMAN	reviewed	Target of Myb protein 1	TOM1	Homo sapiens (Human)	492	53,818	53.818	0.63726	0	0	0	0	0	0	0	0	0	0	0	0	0	0	0	0	0	0	0	0	0	0	0	0	0	0	0	0	0	0	0	0	0	0	0	0	881	4194	6015
P35251	AADSIC(UniMod:4)DGDLVDSQIR	RFC1_HUMAN	reviewed	Replication factor C subunit 1 (Activator 1 140 kDa subunit) (A1 140 kDa subunit) (Activator 1 large subunit) (Activator 1 subunit 1) (DNA-binding protein PO-GA) (Replication factor C 140 kDa subunit) (RF-C 140 kDa subunit) (RFC140) (Replication factor C large subunit)	RFC1 RFC140	Homo sapiens (Human)	1148	128,255	128.255	0.769139	0	0	1404	2291	2596	2289	3200	0	2372	2330	2731	2913	0	0	0	0	0	0	0	0	0	0	0	0	0	0	0	0	0	0	0	0	0	0	0	0	0	0	0
Q1ED39	AADSLQQNLQR	KNOP1_HUMAN	reviewed	Lysine-rich nucleolar protein 1 (Protein FAM191A) (Testis-specific gene 118 protein)	KNOP1 C16orf88 FAM191A TSG118	Homo sapiens (Human)	458	51,589	51.589	0.570164	0	0	822	1588	1914	2048	1485	1124	0	0	0	0	0	0	0	0	0	0	0	0	0	0	0	0	0	0	0	0	0	0	0	0	0	0	0	0	0	0	0
P12270	AADSQNSGEGNTGAAESSFSQEVSR	TPR_HUMAN	reviewed	Nucleoprotein TPR (Megator) (NPC-associated intranuclear protein) (Translocated promoter region protein)	TPR	Homo sapiens (Human)	2363	267,293	267.293	0.907702	0	682	1247	2210	4550	7221	13894	14264	13404	9389	5883	4854	3265	2998	1848	1645	1162	2029	1228	1405	0	0	0	1246	1084	742	703	1305	1004	1404	1488	1586	1890	1966	1968	1830	0	0	0
Q92616	AADTQVSETLK	GCN1_HUMAN	reviewed	eIF-2-alpha kinase activator GCN1 (GCN1 eIF-2-alpha kinase activator homolog) (GCN1-like protein 1) (General control of amino-acid synthesis 1-like protein 1) (Translational activator GCN1) (HsGCN1)	GCN1 GCN1L1 KIAA0219	Homo sapiens (Human)	2671	292,758	292.758	0.731429	0	0	0	0	0	0	1647	1364	1629	1563	1526	1425	0	0	0	0	962	861	380	442	0	0	0	0	0	0	0	0	0	0	0	0	0	0	0	0	0	0	0
Q9Y2T2	AADVENVPPVISTPHHYLISIYR	AP3M1_HUMAN	reviewed	AP-3 complex subunit mu-1 (AP-3 adaptor complex mu3A subunit) (Adaptor-related protein complex 3 subunit mu-1) (Mu-adaptin 3A) (Mu3A-adaptin)	AP3M1	Homo sapiens (Human)	418	46,939	46.939	0.732127	0	0	0	0	0	0	0	0	0	0	0	0	0	3340	3153	2029	2678	2925	2817	2677	1767	2531	3221	2617	4109	0	3295	2836	2030	5016	5427	5640	3745	8559	4699	3039	0	0	0
Q9NU22	AADVEQLKPEEIK	MDN1_HUMAN	reviewed	Midasin (MIDAS-containing protein)	MDN1 KIAA0301	Homo sapiens (Human)	5596	632,820	632.82	0.715829	0	0	1546	3628	3947	3629	4566	4951	4835	4925	4824	4883	0	2860	3087	2393	0	0	0	0	0	0	0	0	0	0	0	0	0	0	0	0	0	0	0	0	0	0	0
P80723	AAEAAAAPAESAAPAAGEEPSKEEGEPK	BASP1_HUMAN	reviewed	Brain acid soluble protein 1 (22 kDa neuronal tissue-enriched acidic protein) (Neuronal axonal membrane protein NAP-22)	BASP1 NAP22	Homo sapiens (Human)	227	22,693	22.693	0.943187	0	0	0	0	0	0	0	0	0	0	0	0	0	561	583	860	1023	1507	1261	1505	1463	1947	2097	3893	18680	30694	73525	106673	109805	140977	131648	113705	102252	105804	77585	63622	51867	49798	45664
O75569	AAEAAINILK	PRKRA_HUMAN	reviewed	Interferon-inducible double-stranded RNA-dependent protein kinase activator A (PKR-associated protein X) (PKR-associating protein X) (Protein activator of the interferon-induced protein kinase) (Protein kinase, interferon-inducible double-stranded RNA-dependent activator)	PRKRA PACT RAX HSD-14 HSD14	Homo sapiens (Human)	313	34,404	34.404	0.941921	0	2676	7337	14483	17035	20141	17845	9927	6451	0	0	0	0	0	0	0	0	0	0	0	0	0	0	0	0	0	0	0	0	0	0	0	0	0	0	0	0	0	0
Q8N163	AAEAAPPTQEAQGETEPTEQAPDALEQAADTSR	CCAR2_HUMAN	reviewed	Cell cycle and apoptosis regulator protein 2 (Cell division cycle and apoptosis regulator protein 2) (DBIRD complex subunit KIAA1967) (Deleted in breast cancer gene 1 protein) (DBC-1) (DBC.1) (NET35) (p30 DBC)	CCAR2 DBC1 KIAA1967	Homo sapiens (Human)	923	102,902	102.902	0.909611	0	0	0	0	4534	6682	8573	13648	7692	12659	15567	9049	0	0	2989	5347	6581	24834	20335	26562	23022	22571	8697	5585	4752	1848	2312	2435	1544	0	0	0	0	0	0	0	0	0	0
Q8N163	AAEAAPPTQEAQGETEPTEQAPDALEQAADTSRR	CCAR2_HUMAN	reviewed	Cell cycle and apoptosis regulator protein 2 (Cell division cycle and apoptosis regulator protein 2) (DBIRD complex subunit KIAA1967) (Deleted in breast cancer gene 1 protein) (DBC-1) (DBC.1) (NET35) (p30 DBC)	CCAR2 DBC1 KIAA1967	Homo sapiens (Human)	923	102,902	102.902	0.887189	0	0	0	0	0	8805	13491	7970	13879	14211	8180	0	7618	2373	7180	4031	8587	17773	17077	20507	17646	18549	12666	0	0	0	0	0	0	0	0	0	0	0	0	0	0	0	0
Q8IZ83	AAEAEVELSAR	A16A1_HUMAN	reviewed	Aldehyde dehydrogenase family 16 member A1	ALDH16A1	Homo sapiens (Human)	802	85,127	85.127	0.782882	0	0	0	0	0	0	0	6455	6205	8454	8116	7068	7521	6803	5610	5001	7134	7577	5471	7511	6335	7417	7504	7400	9567	7236	8177	6255	4935	7761	5462	4247	2516	0	3510	7803	2427	0	3581
Q12929	AAEAFSELSK	EPS8_HUMAN	reviewed	Epidermal growth factor receptor kinase substrate 8	EPS8	Homo sapiens (Human)	822	91,882	91.882	0.936975	0	0	0	0	0	0	0	0	0	0	0	0	0	0	0	0	0	0	0	0	0	0	0	0	0	0	0	0	0	0	0	0	0	0	0	0	0	0	0
P46821	AAEAGGAEEQYGFLTTPTK	MAP1B_HUMAN	reviewed	Microtubule-associated protein 1B (MAP-1B) [Cleaved into: MAP1B heavy chain; MAP1 light chain LC1]	MAP1B	Homo sapiens (Human)	2468	270,634	270.634	0.900608	0	2511	4980	13425	14862	13756	14913	11789	2551	12975	14146	12254	11211	8771	3889	4057	3519	0	0	0	0	0	0	0	0	0	0	0	0	0	0	0	0	0	0	0	0	0	0
P55263	AAEAHVDAHYYEQNEQPTGTC(UniMod:4)AAC(UniMod:4)ITGDNR	ADK_HUMAN	reviewed	Adenosine kinase (AK) (EC 2.7.1.20) (Adenosine 5'-phosphotransferase)	ADK	Homo sapiens (Human)	362	40,545	40.545	0.956421	0	0	0	0	0	0	0	0	0	0	0	0	0	0	0	0	0	0	0	0	0	0	0	0	0	0	0	0	0	0	0	0	0	0	0	0	0	0	0
Q14554	AAEALHGEADSSGVLAAVDATVNK	PDIA5_HUMAN	reviewed	Protein disulfide-isomerase A5 (EC 5.3.4.1) (Protein disulfide isomerase-related protein)	PDIA5 PDIR	Homo sapiens (Human)	519	59,594	59.594	0.954082	0	0	0	0	0	0	0	0	0	0	0	0	0	0	0	0	0	0	0	0	0	0	0	0	0	0	0	0	0	0	0	0	0	0	0	0	0	0	0
Q2NKX8	AAEATNDYETLVK	ERC6L_HUMAN	reviewed	DNA excision repair protein ERCC-6-like (EC 3.6.4.12) (ATP-dependent helicase ERCC6-like) (PLK1-interacting checkpoint helicase) (Tumor antigen BJ-HCC-15)	ERCC6L PICH	Homo sapiens (Human)	1250	141,103	141.103	0.784548	0	0	0	0	0	0	0	0	0	0	0	0	0	0	0	0	0	0	0	0	0	0	0	0	0	0	0	0	0	0	0	744	983	1146	1345	1021	1466	1122	2943
P46821	AAEAVAAAVGTGATTAAVMAAAGIAAIGPAK	MAP1B_HUMAN	reviewed	Microtubule-associated protein 1B (MAP-1B) [Cleaved into: MAP1B heavy chain; MAP1 light chain LC1]	MAP1B	Homo sapiens (Human)	2468	270,634	270.634	0.693916	0	0	3314	8293	10869	17063	10119	6512	0	0	0	0	0	0	0	0	0	0	0	0	0	0	0	0	0	0	0	0	0	0	0	0	0	0	0	0	0	0	0
Q08211	AAEC(UniMod:4)NIVVTQPR	DHX9_HUMAN	reviewed	ATP-dependent RNA helicase A (RHA) (EC 3.6.4.13) (DEAH box protein 9) (Leukophysin) (LKP) (Nuclear DNA helicase II) (NDH II)	DHX9 DDX9 LKP NDH2	Homo sapiens (Human)	1270	140,958	140.958	0.898333	0	2562	7496	20107	25349	31965	33785	22430	22843	24612	27385	30477	35180	37115	31838	20156	19325	11841	7226	5310	3122	2777	2442	2150	2232	1549	1791	2074	2148	2149	2215	3703	2985	4752	3068	2734	2432	3133	2249
P06454	AAEDDEDDDVDTK	PTMA_HUMAN	reviewed	Prothymosin alpha [Cleaved into: Prothymosin alpha, N-terminally processed; Thymosin alpha-1]	PTMA TMSA	Homo sapiens (Human)	111	12,203	12.203	0.995376	0	0	0	0	0	0	0	0	0	0	0	0	0	0	0	0	0	0	0	0	0	0	0	0	0	0	0	0	0	0	0	0	0	0	0	0	0	0	0
P06454	AAEDDEDDDVDTKK	PTMA_HUMAN	reviewed	Prothymosin alpha [Cleaved into: Prothymosin alpha, N-terminally processed; Thymosin alpha-1]	PTMA TMSA	Homo sapiens (Human)	111	12,203	12.203	0.995111	0	0	0	0	0	0	0	0	0	0	0	0	0	0	0	0	0	0	0	0	0	0	0	0	0	0	0	0	0	0	0	0	0	0	0	0	0	0	0
Q9Y2A7	AAEDLFVNIR	NCKP1_HUMAN	reviewed	Nck-associated protein 1 (NAP 1) (Membrane-associated protein HEM-2) (p125Nap1)	NCKAP1 HEM2 KIAA0587 NAP1	Homo sapiens (Human)	1128	128,790	128.79	0.911402	0	0	0	0	0	0	0	0	0	4308	2917	2736	2635	0	623	2072	2853	3647	3440	4226	4660	4960	6600	7215	0	9293	11961	15683	9661	19123	21096	34425	50131	47525	37834	15450	8596	6732	4778
Q9NW82	AAEDSPYWVSPAYSK	WDR70_HUMAN	reviewed	WD repeat-containing protein 70	WDR70	Homo sapiens (Human)	654	73,201	73.201	0.904866	0	0	0	0	0	0	0	0	0	0	0	0	0	0	0	0	0	0	0	0	0	0	0	0	0	0	0	0	0	0	0	0	0	0	0	0	2815	3097	3982
P20962	AAEEEDEADPKR	PTMS_HUMAN	reviewed	Parathymosin	PTMS	Homo sapiens (Human)	102	11,530	11.53	0.968411	0	0	0	0	0	0	0	0	0	0	0	0	0	0	0	0	0	0	0	0	0	0	0	0	0	0	0	0	0	0	0	0	0	0	0	0	0	0	0
P11586	AAEEIGIK	C1TC_HUMAN	reviewed	C-1-tetrahydrofolate synthase, cytoplasmic (C1-THF synthase) [Cleaved into: C-1-tetrahydrofolate synthase, cytoplasmic, N-terminally processed] [Includes: Methylenetetrahydrofolate dehydrogenase (EC 1.5.1.5); Methenyltetrahydrofolate cyclohydrolase (EC 3.5.4.9); Formyltetrahydrofolate synthetase (EC 6.3.4.3)]	MTHFD1 MTHFC MTHFD	Homo sapiens (Human)	935	101,559	101.559	0.930499	0	0	0	0	4366	4211	4518	5083	0	6981	8979	7313	5750	0	6650	5302	8948	17133	15851	20467	16932	15358	0	13540	15048	16056	16877	21720	8071	0	0	0	0	0	0	0	32951	36539	7921
P29966	AAEEPSKVEEK	MARCS_HUMAN	reviewed	Myristoylated alanine-rich C-kinase substrate (MARCKS) (Protein kinase C substrate, 80 kDa protein, light chain) (80K-L protein) (PKCSL)	MARCKS MACS PRKCSL	Homo sapiens (Human)	332	31,555	31.555	0.860343	0	0	0	0	0	0	0	0	0	0	0	1791	2585	2613	4693	3876	3753	4906	4453	6708	3946	6342	3034	3373	3242	1935	1813	1593	1025	1205	1045	0	843	1626	1774	1083	1247	0	864
Q05655	AAEEPVSEVTVGVSVLAER	KPCD_HUMAN	reviewed	Protein kinase C delta type (EC 2.7.11.13) (Tyrosine-protein kinase PRKCD) (EC 2.7.10.2) (nPKC-delta) [Cleaved into: Protein kinase C delta type regulatory subunit; Protein kinase C delta type catalytic subunit (Sphingosine-dependent protein kinase-1) (SDK1)]	PRKCD	Homo sapiens (Human)	676	77,505	77.505	0.856512	0	0	0	0	0	0	0	0	0	0	0	0	0	0	0	0	0	0	0	0	0	0	0	0	0	0	0	0	0	0	0	0	0	0	0	0	0	0	0
Q96CS2	AAEEQLSAR	HAUS1_HUMAN	reviewed	HAUS augmin-like complex subunit 1 (Coiled-coil domain-containing protein 5) (Enhancer of invasion-cluster) (HEI-C)	HAUS1 CCDC5 HEIC	Homo sapiens (Human)	278	31,863	31.863	0.381722	0	0	0	0	0	0	0	586	1223	682	0	0	0	0	0	0	0	0	0	0	0	0	0	0	0	0	0	0	0	0	0	0	0	0	0	0	0	0	0
Q9NW13	AAEGVSAADMAK	RBM28_HUMAN	reviewed	RNA-binding protein 28 (RNA-binding motif protein 28)	RBM28	Homo sapiens (Human)	759	85,738	85.738	0.880146	0	1529	3336	8288	7294	7175	7099	4485	3404	0	0	0	0	0	0	0	0	0	0	0	0	0	0	0	0	0	482	1009	460	0	0	0	0	0	0	0	0	0	0
Q96T51	AAEGWSAPILTLAR	RUFY1_HUMAN	reviewed	RUN and FYVE domain-containing protein 1 (FYVE-finger protein EIP1) (La-binding protein 1) (Rab4-interacting protein) (Zinc finger FYVE domain-containing protein 12)	RUFY1 RABIP4 ZFYVE12	Homo sapiens (Human)	708	79,818	79.818	0.721066	0	0	0	0	0	0	1651	1644	1444	1770	2313	2215	1326	1307	1444	221	0	0	1063	1691	1407	2334	3440	3734	6226	4118	6200	5535	1873	1124	380	0	0	0	0	0	0	0	0
Q9P260	AAEHEVPLQER	K1468_HUMAN	reviewed	LisH domain and HEAT repeat-containing protein KIAA1468	KIAA1468	Homo sapiens (Human)	1216	134,630	134.63	0.711302	0	0	0	0	0	0	5907	5047	4539	6578	5847	5327	4661	4948	5026	4328	5998	8389	7693	10007	9537	9339	9029	6636	8452	7972	6736	5639	4093	3490	3139	0	0	0	0	0	0	0	0
Q16706	AAEILYYFALR	MA2A1_HUMAN	reviewed	Alpha-mannosidase 2 (EC 3.2.1.114) (Golgi alpha-mannosidase II) (AMan II) (Man II) (Mannosidase alpha class 2A member 1) (Mannosyl-oligosaccharide 1,3-1,6-alpha-mannosidase)	MAN2A1 MANA2	Homo sapiens (Human)	1144	131,141	131.141	0.334366	0	0	0	0	0	0	0	1916	2156	3623	2451	0	3778	2635	1855	1612	3692	21147	0	0	0	0	0	0	0	0	0	0	0	0	0	0	0	0	0	0	0	0	0
P49917	AAEIVPSDMYK	DNLI4_HUMAN	reviewed	DNA ligase 4 (EC 6.5.1.1) (DNA ligase IV) (Polydeoxyribonucleotide synthase [ATP] 4)	LIG4	Homo sapiens (Human)	911	103,971	103.971	0.987665	0	0	0	0	0	0	0	0	0	0	0	0	0	0	0	0	0	0	0	0	0	0	0	0	0	0	0	0	0	0	0	0	0	0	0	8229	12547	10549	7619
Q9NVM6	AAELAVQNEVGLVDNPLK	DJC17_HUMAN	reviewed	DnaJ homolog subfamily C member 17	DNAJC17	Homo sapiens (Human)	304	34,687	34.687	0.931534	0	0	0	0	0	0	0	0	0	0	0	0	0	0	0	0	0	0	0	0	0	0	0	0	0	0	0	0	0	0	0	0	0	0	0	0	0	0	0
Q9UHV9	AAELEM(UniMod:35)ELNEHSLVIDTLK	PFD2_HUMAN	reviewed	Prefoldin subunit 2	PFDN2 PFD2 HSPC231	Homo sapiens (Human)	154	16,648	16.648	0.875885	0	0	0	0	0	0	0	0	0	0	0	0	0	0	0	0	0	0	0	0	0	0	0	0	0	0	0	0	0	0	0	0	0	0	0	0	0	0	0
Q9UHV9	AAELEMELNEHSLVIDTLK	PFD2_HUMAN	reviewed	Prefoldin subunit 2	PFDN2 PFD2 HSPC231	Homo sapiens (Human)	154	16,648	16.648	0.946676	0	0	0	0	0	0	0	0	0	0	0	0	0	0	0	0	0	0	0	0	0	0	0	0	1608	1206	1385	0	0	0	0	0	0	0	0	0	0	0	1465
Q9UHV9	AAELEMELNEHSLVIDTLKEVDETRK	PFD2_HUMAN	reviewed	Prefoldin subunit 2	PFDN2 PFD2 HSPC231	Homo sapiens (Human)	154	16,648	16.648	0.923569	0	0	0	0	0	0	0	0	0	0	0	0	0	0	0	0	0	0	0	0	0	0	0	0	0	0	0	0	0	0	0	0	0	0	0	0	0	0	0
O94906	AAELETDIR	PRP6_HUMAN	reviewed	Pre-mRNA-processing factor 6 (Androgen receptor N-terminal domain-transactivating protein 1) (ANT-1) (PRP6 homolog) (U5 snRNP-associated 102 kDa protein) (U5-102 kDa protein)	PRPF6 C20orf14	Homo sapiens (Human)	941	106,925	106.925	0.672139	0	0	2833	7021	6474	7857	8122	8818	8566	8991	9195	8935	6967	6190	5761	4924	6429	7323	6806	8810	8129	9827	9144	8689	10173	6557	5874	0	0	0	0	0	0	0	0	0	0	0	0
Q9NVM6	AAELFHQLSQALEVLTDAAAR	DJC17_HUMAN	reviewed	DnaJ homolog subfamily C member 17	DNAJC17	Homo sapiens (Human)	304	34,687	34.687	0.911063	0	0	0	0	0	0	0	0	0	0	0	0	0	0	0	0	0	0	0	0	0	0	0	0	0	0	0	0	0	0	0	0	0	0	0	0	0	0	0
P35232	AAELIANSLATAGDGLIELR	PHB_HUMAN	reviewed	Prohibitin	PHB	Homo sapiens (Human)	272	29,804	29.804	0.957617	0	163987	336162	640506	784582	715807	845389	684366	628581	574470	523962	449641	305206	238181	153267	137463	150157	138263	114902	108645	83757	83903	76316	70623	95349	57948	54140	61415	33088	43280	35136	31924	36460	39020	32403	30156	30763	32331	35997
Q5JVF3	AAELLMSC(UniMod:4)FR	PCID2_HUMAN	reviewed	PCI domain-containing protein 2 (CSN12-like protein)	PCID2 HT004	Homo sapiens (Human)	399	46,030	46.03	0.906667	0	0	0	0	0	0	0	0	0	0	0	0	0	0	0	0	0	0	0	0	0	0	0	0	0	0	0	0	0	0	0	0	0	0	0	0	0	0	0
Q9BUK6	AAELLQDEYSGR	MSTO1_HUMAN	reviewed	Protein misato homolog 1	MSTO1 LST005 SLTP005	Homo sapiens (Human)	570	61,835	61.835	0.795473	0	0	0	0	0	0	0	0	0	0	0	0	0	0	0	0	0	0	0	0	0	0	0	0	0	0	0	0	0	0	0	0	0	0	0	0	0	0	0
O15020	AAELQAQWER	SPTN2_HUMAN	reviewed	Spectrin beta chain, non-erythrocytic 2 (Beta-III spectrin) (Spinocerebellar ataxia 5 protein)	SPTBN2 KIAA0302 SCA5	Homo sapiens (Human)	2390	271,325	271.325	0.941678	0	0	0	0	4621	11773	9475	4553	0	0	0	0	0	0	0	0	0	0	0	0	0	0	0	0	0	0	0	0	0	0	0	0	0	0	0	0	0	0	0
O75717	AAELTATQVEEEEEEEDFR	WDHD1_HUMAN	reviewed	WD repeat and HMG-box DNA-binding protein 1 (Acidic nucleoplasmic DNA-binding protein 1) (And-1)	WDHD1 AND1	Homo sapiens (Human)	1129	125,967	125.967	0.878362	0	0	0	0	0	0	0	0	0	0	0	0	0	0	0	0	0	0	0	0	0	0	0	5176	7086	7097	9496	8606	0	0	0	0	0	0	0	0	0	0	0
O75717	AAELTATQVEEEEEEEDFRK	WDHD1_HUMAN	reviewed	WD repeat and HMG-box DNA-binding protein 1 (Acidic nucleoplasmic DNA-binding protein 1) (And-1)	WDHD1 AND1	Homo sapiens (Human)	1129	125,967	125.967	0.950685	0	0	0	0	0	0	0	0	0	0	0	0	0	0	0	0	0	0	0	0	0	1952	3242	4706	9354	8904	7968	4649	1848	1508	0	0	0	0	0	0	0	0	0
O75717	AAELTATQVEEEEEEEDFRKK	WDHD1_HUMAN	reviewed	WD repeat and HMG-box DNA-binding protein 1 (Acidic nucleoplasmic DNA-binding protein 1) (And-1)	WDHD1 AND1	Homo sapiens (Human)	1129	125,967	125.967	0.918178	0	0	0	0	0	0	0	0	0	0	0	0	0	0	0	0	0	0	0	0	0	0	0	5008	6882	7039	7722	5362	2092	0	0	0	0	0	0	0	0	0	0
Q96I15	AAELVTQNC(UniMod:4)EAYEAHMR	SCLY_HUMAN	reviewed	Selenocysteine lyase (hSCL) (EC 4.4.1.16)	SCLY SCL	Homo sapiens (Human)	445	48,149	48.149	0.942657	0	0	0	0	0	0	0	0	0	0	0	0	0	0	0	0	0	0	0	0	0	0	0	0	0	0	0	0	0	0	0	0	0	0	0	0	0	0	0
Q08379	AAELWGEQAEAR	GOGA2_HUMAN	reviewed	Golgin subfamily A member 2 (130 kDa cis-Golgi matrix protein) (GM130) (GM130 autoantigen) (Golgin-95)	GOLGA2	Homo sapiens (Human)	1002	113,086	113.086	0.796799	0	0	2187	4436	5841	5208	6174	4944	5391	5692	6321	4927	3932	3555	2774	0	0	0	0	0	0	0	0	0	0	0	0	0	0	0	0	0	0	0	0	0	0	0	0
P33176	AAEM(UniMod:35)MASLLK	KINH_HUMAN	reviewed	Kinesin-1 heavy chain (Conventional kinesin heavy chain) (Ubiquitous kinesin heavy chain) (UKHC)	KIF5B KNS KNS1	Homo sapiens (Human)	963	109,685	109.685	0.672695	0	0	0	0	0	0	0	0	0	0	0	0	0	0	0	0	0	0	0	0	0	0	0	0	0	3343	8439	4217	3688	1852	2129	0	0	0	0	0	0	0	0
P78318	AAEMLSQLDLFSR	IGBP1_HUMAN	reviewed	Immunoglobulin-binding protein 1 (B-cell signal transduction molecule alpha 4) (Protein alpha-4) (CD79a-binding protein 1) (Protein phosphatase 2/4/6 regulatory subunit) (Renal carcinoma antigen NY-REN-16)	IGBP1 IBP1	Homo sapiens (Human)	339	39,222	39.222	0.951769	0	0	0	0	0	0	0	0	0	0	0	0	0	0	0	0	0	0	0	0	0	0	0	0	0	0	0	0	0	2795	1826	1643	941	0	0	0	0	0	0
P33176	AAEMM(UniMod:35)ASLLK	KINH_HUMAN	reviewed	Kinesin-1 heavy chain (Conventional kinesin heavy chain) (Ubiquitous kinesin heavy chain) (UKHC)	KIF5B KNS KNS1	Homo sapiens (Human)	963	109,685	109.685	0.731807	0	0	0	0	0	0	0	0	0	0	0	0	0	0	0	0	0	0	0	0	0	0	0	0	0	0	4658	5132	3417	2630	0	0	0	0	0	0	0	0	0
P33176	AAEMMASLLK	KINH_HUMAN	reviewed	Kinesin-1 heavy chain (Conventional kinesin heavy chain) (Ubiquitous kinesin heavy chain) (UKHC)	KIF5B KNS KNS1	Homo sapiens (Human)	963	109,685	109.685	0.849009	0	0	0	0	0	0	11751	12663	11715	14482	16845	20103	0	16251	13208	12659	15447	18533	16430	19005	12991	13857	12133	12837	19804	20599	33497	49091	34083	32740	19117	10073	7751	4818	3744	4154	0	0	0
Q6ICG6	AAEPEVEVEVYR	K0930_HUMAN	reviewed	Uncharacterized protein KIAA0930	KIAA0930 C22orf9	Homo sapiens (Human)	404	45,794	45.794	0.855	0	0	0	0	0	0	0	0	0	0	0	0	0	0	0	0	0	0	0	0	0	0	0	0	0	0	0	0	0	0	0	0	0	0	0	0	0	0	0
O60524	AAEPLLTLER	NEMF_HUMAN	reviewed	Nuclear export mediator factor NEMF (Antigen NY-CO-1) (Serologically defined colon cancer antigen 1)	NEMF SDCCAG1	Homo sapiens (Human)	1076	122,954	122.954	0.937635	0	0	0	0	0	3456	4425	3391	0	0	0	0	0	0	0	0	0	0	0	0	0	0	0	0	0	0	0	0	0	0	0	0	0	0	0	0	0	0	4962
Q9C0C2	AAEPQEQEFGK	TB182_HUMAN	reviewed	182 kDa tankyrase-1-binding protein	TNKS1BP1 KIAA1741 TAB182	Homo sapiens (Human)	1729	181,796	181.796	0.635986	0	0	0	2690	3401	3736	3444	3199	3625	3857	3439	3078	2229	2113	1886	0	0	0	0	0	0	0	0	0	0	0	0	0	0	0	0	1513	3031	5868	3217	1717	1429	640	0
Q2T9J0	AAEQAGC(UniMod:4)MVSASR	TYSD1_HUMAN	reviewed	Peroxisomal leader peptide-processing protease (EC 3.4.21.-) (Trypsin domain-containing protein 1) [Cleaved into: Peroxisomal leader peptide-processing protease, 15 kDa form; Peroxisomal leader peptide-processing protease, 45 kDa form]	TYSND1	Homo sapiens (Human)	566	59,309	59.309	0.875171	0	0	0	0	0	0	0	0	0	0	0	0	0	0	0	0	0	0	0	0	0	0	0	0	0	0	0	0	0	0	0	0	0	0	0	0	0	0	0
P49327	AAEQYTPK	FAS_HUMAN	reviewed	Fatty acid synthase (EC 2.3.1.85) [Includes: [Acyl-carrier-protein] S-acetyltransferase (EC 2.3.1.38); [Acyl-carrier-protein] S-malonyltransferase (EC 2.3.1.39); 3-oxoacyl-[acyl-carrier-protein] synthase (EC 2.3.1.41); 3-oxoacyl-[acyl-carrier-protein] reductase (EC 1.1.1.100); 3-hydroxyacyl-[acyl-carrier-protein] dehydratase (EC 4.2.1.59); Enoyl-[acyl-carrier-protein] reductase (EC 1.3.1.39); Ole…	FASN FAS	Homo sapiens (Human)	2511	273,427	273.427	0.961253	0	0	0	0	0	0	0	0	0	0	0	0	0	0	0	0	0	0	0	0	0	0	0	0	0	820	1166	1591	1066	2132	3246	6748	14806	32528	26430	10834	3589	1991	1652
Q9NS91	AAESAEIEPR	RAD18_HUMAN	reviewed	E3 ubiquitin-protein ligase RAD18 (EC 6.3.2.-) (Postreplication repair protein RAD18) (hHR18) (hRAD18) (RING finger protein 73)	RAD18 RNF73	Homo sapiens (Human)	495	56,223	56.223	0.838603	0	0	0	0	0	0	0	0	0	0	0	0	0	0	0	0	0	0	0	0	0	0	0	0	0	0	0	0	0	0	0	0	0	2794	2333	2317	3812	4161	2637
P35606	AAESLADPTEYENLFPGLK	COPB2_HUMAN	reviewed	Coatomer subunit beta' (Beta'-coat protein) (Beta'-COP) (p102)	COPB2	Homo sapiens (Human)	906	102,487	102.487	0.846582	0	0	2574	15359	20734	19869	25169	24414	28298	30284	29151	32642	27900	23938	19491	6079	25656	26627	25900	33885	26000	23555	34144	44082	78193	74252	93342	81009	33144	24041	12562	4952	0	0	0	0	0	0	0
P53985	AAESPDQKDTDGGPKEEESPV	MOT1_HUMAN	reviewed	Monocarboxylate transporter 1 (MCT 1) (Solute carrier family 16 member 1)	SLC16A1 MCT1	Homo sapiens (Human)	500	53,944	53.944	0.897433	0	0	924	1876	2283	2767	3440	3211	3579	4186	4174	3598	3279	2810	2564	2036	2036	2306	2157	1811	2019	2254	1676	1534	1595	1106	1108	965	742	0	0	0	0	822	763	582	841	923	0
Q709C8	AAESTEEVSSLRPPR	VP13C_HUMAN	reviewed	Vacuolar protein sorting-associated protein 13C	VPS13C KIAA1421	Homo sapiens (Human)	3753	422,390	422.39	0.717674	0	0	0	0	0	0	3382	4241	2354	6746	7404	4107	4835	3886	4487	2980	0	0	0	0	0	0	0	0	0	0	0	0	0	0	0	0	0	0	0	0	0	0	0
Q9BY42	AAESVSKPDVSEEAPGPSK	RTF2_HUMAN	reviewed	Protein RTF2 homolog (Replication termination factor 2 domain-containing protein 1)	RTFDC1 C20orf43 AD-007 CDA05 HSPC164 HSPC169	Homo sapiens (Human)	306	33,887	33.887	0.9347	0	0	0	0	0	0	0	0	0	0	0	0	0	0	0	0	0	0	0	0	0	0	0	0	0	0	0	0	0	0	0	0	0	0	0	0	0	602	882
Q8NCM8	AAEVLINQLDR	DYHC2_HUMAN	reviewed	Cytoplasmic dynein 2 heavy chain 1 (Cytoplasmic dynein 2 heavy chain) (Dynein cytoplasmic heavy chain 2) (Dynein heavy chain 11) (hDHC11) (Dynein heavy chain isotype 1B)	DYNC2H1 DHC1B DHC2 DNCH2 DYH1B KIAA1997	Homo sapiens (Human)	4307	492,622	492.622	0.851911	0	1244	1790	4614	5936	7290	8247	10341	7786	8523	9030	9158	7568	7267	6611	4222	5846	7430	6750	6479	6253	5695	5289	5445	5858	0	5012	5140	1789	3540	0	0	0	0	0	0	0	0	0
Q7Z4V5	AAEVYTR	HDGR2_HUMAN	reviewed	Hepatoma-derived growth factor-related protein 2 (HRP-2) (Hepatoma-derived growth factor 2) (HDGF-2)	HDGFRP2 HDGF2 UNQ785/PRO1604	Homo sapiens (Human)	671	74,317	74.317	0.96014	0	0	0	0	0	0	0	0	0	0	0	0	0	0	0	0	0	0	0	0	0	0	0	0	0	0	0	0	0	0	0	0	0	0	0	0	2127	3060	6194
Q6SZW1	AAEWLFPLAFSK	SARM1_HUMAN	reviewed	Sterile alpha and TIR motif-containing protein 1 (Sterile alpha and Armadillo repeat protein) (Sterile alpha motif domain-containing protein 2) (MyD88-5) (SAM domain-containing protein 2) (Tir-1 homolog)	SARM1 KIAA0524 SAMD2 SARM	Homo sapiens (Human)	724	79,388	79.388	0.758537	0	0	0	0	0	0	0	0	0	0	2670	2427	1931	0	0	0	0	0	0	0	0	0	0	0	0	0	0	0	0	2251	3665	5164	3903	0	0	0	0	0	0
Q9NVZ3	AAEWQLDQPSWSGR	NECP2_HUMAN	reviewed	Adaptin ear-binding coat-associated protein 2 (NECAP endocytosis-associated protein 2) (NECAP-2)	NECAP2	Homo sapiens (Human)	263	28,339	28.339	0.95181	0	0	0	0	0	0	0	0	0	0	0	0	0	0	0	0	0	0	0	0	0	0	0	0	0	0	0	0	0	0	0	0	0	0	0	0	0	3825	7216
Q13045	AAEWYNIDFSLQNQLR	FLII_HUMAN	reviewed	Protein flightless-1 homolog	FLII FLIL	Homo sapiens (Human)	1269	144,751	144.751	0.787431	0	0	0	0	0	0	0	0	0	0	0	0	0	0	0	0	3989	4542	5028	0	0	0	0	0	0	0	0	0	0	0	0	0	0	0	0	0	0	0	0
O60306	AAFAHFPELYDFALSNVAEVDTR	AQR_HUMAN	reviewed	Intron-binding protein aquarius (Intron-binding protein of 160 kDa) (IBP160)	AQR KIAA0560	Homo sapiens (Human)	1485	171,295	171.295	0.595248	0	0	0	0	0	0	0	0	0	0	0	0	0	0	0	0	0	0	0	0	0	0	0	0	0	0	0	0	2331	5572	2570	1426	1547	0	0	0	0	0	0
O14981	AAFAITSR	BTAF1_HUMAN	reviewed	TATA-binding protein-associated factor 172 (EC 3.6.4.-) (ATP-dependent helicase BTAF1) (B-TFIID transcription factor-associated 170 kDa subunit) (TAF(II)170) (TBP-associated factor 172) (TAF-172)	BTAF1 TAF172	Homo sapiens (Human)	1849	206,887	206.887	0.544033	0	0	0	0	0	6351	7485	6855	0	8101	8158	7388	8787	6175	7179	0	0	0	0	0	0	0	0	0	0	0	0	0	0	0	0	0	0	0	0	0	0	0	0
P27708	AAFALGGLGSGFASNR	PYR1_HUMAN	reviewed	CAD protein [Includes: Glutamine-dependent carbamoyl-phosphate synthase (EC 6.3.5.5); Aspartate carbamoyltransferase (EC 2.1.3.2); Dihydroorotase (EC 3.5.2.3)]	CAD	Homo sapiens (Human)	2225	242,984	242.984	0.883889	0	2168	4058	7456	9009	12117	9114	10458	9675	12920	13667	13819	11345	10713	9536	8314	10135	18937	15315	25614	23247	24635	17823	16559	18778	10949	15066	19411	12514	11458	10574	5339	4985	3996	0	0	0	0	0
P27708	AAFALGGLGSGFASNREELSALVAPAFAHTSQVLVDK	PYR1_HUMAN	reviewed	CAD protein [Includes: Glutamine-dependent carbamoyl-phosphate synthase (EC 6.3.5.5); Aspartate carbamoyltransferase (EC 2.1.3.2); Dihydroorotase (EC 3.5.2.3)]	CAD	Homo sapiens (Human)	2225	242,984	242.984	0.344839	0	0	0	3832	5115	3333	3612	0	0	0	0	0	0	0	0	0	0	0	0	0	0	0	2049	2898	3181	0	2147	2512	1911	4163	2976	2915	2129	0	0	0	0	0	0
P31483	AAFAPFGR	TIA1_HUMAN	reviewed	Nucleolysin TIA-1 isoform p40 (RNA-binding protein TIA-1) (T-cell-restricted intracellular antigen-1) (TIA-1) (p40-TIA-1)	TIA1	Homo sapiens (Human)	386	42,963	42.963	0.903587	0	0	0	0	0	0	0	0	0	0	0	0	0	0	0	0	0	0	0	0	0	0	0	0	0	0	0	0	0	0	0	0	0	0	0	0	0	0	0
P62258	AAFDDAIAELDTLSEESYK	1433E_HUMAN	reviewed	14-3-3 protein epsilon (14-3-3E)	YWHAE	Homo sapiens (Human)	255	29,174	29.174	0.94773	0	2232	2892	6892	5310	4994	5248	5106	10680	11533	10966	12788	6202	7710	6767	5411	7861	9491	9514	11425	5780	10542	9077	9648	13944	8987	10934	11568	7930	10987	10192	11563	15099	21010	20628	21432	23043	22356	19208
Q6UWE0	AAFEALQVK	LRSM1_HUMAN	reviewed	E3 ubiquitin-protein ligase LRSAM1 (EC 6.3.2.-) (Leucine-rich repeat and sterile alpha motif-containing protein 1) (Tsg101-associated ligase) (hTAL)	LRSAM1 TAL UNQ6496/PRO21356	Homo sapiens (Human)	723	83,594	83.594	0.913204	0	0	0	0	0	0	0	0	0	0	0	0	0	0	0	0	0	0	0	0	0	0	0	0	0	0	0	0	0	0	0	0	0	0	0	0	0	0	0
P49257	AAFENWEVEVTFR	LMAN1_HUMAN	reviewed	Protein ERGIC-53 (ER-Golgi intermediate compartment 53 kDa protein) (Gp58) (Intracellular mannose-specific lectin MR60) (Lectin mannose-binding 1)	LMAN1 ERGIC53 F5F8D	Homo sapiens (Human)	510	57,549	57.549	0.877852	0	7238	14550	30087	44467	40611	46993	45327	47424	50202	51816	53104	49874	30503	0	0	0	21334	18244	18993	15410	0	14743	8839	11951	7433	0	0	0	0	0	0	0	0	0	0	0	0	0
Q969H8	AAFERESDVPLKTEEFEVTK	MYDGF_HUMAN	reviewed	Myeloid-derived growth factor (MYDGF) (Interleukin-25) (IL-25) (Stromal cell-derived growth factor SF20)	MYDGF C19orf10 IL25	Homo sapiens (Human)	173	18,795	18.795	0.988736	0	0	0	0	0	0	0	0	0	0	0	0	0	0	0	0	0	0	0	0	0	0	0	0	0	0	0	0	0	0	0	0	0	0	0	0	0	0	0
O00273	AAFGEEVDAVDTGISR	DFFA_HUMAN	reviewed	DNA fragmentation factor subunit alpha (DNA fragmentation factor 45 kDa subunit) (DFF-45) (Inhibitor of CAD) (ICAD)	DFFA DFF1 DFF45 H13	Homo sapiens (Human)	331	36,522	36.522	0.880857	0	0	0	0	0	0	0	0	0	0	0	0	0	0	0	0	0	0	0	0	0	0	0	0	0	0	0	0	0	0	0	0	0	0	0	0	0	2054	2233
Q9UQ35	AAFGISDSYVDGSSFDPQR	SRRM2_HUMAN	reviewed	Serine/arginine repetitive matrix protein 2 (300 kDa nuclear matrix antigen) (Serine/arginine-rich splicing factor-related nuclear matrix protein of 300 kDa) (SR-related nuclear matrix protein of 300 kDa) (Ser/Arg-related nuclear matrix protein of 300 kDa) (Splicing coactivator subunit SRm300) (Tax-responsive enhancer element-binding protein 803) (TaxREB803)	SRRM2 KIAA0324 SRL300 SRM300 HSPC075	Homo sapiens (Human)	2752	299,615	299.615	0.862765	0	0	1711	3366	4288	3919	5240	4001	5707	6194	6617	7839	7512	9421	9751	9148	10725	13783	7821	9609	5960	4388	0	0	0	0	0	0	1550	1853	1709	0	0	0	0	0	0	0	0
Q9UQ35	AAFGISDSYVDGSSFDPQRR	SRRM2_HUMAN	reviewed	Serine/arginine repetitive matrix protein 2 (300 kDa nuclear matrix antigen) (Serine/arginine-rich splicing factor-related nuclear matrix protein of 300 kDa) (SR-related nuclear matrix protein of 300 kDa) (Ser/Arg-related nuclear matrix protein of 300 kDa) (Splicing coactivator subunit SRm300) (Tax-responsive enhancer element-binding protein 803) (TaxREB803)	SRRM2 KIAA0324 SRL300 SRM300 HSPC075	Homo sapiens (Human)	2752	299,615	299.615	0.847241	0	0	0	0	5560	5124	5990	5107	6321	8025	8319	6982	8311	11510	10997	11422	14036	15550	10576	8584	0	0	0	0	0	0	0	0	0	0	0	0	0	0	0	0	0	0	0
P31040	AAFGLSEAGFNTAC(UniMod:4)VTK	SDHA_HUMAN	reviewed	Succinate dehydrogenase [ubiquinone] flavoprotein subunit, mitochondrial (EC 1.3.5.1) (Flavoprotein subunit of complex II) (Fp)	SDHA SDH2 SDHF	Homo sapiens (Human)	664	72,692	72.692	0.861264	0	3977	5066	7966	11213	14658	21663	28506	28083	44056	41277	38376	32052	40199	32864	26038	30489	41658	22330	34506	28323	24267	26368	18328	22275	15810	12439	11750	7293	8995	7879	6161	5753	8369	6833	8306	6775	7819	7648
Q08380	AAFGQGSGPIMLDEVQC(UniMod:4)TGTEASLADC(UniMod:4)K	LG3BP_HUMAN	reviewed	Galectin-3-binding protein (Basement membrane autoantigen p105) (Lectin galactoside-binding soluble 3-binding protein) (Mac-2-binding protein) (MAC2BP) (Mac-2 BP) (Tumor-associated antigen 90K)	LGALS3BP M2BP	Homo sapiens (Human)	585	65,331	65.331	0.821971	0	0	0	7246	10193	11391	12235	13799	14072	16560	17997	13234	13209	13189	10144	6241	9881	10771	0	0	0	0	0	0	0	0	0	0	0	0	0	0	0	0	0	0	0	0	0
Q5JTZ9	AAFLNFFR	SYAM_HUMAN	reviewed	Alanine--tRNA ligase, mitochondrial (EC 6.1.1.7) (Alanyl-tRNA synthetase) (AlaRS)	AARS2 AARSL KIAA1270	Homo sapiens (Human)	985	107,340	107.34	0.970983	0	0	0	0	0	0	0	0	0	0	0	2470	2429	1925	0	1527	2227	824	1827	0	1827	1746	2270	1929	3099	2393	2593	2112	860	2272	1745	1725	1991	2615	1769	2816	2693	3488	6551
Q8WUM0	AAFLQYC(UniMod:4)R	NU133_HUMAN	reviewed	Nuclear pore complex protein Nup133 (133 kDa nucleoporin) (Nucleoporin Nup133)	NUP133	Homo sapiens (Human)	1156	128,979	128.979	0.649652	0	0	1644	3898	4822	4457	4729	4615	4352	5546	4008	3866	3710	3508	3201	0	0	0	0	0	0	0	0	0	0	0	0	0	0	0	0	0	0	0	0	0	0	0	0
P05091	AAFQLGSPWR	ALDH2_HUMAN	reviewed	Aldehyde dehydrogenase, mitochondrial (EC 1.2.1.3) (ALDH class 2) (ALDH-E2) (ALDHI)	ALDH2 ALDM	Homo sapiens (Human)	517	56,381	56.381	0.982028	0	0	0	0	0	0	0	0	0	0	0	0	0	0	0	0	0	0	0	0	0	0	0	0	0	0	0	0	0	0	0	0	0	0	0	0	0	0	0
Q9UBI1	AAFQSLLDAQADEAVLDHPDLK	COMD3_HUMAN	reviewed	COMM domain-containing protein 3 (Protein Bup) (Protein PIL)	COMMD3 BUP C10orf8	Homo sapiens (Human)	195	22,151	22.151	0.624849	0	0	0	0	0	0	0	0	0	0	0	0	0	0	0	0	0	0	0	0	0	0	0	0	0	0	0	0	0	0	0	0	0	3179	6574	6518	5462	4768	0
Q86XP3	AAFQSQYK	DDX42_HUMAN	reviewed	ATP-dependent RNA helicase DDX42 (EC 3.6.4.13) (DEAD box protein 42) (RNA helicase-like protein) (RHELP) (RNA helicase-related protein) (RNAHP) (SF3b DEAD box protein) (Splicing factor 3B-associated 125 kDa protein) (SF3b125)	DDX42	Homo sapiens (Human)	938	102,975	102.975	0.903918	0	0	0	0	0	0	0	0	0	0	0	0	0	0	0	0	0	0	0	0	0	0	0	0	0	0	0	0	0	0	0	0	0	0	0	0	0	0	0
Q13123	AAFQYGIK	RED_HUMAN	reviewed	Protein Red (Cytokine IK) (IK factor) (Protein RER)	IK RED RER	Homo sapiens (Human)	557	65,602	65.602	0.789644	0	0	0	0	0	0	0	0	0	0	0	0	0	0	0	0	0	0	0	0	0	0	0	0	0	0	0	0	0	0	0	0	0	0	0	0	0	2596	3321
P13591	AAFSKDESKEPIVEVR	NCAM1_HUMAN	reviewed	Neural cell adhesion molecule 1 (N-CAM-1) (NCAM-1) (CD antigen CD56)	NCAM1 NCAM	Homo sapiens (Human)	858	94,574	94.574	0.774204	0	0	0	1528	2154	2823	2905	3187	2984	3554	2924	2906	2754	0	0	0	0	0	0	0	0	0	0	0	0	0	0	0	0	0	0	0	0	0	0	0	0	0	0
Q96CT7	AAFTAFEEAQLPR	CC124_HUMAN	reviewed	Coiled-coil domain-containing protein 124	CCDC124	Homo sapiens (Human)	223	25,835	25.835	0.540792	0	0	0	0	0	0	0	0	0	0	0	0	0	0	0	0	0	0	0	0	0	0	0	0	0	0	0	0	0	0	0	0	0	0	0	0	0	0	0
P02768	AAFTEC(UniMod:4)C(UniMod:4)QAADK	ALBU_HUMAN	reviewed	Serum albumin	ALB GIG20 GIG42 PRO0903 PRO1708 PRO2044 PRO2619 PRO2675 UNQ696/PRO1341	Homo sapiens (Human)	609	69,367	69.367	0.452565	0	0	0	0	0	0	0	0	0	0	0	0	0	0	0	0	0	0	0	0	0	0	0	0	0	0	0	0	0	0	0	0	0	0	0	0	0	0	0
Q9UKD2	AAFTVSLDPGPLEQFPHSM(UniMod:35)EPQLR	MRT4_HUMAN	reviewed	mRNA turnover protein 4 homolog (Ribosome assembly factor MRTO4)	MRTO4 C1orf33 MRT4	Homo sapiens (Human)	239	27,560	27.56	0.697532	0	0	0	0	0	0	0	0	0	0	0	0	0	0	0	0	0	0	0	0	0	0	0	0	0	0	0	0	0	0	0	0	0	0	0	0	0	0	0
Q9UKD2	AAFTVSLDPGPLEQFPHSMEPQLR	MRT4_HUMAN	reviewed	mRNA turnover protein 4 homolog (Ribosome assembly factor MRTO4)	MRTO4 C1orf33 MRT4	Homo sapiens (Human)	239	27,560	27.56	0.950114	0	120	1844	4170	0	0	0	0	0	0	0	0	0	0	0	0	0	0	0	0	0	0	0	0	0	0	0	0	0	0	0	0	0	0	0	0	0	0	0
Q6XQN6	AAFVAYALAFPR	PNCB_HUMAN	reviewed	Nicotinate phosphoribosyltransferase (NAPRTase) (EC 6.3.4.21) (FHA-HIT-interacting protein) (Nicotinate phosphoribosyltransferase domain-containing protein 1)	NAPRT FHIP NAPRT1	Homo sapiens (Human)	538	57,578	57.578	0.944368	0	0	0	0	0	0	0	0	0	0	0	0	0	0	0	0	0	0	0	0	0	0	0	0	0	0	0	0	0	0	0	0	0	0	0	0	0	0	0
P19623	AAFVLPEFAR	SPEE_HUMAN	reviewed	Spermidine synthase (SPDSY) (EC 2.5.1.16) (Putrescine aminopropyltransferase)	SRM SPS1 SRML1	Homo sapiens (Human)	302	33,825	33.825	0.951624	0	0	0	0	0	0	0	0	0	0	0	0	0	0	0	0	0	0	0	0	0	0	0	0	0	0	0	0	0	0	0	0	0	0	0	0	0	0	0
P26006	AAFVSEQQQK	ITA3_HUMAN	reviewed	Integrin alpha-3 (CD49 antigen-like family member C) (FRP-2) (Galactoprotein B3) (GAPB3) (VLA-3 subunit alpha) (CD antigen CD49c) [Cleaved into: Integrin alpha-3 heavy chain; Integrin alpha-3 light chain]	ITGA3 MSK18	Homo sapiens (Human)	1051	116,612	116.612	0.532054	0	0	0	0	0	782	540	622	1164	1224	1265	942	820	561	0	0	0	721	541	501	582	0	0	0	0	0	0	0	0	0	0	0	0	0	0	0	0	0	0
Q13576	AAFYEEQINYYDTYIK	IQGA2_HUMAN	reviewed	Ras GTPase-activating-like protein IQGAP2	IQGAP2	Homo sapiens (Human)	1575	180,578	180.578	0.895551	0	0	0	0	0	0	0	0	0	0	0	0	0	0	0	0	0	0	0	0	0	0	0	0	0	0	0	0	0	0	0	0	0	0	2914	10212	12922	8661	5891
Q92925	AAFYHQPWAQEAVGR	SMRD2_HUMAN	reviewed	SWI/SNF-related matrix-associated actin-dependent regulator of chromatin subfamily D member 2 (60 kDa BRG-1/Brm-associated factor subunit B) (BRG1-associated factor 60B) (BAF60B)	SMARCD2 BAF60B PRO2451	Homo sapiens (Human)	531	58,921	58.921	0.881515	0	0	0	0	0	0	0	0	0	3985	5437	9186	11512	10347	8593	7055	5118	0	0	0	0	0	0	0	0	0	0	0	0	0	0	0	0	0	0	0	0	0	0
Q9BZV1	AAGAEPDSILKPELLSAIEK	UBXN6_HUMAN	reviewed	UBX domain-containing protein 6 (UBX domain-containing protein 1)	UBXN6 UBXD1 UBXDC2	Homo sapiens (Human)	441	49,754	49.754	0.944742	0	0	0	0	0	0	0	0	0	0	0	0	0	0	0	0	0	0	0	0	0	0	0	0	0	0	0	0	0	0	0	0	0	0	0	0	0	0	0
O75175	AAGALLNGPPQFSTAPEIK	CNOT3_HUMAN	reviewed	CCR4-NOT transcription complex subunit 3 (CCR4-associated factor 3) (Leukocyte receptor cluster member 2)	CNOT3 KIAA0691 LENG2 NOT3	Homo sapiens (Human)	753	81,872	81.872	0.54832	0	0	0	0	0	0	0	0	11165	9865	12083	10847	8241	0	0	0	0	0	0	0	0	6973	6496	5623	6906	0	0	0	0	0	0	0	0	0	0	0	0	0	0
P46379	AAGARPLTSPESLSR	BAG6_HUMAN	reviewed	Large proline-rich protein BAG6 (BAG family molecular chaperone regulator 6) (BCL2-associated athanogene 6) (BAG-6) (BAG6) (HLA-B-associated transcript 3) (Protein G3) (Protein Scythe)	BAG6 BAT3 G3	Homo sapiens (Human)	1132	119,409	119.409	0.885157	0	4137	7356	13615	16659	21607	27023	27699	31941	33109	30452	29686	29100	26996	23262	18226	23830	28856	22347	25793	21305	23018	19621	15256	17770	12138	10296	9138	5088	6714	5257	3019	4607	0	0	0	0	7586	7241
Q9NSD9	AAGASDVVLYK	SYFB_HUMAN	reviewed	Phenylalanine--tRNA ligase beta subunit (EC 6.1.1.20) (Phenylalanyl-tRNA synthetase beta subunit) (PheRS)	FARSB FARSLB FRSB HSPC173	Homo sapiens (Human)	589	66,116	66.116	0.961413	0	0	0	0	0	0	0	0	0	0	0	0	0	0	0	0	0	0	0	0	0	0	0	0	0	0	0	0	0	1786	1650	2516	4351	5360	6615	8521	10012	29296	94874
P52758	AAGC(UniMod:4)DFTNVVK	UK114_HUMAN	reviewed	Ribonuclease UK114 (EC 3.1.-.-) (14.5 kDa translational inhibitor protein) (p14.5) (Heat-responsive protein 12) (UK114 antigen homolog)	HRSP12 PSP	Homo sapiens (Human)	137	14,494	14.494	0.983544	0	0	0	0	0	0	0	0	0	0	0	0	0	0	0	0	0	0	0	0	0	0	0	0	0	0	0	0	0	0	0	0	0	0	0	0	0	0	0
Q9Y315	AAGC(UniMod:4)NIPVASVAAGFPAGQTHLK	DEOC_HUMAN	reviewed	Deoxyribose-phosphate aldolase (DERA) (EC 4.1.2.4) (2-deoxy-D-ribose 5-phosphate aldolase) (Phosphodeoxyriboaldolase) (Deoxyriboaldolase)	DERA CGI-26	Homo sapiens (Human)	318	35,231	35.231	0.718359	0	0	0	0	0	5516	5263	7891	6127	8412	9927	0	8922	3908	5996	0	0	7913	6858	5234	6986	8487	8932	7200	8535	4741	5196	5048	2171	1629	0	0	0	0	0	0	0	0	0
Q86UP2	AAGDTTVIENSDVSPETESSEK	KTN1_HUMAN	reviewed	Kinectin (CG-1 antigen) (Kinesin receptor)	KTN1 CG1 KIAA0004	Homo sapiens (Human)	1357	156,275	156.275	0.927939	0	1483	5057	7220	6045	3428	3500	2574	862	0	0	0	0	0	0	0	0	0	0	0	0	0	0	0	0	0	0	0	0	0	0	0	0	0	0	0	0	0	0
Q99543	AAGEPIKEGDNDYFTC(UniMod:4)ITK	DNJC2_HUMAN	reviewed	DnaJ homolog subfamily C member 2 (M-phase phosphoprotein 11) (Zuotin-related factor 1) [Cleaved into: DnaJ homolog subfamily C member 2, N-terminally processed]	DNAJC2 MPHOSPH11 MPP11 ZRF1	Homo sapiens (Human)	621	71,996	71.996	0.976164	0	0	0	0	0	0	0	0	0	0	0	0	0	0	0	0	0	0	0	0	0	0	0	0	0	0	0	0	0	0	0	0	0	0	0	3600	4956	15424	27241
Q9Y5K8	AAGEVLEPANLLAEEKDEDLLFE	VATD_HUMAN	reviewed	V-type proton ATPase subunit D (V-ATPase subunit D) (V-ATPase 28 kDa accessory protein) (Vacuolar proton pump subunit D)	ATP6V1D ATP6M VATD	Homo sapiens (Human)	247	28,263	28.263	0.847678	0	0	0	0	0	0	0	0	0	0	0	0	0	0	0	0	0	0	0	0	0	0	0	0	0	0	0	0	0	0	0	0	0	0	0	0	6638	5730	4899
Q9UHI6	AAGFERPSPVQLK	DDX20_HUMAN	reviewed	Probable ATP-dependent RNA helicase DDX20 (EC 3.6.4.13) (Component of gems 3) (DEAD box protein 20) (DEAD box protein DP 103) (Gemin-3)	DDX20 DP103 GEMIN3	Homo sapiens (Human)	824	92,241	92.241	0.826315	0	5418	10634	20421	23515	15998	13823	11509	10494	8358	7559	6264	4601	4373	3292	2741	2435	3858	2586	2943	2281	2238	2685	0	0	0	1633	2772	2236	0	0	0	0	0	0	0	0	0	0
P22102	AAGFKDPLLASGTDGVGTK	PUR2_HUMAN	reviewed	Trifunctional purine biosynthetic protein adenosine-3 [Includes: Phosphoribosylamine--glycine ligase (EC 6.3.4.13) (Glycinamide ribonucleotide synthetase) (GARS) (Phosphoribosylglycinamide synthetase); Phosphoribosylformylglycinamidine cyclo-ligase (EC 6.3.3.1) (AIR synthase) (AIRS) (Phosphoribosyl-aminoimidazole synthetase); Phosphoribosylglycinamide formyltransferase (EC 2.1.2.2) (5'-phosphorib…	GART PGFT PRGS	Homo sapiens (Human)	1010	107,767	107.767	0.796124	0	1204	2639	4453	6193	7013	7230	0	7387	8657	9954	8527	8143	7214	6808	903	5621	7989	6082	10361	7429	9019	7892	10167	13632	11390	12182	13820	12327	19059	41463	0	94657	65119	38024	41279	39577	44085	57362
Q0VDF9	AAGFNVLR	HSP7E_HUMAN	reviewed	Heat shock 70 kDa protein 14 (HSP70-like protein 1) (Heat shock protein HSP60)	HSPA14 HSP60 HSP70L1	Homo sapiens (Human)	509	54,794	54.794	0.969582	0	0	0	0	0	0	0	0	0	0	0	0	0	0	0	0	0	0	0	0	0	0	0	0	0	0	0	0	0	0	0	0	0	0	7241	6580	17133	58826	107858
P46926	AAGGIELFVGGIGPDGHIAFNEPGSSLVSR	GNPI1_HUMAN	reviewed	Glucosamine-6-phosphate isomerase 1 (EC 3.5.99.6) (Glucosamine-6-phosphate deaminase 1) (GNPDA 1) (GlcN6P deaminase 1) (Oscillin)	GNPDA1 GNPI HLN KIAA0060	Homo sapiens (Human)	289	32,669	32.669	0.976954	0	0	0	0	0	0	0	0	0	0	0	0	0	0	0	0	0	0	0	0	0	0	0	0	0	0	0	0	0	0	0	0	0	0	0	0	0	0	2352
Q8IYS2	AAGGLHLLPWSR	K2013_HUMAN	reviewed	Uncharacterized protein KIAA2013	KIAA2013	Homo sapiens (Human)	634	69,157	69.157	0.915538	0	0	2037	4686	6515	6181	7560	8290	8272	10182	10343	11558	9499	6023	4791	4424	5193	4886	5597	5784	3852	3160	3652	2855	3891	2259	1850	1856	0	0	0	0	0	0	0	0	0	0	0
Q8N1G4	AAGGQLPPR	LRC47_HUMAN	reviewed	Leucine-rich repeat-containing protein 47	LRRC47 KIAA1185	Homo sapiens (Human)	583	63,473	63.473	0.884987	0	0	0	0	0	0	0	0	0	0	0	0	0	0	0	0	0	0	0	0	0	0	0	0	0	0	0	0	0	0	0	0	0	0	0	0	0	0	0
Q9Y490	AAGHPGDPESQQR	TLN1_HUMAN	reviewed	Talin-1	TLN1 KIAA1027 TLN	Homo sapiens (Human)	2541	269,767	269.767	0.818683	0	0	0	0	0	0	0	0	0	0	0	0	0	0	0	0	0	0	0	0	0	0	0	0	0	0	0	0	0	0	0	0	0	0	0	0	0	0	1001
P28838	AAGIDEQENWHEGK	AMPL_HUMAN	reviewed	Cytosol aminopeptidase (EC 3.4.11.1) (Leucine aminopeptidase 3) (LAP-3) (Leucyl aminopeptidase) (Peptidase S) (Proline aminopeptidase) (EC 3.4.11.5) (Prolyl aminopeptidase)	LAP3 LAPEP PEPS	Homo sapiens (Human)	519	56,166	56.166	0.960676	0	0	0	0	0	0	0	0	0	0	0	0	0	0	0	0	0	0	0	0	0	0	0	0	0	0	0	0	0	0	0	0	0	0	0	0	0	0	0
P28838	AAGIDEQENWHEGKENIR	AMPL_HUMAN	reviewed	Cytosol aminopeptidase (EC 3.4.11.1) (Leucine aminopeptidase 3) (LAP-3) (Leucyl aminopeptidase) (Peptidase S) (Proline aminopeptidase) (EC 3.4.11.5) (Prolyl aminopeptidase)	LAP3 LAPEP PEPS	Homo sapiens (Human)	519	56,166	56.166	0.931948	0	0	0	0	0	0	0	0	0	0	0	0	0	0	0	0	0	0	0	0	0	0	0	0	0	0	0	0	0	0	0	0	0	0	0	0	0	0	0
Q99459	AAGIEIQK	CDC5L_HUMAN	reviewed	Cell division cycle 5-like protein (Cdc5-like protein) (Pombe cdc5-related protein)	CDC5L KIAA0432 PCDC5RP	Homo sapiens (Human)	802	92,251	92.251	0.675759	0	0	1409	3089	5227	5511	4755	3741	4101	4891	3888	4311	3591	3005	2298	1749	2071	1952	0	0	1289	2982	3052	2804	3957	3558	3551	2520	0	0	0	0	0	0	0	0	0	0	0
P30566	AAGIIHLGATSC(UniMod:4)YVGDNTDLIILR	PUR8_HUMAN	reviewed	Adenylosuccinate lyase (ADSL) (ASL) (EC 4.3.2.2) (Adenylosuccinase) (ASase)	ADSL AMPS	Homo sapiens (Human)	484	54,889	54.889	0.97149	0	0	0	0	0	0	0	0	0	0	0	0	0	0	0	0	0	0	0	0	0	0	0	0	0	0	0	0	0	0	0	0	0	0	0	0	0	0	1788
P62424	AAGKGDVPTKRPPVLR	RL7A_HUMAN	reviewed	60S ribosomal protein L7a (PLA-X polypeptide) (Surfeit locus protein 3)	RPL7A SURF-3 SURF3	Homo sapiens (Human)	266	29,996	29.996	0.698877	0	0	0	782	2997	4627	0	0	0	0	0	0	0	0	0	0	0	0	0	0	0	0	0	0	0	0	0	0	0	0	0	0	0	0	0	0	0	0	0
O75533	AAGLATMISTMRPDIDNMDEYVR	SF3B1_HUMAN	reviewed	Splicing factor 3B subunit 1 (Pre-mRNA-splicing factor SF3b 155 kDa subunit) (SF3b155) (Spliceosome-associated protein 155) (SAP 155)	SF3B1 SAP155	Homo sapiens (Human)	1304	145,830	145.83	0.327049	0	0	0	0	0	0	0	0	0	0	0	0	0	0	0	0	4564	4010	4658	0	0	0	0	0	0	0	0	0	0	0	0	0	0	0	0	0	0	0	0
O95714	AAGLESAATIR	HERC2_HUMAN	reviewed	E3 ubiquitin-protein ligase HERC2 (EC 2.3.2.26) (HECT domain and RCC1-like domain-containing protein 2) (HECT-type E3 ubiquitin transferase HERC2)	HERC2	Homo sapiens (Human)	4834	527,228	527.228	0.734687	0	1024	2420	3427	4319	3349	3657	3106	2856	0	0	0	0	0	0	0	0	0	0	0	0	0	0	0	0	0	0	0	0	0	0	0	0	0	0	0	0	0	0
Q8IUD2	AAGLQAEIGQVK	RB6I2_HUMAN	reviewed	ELKS/Rab6-interacting/CAST family member 1 (ERC-1) (Rab6-interacting protein 2)	ERC1 ELKS KIAA1081 RAB6IP2	Homo sapiens (Human)	1116	128,086	128.086	0.891489	0	0	0	0	0	0	0	0	0	0	0	0	4606	9950	9664	5194	4126	4110	3345	4979	2837	2395	1464	0	0	0	0	0	0	0	0	0	0	0	0	0	0	0	0
Q9BW92	AAGLVSDLDADSGLTLSR	SYTM_HUMAN	reviewed	Threonine--tRNA ligase, mitochondrial (EC 6.1.1.3) (Threonyl-tRNA synthetase) (ThrRS) (Threonyl-tRNA synthetase-like 1)	TARS2 TARSL1	Homo sapiens (Human)	718	81,036	81.036	0.956334	0	0	842	1407	2272	0	0	0	0	0	0	0	0	0	0	0	0	0	0	0	0	0	0	0	0	0	0	0	0	0	0	0	0	0	0	0	0	2568	2615
Q13459	AAGMSSPGAQSHPEELPR	MYO9B_HUMAN	reviewed	Unconventional myosin-IXb (Unconventional myosin-9b)	MYO9B MYR5	Homo sapiens (Human)	2157	243,401	243.401	0.637218	0	0	0	0	0	0	0	0	0	0	0	0	0	0	0	0	0	0	0	0	0	0	0	0	2104	1836	2275	2697	1483	2514	1910	0	0	0	0	0	0	0	0
O75446	AAGNASFSK	SAP30_HUMAN	reviewed	Histone deacetylase complex subunit SAP30 (30 kDa Sin3-associated polypeptide) (Sin3 corepressor complex subunit SAP30) (Sin3-associated polypeptide p30)	SAP30	Homo sapiens (Human)	220	23,306	23.306	0.574471	0	0	0	0	2018	1593	1469	2082	2836	3278	3404	2611	2933	1393	0	0	0	0	0	0	0	0	0	1752	2832	2680	3116	5536	0	0	0	0	0	0	0	0	0	0	0
Q15785	AAGNESFR	TOM34_HUMAN	reviewed	Mitochondrial import receptor subunit TOM34 (hTom34) (Translocase of outer membrane 34 kDa subunit)	TOMM34 URCC3	Homo sapiens (Human)	309	34,559	34.559	0.942644	0	0	0	0	0	0	0	0	0	0	0	0	0	0	0	0	0	0	0	0	0	0	0	0	0	0	0	0	0	0	0	0	0	0	0	0	0	0	0
O14497	AAGPGLGNVAM(UniMod:35)GPR	ARI1A_HUMAN	reviewed	AT-rich interactive domain-containing protein 1A (ARID domain-containing protein 1A) (B120) (BRG1-associated factor 250) (BAF250) (BRG1-associated factor 250a) (BAF250A) (Osa homolog 1) (hOSA1) (SWI-like protein) (SWI/SNF complex protein p270) (SWI/SNF-related, matrix-associated, actin-dependent regulator of chromatin subfamily F member 1) (hELD)	ARID1A BAF250 BAF250A C1orf4 OSA1 SMARCF1	Homo sapiens (Human)	2285	242,045	242.045	0.750111	0	0	0	0	0	0	0	0	0	0	0	0	1942	3182	1507	944	0	0	0	0	0	0	0	0	0	0	0	0	0	0	0	0	0	0	0	0	0	0	0
O14497	AAGPGLGNVAMGPR	ARI1A_HUMAN	reviewed	AT-rich interactive domain-containing protein 1A (ARID domain-containing protein 1A) (B120) (BRG1-associated factor 250) (BAF250) (BRG1-associated factor 250a) (BAF250A) (Osa homolog 1) (hOSA1) (SWI-like protein) (SWI/SNF complex protein p270) (SWI/SNF-related, matrix-associated, actin-dependent regulator of chromatin subfamily F member 1) (hELD)	ARID1A BAF250 BAF250A C1orf4 OSA1 SMARCF1	Homo sapiens (Human)	2285	242,045	242.045	0.874867	0	0	0	0	0	0	0	0	0	0	7137	10231	10924	11959	8555	4414	3989	4207	0	0	0	0	0	0	0	0	0	0	0	0	0	0	0	0	0	0	0	0	0
Q9BQ69	AAGPLLTDEC(UniMod:4)R	MACD1_HUMAN	reviewed	O-acetyl-ADP-ribose deacetylase MACROD1 (EC 3.2.2.-) (EC 3.5.1.-) (MACRO domain-containing protein 1) (Protein LRP16) ([Protein ADP-ribosylglutamate] hydrolase)	MACROD1 LRP16	Homo sapiens (Human)	325	35,505	35.505	0.992516	0	0	0	0	0	0	0	0	0	0	0	0	0	0	0	0	0	0	0	0	0	0	0	0	0	0	0	0	0	0	0	0	0	0	0	0	0	0	0
P27694	AAGPSLSHTSGGTQSK	RFA1_HUMAN	reviewed	Replication protein A 70 kDa DNA-binding subunit (RP-A p70) (Replication factor A protein 1) (RF-A protein 1) (Single-stranded DNA-binding protein) [Cleaved into: Replication protein A 70 kDa DNA-binding subunit, N-terminally processed]	RPA1 REPA1 RPA70	Homo sapiens (Human)	616	68,138	68.138	0.968885	0	0	0	0	0	0	0	0	0	0	0	0	0	0	0	0	0	0	0	0	0	0	0	0	0	0	0	0	0	0	0	0	0	0	601	582	642	1082	1024
Q96L91	AAGQTVVAQPVHMQQLLK	EP400_HUMAN	reviewed	E1A-binding protein p400 (EC 3.6.4.-) (CAG repeat protein 32) (Domino homolog) (hDomino) (Trinucleotide repeat-containing gene 12 protein) (p400 kDa SWI2/SNF2-related protein)	EP400 CAGH32 KIAA1498 KIAA1818 TNRC12	Homo sapiens (Human)	3159	343,489	343.489	0.5551	0	0	0	0	0	0	1845	1561	1825	1911	0	0	0	0	0	0	0	0	0	0	0	0	0	0	0	0	0	0	0	0	0	0	0	0	0	0	0	0	0
Q7L1T6	AAGSDGTELFDQVHR	NB5R4_HUMAN	reviewed	Cytochrome b5 reductase 4 (EC 1.6.2.2) (Flavohemoprotein b5/b5R) (b5+b5R) (N-terminal cytochrome b5 and cytochrome b5 oxidoreductase domain-containing protein) (cb5/cb5R)	CYB5R4 NCB5OR	Homo sapiens (Human)	521	59,474	59.474	0.968458	0	0	0	0	0	0	0	0	0	0	0	0	0	0	0	0	0	0	0	0	0	0	0	0	0	0	0	0	0	0	0	0	0	0	0	0	0	0	0
O75369	AAGSGELGVTM(UniMod:35)K	FLNB_HUMAN	reviewed	Filamin-B (FLN-B) (ABP-278) (ABP-280 homolog) (Actin-binding-like protein) (Beta-filamin) (Filamin homolog 1) (Fh1) (Filamin-3) (Thyroid autoantigen) (Truncated actin-binding protein) (Truncated ABP)	FLNB FLN1L FLN3 TABP TAP	Homo sapiens (Human)	2602	278,164	278.164	0.917758	0	0	0	0	0	0	0	0	0	0	0	2026	2154	2694	660	0	0	0	0	0	3419	8925	9887	9028	4671	2031	0	0	0	0	0	0	0	0	0	0	0	0	0
O75369	AAGSGELGVTMK	FLNB_HUMAN	reviewed	Filamin-B (FLN-B) (ABP-278) (ABP-280 homolog) (Actin-binding-like protein) (Beta-filamin) (Filamin homolog 1) (Fh1) (Filamin-3) (Thyroid autoantigen) (Truncated actin-binding protein) (Truncated ABP)	FLNB FLN1L FLN3 TABP TAP	Homo sapiens (Human)	2602	278,164	278.164	0.926381	0	0	0	0	0	7845	11090	10943	10269	10432	12408	21375	23565	16850	11946	5883	5882	8542	7273	10667	19952	59310	70072	47418	28518	10651	5974	4089	0	0	0	0	0	0	0	0	0	0	0
Q9C026	AAGSGVSDYDYLDLDK	TRIM9_HUMAN	reviewed	E3 ubiquitin-protein ligase TRIM9 (EC 6.3.2.-) (RING finger protein 91) (Tripartite motif-containing protein 9)	TRIM9 KIAA0282 RNF91	Homo sapiens (Human)	710	79,177	79.177	0.731802	0	0	0	0	0	0	0	0	0	0	0	0	0	0	0	0	0	0	0	0	0	0	0	0	0	0	0	0	0	0	0	0	0	0	0	0	0	0	0
Q9BZE9	AAGSPSPLPAPDPAPK	ASPC1_HUMAN	reviewed	Tether containing UBX domain for GLUT4 (Alveolar soft part sarcoma chromosomal region candidate gene 1 protein) (Alveolar soft part sarcoma locus) (Renal papillary cell carcinoma protein 17) (UBX domain-containing protein 9)	ASPSCR1 ASPL RCC17 TUG UBXD9 UBXN9	Homo sapiens (Human)	553	60,183	60.183	0.878562	0	0	0	0	0	0	0	0	0	0	0	0	0	0	0	0	0	0	0	0	0	0	0	0	0	0	2415	4107	5375	11416	12870	9798	8752	7769	5768	6302	5454	6694	7688
Q5T653	AAGTC(UniMod:4)GVLLR	RM02_HUMAN	reviewed	39S ribosomal protein L2, mitochondrial (L2mt) (MRP-L2)	MRPL2 CGI-22	Homo sapiens (Human)	305	33,301	33.301	0.910153	0	0	0	0	3536	3520	3506	3857	4711	5341	3745	4028	3908	4294	5081	5549	9203	13102	9826	10584	5171	3386	0	0	0	0	0	0	0	0	0	0	0	0	0	0	0	0	0
Q8N5M9	AAGTDGSDFQHR	JAGN1_HUMAN	reviewed	Protein jagunal homolog 1	JAGN1	Homo sapiens (Human)	183	21,125	21.125	0.716324	0	0	0	1004	1042	1386	1754	1651	1984	2019	2559	2665	2664	3062	2647	2298	2589	3894	2845	4194	3674	3825	1505	2525	3319	2139	1990	2014	0	1531	1285	743	0	0	0	0	0	0	0
Q9NVU0	AAGTDSFNGHPPQGC(UniMod:4)ASTPVAR	RPC5_HUMAN	reviewed	DNA-directed RNA polymerase III subunit RPC5 (RNA polymerase III subunit C5) (DNA-directed RNA polymerase III 80 kDa polypeptide)	POLR3E KIAA1452	Homo sapiens (Human)	708	79,898	79.898	0.818153	0	0	0	0	0	0	923	782	863	0	942	701	262	0	0	0	0	0	0	0	0	0	0	460	1244	601	441	2331	2096	2433	1606	741	0	0	0	0	0	0	0
P10586	AAGTEGPFQEVDGVATTR	PTPRF_HUMAN	reviewed	Receptor-type tyrosine-protein phosphatase F (EC 3.1.3.48) (Leukocyte common antigen related) (LAR)	PTPRF LAR	Homo sapiens (Human)	1907	212,879	212.879	0.674823	0	0	0	0	0	0	0	4410	4937	2087	4853	3619	2070	1667	2672	1546	0	0	0	0	0	0	0	0	0	0	0	0	0	0	0	0	0	0	0	0	0	0	0
Q9UBN7	AAGTGFTVNVAWNGPR	HDAC6_HUMAN	reviewed	Histone deacetylase 6 (HD6) (EC 3.5.1.98)	HDAC6 KIAA0901 JM21	Homo sapiens (Human)	1215	131,419	131.419	0.870797	0	0	0	0	0	0	0	0	0	0	0	0	0	0	0	0	0	0	0	0	0	0	0	0	0	0	0	0	0	0	0	0	0	0	3463	5650	7136	6689	5984
P05386	AAGVNVEPFWPGLFAK	RLA1_HUMAN	reviewed	60S acidic ribosomal protein P1	RPLP1 RRP1	Homo sapiens (Human)	114	11,514	11.514	0.975882	0	76698	207624	570561	735009	720126	677343	324472	208348	131077	92399	81064	68312	40240	31437	29036	31969	26195	31337	25626	20607	20670	16651	19130	32382	13611	19141	14926	8694	14826	11341	13163	15219	16330	16881	19208	19941	18078	19203
Q9Y230	AAGVVLEM(UniMod:35)IR	RUVB2_HUMAN	reviewed	RuvB-like 2 (EC 3.6.4.12) (48 kDa TATA box-binding protein-interacting protein) (48 kDa TBP-interacting protein) (51 kDa erythrocyte cytosolic protein) (ECP-51) (INO80 complex subunit J) (Repressing pontin 52) (Reptin 52) (TIP49b) (TIP60-associated protein 54-beta) (TAP54-beta)	RUVBL2 INO80J TIP48 TIP49B CGI-46	Homo sapiens (Human)	463	51,157	51.157	0.849109	0	1422	3234	4933	5704	6408	7008	5705	6872	7755	9134	6913	7166	10398	9747	7208	9343	14849	12406	13486	12429	15983	13693	14961	16779	14848	14425	11083	8508	8459	7750	6940	8685	9182	8095	7913	10215	11196	7246
Q9Y230	AAGVVLEMIR	RUVB2_HUMAN	reviewed	RuvB-like 2 (EC 3.6.4.12) (48 kDa TATA box-binding protein-interacting protein) (48 kDa TBP-interacting protein) (51 kDa erythrocyte cytosolic protein) (ECP-51) (INO80 complex subunit J) (Repressing pontin 52) (Reptin 52) (TIP49b) (TIP60-associated protein 54-beta) (TAP54-beta)	RUVBL2 INO80J TIP48 TIP49B CGI-46	Homo sapiens (Human)	463	51,157	51.157	0.849757	0	7771	16432	31675	43785	36196	46031	49461	47766	61061	65025	70824	64326	60180	50973	47480	57191	72265	68368	70767	58769	65307	63436	59820	0	59409	64882	65482	36308	52207	39174	36809	46655	55444	45690	58257	66554	61572	59900
P33316	AAGYDLYSAYDYTIPPMEK	DUT_HUMAN	reviewed	Deoxyuridine 5'-triphosphate nucleotidohydrolase, mitochondrial (dUTPase) (EC 3.6.1.23) (dUTP pyrophosphatase)	DUT	Homo sapiens (Human)	252	26,563	26.563	0.848249	0	0	0	0	0	0	0	0	0	0	0	0	0	0	0	0	0	0	0	0	0	0	0	0	0	0	0	0	0	0	0	0	0	0	0	0	0	0	0
Q8TEX9	AAHEALGQFC(UniMod:4)C(UniMod:4)ALHK	IPO4_HUMAN	reviewed	Importin-4 (Imp4) (Importin-4b) (Imp4b) (Ran-binding protein 4) (RanBP4)	IPO4 IMP4B RANBP4	Homo sapiens (Human)	1081	118,715	118.715	0.360337	0	0	0	0	0	0	0	0	0	0	0	0	0	0	0	0	0	0	0	0	0	0	0	0	0	0	0	0	0	0	0	0	0	0	0	0	0	0	0
Q8WZA9	AAHGVLLQALDEMR	IRGQ_HUMAN	reviewed	Immunity-related GTPase family Q protein	IRGQ IRGQ1 FKSG27	Homo sapiens (Human)	623	62,717	62.717	0.977192	0	0	0	0	0	0	0	0	0	0	0	0	0	0	0	0	0	0	0	0	0	0	0	0	0	0	0	0	0	0	0	0	0	0	0	0	0	0	0
Q15833	AAHIFFTDTC(UniMod:4)PEPLFSELGR	STXB2_HUMAN	reviewed	Syntaxin-binding protein 2 (Protein unc-18 homolog 2) (Unc18-2) (Protein unc-18 homolog B) (Unc-18B)	STXBP2 UNC18B	Homo sapiens (Human)	593	66,453	66.453	0.869258	0	0	0	0	0	0	0	0	0	0	0	0	0	0	0	0	0	0	0	0	0	0	0	0	0	0	0	0	0	0	0	0	0	0	0	0	0	0	0
Q9UQ80	AAHLC(UniMod:4)AEAALR	PA2G4_HUMAN	reviewed	Proliferation-associated protein 2G4 (Cell cycle protein p38-2G4 homolog) (hG4-1) (ErbB3-binding protein 1)	PA2G4 EBP1	Homo sapiens (Human)	394	43,787	43.787	0.949193	0	0	0	0	0	0	0	0	0	0	0	0	0	0	0	0	0	0	0	0	0	0	0	0	0	0	0	0	0	0	0	0	0	0	0	0	0	0	0
P78371	AAHSEGNTTAGLDM(UniMod:35)R	TCPB_HUMAN	reviewed	T-complex protein 1 subunit beta (TCP-1-beta) (CCT-beta)	CCT2 99D8.1 CCTB	Homo sapiens (Human)	535	57,488	57.488	0.934055	0	0	0	0	0	0	0	0	0	680	621	321	662	460	0	0	440	1403	620	1283	1040	1384	1265	2456	4747	5338	10240	24322	45804	64462	57199	27792	12672	5918	2551	1443	1267	1086	942
P78371	AAHSEGNTTAGLDMR	TCPB_HUMAN	reviewed	T-complex protein 1 subunit beta (TCP-1-beta) (CCT-beta)	CCT2 99D8.1 CCTB	Homo sapiens (Human)	535	57,488	57.488	0.94483	0	1064	1630	3021	5173	6240	5704	6625	6608	7582	6805	6675	6310	5380	5170	3676	6007	7352	6048	8842	7468	13334	15805	18469	36530	40550	73131	190090	320591	554389	468263	241697	114102	55273	20975	15924	11855	9501	9368
Q709F0	AAHSMDTLGSAGAK	ACD11_HUMAN	reviewed	Acyl-CoA dehydrogenase family member 11 (ACAD-11) (EC 1.3.99.-)	ACAD11	Homo sapiens (Human)	780	87,283	87.283	0.324445	0	0	0	0	0	0	0	0	0	0	0	0	0	0	0	0	0	0	0	0	0	0	0	0	0	0	0	0	0	0	0	0	0	1246	1547	1527	1691	0	0
P61764	AAHVFFTDSC(UniMod:4)PDALFNELVK	STXB1_HUMAN	reviewed	Syntaxin-binding protein 1 (MUNC18-1) (N-Sec1) (Protein unc-18 homolog 1) (Unc18-1) (Protein unc-18 homolog A) (Unc-18A) (p67)	STXBP1 UNC18A	Homo sapiens (Human)	594	67,569	67.569	0.825179	0	0	0	0	0	0	0	0	0	0	0	0	0	0	0	0	0	0	0	0	0	0	0	0	0	0	0	0	0	0	0	0	0	0	0	0	0	0	0
Q2TAY7	AAIAQALAGEVSVVPPSR	SMU1_HUMAN	reviewed	WD40 repeat-containing protein SMU1 (Smu-1 suppressor of mec-8 and unc-52 protein homolog) [Cleaved into: WD40 repeat-containing protein SMU1, N-terminally processed]	SMU1	Homo sapiens (Human)	513	57,544	57.544	0.682441	0	1367	2351	462	0	0	0	0	0	0	0	0	0	0	0	0	0	0	0	0	0	0	0	0	0	0	0	0	0	0	0	0	4143	2010	8022	7914	5067	4629	7557
Q96RK0	AAIASIPVGSFEAGASGRPGPAPR	CIC_HUMAN	reviewed	Protein capicua homolog	CIC KIAA0306	Homo sapiens (Human)	1608	163,820	163.82	0.702473	0	0	0	0	0	0	0	0	0	0	0	4735	2785	3455	2880	2574	3801	3153	0	0	0	0	0	0	0	0	0	0	0	0	0	0	0	0	0	0	0	0	0
Q9UHB9	AAIEAFNK	SRP68_HUMAN	reviewed	Signal recognition particle subunit SRP68 (SRP68) (Signal recognition particle 68 kDa protein)	SRP68	Homo sapiens (Human)	627	70,730	70.73	0.827521	0	0	4480	11867	10360	11173	13898	0	10732	14171	12313	10704	11269	10879	0	0	0	0	0	0	0	0	0	10089	12677	12653	18280	0	10778	19226	21865	32319	47411	54999	23636	14711	0	7329	5647
Q8NB49	AAIEC(UniMod:4)EQPQPDLYK	AT11C_HUMAN	reviewed	Phospholipid-transporting ATPase IG (EC 3.6.3.1) (ATPase IQ) (ATPase class VI type 11C) (P4-ATPase flippase complex alpha subunit ATP11C)	ATP11C ATPIG ATPIQ	Homo sapiens (Human)	1132	129,477	129.477	0.877014	0	0	0	742	1322	1808	2636	2659	3095	3342	3120	3295	2493	3038	2277	1585	1546	1609	1988	2070	1426	1588	1484	1629	0	0	0	0	0	0	0	0	0	0	0	0	0	0	0
Q6ZMI0	AAIEHELPTATQK	PPR21_HUMAN	reviewed	Protein phosphatase 1 regulatory subunit 21 (Coiled-coil domain-containing protein 128) (KLRAQ motif-containing protein 1)	PPP1R21 CCDC128 KLRAQ1	Homo sapiens (Human)	780	88,314	88.314	0.808332	0	0	0	0	0	0	0	0	0	0	0	0	0	0	0	0	0	0	0	0	0	3680	7179	6698	6855	0	0	0	0	0	0	0	0	0	0	0	0	0	0
Q9Y2W6	AAIHQILTENTPVSEQLSVPQR	TDRKH_HUMAN	reviewed	Tudor and KH domain-containing protein (Tudor domain-containing protein 2)	TDRKH TDRD2	Homo sapiens (Human)	561	62,046	62.046	0.735582	0	0	0	0	3584	4298	967	6038	6750	8205	8914	9081	8058	7831	6962	5456	5842	9877	6085	6000	5454	6790	5658	5796	6580	3890	0	0	0	0	0	0	0	0	0	0	0	0	0
O43432	AAIIADSSTFR	IF4G3_HUMAN	reviewed	Eukaryotic translation initiation factor 4 gamma 3 (eIF-4-gamma 3) (eIF-4G 3) (eIF4G 3) (eIF-4-gamma II) (eIF4GII)	EIF4G3	Homo sapiens (Human)	1585	176,652	176.652	0.831816	0	0	2066	3970	5201	0	4459	6295	5463	6560	6140	5806	4902	4884	4786	0	5027	9129	9521	13887	14087	23081	23744	23894	25459	14614	14586	9887	6220	5591	3732	3437	3247	0	0	0	0	0	0
P35232	AAIISAEGDSK	PHB_HUMAN	reviewed	Prohibitin	PHB	Homo sapiens (Human)	272	29,804	29.804	0.946788	0	78512	160749	275071	335042	336098	336910	345190	351356	354937	281575	192439	153534	129612	91770	62941	70212	82140	47804	58261	49385	48005	42784	30669	43645	36749	36708	33963	23583	26766	22501	18349	20706	18232	16177	15080	15473	15219	13340
Q15075	AAILDLEK	EEA1_HUMAN	reviewed	Early endosome antigen 1 (Endosome-associated protein p162) (Zinc finger FYVE domain-containing protein 2)	EEA1 ZFYVE2	Homo sapiens (Human)	1411	162,466	162.466	0.965573	0	0	0	0	0	26658	114335	151527	76619	48512	24952	18029	6191	0	0	0	0	0	0	0	0	0	0	0	0	0	0	0	0	0	0	0	0	0	0	0	0	0	0
Q9P2E9	AAILETAPK	RRBP1_HUMAN	reviewed	Ribosome-binding protein 1 (180 kDa ribosome receptor homolog) (RRp) (ES/130-related protein) (Ribosome receptor protein)	RRBP1 KIAA1398	Homo sapiens (Human)	1410	152,472	152.472	0.853358	0	6269	17035	32235	32340	26157	20884	17839	15921	15639	13824	12160	10292	0	0	0	0	0	5771	5722	4905	5697	5489	4054	5748	3952	4196	3982	0	0	0	0	0	3585	3297	2630	3036	3055	3117
Q6YHU6	AAILGFTSPVWAVR	THADA_HUMAN	reviewed	Thyroid adenoma-associated protein (Gene inducing thyroid adenomas protein)	THADA GITA KIAA1767	Homo sapiens (Human)	1953	219,607	219.607	0.394069	0	0	0	1364	2812	1992	2411	2334	2653	2910	2331	2739	2492	1888	0	0	0	0	0	0	0	0	0	0	0	0	0	0	0	0	0	0	0	0	0	0	0	0	0
O14744	AAILPTSIFLTNK	ANM5_HUMAN	reviewed	Protein arginine N-methyltransferase 5 (EC 2.1.1.320) (72 kDa ICln-binding protein) (Histone-arginine N-methyltransferase PRMT5) (Jak-binding protein 1) (Shk1 kinase-binding protein 1 homolog) (SKB1 homolog) (SKB1Hs) [Cleaved into: Protein arginine N-methyltransferase 5, N-terminally processed]	PRMT5 HRMT1L5 IBP72 JBP1 SKB1	Homo sapiens (Human)	637	72,684	72.684	0.958665	0	0	0	0	0	2748	3142	3953	4276	5557	4379	5291	0	0	0	0	0	7079	6023	8649	7523	11070	13415	14262	24494	19016	30075	43607	45103	89233	113720	135572	154042	129605	72042	30061	15142	8839	6379
O14744	AAILPTSIFLTNKK	ANM5_HUMAN	reviewed	Protein arginine N-methyltransferase 5 (EC 2.1.1.320) (72 kDa ICln-binding protein) (Histone-arginine N-methyltransferase PRMT5) (Jak-binding protein 1) (Shk1 kinase-binding protein 1 homolog) (SKB1 homolog) (SKB1Hs) [Cleaved into: Protein arginine N-methyltransferase 5, N-terminally processed]	PRMT5 HRMT1L5 IBP72 JBP1 SKB1	Homo sapiens (Human)	637	72,684	72.684	0.959131	0	440	1164	2032	2053	2277	0	2316	2802	2806	2889	3061	2373	2320	1996	2230	2855	3928	3987	5859	7086	8939	10466	11420	17784	17038	21460	33263	36244	68116	74988	90131	94837	102567	54520	24939	14806	8221	6178
Q12980	AAILSVPAAQNPEDLR	NPRL3_HUMAN	reviewed	Nitrogen permease regulator 3-like protein (-14 gene protein) (Alpha-globin regulatory element-containing gene protein) (Protein CGTHBA)	NPRL3 C16orf35 CGTHBA MARE	Homo sapiens (Human)	569	63,605	63.605	0.826597	0	0	0	0	0	0	0	0	0	0	0	0	0	0	1447	1327	2198	3118	0	0	0	0	0	0	0	0	0	0	0	0	0	0	0	0	0	0	2134	703	1527
Q92925	AAIMQALWLYIK	SMRD2_HUMAN	reviewed	SWI/SNF-related matrix-associated actin-dependent regulator of chromatin subfamily D member 2 (60 kDa BRG-1/Brm-associated factor subunit B) (BRG1-associated factor 60B) (BAF60B)	SMARCD2 BAF60B PRO2451	Homo sapiens (Human)	531	58,921	58.921	0.73474	0	0	0	0	0	0	0	0	0	0	0	0	3242	2416	1865	0	0	0	0	0	0	0	0	0	0	0	0	0	0	0	0	0	0	0	0	0	0	0	0
O60645	AAIQSQLDGVR	EXOC3_HUMAN	reviewed	Exocyst complex component 3 (Exocyst complex component Sec6)	EXOC3 SEC6 SEC6L1	Homo sapiens (Human)	756	86,845	86.845	0.739025	0	1043	3323	6170	7091	8694	8977	9732	8350	8380	9109	8632	7102	6130	5173	4808	4232	5882	5674	6183	4751	5336	3710	4032	4756	3406	3883	2934	0	0	0	0	0	0	0	0	0	0	0
Q8TEW0	AAISDSADC(UniMod:4)SLSPDVDPVLAFQR	PARD3_HUMAN	reviewed	Partitioning defective 3 homolog (PAR-3) (PARD-3) (Atypical PKC isotype-specific-interacting protein) (ASIP) (CTCL tumor antigen se2-5) (PAR3-alpha)	PARD3 PAR3 PAR3A	Homo sapiens (Human)	1356	151,423	151.423	0.346893	0	0	0	0	0	0	0	0	0	0	0	0	0	0	0	0	0	0	0	0	0	0	0	0	0	0	0	0	0	0	0	0	0	0	0	0	0	2859	2800
Q7Z3J2	AAISLVPEVPK	CP062_HUMAN	reviewed	UPF0505 protein C16orf62 (Esophageal cancer-associated protein)	C16orf62 101F10.2	Homo sapiens (Human)	963	109,563	109.563	0.8018	0	0	0	0	0	0	0	0	0	0	0	0	0	0	3862	2173	3217	4168	0	0	0	0	0	0	4007	3114	3764	4649	3241	4110	4398	8378	15832	20084	12125	6063	3266	2894	2534
P22234	AAISNKITSC(UniMod:4)IFQLLQEAGIK	PUR6_HUMAN	reviewed	Multifunctional protein ADE2 [Includes: Phosphoribosylaminoimidazole-succinocarboxamide synthase (EC 6.3.2.6) (SAICAR synthetase); Phosphoribosylaminoimidazole carboxylase (EC 4.1.1.21) (AIR carboxylase) (AIRC)]	PAICS ADE2 AIRC PAIS	Homo sapiens (Human)	425	47,079	47.079	0.956602	0	0	0	0	0	0	0	0	0	0	0	0	0	0	0	0	0	0	0	0	0	0	0	0	0	0	0	0	0	0	0	0	0	0	0	0	4334	3973	12312
O75175	AAISSGIEDPVPTLHLTER	CNOT3_HUMAN	reviewed	CCR4-NOT transcription complex subunit 3 (CCR4-associated factor 3) (Leukocyte receptor cluster member 2)	CNOT3 KIAA0691 LENG2 NOT3	Homo sapiens (Human)	753	81,872	81.872	0.844965	0	2398	4220	7806	9340	10130	13305	10303	10924	11240	11671	8886	5292	5384	4283	4031	3772	4858	3727	0	3161	4601	4293	4574	4844	3284	2595	1988	1385	1968	0	0	0	0	0	0	0	0	0
P46821	AAKPTTTPEVK	MAP1B_HUMAN	reviewed	Microtubule-associated protein 1B (MAP-1B) [Cleaved into: MAP1B heavy chain; MAP1 light chain LC1]	MAP1B	Homo sapiens (Human)	2468	270,634	270.634	0.57378	0	0	0	0	781	461	420	0	0	0	0	0	0	0	0	0	0	0	0	0	0	0	0	0	0	0	0	0	0	0	0	0	0	0	0	0	0	0	0
A6NKD9	AALAATGAASGGGGGGGGAGSR	CC85C_HUMAN	reviewed	Coiled-coil domain-containing protein 85C	CCDC85C	Homo sapiens (Human)	419	45,210	45.21	0.817657	0	0	0	0	0	0	0	0	0	0	0	0	0	0	0	0	0	0	0	0	0	0	0	0	463	601	943	1426	1044	1327	1370	1284	1224	0	0	0	0	0	0
Q9HA77	AALADDFDTPR	SYCM_HUMAN	reviewed	Probable cysteine--tRNA ligase, mitochondrial (EC 6.1.1.16) (Cysteinyl-tRNA synthetase) (CysRS)	CARS2 OK/SW-cl.10	Homo sapiens (Human)	564	62,224	62.224	0.950506	0	0	0	0	0	0	0	0	0	0	0	0	0	0	0	0	0	0	0	0	0	0	0	0	0	0	0	0	0	0	0	0	0	0	0	0	0	0	0
Q9HC35	AALADVLR	EMAL4_HUMAN	reviewed	Echinoderm microtubule-associated protein-like 4 (EMAP-4) (Restrictedly overexpressed proliferation-associated protein) (Ropp 120)	EML4 C2orf2 EMAPL4	Homo sapiens (Human)	981	108,916	108.916	0.773349	0	0	0	36319	46961	72756	56588	20278	19884	10960	9030	4585	13071	4072	10612	9426	12983	19304	19434	32091	37275	57896	80603	82198	100352	73699	68909	61489	32007	31425	21077	14345	13163	0	0	11848	2904	7551	0
Q96SY0	AALAFGFLDLLK	VWA9_HUMAN	reviewed	von Willebrand factor A domain-containing protein 9	VWA9 C15orf44	Homo sapiens (Human)	518	57,471	57.471	0.936168	0	0	0	0	0	0	0	0	0	0	0	0	0	0	0	0	0	0	0	0	0	0	0	0	0	0	0	0	0	0	0	0	0	0	0	0	0	0	0
Q14195	AALAGGTTMIIDHVVPEPESSLTEAYEK	DPYL3_HUMAN	reviewed	Dihydropyrimidinase-related protein 3 (DRP-3) (Collapsin response mediator protein 4) (CRMP-4) (Unc-33-like phosphoprotein 1) (ULIP-1)	DPYSL3 CRMP4 DRP3 ULIP ULIP1	Homo sapiens (Human)	570	61,963	61.963	0.928797	0	0	0	0	0	0	0	0	0	0	0	0	0	0	0	0	0	0	0	0	0	0	0	0	0	0	0	0	0	0	0	0	4452	6720	10308	18942	22284	16602	12326
P24941	AALAHPFFQDVTKPVPHLR	CDK2_HUMAN	reviewed	Cyclin-dependent kinase 2 (EC 2.7.11.22) (Cell division protein kinase 2) (p33 protein kinase)	CDK2 CDKN2	Homo sapiens (Human)	298	33,930	33.93	0.950363	0	0	0	0	0	0	0	0	0	0	0	0	0	0	0	0	0	0	0	0	0	0	0	0	0	0	0	0	0	0	0	0	0	0	1126	2076	1343	1849	1464
P54098	AALALQITNLLTR	DPOG1_HUMAN	reviewed	DNA polymerase subunit gamma-1 (EC 2.7.7.7) (Mitochondrial DNA polymerase catalytic subunit) (PolG-alpha)	POLG MDP1 POLG1 POLGA	Homo sapiens (Human)	1239	139,562	139.562	0.812525	0	0	0	0	0	0	0	0	0	0	0	0	0	0	0	0	0	0	0	0	0	0	0	0	0	0	0	0	0	0	0	0	0	0	0	0	0	0	0
O00151	AALANLC(UniMod:4)IGDVITAIDGENTSNM(UniMod:35)THLEAQNR	PDLI1_HUMAN	reviewed	PDZ and LIM domain protein 1 (C-terminal LIM domain protein 1) (Elfin) (LIM domain protein CLP-36)	PDLIM1 CLIM1 CLP36	Homo sapiens (Human)	329	36,072	36.072	0.96691	0	0	0	0	0	0	0	0	0	0	0	0	0	0	0	0	0	0	0	0	0	0	0	0	0	0	0	0	0	0	0	0	0	0	0	0	0	0	0
O00151	AALANLC(UniMod:4)IGDVITAIDGENTSNMTHLEAQNR	PDLI1_HUMAN	reviewed	PDZ and LIM domain protein 1 (C-terminal LIM domain protein 1) (Elfin) (LIM domain protein CLP-36)	PDLIM1 CLIM1 CLP36	Homo sapiens (Human)	329	36,072	36.072	0.972649	0	0	0	0	0	0	0	0	0	0	0	0	0	0	0	0	0	0	0	0	0	0	0	0	0	0	0	0	0	0	0	0	0	0	0	0	0	0	0
O43747	AALC(UniMod:4)AVHVIR	AP1G1_HUMAN	reviewed	AP-1 complex subunit gamma-1 (Adaptor protein complex AP-1 subunit gamma-1) (Adaptor-related protein complex 1 subunit gamma-1) (Clathrin assembly protein complex 1 gamma-1 large chain) (Gamma1-adaptin) (Golgi adaptor HA1/AP1 adaptin subunit gamma-1)	AP1G1 ADTG CLAPG1	Homo sapiens (Human)	822	91,351	91.351	0.964069	0	0	0	0	0	0	0	0	0	0	0	0	0	0	0	0	0	0	0	0	0	0	0	0	0	0	0	0	0	0	0	0	0	0	3146	5208	6806	4117	2106
Q68EM7	AALDC(UniMod:4)STSHLDEFYSDPHAVAGALK	RHG17_HUMAN	reviewed	Rho GTPase-activating protein 17 (Rho-type GTPase-activating protein 17) (RhoGAP interacting with CIP4 homologs protein 1) (RICH-1)	ARHGAP17 RICH1 MSTP066 MSTP110	Homo sapiens (Human)	881	95,437	95.437	0.857681	0	0	0	0	0	0	0	0	0	0	0	0	0	0	0	0	0	0	0	0	0	3203	4855	7932	9323	9632	9971	8341	4337	4758	3288	2579	0	0	0	0	0	0	0
O75533	AALDEAQGVGLDSTGYYDQEIYGGSDSR	SF3B1_HUMAN	reviewed	Splicing factor 3B subunit 1 (Pre-mRNA-splicing factor SF3b 155 kDa subunit) (SF3b155) (Spliceosome-associated protein 155) (SAP 155)	SF3B1 SAP155	Homo sapiens (Human)	1304	145,830	145.83	0.764679	0	0	0	2635	3320	2712	0	0	0	0	0	4425	5899	5943	4529	4021	4619	5719	4680	5065	4581	4045	4398	4061	5766	3343	3277	3913	0	0	0	0	0	0	0	0	0	0	0
Q12756	AALDGPLDAALDHLR	KIF1A_HUMAN	reviewed	Kinesin-like protein KIF1A (Axonal transporter of synaptic vesicles) (Microtubule-based motor KIF1A) (Unc-104- and KIF1A-related protein) (hUnc-104)	KIF1A ATSV C2orf20	Homo sapiens (Human)	1690	191,064	191.064	0.912626	0	0	0	0	0	0	0	0	0	0	0	0	0	0	0	0	0	0	0	0	0	0	0	0	0	0	0	0	0	0	0	0	0	0	0	0	4807	5915	8026
P09417	AALDGTPGMIGYGM(UniMod:35)AK	DHPR_HUMAN	reviewed	Dihydropteridine reductase (EC 1.5.1.34) (HDHPR) (Quinoid dihydropteridine reductase) (Short chain dehydrogenase/reductase family 33C member 1)	QDPR DHPR SDR33C1	Homo sapiens (Human)	244	25,790	25.79	0.77098	0	0	0	0	0	0	0	0	0	0	0	0	0	0	0	0	0	0	0	0	0	0	0	0	0	0	0	0	0	0	0	0	0	0	0	0	0	0	0
P09417	AALDGTPGMIGYGMAK	DHPR_HUMAN	reviewed	Dihydropteridine reductase (EC 1.5.1.34) (HDHPR) (Quinoid dihydropteridine reductase) (Short chain dehydrogenase/reductase family 33C member 1)	QDPR DHPR SDR33C1	Homo sapiens (Human)	244	25,790	25.79	0.834804	0	0	0	0	0	0	0	0	0	0	0	0	0	0	0	0	0	0	0	0	0	0	0	0	0	0	0	0	0	0	0	0	0	0	0	0	0	0	0
Q86UK7	AALEAAAAAAPER	ZN598_HUMAN	reviewed	Zinc finger protein 598	ZNF598	Homo sapiens (Human)	904	98,637	98.637	0.398068	0	0	0	0	0	0	0	0	0	0	0	0	0	0	0	0	0	0	0	0	0	0	0	0	0	0	0	0	0	0	0	0	2245	3680	3436	2936	3097	3017	3387
P46019	AALEAIDELDLFGAHGGR	KPB2_HUMAN	reviewed	Phosphorylase b kinase regulatory subunit alpha, liver isoform (Phosphorylase kinase alpha L subunit)	PHKA2 PHKLA PYK	Homo sapiens (Human)	1235	138,408	138.408	0.791106	0	0	0	0	0	0	0	0	0	0	0	0	0	0	0	0	0	3090	3217	5893	5911	3542	0	0	0	0	0	0	0	0	0	0	0	0	0	0	0	0	0
P46020	AALEALDELDLFGVK	KPB1_HUMAN	reviewed	Phosphorylase b kinase regulatory subunit alpha, skeletal muscle isoform (Phosphorylase kinase alpha M subunit)	PHKA1 PHKA	Homo sapiens (Human)	1223	137,312	137.312	0.56413	0	0	0	0	0	0	0	0	0	0	0	0	0	0	0	0	0	0	0	4173	4731	3542	3274	0	0	0	0	0	0	0	0	0	0	0	0	0	0	0	0
P34897	AALEALGSC(UniMod:4)LNNK	GLYM_HUMAN	reviewed	Serine hydroxymethyltransferase, mitochondrial (SHMT) (EC 2.1.2.1) (Glycine hydroxymethyltransferase) (Serine methylase)	SHMT2	Homo sapiens (Human)	504	55,993	55.993	0.978025	0	0	0	0	0	0	0	0	0	0	0	0	0	0	0	0	0	0	0	0	0	0	0	0	9536	9269	8477	0	0	0	0	0	0	0	0	0	8719	14504	20940
P34897	AALEALGSC(UniMod:4)LNNKYSEGYPGK	GLYM_HUMAN	reviewed	Serine hydroxymethyltransferase, mitochondrial (SHMT) (EC 2.1.2.1) (Glycine hydroxymethyltransferase) (Serine methylase)	SHMT2	Homo sapiens (Human)	504	55,993	55.993	0.885828	0	0	0	0	0	0	0	0	0	0	0	0	0	0	0	0	0	0	0	0	0	0	0	0	0	0	0	0	0	0	0	0	0	0	0	0	0	0	0
P34897	AALEALGSC(UniMod:4)LNNKYSEGYPGKR	GLYM_HUMAN	reviewed	Serine hydroxymethyltransferase, mitochondrial (SHMT) (EC 2.1.2.1) (Glycine hydroxymethyltransferase) (Serine methylase)	SHMT2	Homo sapiens (Human)	504	55,993	55.993	0.8804	0	0	0	0	0	0	0	0	0	0	0	0	0	0	0	0	0	0	0	0	0	0	0	0	0	0	0	0	0	0	0	0	0	0	0	0	0	0	0
Q12788	AALEALLPYTER	TBL3_HUMAN	reviewed	Transducin beta-like protein 3 (WD repeat-containing protein SAZD)	TBL3 SAZD	Homo sapiens (Human)	808	89,035	89.035	0.766786	0	0	0	10082	12991	12700	13160	0	0	0	0	0	0	0	0	0	0	0	0	0	0	0	0	0	0	0	0	0	0	0	0	0	0	0	0	0	0	0	0
P52815	AALEAVGGTVVLE	RM12_HUMAN	reviewed	39S ribosomal protein L12, mitochondrial (L12mt) (MRP-L12) (5c5-2)	MRPL12 RPML12	Homo sapiens (Human)	198	21,348	21.348	0.784653	0	5144	8785	15656	20587	23365	29281	25878	23687	25028	29222	33264	31099	34689	36511	42967	64701	81185	67683	54624	37183	19701	12240	10533	10171	6214	5912	6050	4307	0	0	0	0	0	9530	8964	9810	7552	8063
P08727	AALEDTLAETEAR	K1C19_HUMAN	reviewed	Keratin, type I cytoskeletal 19 (Cytokeratin-19) (CK-19) (Keratin-19) (K19)	KRT19	Homo sapiens (Human)	400	44,106	44.106	0.917681	0	7622	8079	18411	16122	14436	16869	17085	19408	16419	17160	15455	12643	16029	22881	26002	57228	124819	121380	212858	215271	183908	89640	42875	29496	16207	12588	10660	6632	7711	5347	4017	4776	3971	4149	4129	3706	3847	3366
Q8NB16	AALEEANGEIEK	MLKL_HUMAN	reviewed	Mixed lineage kinase domain-like protein (hMLKL)	MLKL	Homo sapiens (Human)	471	54,479	54.479	0.933143	0	0	0	0	0	0	0	0	0	0	0	0	0	0	0	0	0	0	0	0	0	0	0	0	0	0	0	0	0	0	0	0	0	0	0	0	0	0	0
Q96FS4	AALEEEVR	SIPA1_HUMAN	reviewed	Signal-induced proliferation-associated protein 1 (Sipa-1) (GTPase-activating protein Spa-1) (p130 SPA-1)	SIPA1 SPA1	Homo sapiens (Human)	1042	112,149	112.149	0.929968	0	0	0	0	0	0	0	0	0	0	0	0	0	0	0	0	0	0	0	0	0	0	0	0	0	0	0	0	0	0	0	0	0	0	0	0	0	0	0
Q92922	AALEEFSR	SMRC1_HUMAN	reviewed	SWI/SNF complex subunit SMARCC1 (BRG1-associated factor 155) (BAF155) (SWI/SNF complex 155 kDa subunit) (SWI/SNF-related matrix-associated actin-dependent regulator of chromatin subfamily C member 1)	SMARCC1 BAF155	Homo sapiens (Human)	1105	122,867	122.867	0.712384	0	0	0	0	0	0	0	4937	8328	14477	16250	20240	24624	32524	26740	17994	0	0	0	0	0	0	0	0	0	0	0	0	0	0	0	0	0	0	0	0	0	0	0
Q96CW5	AALEELQR	GCP3_HUMAN	reviewed	Gamma-tubulin complex component 3 (GCP-3) (hGCP3) (Gamma-ring complex protein 104 kDa) (h104p) (hGrip104) (Spindle pole body protein Spc98 homolog) (hSpc98)	TUBGCP3 GCP3	Homo sapiens (Human)	907	103,571	103.571	0.880187	0	2267	3163	5773	8575	8520	10729	11145	12181	17419	16969	16698	14553	16084	13105	8620	7491	9110	5225	7488	4807	5838	4749	0	0	0	0	0	0	0	0	0	0	0	0	0	0	0	0
P12081	AALEELVK	SYHC_HUMAN	reviewed	Histidine--tRNA ligase, cytoplasmic (EC 6.1.1.21) (Histidyl-tRNA synthetase) (HisRS)	HARS HRS	Homo sapiens (Human)	509	57,411	57.411	0.917992	0	0	0	0	0	0	0	0	0	0	0	0	0	0	0	0	0	0	0	0	0	0	0	0	0	0	0	0	0	0	0	0	0	0	0	0	0	0	2093
Q9H0D6	AALEEVYPDLTPEETRR	XRN2_HUMAN	reviewed	5'-3' exoribonuclease 2 (EC 3.1.13.-) (DHM1-like protein) (DHP protein)	XRN2	Homo sapiens (Human)	950	108,582	108.582	0.607358	0	2274	5644	12093	13585	15125	15388	12107	11795	11816	11725	13054	11110	10089	7725	5460	5869	7141	5674	0	0	0	0	0	0	0	0	0	0	0	0	0	0	0	0	7560	9381	10774	11006
Q9NRV9	AALEGTATYR	HEBP1_HUMAN	reviewed	Heme-binding protein 1 (p22HBP)	HEBP1 HBP	Homo sapiens (Human)	189	21,097	21.097	0.901211	0	0	0	0	0	0	0	0	0	0	0	0	0	0	0	0	0	0	0	0	0	0	0	0	0	0	0	0	0	0	0	0	0	0	0	0	0	0	0
Q9H7J1	AALEPASEPGFAAR	PPR3E_HUMAN	reviewed	Protein phosphatase 1 regulatory subunit 3E	PPP1R3E	Homo sapiens (Human)	279	30,644	30.644	0.951005	0	0	0	0	0	0	0	0	0	0	0	0	0	0	0	0	0	0	0	0	0	0	0	0	0	0	0	0	0	0	0	0	0	0	0	0	0	0	0
Q92797	AALEQLLK	SYMPK_HUMAN	reviewed	Symplekin	SYMPK SPK	Homo sapiens (Human)	1274	141,148	141.148	0.672059	0	0	0	1792	2451	2977	2916	3602	3363	4257	4381	4754	3566	3500	2661	1870	2918	3219	2692	0	2556	3025	3237	2654	2681	2392	2557	5762	0	0	0	0	0	0	0	0	0	0	0
Q14168	AALESGISTK	MPP2_HUMAN	reviewed	MAGUK p55 subfamily member 2 (Discs large homolog 2) (Protein MPP2)	MPP2 DLG2	Homo sapiens (Human)	576	64,581	64.581	0.885129	0	0	0	0	0	0	0	0	0	0	0	0	0	0	0	0	0	0	0	0	0	0	0	0	0	0	0	0	0	0	0	0	0	0	0	0	0	0	0
O75643	AALETDENLLLC(UniMod:4)APTGAGK	U520_HUMAN	reviewed	U5 small nuclear ribonucleoprotein 200 kDa helicase (EC 3.6.4.13) (Activating signal cointegrator 1 complex subunit 3-like 1) (BRR2 homolog) (U5 snRNP-specific 200 kDa protein) (U5-200KD)	SNRNP200 ASCC3L1 HELIC2 KIAA0788	Homo sapiens (Human)	2136	244,508	244.508	0.788342	0	0	0	0	0	0	0	0	0	0	0	0	0	0	0	0	0	0	0	0	7906	7261	13832	8739	18789	14295	13604	12943	0	0	0	0	0	0	0	0	0	0	2633
P42345	AALETVDR	MTOR_HUMAN	reviewed	Serine/threonine-protein kinase mTOR (EC 2.7.11.1) (FK506-binding protein 12-rapamycin complex-associated protein 1) (FKBP12-rapamycin complex-associated protein) (Mammalian target of rapamycin) (mTOR) (Mechanistic target of rapamycin) (Rapamycin and FKBP12 target 1) (Rapamycin target protein 1)	MTOR FRAP FRAP1 FRAP2 RAFT1 RAPT1	Homo sapiens (Human)	2549	288,892	288.892	0.597655	0	0	0	0	0	0	0	6192	6634	8813	7829	6128	0	0	0	0	0	0	0	0	0	0	0	0	0	0	0	0	0	0	0	0	0	0	0	0	0	0	0
Q9BRX8	AALEYLEDIDLK	F213A_HUMAN	reviewed	Redox-regulatory protein FAM213A (Peroxiredoxin-like 2 activated in M-CSF stimulated monocytes) (Protein PAMM)	FAM213A C10orf58 PAMM PRO2290 PSEC0139 UNQ611/PRO1198	Homo sapiens (Human)	229	25,764	25.764	0.846606	0	0	1086	3623	4185	5076	4911	7585	7273	9550	10563	10323	10925	11306	9163	8651	11460	15815	13467	13334	12434	10257	9764	9439	11871	6801	6911	6132	3818	5143	3217	3765	3221	3924	2248	2721	3176	3704	0
Q99707	AALFALQNLFEEK	METH_HUMAN	reviewed	Methionine synthase (EC 2.1.1.13) (5-methyltetrahydrofolate--homocysteine methyltransferase) (Vitamin-B12 dependent methionine synthase) (MS)	MTR	Homo sapiens (Human)	1265	140,527	140.527	0.897549	0	0	0	0	0	0	0	0	0	0	0	0	0	0	0	1107	1731	2494	2411	1787	2130	1827	0	1845	3963	1708	1808	1824	1302	0	0	0	0	1935	1808	1784	1785	1866	3043
Q96GD0	AALFVSNNSR	PLPP_HUMAN	reviewed	Pyridoxal phosphate phosphatase (PLP phosphatase) (EC 3.1.3.3) (EC 3.1.3.74) (Chronophin)	PDXP CIN PLP PLPP	Homo sapiens (Human)	296	31,698	31.698	0.987157	0	0	0	0	0	0	0	0	0	0	0	0	0	0	0	0	0	0	0	0	0	0	0	0	0	0	0	0	0	0	0	0	0	0	0	0	0	0	0
P42684	AALGAVPISGK	ABL2_HUMAN	reviewed	Abelson tyrosine-protein kinase 2 (EC 2.7.10.2) (Abelson murine leukemia viral oncogene homolog 2) (Abelson-related gene protein) (Tyrosine-protein kinase ARG)	ABL2 ABLL ARG	Homo sapiens (Human)	1182	128,343	128.343	0.471878	0	0	0	0	0	0	0	0	0	0	0	0	0	0	0	0	0	0	1409	2079	2415	1809	1849	2270	2854	2072	2052	2980	2255	3379	3141	2801	3525	3183	3162	3602	2473	2414	2919
P11172	AALGPLVTGLYDVQAFK	UMPS_HUMAN	reviewed	Uridine 5'-monophosphate synthase (UMP synthase) [Includes: Orotate phosphoribosyltransferase (OPRT) (OPRTase) (EC 2.4.2.10); Orotidine 5'-phosphate decarboxylase (ODC) (EC 4.1.1.23) (OMPdecase)]	UMPS OK/SW-cl.21	Homo sapiens (Human)	480	52,222	52.222	0.427102	0	0	0	0	0	0	0	0	6090	6193	4356	5234	6509	964	0	0	3002	1446	1666	0	0	0	0	2333	1668	281	742	0	0	0	0	0	0	0	0	2511	442	1021	2028
P41227	AALHLYSNTLNFQISEVEPK	NAA10_HUMAN	reviewed	N-alpha-acetyltransferase 10 (EC 2.3.1.-) (EC 2.3.1.88) (N-terminal acetyltransferase complex ARD1 subunit homolog A) (NatA catalytic subunit Naa10)	NAA10 ARD1 ARD1A TE2	Homo sapiens (Human)	235	26,459	26.459	0.954776	0	0	0	0	0	0	0	0	0	0	0	0	0	0	0	0	0	0	0	0	0	0	0	0	0	0	0	0	0	0	0	0	0	0	0	0	0	10753	15955
Q3KQV9	AALLAELALLEPEALR	UAP1L_HUMAN	reviewed	UDP-N-acetylhexosamine pyrophosphorylase-like protein 1 (EC 2.7.7.-)	UAP1L1	Homo sapiens (Human)	507	57,030	57.03	0.913203	0	0	0	0	0	0	0	0	0	0	0	0	0	0	0	0	0	0	0	0	0	0	0	0	0	0	0	0	0	0	0	0	0	0	0	0	0	0	0
O00401	AALLDQIR	WASL_HUMAN	reviewed	Neural Wiskott-Aldrich syndrome protein (N-WASP)	WASL	Homo sapiens (Human)	505	54,827	54.827	0.355191	0	0	0	0	0	0	0	4869	5500	7251	7550	8100	0	7127	6517	5424	7647	9592	7993	11650	10725	11275	10215	0	0	8161	7725	5062	7121	7322	8483	12353	17464	23118	17317	17895	14745	12129	10616
Q9C0C9	AALLEAGMPEC(UniMod:4)TEDK	UBE2O_HUMAN	reviewed	(E3-independent) E2 ubiquitin-conjugating enzyme (EC 2.3.2.24) (E2/E3 hybrid ubiquitin-protein ligase UBE2O) (Ubiquitin carrier protein O) (Ubiquitin-conjugating enzyme E2 O) (Ubiquitin-conjugating enzyme E2 of 230 kDa) (Ubiquitin-conjugating enzyme E2-230K) (Ubiquitin-protein ligase O)	UBE2O KIAA1734	Homo sapiens (Human)	1292	141,293	141.293	0.761688	0	0	0	0	0	0	0	1585	1586	2030	1851	2471	2174	2155	1342	1389	1808	2420	1909	2476	1711	3334	2538	2262	3405	2297	2819	3839	2255	3847	3287	3457	3744	6817	6280	8515	9931	9918	10443
Q13813	AALLELWELR	SPTN1_HUMAN	reviewed	Spectrin alpha chain, non-erythrocytic 1 (Alpha-II spectrin) (Fodrin alpha chain) (Spectrin, non-erythroid alpha subunit)	SPTAN1 NEAS SPTA2	Homo sapiens (Human)	2472	284,539	284.539	0.941048	0	0	2533	6057	30014	54262	39658	15814	7323	0	0	0	0	0	0	0	0	0	0	0	0	0	0	0	0	0	0	0	0	0	0	0	0	0	0	0	0	0	0
Q13813	AALLELWELRR	SPTN1_HUMAN	reviewed	Spectrin alpha chain, non-erythrocytic 1 (Alpha-II spectrin) (Fodrin alpha chain) (Spectrin, non-erythroid alpha subunit)	SPTAN1 NEAS SPTA2	Homo sapiens (Human)	2472	284,539	284.539	0.94061	0	1445	2134	5078	32970	62434	43349	15264	6470	4545	2622	2763	2683	0	1568	943	983	0	0	0	0	0	0	0	0	0	0	0	0	0	0	0	0	0	0	0	0	0	0
Q92616	AALLETLSLLLAK	GCN1_HUMAN	reviewed	eIF-2-alpha kinase activator GCN1 (GCN1 eIF-2-alpha kinase activator homolog) (GCN1-like protein 1) (General control of amino-acid synthesis 1-like protein 1) (Translational activator GCN1) (HsGCN1)	GCN1 GCN1L1 KIAA0219	Homo sapiens (Human)	2671	292,758	292.758	0.611972	0	0	0	3972	4453	5961	5652	6471	5571	7242	11176	7451	7210	9286	6665	9114	7672	6205	5532	6467	5472	5127	7454	5585	6780	4634	4440	0	0	4417	3564	3419	4653	3340	2206	2291	0	1883	2070
Q9Y613	AALLNFDEFAVSK	FHOD1_HUMAN	reviewed	FH1/FH2 domain-containing protein 1 (Formin homolog overexpressed in spleen 1) (FHOS) (Formin homology 2 domain-containing protein 1)	FHOD1 FHOS FHOS1	Homo sapiens (Human)	1164	126,551	126.551	0.786344	0	0	0	0	0	0	0	0	0	0	0	0	0	0	0	0	0	0	0	0	0	0	0	0	0	0	0	0	0	0	0	1967	2896	3175	4922	5685	6608	4774	2861
P07814	AALLNQHYQVNFK	SYEP_HUMAN	reviewed	Bifunctional glutamate/proline--tRNA ligase (Bifunctional aminoacyl-tRNA synthetase) (Cell proliferation-inducing gene 32 protein) (Glutamatyl-prolyl-tRNA synthetase) [Includes: Glutamate--tRNA ligase (EC 6.1.1.17) (Glutamyl-tRNA synthetase) (GluRS); Proline--tRNA ligase (EC 6.1.1.15) (Prolyl-tRNA synthetase)]	EPRS GLNS PARS QARS QPRS PIG32	Homo sapiens (Human)	1512	170,591	170.591	0.890676	0	29802	69000	115458	119628	87895	72412	55032	50871	55582	52591	57641	43940	41236	32917	10751	25344	35018	31548	40390	26768	30460	29459	23477	24796	20320	15470	14645	8133	10072	7246	4616	4594	6715	5630	3472	3150	3631	3917
P35251	AALLSGPPGVGK	RFC1_HUMAN	reviewed	Replication factor C subunit 1 (Activator 1 140 kDa subunit) (A1 140 kDa subunit) (Activator 1 large subunit) (Activator 1 subunit 1) (DNA-binding protein PO-GA) (Replication factor C 140 kDa subunit) (RF-C 140 kDa subunit) (RFC140) (Replication factor C large subunit)	RFC1 RFC140	Homo sapiens (Human)	1148	128,255	128.255	0.840824	0	1387	4191	9695	10094	10514	11970	9176	8989	6869	9999	9758	9573	0	0	0	0	0	0	0	0	0	0	0	0	0	0	0	0	0	0	0	0	0	0	0	0	0	0
Q8IZ83	AALLWALAAALER	A16A1_HUMAN	reviewed	Aldehyde dehydrogenase family 16 member A1	ALDH16A1	Homo sapiens (Human)	802	85,127	85.127	0.531527	0	0	0	0	0	0	0	0	0	0	0	2636	4626	4510	0	0	0	0	3091	4293	3204	0	4390	3053	3775	703	0	0	0	0	0	0	0	0	2691	3020	2753	1283	1283
Q9P287	AALM(UniMod:35)FANAEEEFFYEK	BCCIP_HUMAN	reviewed	BRCA2 and CDKN1A-interacting protein (P21- and CDK-associated protein 1) (Protein TOK-1)	BCCIP TOK1	Homo sapiens (Human)	314	35,979	35.979	0.854828	0	0	0	0	0	0	0	0	0	0	0	0	0	0	0	0	0	0	0	0	0	0	0	0	0	0	0	0	0	0	0	0	0	0	0	0	0	0	0
Q14980	AALMESQGQQQEER	NUMA1_HUMAN	reviewed	Nuclear mitotic apparatus protein 1 (NuMA protein) (Nuclear matrix protein-22) (NMP-22) (SP-H antigen)	NUMA1 NMP22 NUMA	Homo sapiens (Human)	2115	238,260	238.26	0.911379	0	742	1673	2526	1512	1167	823	0	0	0	0	0	0	0	0	0	0	0	0	0	0	0	0	0	0	0	0	0	0	0	0	0	0	0	0	0	0	0	0
Q9P287	AALMFANAEEEFFYEK	BCCIP_HUMAN	reviewed	BRCA2 and CDKN1A-interacting protein (P21- and CDK-associated protein 1) (Protein TOK-1)	BCCIP TOK1	Homo sapiens (Human)	314	35,979	35.979	0.842952	0	0	0	0	0	0	0	0	0	0	0	0	0	0	0	0	0	0	0	0	0	0	0	0	0	0	0	0	0	0	0	0	0	0	0	0	0	0	0
Q3ZAQ7	AALNALQPPEFR	VMA21_HUMAN	reviewed	Vacuolar ATPase assembly integral membrane protein VMA21 (Myopathy with excessive autophagy protein)	VMA21 MEAX XMEA	Homo sapiens (Human)	101	11,354	11.354	0.96007	0	23798	62111	121859	131064	189971	210301	253187	269386	278140	259967	250122	198909	202652	157798	118491	139647	148565	116825	134776	120995	125365	63982	89158	113634	87513	75641	63180	41706	24470	44509	28963	21567	40875	36444	29759	22396	22076	29603
Q6PGP7	AALNELLK	TTC37_HUMAN	reviewed	Tetratricopeptide repeat protein 37 (TPR repeat protein 37) (SKI3 homolog) (Ski3) (Tricho-hepatic-enteric syndrome protein) (Thespin)	TTC37 KIAA0372	Homo sapiens (Human)	1564	175,486	175.486	0.778609	0	1246	2333	3813	4952	6025	4779	6890	6457	7940	8455	8511	6388	5889	6115	4502	5907	7011	5630	7919	5212	5878	6094	6130	6698	4995	5613	4550	3667	3786	4276	3848	4870	7942	11028	15609	13247	9859	5119
Q8WVV9	AALNGADIYAGC(UniMod:4)C(UniMod:4)TLK	HNRLL_HUMAN	reviewed	Heterogeneous nuclear ribonucleoprotein L-like (hnRNPLL) (Stromal RNA-regulating factor)	HNRNPLL HNRPLL SRRF BLOCK24	Homo sapiens (Human)	542	60,083	60.083	0.874219	0	0	0	0	0	0	0	0	0	0	0	0	0	0	0	0	0	0	0	0	0	0	0	0	0	0	0	0	0	0	0	0	0	0	0	0	0	0	0
O14772	AALPAHSFVC(UniMod:4)SLSLK	FPGT_HUMAN	reviewed	Fucose-1-phosphate guanylyltransferase (EC 2.7.7.30) (GDP-L-fucose diphosphorylase) (GDP-L-fucose pyrophosphorylase)	FPGT GFPP	Homo sapiens (Human)	594	66,599	66.599	0.568881	0	0	0	0	0	0	0	0	0	0	0	0	0	0	0	0	0	0	0	0	0	0	0	0	0	0	0	0	0	0	0	0	0	0	0	0	0	0	0
O95490	AALPFGLVR	AGRL2_HUMAN	reviewed	Adhesion G protein-coupled receptor L2 (Calcium-independent alpha-latrotoxin receptor 2) (CIRL-2) (Latrophilin homolog 1) (Latrophilin-2) (Lectomedin-1)	ADGRL2 KIAA0786 LEC1 LPHH1 LPHN2	Homo sapiens (Human)	1459	163,349	163.349	0.58437	0	0	0	2600	6593	6853	7100	8359	7817	9627	9334	8613	6251	6894	5697	5129	4527	6993	6039	5779	4021	5243	4649	2010	5272	3607	3568	3082	0	0	0	0	0	3210	5036	11440	11098	6590	1527
P78316	AALPGLDVLIYLK	NOP14_HUMAN	reviewed	Nucleolar protein 14 (Nucleolar complex protein 14)	NOP14 C4orf9 NOL14 RES4-25	Homo sapiens (Human)	857	97,668	97.668	0.325039	0	0	0	1666	1987	1771	0	0	0	0	0	0	0	722	841	962	640	0	0	0	0	0	0	0	0	0	0	0	0	0	0	0	0	0	0	0	0	0	0
Q14147	AALPIAQYGNR	DHX34_HUMAN	reviewed	Probable ATP-dependent RNA helicase DHX34 (EC 3.6.4.13) (DEAH box protein 34)	DHX34 DDX34 KIAA0134	Homo sapiens (Human)	1143	128,120	128.12	0.731321	0	0	0	0	0	0	0	0	0	0	0	0	0	0	0	0	0	0	0	0	0	0	0	0	0	0	0	0	0	0	0	0	0	0	0	0	0	0	0
Q7Z6Z7	AALPLTTSDTK	HUWE1_HUMAN	reviewed	E3 ubiquitin-protein ligase HUWE1 (EC 2.3.2.26) (ARF-binding protein 1) (ARF-BP1) (HECT, UBA and WWE domain-containing protein 1) (HECT-type E3 ubiquitin transferase HUWE1) (Homologous to E6AP carboxyl terminus homologous protein 9) (HectH9) (Large structure of UREB1) (LASU1) (Mcl-1 ubiquitin ligase E3) (Mule) (Upstream regulatory element-binding protein 1) (URE-B1) (URE-binding protein 1)	HUWE1 KIAA0312 KIAA1578 UREB1 HSPC272	Homo sapiens (Human)	4374	481,891	481.891	0.959516	0	0	2029	3433	3996	5095	5873	7244	6177	7911	8563	8692	7821	9240	7419	7530	9817	14321	11508	17739	14744	21549	26485	41598	77197	126928	173406	151779	68243	44371	17346	7295	5883	0	0	0	0	0	0
O75390	AALPSHVVTM(UniMod:35)LDNFPTNLHPM(UniMod:35)SQLSAAVTALNSESNFAR	CISY_HUMAN	reviewed	Citrate synthase, mitochondrial (EC 2.3.3.1) (Citrate (Si)-synthase)	CS	Homo sapiens (Human)	466	51,712	51.712	0.924888	0	0	0	0	0	0	0	0	0	0	0	0	0	0	0	0	0	0	0	0	0	0	0	0	0	0	0	0	0	0	0	0	0	0	0	0	0	0	0
O75390	AALPSHVVTM(UniMod:35)LDNFPTNLHPMSQLSAAVTALNSESNFAR	CISY_HUMAN	reviewed	Citrate synthase, mitochondrial (EC 2.3.3.1) (Citrate (Si)-synthase)	CS	Homo sapiens (Human)	466	51,712	51.712	0.915164	0	0	0	0	0	0	0	0	0	0	0	0	0	0	0	0	0	0	0	0	0	0	0	0	0	0	0	0	0	0	0	0	0	0	0	0	0	0	0
O75390	AALPSHVVTMLDNFPTNLHPM(UniMod:35)SQLSAAVTALNSESNFAR	CISY_HUMAN	reviewed	Citrate synthase, mitochondrial (EC 2.3.3.1) (Citrate (Si)-synthase)	CS	Homo sapiens (Human)	466	51,712	51.712	0.908949	0	0	0	0	0	0	0	0	0	0	0	0	0	0	0	0	0	0	0	0	0	0	0	0	0	0	0	0	0	0	0	0	0	0	0	0	0	0	0
O75390	AALPSHVVTMLDNFPTNLHPMSQLSAAVTALNSESNFAR	CISY_HUMAN	reviewed	Citrate synthase, mitochondrial (EC 2.3.3.1) (Citrate (Si)-synthase)	CS	Homo sapiens (Human)	466	51,712	51.712	0.911787	0	0	0	0	0	0	0	0	0	0	0	0	0	0	0	0	0	0	0	0	0	0	0	0	0	0	0	0	0	0	0	0	0	0	0	0	0	0	0
P42858	AALPSLTNPPSLSPIR	HD_HUMAN	reviewed	Huntingtin (Huntington disease protein) (HD protein)	HTT HD IT15	Homo sapiens (Human)	3142	347,603	347.603	0.944688	0	0	0	0	0	0	0	0	0	0	0	0	0	0	0	0	0	0	0	0	0	1141	862	240	1727	1446	0	1865	622	400	1769	1547	3742	11685	19181	19144	7875	4139	0
Q9H3S7	AALPTPALSPEDK	PTN23_HUMAN	reviewed	Tyrosine-protein phosphatase non-receptor type 23 (EC 3.1.3.48) (His domain-containing protein tyrosine phosphatase) (HD-PTP) (Protein tyrosine phosphatase TD14) (PTP-TD14)	PTPN23 KIAA1471	Homo sapiens (Human)	1636	178,974	178.974	0.840729	0	0	3712	7397	8562	10846	11674	0	7570	5985	7717	6640	5957	5922	4654	1245	5371	6733	4743	0	6207	6335	8202	12128	19291	19956	30531	31862	14038	10000	4550	0	0	0	0	0	0	0	0
O00459	AALQALGVAEGGER	P85B_HUMAN	reviewed	Phosphatidylinositol 3-kinase regulatory subunit beta (PI3-kinase regulatory subunit beta) (PI3K regulatory subunit beta) (PtdIns-3-kinase regulatory subunit beta) (Phosphatidylinositol 3-kinase 85 kDa regulatory subunit beta) (PI3-kinase subunit p85-beta) (PtdIns-3-kinase regulatory subunit p85-beta)	PIK3R2	Homo sapiens (Human)	728	81,545	81.545	0.378485	0	0	1289	2831	3465	3042	0	0	0	0	0	3029	3149	1270	1445	0	0	0	0	0	0	0	0	0	0	0	0	0	0	0	0	0	0	0	0	0	0	0	0
O00139	AALQEEEQASK	KIF2A_HUMAN	reviewed	Kinesin-like protein KIF2A (Kinesin-2) (hK2)	KIF2A KIF2 KNS2	Homo sapiens (Human)	706	79,955	79.955	0.640909	0	0	0	0	0	0	0	0	0	0	0	0	0	0	0	0	0	0	0	0	0	0	0	0	0	0	0	0	0	0	0	0	0	0	0	642	621	623	720
P49327	AALQEELQLC(UniMod:4)K	FAS_HUMAN	reviewed	Fatty acid synthase (EC 2.3.1.85) [Includes: [Acyl-carrier-protein] S-acetyltransferase (EC 2.3.1.38); [Acyl-carrier-protein] S-malonyltransferase (EC 2.3.1.39); 3-oxoacyl-[acyl-carrier-protein] synthase (EC 2.3.1.41); 3-oxoacyl-[acyl-carrier-protein] reductase (EC 1.1.1.100); 3-hydroxyacyl-[acyl-carrier-protein] dehydratase (EC 4.2.1.59); Enoyl-[acyl-carrier-protein] reductase (EC 1.3.1.39); Ole…	FASN FAS	Homo sapiens (Human)	2511	273,427	273.427	0.960676	0	0	0	0	0	4359	6229	4624	5381	5329	0	5120	5186	5213	4500	3563	5172	5624	4000	6337	4566	5487	5662	5078	8334	10515	13550	20054	12828	19076	29038	84134	171954	331861	293233	207041	98280	48166	32721
P50583	AALQEGHQFLC(UniMod:4)SIEA	AP4A_HUMAN	reviewed	Bis(5'-nucleosyl)-tetraphosphatase [asymmetrical] (EC 3.6.1.17) (Diadenosine 5',5'''-P1,P4-tetraphosphate asymmetrical hydrolase) (Ap4A hydrolase) (Ap4Aase) (Diadenosine tetraphosphatase) (Nucleoside diphosphate-linked moiety X motif 2) (Nudix motif 2)	NUDT2 APAH1	Homo sapiens (Human)	147	16,829	16.829	0.985409	0	0	0	0	0	0	0	0	0	0	0	0	0	0	0	0	0	0	0	0	0	0	0	0	0	0	0	0	0	0	0	0	0	0	0	0	0	0	0
P62851	AALQELLSK	RS25_HUMAN	reviewed	40S ribosomal protein S25	RPS25	Homo sapiens (Human)	125	13,742	13.742	0.895309	0	20470	53922	111575	127436	142465	138599	127724	122390	135530	157405	179703	181629	223316	223896	216680	227453	229044	119929	84660	53021	41685	31912	26973	26991	18633	20355	16844	11033	10821	8733	7626	8051	9283	7816	7883	7160	6905	10408
Q03001	AALQLQLNTIK	DYST_HUMAN	reviewed	Dystonin (230 kDa bullous pemphigoid antigen) (230/240 kDa bullous pemphigoid antigen) (Bullous pemphigoid antigen 1) (BPA) (Bullous pemphigoid antigen) (Dystonia musculorum protein) (Hemidesmosomal plaque protein)	DST BP230 BP240 BPAG1 DMH DT KIAA0728	Homo sapiens (Human)	7570	860,662	860.662	0.859642	0	721	1164	2216	2210	2168	0	1691	3103	6825	9357	6735	4313	2735	0	0	0	0	0	0	0	0	0	0	0	0	0	0	0	0	0	0	0	0	0	0	0	0	0
O96013	AALQLVVDPGDPR	PAK4_HUMAN	reviewed	Serine/threonine-protein kinase PAK 4 (EC 2.7.11.1) (p21-activated kinase 4) (PAK-4)	PAK4 KIAA1142	Homo sapiens (Human)	591	64,072	64.072	0.505518	0	0	0	0	0	0	0	0	0	0	0	0	0	0	0	0	0	0	0	0	0	0	0	0	0	0	0	0	0	0	0	0	0	0	0	0	0	0	0
Q8WX93	AALQMQFNAAER	PALLD_HUMAN	reviewed	Palladin (SIH002) (Sarcoma antigen NY-SAR-77)	PALLD KIAA0992 CGI-151	Homo sapiens (Human)	1383	150,564	150.564	0.361127	0	0	0	0	0	0	0	0	0	0	0	0	0	0	0	0	0	0	0	0	0	0	0	0	0	0	0	0	0	0	0	0	0	0	0	3438	3611	3196	3584
Q8WZA9	AALQSQAEALR	IRGQ_HUMAN	reviewed	Immunity-related GTPase family Q protein	IRGQ IRGQ1 FKSG27	Homo sapiens (Human)	623	62,717	62.717	0.978523	0	0	0	0	0	0	0	0	0	0	0	0	0	0	0	0	0	0	0	0	0	0	0	0	0	0	0	0	0	0	0	0	0	0	0	0	0	0	0
Q8WZA9	AALQSQAEALRR	IRGQ_HUMAN	reviewed	Immunity-related GTPase family Q protein	IRGQ IRGQ1 FKSG27	Homo sapiens (Human)	623	62,717	62.717	0.913001	0	0	0	0	0	0	0	0	0	0	0	0	0	0	0	0	0	0	0	0	0	0	0	0	0	0	0	0	0	0	0	0	0	0	0	0	0	0	0
P53041	AALRDYETVVK	PPP5_HUMAN	reviewed	Serine/threonine-protein phosphatase 5 (PP5) (EC 3.1.3.16) (Protein phosphatase T) (PP-T) (PPT)	PPP5C PPP5	Homo sapiens (Human)	499	56,879	56.879	0.97285	0	0	0	0	0	0	0	0	0	0	0	0	0	0	0	0	0	0	0	0	0	0	0	0	0	0	0	0	0	0	0	0	0	2959	2354	2695	1989	1568	0
P62910	AALRPLVKPK	RL32_HUMAN	reviewed	60S ribosomal protein L32	RPL32 PP9932	Homo sapiens (Human)	135	15,860	15.86	0.949748	0	1044	2721	7462	8915	11353	8554	6856	3623	2362	1346	1047	965	844	703	0	0	0	0	0	0	0	0	0	0	0	0	0	0	0	0	0	0	0	0	0	0	0	0
Q9UNQ2	AALRPTDVVLEVGPGTGNMTVK	DIM1_HUMAN	reviewed	Probable dimethyladenosine transferase (EC 2.1.1.183) (DIM1 dimethyladenosine transferase 1 homolog) (DIM1 dimethyladenosine transferase 1-like) (Probable 18S rRNA (adenine(1779)-N(6)/adenine(1780)-N(6))-dimethyltransferase) (Probable 18S rRNA dimethylase) (Probable S-adenosylmethionine-6-N',N'-adenosyl(rRNA) dimethyltransferase)	DIMT1 DIMT1L HUSSY-05	Homo sapiens (Human)	313	35,236	35.236	0.619087	0	0	0	6155	7357	8085	8164	5858	6470	0	0	0	0	0	0	0	0	0	0	0	0	0	0	0	0	0	0	0	0	0	0	0	0	0	0	0	0	0	0
P78527	AALSALESFLK	PRKDC_HUMAN	reviewed	DNA-dependent protein kinase catalytic subunit (DNA-PK catalytic subunit) (DNA-PKcs) (EC 2.7.11.1) (DNPK1) (p460)	PRKDC HYRC HYRC1	Homo sapiens (Human)	4128	469,089	469.089	0.90561	0	14409	27462	59245	69701	68569	79998	80647	74304	73122	75382	68175	51074	44256	27763	25607	28381	30322	23443	31192	18406	19755	21387	22225	26278	17254	17985	16563	9940	12488	9093	8265	10502	10856	9411	6906	5698	6093	6513
O95831	AALSASEGEEVPQDK	AIFM1_HUMAN	reviewed	Apoptosis-inducing factor 1, mitochondrial (EC 1.1.1.-) (Programmed cell death protein 8)	AIFM1 AIF PDCD8	Homo sapiens (Human)	613	66,901	66.901	0.810901	0	1855	3543	7369	8531	8785	9846	11874	11482	11949	14596	12342	10158	9288	7921	6391	7614	9308	6862	9151	7897	8704	9410	9151	9920	8562	8252	9428	6499	8047	7997	7724	8501	12367	11542	11863	13152	17661	23119
O95831	AALSASEGEEVPQDKAPSHVPFLLIGGGTAAFAAAR	AIFM1_HUMAN	reviewed	Apoptosis-inducing factor 1, mitochondrial (EC 1.1.1.-) (Programmed cell death protein 8)	AIFM1 AIF PDCD8	Homo sapiens (Human)	613	66,901	66.901	0.816926	0	982	2469	4452	4742	5194	5694	5039	4959	7261	5919	6916	5526	4573	3762	2999	4431	4036	4479	4821	4924	3847	0	3951	5369	3096	3627	0	2311	3763	2331	3609	5267	5237	8170	7114	9132	9442	17325
Q04637	AALSEEELEK	IF4G1_HUMAN	reviewed	Eukaryotic translation initiation factor 4 gamma 1 (eIF-4-gamma 1) (eIF-4G 1) (eIF-4G1) (p220)	EIF4G1 EIF4F EIF4G EIF4GI	Homo sapiens (Human)	1599	175,491	175.491	0.93432	0	0	0	0	0	0	0	0	0	0	0	0	0	0	0	0	0	0	0	0	8783	13253	15625	18963	33598	33759	39918	34998	17383	13151	0	0	0	0	0	0	0	0	0
Q04637	AALSEEELEKK	IF4G1_HUMAN	reviewed	Eukaryotic translation initiation factor 4 gamma 1 (eIF-4-gamma 1) (eIF-4G 1) (eIF-4G1) (p220)	EIF4G1 EIF4F EIF4G EIF4GI	Homo sapiens (Human)	1599	175,491	175.491	0.948188	0	1725	2803	7056	6957	8776	10298	6953	8185	9620	10979	9451	9630	12103	10466	9370	10813	15423	12424	20788	28386	45092	62072	78723	119874	129828	148050	128447	63496	39265	19204	10657	10629	8334	6627	5619	6174	0	5016
O43432	AALSEEELER	IF4G3_HUMAN	reviewed	Eukaryotic translation initiation factor 4 gamma 3 (eIF-4-gamma 3) (eIF-4G 3) (eIF4G 3) (eIF-4-gamma II) (eIF4GII)	EIF4G3	Homo sapiens (Human)	1585	176,652	176.652	0.734195	0	0	0	0	0	0	0	0	0	0	0	0	0	0	0	0	4157	5826	5128	7811	8645	12356	14329	13831	14588	9252	8094	5537	3499	0	0	0	0	0	0	0	0	0	0
O43432	AALSEEELERK	IF4G3_HUMAN	reviewed	Eukaryotic translation initiation factor 4 gamma 3 (eIF-4-gamma 3) (eIF-4G 3) (eIF4G 3) (eIF-4-gamma II) (eIF4GII)	EIF4G3	Homo sapiens (Human)	1585	176,652	176.652	0.857235	0	0	0	0	0	0	0	0	0	0	0	0	0	0	0	0	0	2234	2214	3774	4186	6970	7810	7374	8630	5221	4429	3092	2028	2348	1148	0	0	0	0	0	0	0	0
Q13362	AALSEMVEYITHNR	2A5G_HUMAN	reviewed	Serine/threonine-protein phosphatase 2A 56 kDa regulatory subunit gamma isoform (PP2A B subunit isoform B'-gamma) (PP2A B subunit isoform B56-gamma) (PP2A B subunit isoform PR61-gamma) (PP2A B subunit isoform R5-gamma) (Renal carcinoma antigen NY-REN-29)	PPP2R5C KIAA0044	Homo sapiens (Human)	524	61,061	61.061	0.814103	0	0	0	0	0	0	0	0	0	0	0	0	3910	3039	2534	1927	3180	2752	2675	0	2667	2173	2589	2655	4650	3118	4113	4212	3043	2455	0	0	0	0	0	0	0	0	0
Q07954	AALSGANVLTLIEK	LRP1_HUMAN	reviewed	Prolow-density lipoprotein receptor-related protein 1 (LRP-1) (Alpha-2-macroglobulin receptor) (A2MR) (Apolipoprotein E receptor) (APOER) (CD antigen CD91) [Cleaved into: Low-density lipoprotein receptor-related protein 1 85 kDa subunit (LRP-85); Low-density lipoprotein receptor-related protein 1 515 kDa subunit (LRP-515); Low-density lipoprotein receptor-related protein 1 intracellular domain (L…	LRP1 A2MR APR	Homo sapiens (Human)	4544	504,606	504.606	0.426215	0	0	0	0	0	0	2672	2534	2413	3093	2693	2211	2274	0	0	0	0	1990	1388	1224	0	0	0	0	0	0	0	0	0	0	0	0	0	0	0	0	0	0	0
Q9UIA9	AALSGSYVNFGVFR	XPO7_HUMAN	reviewed	Exportin-7 (Exp7) (Ran-binding protein 16)	XPO7 KIAA0745 RANBP16	Homo sapiens (Human)	1087	123,907	123.907	0.595668	0	0	0	2696	3302	3464	4780	4458	4741	5223	6075	4882	4814	3918	3744	2654	3546	4699	2943	3848	3500	3212	3359	2881	4319	2052	0	2659	1805	1402	1408	1725	2353	0	0	0	0	0	0
P61201	AALSSFQK	CSN2_HUMAN	reviewed	COP9 signalosome complex subunit 2 (SGN2) (Signalosome subunit 2) (Alien homolog) (JAB1-containing signalosome subunit 2) (Thyroid receptor-interacting protein 15) (TR-interacting protein 15) (TRIP-15)	COPS2 CSN2 TRIP15	Homo sapiens (Human)	443	51,597	51.597	0.938469	0	0	0	2338	2451	2863	3128	4072	3637	5388	5068	4466	4114	3768	3352	2720	3750	5290	4765	5756	4762	4769	4902	5029	7542	6245	10086	11376	12476	24516	34919	37304	42105	47858	67638	108806	128802	73661	35085
Q6Y7W6	AALSSQQQQQLALLLQQFQTLK	PERQ2_HUMAN	reviewed	PERQ amino acid-rich with GYF domain-containing protein 2 (GRB10-interacting GYF protein 2) (Trinucleotide repeat-containing gene 15 protein)	GIGYF2 KIAA0642 PERQ2 TNRC15	Homo sapiens (Human)	1299	150,070	150.07	0.624948	0	0	0	3121	2480	3548	3016	2697	0	3581	3322	2676	0	0	0	0	0	0	0	0	0	0	0	0	0	0	0	0	0	0	0	0	0	0	0	0	0	0	0
P55084	AALTGLLHR	ECHB_HUMAN	reviewed	Trifunctional enzyme subunit beta, mitochondrial (TP-beta) [Includes: 3-ketoacyl-CoA thiolase (EC 2.3.1.16) (Acetyl-CoA acyltransferase) (Beta-ketothiolase)]	HADHB MSTP029	Homo sapiens (Human)	474	51,294	51.294	0.876509	0	2353	3810	7900	10067	10786	13074	13289	14166	12226	13755	12978	13464	10444	10558	6515	8531	9184	7163	9074	8215	7832	7232	5397	6796	5251	6060	5008	4009	4031	3486	2915	3038	4003	0	0	0	0	2794
Q9BUE6	AALTLTPSAVNK	ISCA1_HUMAN	reviewed	Iron-sulfur cluster assembly 1 homolog, mitochondrial (HESB-like domain-containing protein 2) (Iron-sulfur assembly protein IscA) (hIscA)	ISCA1 HBLD2 GK004	Homo sapiens (Human)	129	14,179	14.179	0.942131	0	0	0	0	0	0	0	0	0	0	0	0	0	0	0	0	0	0	0	0	0	0	0	0	0	0	0	0	0	0	0	0	0	0	0	0	0	0	0
Q9H6S0	AALVAGMYPNLVHVDR	YTDC2_HUMAN	reviewed	Probable ATP-dependent RNA helicase YTHDC2 (EC 3.6.4.13) (YTH domain-containing protein 2)	YTHDC2	Homo sapiens (Human)	1430	160,248	160.248	0.807157	0	0	0	0	0	0	0	5935	6144	7511	7259	8214	8693	7930	6267	4900	4538	0	0	0	0	0	0	0	0	0	0	0	0	0	0	0	0	0	0	0	0	0	0
Q9H6S0	AALVAGMYPNLVHVDRENLVLTGPK	YTDC2_HUMAN	reviewed	Probable ATP-dependent RNA helicase YTHDC2 (EC 3.6.4.13) (YTH domain-containing protein 2)	YTHDC2	Homo sapiens (Human)	1430	160,248	160.248	0.588329	0	0	0	0	0	0	0	0	0	0	0	0	3739	3879	2216	0	0	0	0	0	0	0	0	0	0	0	0	0	0	0	0	0	0	0	0	0	0	0	0
Q9BS40	AALVAQNYINYQQGTPHR	LXN_HUMAN	reviewed	Latexin (Endogenous carboxypeptidase inhibitor) (ECI) (Protein MUM) (Tissue carboxypeptidase inhibitor) (TCI)	LXN	Homo sapiens (Human)	222	25,750	25.75	0.985801	0	0	0	0	0	0	0	0	0	0	0	0	0	0	0	0	0	0	0	0	0	0	0	0	0	0	0	0	0	0	0	0	0	0	0	0	0	0	0
Q9BUF5	AALVDLEPGTMDSVR	TBB6_HUMAN	reviewed	Tubulin beta-6 chain (Tubulin beta class V)	TUBB6	Homo sapiens (Human)	446	49,857	49.857	0.574458	0	3112	6315	14856	16043	17314	21368	20810	24399	22434	23570	26634	19408	17567	12882	10245	13308	16193	13713	15285	12996	14516	13810	12276	15190	11217	11325	13351	8868	13550	10632	8541	10655	9866	8529	13181	8514	9658	9518
Q6PGP7	AALVDYLDGK	TTC37_HUMAN	reviewed	Tetratricopeptide repeat protein 37 (TPR repeat protein 37) (SKI3 homolog) (Ski3) (Tricho-hepatic-enteric syndrome protein) (Thespin)	TTC37 KIAA0372	Homo sapiens (Human)	1564	175,486	175.486	0.762233	0	1103	1325	3854	4315	5173	5601	6389	7298	7147	8580	8491	6669	6304	5414	5060	6633	7712	4847	6758	5358	5501	6180	5122	6458	5168	5815	5050	3305	4371	4595	5355	8224	11478	14303	15233	10609	8529	5053
Q14194	AALVGGTTMIIDHVVPEPGSSLLTSFEK	DPYL1_HUMAN	reviewed	Dihydropyrimidinase-related protein 1 (DRP-1) (Collapsin response mediator protein 1) (CRMP-1) (Unc-33-like phosphoprotein 3) (ULIP-3)	CRMP1 DPYSL1 ULIP3	Homo sapiens (Human)	572	62,184	62.184	0.861998	0	0	0	0	0	0	0	0	0	0	0	0	0	0	0	0	0	0	0	0	0	0	0	0	0	0	0	0	0	0	0	0	0	0	2477	1082	1996	2515	1715
Q9BPU6	AALVGGTTMIIGHVLPDKETSLVDAYEK	DPYL5_HUMAN	reviewed	Dihydropyrimidinase-related protein 5 (DRP-5) (CRMP3-associated molecule) (CRAM) (Collapsin response mediator protein 5) (CRMP-5) (UNC33-like phosphoprotein 6) (ULIP-6)	DPYSL5 CRMP5 ULIP6	Homo sapiens (Human)	564	61,421	61.421	0.935203	0	0	0	0	0	0	0	0	0	0	0	0	0	0	0	0	0	0	0	0	0	0	0	0	0	0	0	0	0	0	0	0	0	0	0	0	0	0	3617
P54886	AALWALQGGTSVVIANGTHPK	P5CS_HUMAN	reviewed	Delta-1-pyrroline-5-carboxylate synthase (P5CS) (Aldehyde dehydrogenase family 18 member A1) [Includes: Glutamate 5-kinase (GK) (EC 2.7.2.11) (Gamma-glutamyl kinase); Gamma-glutamyl phosphate reductase (GPR) (EC 1.2.1.41) (Glutamate-5-semialdehyde dehydrogenase) (Glutamyl-gamma-semialdehyde dehydrogenase)]	ALDH18A1 GSAS P5CS PYCS	Homo sapiens (Human)	795	87,302	87.302	0.981622	0	0	0	2210	2738	2815	3385	2892	0	0	0	0	0	0	0	0	0	0	0	0	0	0	0	0	0	0	2575	2691	1669	2556	0	0	0	0	0	0	0	3649	4651
Q9UJX2	AALYFQR	CDC23_HUMAN	reviewed	Cell division cycle protein 23 homolog (Anaphase-promoting complex subunit 8) (APC8) (Cyclosome subunit 8)	CDC23 ANAPC8	Homo sapiens (Human)	597	68,834	68.834	0.477496	0	0	0	0	0	0	0	0	0	0	0	0	0	0	0	0	0	0	19135	25518	25541	25239	20207	22123	23948	0	0	0	0	0	0	0	0	0	0	0	0	0	0
Q16891	AAM(UniMod:35)DNSEIAGEK	MIC60_HUMAN	reviewed	MICOS complex subunit MIC60 (Cell proliferation-inducing gene 4/52 protein) (Mitochondrial inner membrane protein) (Mitofilin) (p87/89)	IMMT HMP MIC60 MINOS2 PIG4 PIG52	Homo sapiens (Human)	758	83,678	83.678	0.785899	0	0	662	460	481	480	440	0	321	360	521	0	0	0	0	0	0	0	0	0	0	0	0	0	0	0	0	0	0	0	0	0	0	0	0	0	0	0	0
Q16891	AAM(UniMod:35)DNSEIAGEKK	MIC60_HUMAN	reviewed	MICOS complex subunit MIC60 (Cell proliferation-inducing gene 4/52 protein) (Mitochondrial inner membrane protein) (Mitofilin) (p87/89)	IMMT HMP MIC60 MINOS2 PIG4 PIG52	Homo sapiens (Human)	758	83,678	83.678	0.519866	0	542	1168	802	701	0	0	0	0	0	0	0	0	0	0	0	0	0	0	0	0	0	0	0	0	0	0	0	0	0	0	0	0	0	0	0	0	0	0
Q08211	AAM(UniMod:35)EALVVEVTK	DHX9_HUMAN	reviewed	ATP-dependent RNA helicase A (RHA) (EC 3.6.4.13) (DEAH box protein 9) (Leukophysin) (LKP) (Nuclear DNA helicase II) (NDH II)	DHX9 DDX9 LKP NDH2	Homo sapiens (Human)	1270	140,958	140.958	0.415214	0	0	0	0	2189	2205	1826	0	0	0	0	0	0	0	0	0	0	0	0	0	0	0	0	0	0	0	0	0	0	0	0	0	0	0	0	0	0	0	0
Q9Y490	AAM(UniMod:35)EPIVISAK	TLN1_HUMAN	reviewed	Talin-1	TLN1 KIAA1027 TLN	Homo sapiens (Human)	2541	269,767	269.767	0.937636	0	0	0	0	0	0	0	0	0	0	0	0	0	0	0	0	0	0	0	0	0	0	0	0	0	0	0	0	0	0	1871	2248	3868	5452	3885	4587	8558	19376	27854
Q96G03	AAM(UniMod:35)GPGISR	PGM2_HUMAN	reviewed	Phosphoglucomutase-2 (PGM 2) (EC 5.4.2.2) (Glucose phosphomutase 2) (Phosphodeoxyribomutase) (Phosphopentomutase) (EC 5.4.2.7)	PGM2 MSTP006	Homo sapiens (Human)	612	68,283	68.283	0.94313	0	0	0	0	0	0	0	0	0	0	0	0	0	0	0	0	0	0	0	0	0	0	0	0	0	0	0	0	0	0	0	0	0	0	0	0	0	0	0
Q16891	AAMDNSEIAGEK	MIC60_HUMAN	reviewed	MICOS complex subunit MIC60 (Cell proliferation-inducing gene 4/52 protein) (Mitochondrial inner membrane protein) (Mitofilin) (p87/89)	IMMT HMP MIC60 MINOS2 PIG4 PIG52	Homo sapiens (Human)	758	83,678	83.678	0.900162	0	2270	4860	8262	8651	8245	6851	7581	7001	7511	5543	3833	2675	2637	1930	1361	1424	943	1083	1385	720	0	0	0	843	942	1042	0	0	0	0	0	0	0	0	0	0	0	0
Q16891	AAMDNSEIAGEKK	MIC60_HUMAN	reviewed	MICOS complex subunit MIC60 (Cell proliferation-inducing gene 4/52 protein) (Mitochondrial inner membrane protein) (Mitofilin) (p87/89)	IMMT HMP MIC60 MINOS2 PIG4 PIG52	Homo sapiens (Human)	758	83,678	83.678	0.91136	0	5098	9601	17120	18466	16404	13714	13588	13756	12036	10184	7786	5013	4063	2985	2099	3163	2582	2360	2374	2016	1892	1505	0	1448	1608	906	1246	1146	1184	903	763	443	868	904	781	742	721	1106
Q08211	AAMEALVVEVTK	DHX9_HUMAN	reviewed	ATP-dependent RNA helicase A (RHA) (EC 3.6.4.13) (DEAH box protein 9) (Leukophysin) (LKP) (Nuclear DNA helicase II) (NDH II)	DHX9 DDX9 LKP NDH2	Homo sapiens (Human)	1270	140,958	140.958	0.910727	0	0	6020	16254	23984	21045	23280	19500	15464	16827	20377	24369	28938	31944	19202	18995	16478	10671	6145	4815	3765	3340	0	0	0	0	0	0	0	0	0	2663	3520	3729	0	0	0	0	0
Q08211	AAMEALVVEVTKQPAIISQLDPVNER	DHX9_HUMAN	reviewed	ATP-dependent RNA helicase A (RHA) (EC 3.6.4.13) (DEAH box protein 9) (Leukophysin) (LKP) (Nuclear DNA helicase II) (NDH II)	DHX9 DDX9 LKP NDH2	Homo sapiens (Human)	1270	140,958	140.958	0.862753	0	0	160	1928	2683	2215	2515	1525	0	1687	2311	3322	3422	2457	1890	1912	0	0	0	0	0	0	0	0	0	0	0	0	0	0	0	0	0	0	0	0	0	0	0
Q9Y490	AAMEPIVISAK	TLN1_HUMAN	reviewed	Talin-1	TLN1 KIAA1027 TLN	Homo sapiens (Human)	2541	269,767	269.767	0.939589	0	0	0	0	0	0	0	0	0	0	0	0	0	0	0	0	0	0	0	0	0	0	0	0	0	0	0	4320	2899	5450	5538	7534	12904	17579	8187	25447	36345	78164	122544
P35222	AAMFPETLDEGMQIPSTQFDAAHPTNVQR	CTNB1_HUMAN	reviewed	Catenin beta-1 (Beta-catenin)	CTNNB1 CTNNB OK/SW-cl.35 PRO2286	Homo sapiens (Human)	781	85,497	85.497	0.441292	0	0	0	0	0	0	0	0	0	1547	983	3685	0	0	0	0	0	3419	1246	1989	0	0	0	0	0	0	0	0	0	0	0	0	0	0	0	0	0	0	0
O60725	AAMFTAGSNFNHVVQNEK	ICMT_HUMAN	reviewed	Protein-S-isoprenylcysteine O-methyltransferase (EC 2.1.1.100) (Isoprenylcysteine carboxylmethyltransferase) (Prenylated protein carboxyl methyltransferase) (PPMT) (Prenylcysteine carboxyl methyltransferase) (pcCMT)	ICMT PCCMT	Homo sapiens (Human)	284	31,938	31.938	0.81929	0	0	2056	4764	6569	7037	9789	8983	10749	12090	9864	11657	9234	0	0	0	0	0	0	6518	5026	5652	0	0	0	0	0	0	0	0	0	0	0	0	0	0	0	0	0
Q96G03	AAMGPGISR	PGM2_HUMAN	reviewed	Phosphoglucomutase-2 (PGM 2) (EC 5.4.2.2) (Glucose phosphomutase 2) (Phosphodeoxyribomutase) (Phosphopentomutase) (EC 5.4.2.7)	PGM2 MSTP006	Homo sapiens (Human)	612	68,283	68.283	0.910279	0	0	0	0	0	0	0	0	0	0	0	0	0	0	0	0	0	0	0	0	0	0	0	0	0	0	0	0	0	0	0	0	0	0	0	0	0	0	0
P14923	AAMIVNQLSK	PLAK_HUMAN	reviewed	Junction plakoglobin (Catenin gamma) (Desmoplakin III) (Desmoplakin-3)	JUP CTNNG DP3	Homo sapiens (Human)	745	81,745	81.745	0.614809	0	0	1285	2938	3548	4661	4943	5030	6070	6430	6591	5818	4721	4074	3707	3237	3702	4736	4268	3973	4347	3925	0	2821	4129	3264	3995	3724	0	0	0	0	0	0	0	0	0	0	0
Q9BTW9	AAMTSLMDLTLLLAR	TBCD_HUMAN	reviewed	Tubulin-specific chaperone D (Beta-tubulin cofactor D) (tfcD) (SSD-1) (Tubulin-folding cofactor D)	TBCD KIAA0988 SSD1 TFCD PP1096	Homo sapiens (Human)	1192	132,600	132.6	0.950772	0	0	0	0	0	0	0	0	0	0	0	0	0	0	0	0	0	0	0	0	0	0	0	0	0	0	0	0	0	0	0	0	0	0	0	0	0	0	0
Q9NX74	AAMWNPSIFLK	DUS2L_HUMAN	reviewed	tRNA-dihydrouridine(20) synthase [NAD(P)+]-like (EC 1.3.1.-) (Dihydrouridine synthase 2) (Up-regulated in lung cancer protein 8) (URLC8) (tRNA-dihydrouridine synthase 2-like) (hDUS2)	DUS2 DUS2L	Homo sapiens (Human)	493	55,050	55.05	0.932424	0	0	0	0	0	0	0	0	0	0	0	0	0	0	0	0	0	0	0	0	0	0	0	0	0	0	0	0	0	0	0	0	0	0	0	0	0	0	0
Q8NE71	AANAAENDFSVSQAEMSSR	ABCF1_HUMAN	reviewed	ATP-binding cassette sub-family F member 1 (ATP-binding cassette 50) (TNF-alpha-stimulated ABC protein)	ABCF1 ABC50	Homo sapiens (Human)	845	95,926	95.926	0.805717	0	0	0	0	0	0	0	0	0	0	0	0	0	0	0	0	0	0	0	0	0	0	0	0	0	0	0	0	0	0	0	0	0	0	0	0	0	681	1832
P42765	AANDAGYFNDEM(UniMod:35)APIEVK	THIM_HUMAN	reviewed	3-ketoacyl-CoA thiolase, mitochondrial (EC 2.3.1.16) (Acetyl-CoA acyltransferase) (Beta-ketothiolase) (Mitochondrial 3-oxoacyl-CoA thiolase) (T1)	ACAA2	Homo sapiens (Human)	397	41,924	41.924	0.884343	0	0	0	0	0	0	0	0	0	0	0	0	0	0	0	0	0	0	0	0	0	0	0	0	0	0	0	0	0	0	0	0	0	0	0	0	0	0	0
P42765	AANDAGYFNDEMAPIEVK	THIM_HUMAN	reviewed	3-ketoacyl-CoA thiolase, mitochondrial (EC 2.3.1.16) (Acetyl-CoA acyltransferase) (Beta-ketothiolase) (Mitochondrial 3-oxoacyl-CoA thiolase) (T1)	ACAA2	Homo sapiens (Human)	397	41,924	41.924	0.925697	0	0	0	0	0	0	0	0	0	0	0	0	0	0	0	0	0	0	0	0	0	0	0	0	0	0	0	0	0	0	0	0	0	0	0	0	0	0	0
Q16566	AANFVHMDTAQK	KCC4_HUMAN	reviewed	Calcium/calmodulin-dependent protein kinase type IV (CaMK IV) (EC 2.7.11.17) (CaM kinase-GR)	CAMK4 CAMK CAMK-GR CAMKIV	Homo sapiens (Human)	473	51,926	51.926	0.930538	0	0	0	0	0	0	0	0	0	0	0	0	0	0	0	0	0	0	0	0	0	0	0	0	0	0	0	0	0	0	0	0	0	0	0	0	0	0	0
P25787	AANGVVLATEK	PSA2_HUMAN	reviewed	Proteasome subunit alpha type-2 (EC 3.4.25.1) (Macropain subunit C3) (Multicatalytic endopeptidase complex subunit C3) (Proteasome component C3)	PSMA2 HC3 PSC3	Homo sapiens (Human)	234	25,899	25.899	0.961707	0	1689	4213	8711	9160	12279	13845	17767	20386	23741	25964	25878	24796	24480	25513	25178	36662	59269	37396	40200	27304	24829	22536	20652	31335	32362	37868	55212	82321	197061	265929	181333	112317	51773	21143	12713	9592	11429	18951
P25787	AANGVVLATEKK	PSA2_HUMAN	reviewed	Proteasome subunit alpha type-2 (EC 3.4.25.1) (Macropain subunit C3) (Multicatalytic endopeptidase complex subunit C3) (Proteasome component C3)	PSMA2 HC3 PSC3	Homo sapiens (Human)	234	25,899	25.899	0.965979	0	622	1144	2574	3612	3409	5566	5315	6899	9069	7512	7011	7745	8209	8725	8239	13878	17989	11334	12031	9166	7840	6632	5131	7658	8399	10753	15083	19057	48937	67130	53657	29759	9690	3426	3620	4883	5038	6634
Q8WXI9	AANLEMFK	P66B_HUMAN	reviewed	Transcriptional repressor p66-beta (GATA zinc finger domain-containing protein 2B) (p66/p68)	GATAD2B KIAA1150	Homo sapiens (Human)	593	65,261	65.261	0.878322	0	0	0	0	0	0	0	0	0	0	0	0	0	0	7017	8185	15540	22168	13868	13670	7444	7495	7575	5874	11309	0	0	0	0	0	0	0	0	0	0	0	0	0	0
P46063	AANMLQQSGSK	RECQ1_HUMAN	reviewed	ATP-dependent DNA helicase Q1 (EC 3.6.4.12) (DNA helicase, RecQ-like type 1) (RecQ1) (DNA-dependent ATPase Q1) (RecQ protein-like 1)	RECQL RECQ1 RECQL1	Homo sapiens (Human)	649	73,457	73.457	0.949724	0	0	0	0	0	0	0	0	0	0	0	0	0	0	0	0	0	0	0	0	0	0	0	0	0	0	0	0	0	0	0	0	0	0	0	0	920	1165	1526
P08574	AANNGALPPDLSYIVR	CY1_HUMAN	reviewed	Cytochrome c1, heme protein, mitochondrial (Complex III subunit 4) (Complex III subunit IV) (Cytochrome b-c1 complex subunit 4) (Ubiquinol-cytochrome-c reductase complex cytochrome c1 subunit) (Cytochrome c-1)	CYC1	Homo sapiens (Human)	325	35,422	35.422	0.906745	0	5206	15921	42862	49161	75954	103715	73841	106636	121278	81559	63941	65626	64767	38219	35981	50503	39263	30041	20998	13929	57740	24990	37977	32416	7015	10302	20470	4101	9488	12129	7796	4130	14300	1311	6085	3919	4341	4689
Q9BV44	AANNIASLLTK	THUM3_HUMAN	reviewed	THUMP domain-containing protein 3	THUMPD3	Homo sapiens (Human)	507	57,003	57.003	0.963285	0	0	0	0	0	0	0	0	0	0	0	0	0	0	0	0	0	0	0	0	0	0	0	0	0	0	0	0	0	0	0	0	0	0	0	0	0	0	5215
Q15042	AANPGC(UniMod:4)SLEDFVR	RB3GP_HUMAN	reviewed	Rab3 GTPase-activating protein catalytic subunit (RAB3 GTPase-activating protein 130 kDa subunit) (Rab3-GAP p130) (Rab3-GAP)	RAB3GAP1 KIAA0066 RAB3GAP	Homo sapiens (Human)	981	110,524	110.524	0.792727	0	0	0	0	0	0	0	0	0	0	5905	5336	6176	6514	6715	5409	6640	8177	5322	8046	7671	7845	8378	7423	11534	9983	9474	11188	6382	5964	4906	3595	0	0	0	0	0	0	0
Q8IY81	AANPVDFLSK	SPB1_HUMAN	reviewed	pre-rRNA processing protein FTSJ3 (EC 2.1.1.-) (2'-O-ribose RNA methyltransferase SPB1 homolog) (Protein ftsJ homolog 3) (Putative rRNA methyltransferase 3)	FTSJ3 SB92	Homo sapiens (Human)	847	96,558	96.558	0.850499	0	2175	4312	9126	10235	11181	10502	7891	4738	0	0	0	0	0	0	0	0	0	0	0	0	0	0	0	0	0	0	0	0	0	0	0	0	0	0	0	0	0	0
Q9Y4L1	AANSLEAFIFETQDK	HYOU1_HUMAN	reviewed	Hypoxia up-regulated protein 1 (150 kDa oxygen-regulated protein) (ORP-150) (170 kDa glucose-regulated protein) (GRP-170)	HYOU1 GRP170 ORP150	Homo sapiens (Human)	999	111,335	111.335	0.92847	0	0	0	0	0	0	0	0	0	2631	5428	2894	0	3175	4184	6498	7704	8779	8506	9868	7597	6522	7518	8831	13196	3485	7958	9314	4921	6907	6587	8927	10066	11366	13432	16956	32585	63392	121553
P50750	AANVLITR	CDK9_HUMAN	reviewed	Cyclin-dependent kinase 9 (EC 2.7.11.22) (EC 2.7.11.23) (C-2K) (Cell division cycle 2-like protein kinase 4) (Cell division protein kinase 9) (Serine/threonine-protein kinase PITALRE) (Tat-associated kinase complex catalytic subunit)	CDK9 CDC2L4 TAK	Homo sapiens (Human)	372	42,778	42.778	0.611891	0	0	3279	6179	8631	8830	10831	9983	10141	11271	10548	9891	8259	7834	6391	5694	6803	10495	7336	10884	10715	15535	16053	14808	16113	11947	9580	6975	6329	5551	0	0	4767	6105	4633	3787	0	0	0
Q9Y6E0	AANVLLSEHGEVK	STK24_HUMAN	reviewed	Serine/threonine-protein kinase 24 (EC 2.7.11.1) (Mammalian STE20-like protein kinase 3) (MST-3) (STE20-like kinase MST3) [Cleaved into: Serine/threonine-protein kinase 24 36 kDa subunit (Mammalian STE20-like protein kinase 3 N-terminal) (MST3/N); Serine/threonine-protein kinase 24 12 kDa subunit (Mammalian STE20-like protein kinase 3 C-terminal) (MST3/C)]	STK24 MST3 STK3	Homo sapiens (Human)	443	49,308	49.308	0.916503	0	0	0	0	0	0	0	0	0	0	0	0	0	0	0	0	0	0	0	0	0	0	0	0	0	0	0	0	0	0	0	0	0	0	0	0	0	0	0
O75489	AANWYER	NDUS3_HUMAN	reviewed	NADH dehydrogenase [ubiquinone] iron-sulfur protein 3, mitochondrial (EC 1.6.5.3) (EC 1.6.99.3) (Complex I-30kD) (CI-30kD) (NADH-ubiquinone oxidoreductase 30 kDa subunit)	NDUFS3	Homo sapiens (Human)	264	30,242	30.242	0.894588	0	3692	7124	15066	22261	21695	25058	25277	26778	36418	29280	23958	20137	16844	13859	10713	11095	16837	11508	15152	11957	11712	11908	8576	10834	9785	8724	9529	6256	9086	0	0	0	0	0	5025	4516	4705	4603
Q9UBP6	AAPAGGFQNIAC(UniMod:4)LR	TRMB_HUMAN	reviewed	tRNA (guanine-N(7)-)-methyltransferase (EC 2.1.1.33) (Methyltransferase-like protein 1) (tRNA (guanine(46)-N(7))-methyltransferase) (tRNA(m7G46)-methyltransferase)	METTL1 C12orf1	Homo sapiens (Human)	276	31,471	31.471	0.674556	0	0	0	0	0	0	0	0	0	0	0	0	0	0	0	0	0	0	0	0	0	0	0	0	0	0	0	0	0	0	0	0	0	0	0	0	0	0	0
Q96GQ7	AAPDILIATPGR	DDX27_HUMAN	reviewed	Probable ATP-dependent RNA helicase DDX27 (EC 3.6.4.13) (DEAD box protein 27)	DDX27 cPERP-F RHLP HSPC259 PP3241	Homo sapiens (Human)	796	89,835	89.835	0.801905	0	1182	3060	6553	9545	11544	11574	9250	6038	6087	5362	6406	5826	5324	4687	2834	1668	0	0	0	0	0	0	0	0	0	0	0	0	0	0	0	0	0	0	0	0	0	0
P31146	AAPEASGTPSSDAVSR	COR1A_HUMAN	reviewed	Coronin-1A (Coronin-like protein A) (Clipin-A) (Coronin-like protein p57) (Tryptophan aspartate-containing coat protein) (TACO)	CORO1A CORO1	Homo sapiens (Human)	461	51,026	51.026	0.911897	0	0	0	0	0	0	0	0	0	0	0	0	0	0	0	0	0	0	0	0	0	0	0	0	0	0	0	0	0	0	0	0	0	0	0	0	0	0	0
Q96TA1	AAPEASSPPASPLQHLLPGK	NIBL1_HUMAN	reviewed	Niban-like protein 1 (Meg-3) (Melanoma invasion by ERK) (MINERVA) (Protein FAM129B)	FAM129B C9orf88	Homo sapiens (Human)	746	84,138	84.138	0.948608	0	0	0	0	0	0	0	0	0	0	0	0	0	0	0	0	0	0	0	0	0	0	0	0	0	0	0	0	0	0	0	0	0	0	0	0	0	0	0
Q96JP5	AAPEEPQQRPPEAVAAAPAGTTSSR	ZFP91_HUMAN	reviewed	E3 ubiquitin-protein ligase ZFP91 (EC 6.3.2.-) (Zinc finger protein 757) (Zinc finger protein 91 homolog) (Zfp-91)	ZFP91 ZNF757 FKSG11	Homo sapiens (Human)	570	63,445	63.445	0.940234	0	0	0	0	0	0	0	0	1243	1284	1707	0	0	0	0	0	0	0	0	0	0	0	0	0	0	0	0	0	501	921	1082	0	1446	2435	2521	2943	4954	14726	22032
Q92947	AAPEMVSLLK	GCDH_HUMAN	reviewed	Glutaryl-CoA dehydrogenase, mitochondrial (GCD) (EC 1.3.8.6)	GCDH	Homo sapiens (Human)	438	48,127	48.127	0.916809	0	0	1831	5301	5812	6316	8684	6371	6877	7540	6759	7480	5034	6073	5481	4594	5694	0	3277	5868	4349	4606	4123	0	0	0	0	0	0	0	0	0	2499	2758	2370	2317	2194	1005	3568
Q15181	AAPFSLEYR	IPYR_HUMAN	reviewed	Inorganic pyrophosphatase (EC 3.6.1.1) (Pyrophosphate phospho-hydrolase) (PPase)	PPA1 IOPPP PP	Homo sapiens (Human)	289	32,660	32.66	0.956464	0	0	0	0	0	0	0	0	0	0	0	0	0	0	0	0	0	0	0	0	0	0	0	0	0	0	0	0	0	0	0	0	0	0	0	0	0	0	0
Q15233	AAPGAEFAPNK	NONO_HUMAN	reviewed	Non-POU domain-containing octamer-binding protein (NonO protein) (54 kDa nuclear RNA- and DNA-binding protein) (55 kDa nuclear protein) (DNA-binding p52/p100 complex, 52 kDa subunit) (NMT55) (p54(nrb)) (p54nrb)	NONO NRB54	Homo sapiens (Human)	471	54,232	54.232	0.675465	0	523	1165	1789	1693	0	0	0	2215	2576	1867	0	0	0	1629	1485	1426	0	0	0	1364	664	1785	1447	2159	1748	1958	0	2133	3491	4629	6270	7052	8765	9097	18844	24447	26856	23194
Q15233	AAPGAEFAPNKR	NONO_HUMAN	reviewed	Non-POU domain-containing octamer-binding protein (NonO protein) (54 kDa nuclear RNA- and DNA-binding protein) (55 kDa nuclear protein) (DNA-binding p52/p100 complex, 52 kDa subunit) (NMT55) (p54(nrb)) (p54nrb)	NONO NRB54	Homo sapiens (Human)	471	54,232	54.232	0.688105	0	0	0	0	0	0	0	0	0	0	0	0	0	0	0	0	0	0	0	0	0	0	0	0	0	0	0	582	764	923	27010	22452	17346	16913	19397	35261	52636	50347	46474
Q5K4L6	AAPGAGDAAAGSGAEFAGGDGAAR	S27A3_HUMAN	reviewed	Long-chain fatty acid transport protein 3 (FATP-3) (Fatty acid transport protein 3) (EC 6.2.1.-) (Solute carrier family 27 member 3) (Very long-chain acyl-CoA synthetase homolog 3) (VLCS-3)	SLC27A3 ACSVL3 FATP3 PSEC0067 UNQ367/PRO703	Homo sapiens (Human)	730	78,644	78.644	0.416711	0	0	0	420	480	2956	3256	3681	3259	5319	4201	4660	3701	3821	3283	581	2913	1101	3338	3844	3378	3767	2728	2432	3601	2869	380	3058	0	0	0	0	0	0	0	0	0	0	0
P35658	AAPGPGPSTFSFVPPSK	NU214_HUMAN	reviewed	Nuclear pore complex protein Nup214 (214 kDa nucleoporin) (Nucleoporin Nup214) (Protein CAN)	NUP214 CAIN CAN KIAA0023	Homo sapiens (Human)	2090	213,620	213.62	0.793114	0	2961	2275	6621	10791	8988	11324	10299	9117	10022	9974	2767	8816	4010	1415	5909	7931	9771	8226	7187	5506	5962	4196	3065	0	0	0	0	0	0	0	0	0	0	0	0	0	0	0
Q7Z6V5	AAPKPAASGAC(UniMod:4)SVSAEETEK	ADAT2_HUMAN	reviewed	tRNA-specific adenosine deaminase 2 (EC 3.5.4.-) (Deaminase domain-containing protein 1) (tRNA-specific adenosine-34 deaminase subunit ADAT2)	ADAT2 DEADC1	Homo sapiens (Human)	191	21,046	21.046	0.969928	0	0	0	0	0	0	0	0	0	0	0	0	0	0	0	0	0	0	0	0	0	0	0	0	0	0	0	0	0	0	0	0	0	0	0	0	0	0	0
Q15120	AAPLAGFGYGLPISR	PDK3_HUMAN	reviewed	[Pyruvate dehydrogenase (acetyl-transferring)] kinase isozyme 3, mitochondrial (EC 2.7.11.2) (Pyruvate dehydrogenase kinase isoform 3)	PDK3 PDHK3	Homo sapiens (Human)	406	46,939	46.939	0.949002	0	0	822	1787	2071	0	0	2566	2311	2528	2312	0	0	0	0	1546	1766	2007	1563	0	0	0	0	0	0	0	0	0	0	0	0	0	0	0	0	0	0	3733	3666
P49327	AAPLDSIHSLAAYYIDC(UniMod:4)IR	FAS_HUMAN	reviewed	Fatty acid synthase (EC 2.3.1.85) [Includes: [Acyl-carrier-protein] S-acetyltransferase (EC 2.3.1.38); [Acyl-carrier-protein] S-malonyltransferase (EC 2.3.1.39); 3-oxoacyl-[acyl-carrier-protein] synthase (EC 2.3.1.41); 3-oxoacyl-[acyl-carrier-protein] reductase (EC 1.1.1.100); 3-hydroxyacyl-[acyl-carrier-protein] dehydratase (EC 4.2.1.59); Enoyl-[acyl-carrier-protein] reductase (EC 1.3.1.39); Ole…	FASN FAS	Homo sapiens (Human)	2511	273,427	273.427	0.961062	0	0	0	0	0	0	0	0	0	0	0	0	0	0	0	0	0	0	0	0	0	1525	1243	640	5841	2651	4732	8741	5129	13903	19035	74975	189114	426332	331851	118793	64902	28120	21344
Q7L2J0	AAPPDVGEER	MEPCE_HUMAN	reviewed	7SK snRNA methylphosphate capping enzyme (MePCE) (EC 2.1.1.-) (Bicoid-interacting protein 3 homolog) (Bin3 homolog)	MEPCE BCDIN3	Homo sapiens (Human)	689	74,355	74.355	0.820269	0	943	2743	4110	6640	8069	7302	7256	7655	10014	8289	7653	6794	7776	5162	3797	4520	6193	3852	6713	7572	8835	10475	9227	12655	12010	12029	13424	14360	20060	22865	24133	22868	11931	6657	3996	3427	3707	3914
Q5T4S7	AAPPPPPPPPPLESSPR	UBR4_HUMAN	reviewed	E3 ubiquitin-protein ligase UBR4 (EC 6.3.2.-) (600 kDa retinoblastoma protein-associated factor) (N-recognin-4) (Retinoblastoma-associated factor of 600 kDa) (RBAF600) (p600) (Zinc finger UBR1-type protein 1)	UBR4 KIAA0462 KIAA1307 RBAF600 ZUBR1	Homo sapiens (Human)	5183	573,841	573.841	0.890331	0	0	261	701	1226	884	0	2717	563	3254	0	921	6872	6122	12995	13897	22088	20284	9636	2876	5428	1145	0	0	0	0	0	0	0	0	0	0	0	0	0	0	0	0	0
Q9H334	AAPQPLNLVSSVTLSK	FOXP1_HUMAN	reviewed	Forkhead box protein P1 (Mac-1-regulated forkhead) (MFH)	FOXP1 HSPC215	Homo sapiens (Human)	677	75,317	75.317	0.679601	0	0	0	0	0	0	0	0	4932	4234	5666	4602	0	3580	3074	3335	3558	0	0	0	3540	2979	3935	0	0	0	0	0	0	0	0	0	0	0	0	0	0	0	0
P38435	AAPQPSVSC(UniMod:4)VYK	VKGC_HUMAN	reviewed	Vitamin K-dependent gamma-carboxylase (EC 4.1.1.90) (Gamma-glutamyl carboxylase) (Peptidyl-glutamate 4-carboxylase) (Vitamin K gamma glutamyl carboxylase)	GGCX GC	Homo sapiens (Human)	758	87,561	87.561	0.700092	0	0	0	1453	1748	1553	2547	2037	1841	2807	3228	2892	2460	2537	0	0	0	0	0	1694	2007	1975	1772	0	0	0	0	0	0	0	0	0	0	0	0	0	0	0	0
Q96CF2	AAPSPQEALVR	CHM4C_HUMAN	reviewed	Charged multivesicular body protein 4c (Chromatin-modifying protein 4c) (CHMP4c) (SNF7 homolog associated with Alix 3) (SNF7-3) (hSnf7-3) (Vacuolar protein sorting-associated protein 32-3) (Vps32-3) (hVps32-3)	CHMP4C SHAX3	Homo sapiens (Human)	233	26,411	26.411	0.927595	0	0	0	0	0	0	0	0	0	0	0	0	0	0	0	0	0	0	0	0	0	0	0	0	0	0	0	0	0	0	0	0	0	0	0	0	0	0	0
O95817	AAPSTAPAEATPPKPGEAEAPPK	BAG3_HUMAN	reviewed	BAG family molecular chaperone regulator 3 (BAG-3) (Bcl-2-associated athanogene 3) (Bcl-2-binding protein Bis) (Docking protein CAIR-1)	BAG3 BIS	Homo sapiens (Human)	575	61,595	61.595	0.625791	0	0	0	0	0	0	0	0	0	0	0	0	0	0	0	0	0	0	0	0	0	0	0	0	0	1023	1263	1646	1002	0	0	0	0	0	0	2691	1866	2430	0
O95817	AAPSTAPAEATPPKPGEAEAPPKHPGVLK	BAG3_HUMAN	reviewed	BAG family molecular chaperone regulator 3 (BAG-3) (Bcl-2-associated athanogene 3) (Bcl-2-binding protein Bis) (Docking protein CAIR-1)	BAG3 BIS	Homo sapiens (Human)	575	61,595	61.595	0.844194	0	0	0	0	0	0	0	0	0	0	0	0	0	0	221	341	544	0	0	0	0	0	541	260	2707	1788	640	1844	1081	1745	1402	2069	2590	4448	5030	6730	8477	7093	4846
Q9BRP8	AAPTAASDQPDSAATTEK	PYM1_HUMAN	reviewed	Partner of Y14 and mago (PYM homolog 1 exon junction complex-associated factor) (Protein wibg homolog)	PYM1 PYM WIBG	Homo sapiens (Human)	204	22,656	22.656	0.81427	0	0	0	0	0	0	0	0	0	0	0	0	0	0	0	0	1186	2511	662	664	0	0	0	0	0	0	0	0	0	0	0	0	0	0	0	0	0	0	0
P41440	AAQALSVQDK	S19A1_HUMAN	reviewed	Folate transporter 1 (FOLT) (Intestinal folate carrier 1) (IFC-1) (Placental folate transporter) (Reduced folate carrier protein) (RFC) (Solute carrier family 19 member 1)	SLC19A1 FLOT1 RFC1	Homo sapiens (Human)	591	64,868	64.868	0.579976	0	1069	1948	3181	5331	5314	5669	8027	10109	11940	11640	7910	7974	8064	5348	4604	5122	6100	4425	6607	4021	4948	4049	3063	3981	3225	3513	2759	2136	2334	2072	2029	2432	0	2111	2457	1746	2147	1224
P11586	AAQAPSSFQLLYDLK	C1TC_HUMAN	reviewed	C-1-tetrahydrofolate synthase, cytoplasmic (C1-THF synthase) [Cleaved into: C-1-tetrahydrofolate synthase, cytoplasmic, N-terminally processed] [Includes: Methylenetetrahydrofolate dehydrogenase (EC 1.5.1.5); Methenyltetrahydrofolate cyclohydrolase (EC 3.5.4.9); Formyltetrahydrofolate synthetase (EC 6.3.4.3)]	MTHFD1 MTHFC MTHFD	Homo sapiens (Human)	935	101,559	101.559	0.951691	0	0	0	0	0	0	0	0	0	0	0	0	0	0	0	0	0	0	0	0	0	0	0	6203	5548	2683	0	0	0	0	0	0	0	0	0	0	0	0	8840
P37837	AAQASDLEK	TALDO_HUMAN	reviewed	Transaldolase (EC 2.2.1.2)	TALDO1 TAL TALDO TALDOR	Homo sapiens (Human)	337	37,540	37.54	0.963284	0	0	0	0	0	0	0	0	0	0	0	0	0	0	0	0	0	0	0	0	0	0	0	0	0	0	0	0	0	0	0	0	0	0	0	0	0	0	0
P06132	AAQDFFSTC(UniMod:4)R	DCUP_HUMAN	reviewed	Uroporphyrinogen decarboxylase (UPD) (URO-D) (EC 4.1.1.37)	UROD	Homo sapiens (Human)	367	40,787	40.787	0.979158	0	0	0	0	0	0	0	0	0	0	0	0	0	0	0	0	0	0	0	0	0	0	0	0	0	0	0	0	0	0	0	0	0	0	0	0	0	0	0
O94906	AAQDLC(UniMod:4)EEALR	PRP6_HUMAN	reviewed	Pre-mRNA-processing factor 6 (Androgen receptor N-terminal domain-transactivating protein 1) (ANT-1) (PRP6 homolog) (U5 snRNP-associated 102 kDa protein) (U5-102 kDa protein)	PRPF6 C20orf14	Homo sapiens (Human)	941	106,925	106.925	0.661425	0	0	0	0	3848	3803	4778	3765	3887	4188	4155	3581	3382	2902	2759	1988	1987	3292	2347	3461	2995	3486	3950	2978	4210	3157	1746	1727	1121	0	0	0	0	0	0	0	0	0	0
P04075	AAQEEYVK	ALDOA_HUMAN	reviewed	Fructose-bisphosphate aldolase A (EC 4.1.2.13) (Lung cancer antigen NY-LU-1) (Muscle-type aldolase)	ALDOA ALDA	Homo sapiens (Human)	364	39,420	39.42	0.985805	0	0	0	0	0	0	0	0	0	0	0	0	0	0	0	0	0	0	0	0	0	0	0	0	0	0	0	0	0	0	0	0	0	0	0	0	0	0	0
P04075	AAQEEYVKR	ALDOA_HUMAN	reviewed	Fructose-bisphosphate aldolase A (EC 4.1.2.13) (Lung cancer antigen NY-LU-1) (Muscle-type aldolase)	ALDOA ALDA	Homo sapiens (Human)	364	39,420	39.42	0.981675	0	0	0	0	0	0	0	0	0	0	0	0	0	0	0	0	0	0	0	0	0	0	0	0	0	0	0	0	0	0	0	0	0	0	0	0	0	0	0
Q5T160	AAQEFFQR	SYRM_HUMAN	reviewed	Probable arginine--tRNA ligase, mitochondrial (EC 6.1.1.19) (Arginyl-tRNA synthetase) (ArgRS)	RARS2 RARSL	Homo sapiens (Human)	578	65,505	65.505	0.487427	0	0	0	3094	3824	4113	4614	5845	5377	6317	6390	5630	5252	5022	0	0	0	0	0	0	0	0	0	0	0	0	0	0	0	0	0	0	0	0	0	0	0	0	0
P35520	AAQELQEGQR	CBS_HUMAN	reviewed	Cystathionine beta-synthase (EC 4.2.1.22) (Beta-thionase) (Serine sulfhydrase)	CBS	Homo sapiens (Human)	551	60,587	60.587	0.95776	0	0	0	0	0	0	0	0	0	0	0	0	0	0	0	0	0	0	0	0	0	0	0	0	0	0	0	0	0	0	0	0	0	0	0	0	0	0	0
Q99543	AAQEQVLNASR	DNJC2_HUMAN	reviewed	DnaJ homolog subfamily C member 2 (M-phase phosphoprotein 11) (Zuotin-related factor 1) [Cleaved into: DnaJ homolog subfamily C member 2, N-terminally processed]	DNAJC2 MPHOSPH11 MPP11 ZRF1	Homo sapiens (Human)	621	71,996	71.996	0.985097	0	0	0	0	0	0	0	0	0	0	0	0	0	0	0	0	0	0	0	0	0	0	0	0	0	0	0	0	0	0	0	1585	1971	2371	2495	3231	7868	28664	50494
Q5T4S7	AAQFVDLLGYFSLK	UBR4_HUMAN	reviewed	E3 ubiquitin-protein ligase UBR4 (EC 6.3.2.-) (600 kDa retinoblastoma protein-associated factor) (N-recognin-4) (Retinoblastoma-associated factor of 600 kDa) (RBAF600) (p600) (Zinc finger UBR1-type protein 1)	UBR4 KIAA0462 KIAA1307 RBAF600 ZUBR1	Homo sapiens (Human)	5183	573,841	573.841	0.859106	0	0	0	0	0	0	0	0	0	0	0	0	0	1387	2311	3461	4336	3002	1909	0	0	0	0	0	0	0	0	0	0	0	0	0	0	0	0	0	0	0	0
O60232	AAQGPPAPAVPPNTDVMAC(UniMod:4)TQTALLQK	SSA27_HUMAN	reviewed	Sjoegren syndrome/scleroderma autoantigen 1 (Autoantigen p27)	SSSCA1	Homo sapiens (Human)	199	21,474	21.474	0.921043	0	0	0	0	0	0	0	0	0	0	0	0	0	0	1684	2665	3902	5754	7684	7473	9965	12377	9379	5765	5941	0	0	0	0	0	0	0	0	0	0	0	0	0	0
O75449	AAQHDLPASEGEVWSMPVPVER	KTNA1_HUMAN	reviewed	Katanin p60 ATPase-containing subunit A1 (Katanin p60 subunit A1) (EC 3.6.4.3) (p60 katanin)	KATNA1	Homo sapiens (Human)	491	55,965	55.965	0.641732	0	0	0	0	0	0	0	0	0	0	0	0	0	0	0	0	0	0	0	0	0	0	0	0	0	0	0	0	0	0	0	0	0	0	0	0	0	0	0
Q13952	AAQIFITELTLR	NFYC_HUMAN	reviewed	Nuclear transcription factor Y subunit gamma (CAAT box DNA-binding protein subunit C) (Nuclear transcription factor Y subunit C) (NF-YC) (Transactivator HSM-1/2)	NFYC	Homo sapiens (Human)	458	50,302	50.302	0.876538	0	0	0	0	0	0	0	0	0	0	0	0	0	0	0	0	0	0	0	0	0	0	0	0	0	0	0	0	0	0	4167	5329	8224	11101	14946	20487	21915	16680	23808
Q16134	AAQIGAHTLSGAC(UniMod:4)LDPGAFK	ETFD_HUMAN	reviewed	Electron transfer flavoprotein-ubiquinone oxidoreductase, mitochondrial (ETF-QO) (ETF-ubiquinone oxidoreductase) (EC 1.5.5.1) (Electron-transferring-flavoprotein dehydrogenase) (ETF dehydrogenase)	ETFDH	Homo sapiens (Human)	617	68,495	68.495	0.596126	0	0	0	0	0	0	0	0	5522	5548	4783	4911	5898	5582	5435	4484	5553	6668	4522	6687	4751	5771	0	0	0	0	0	0	0	0	0	0	0	0	0	0	0	0	0
Q15075	AAQLATEIADIK	EEA1_HUMAN	reviewed	Early endosome antigen 1 (Endosome-associated protein p162) (Zinc finger FYVE domain-containing protein 2)	EEA1 ZFYVE2	Homo sapiens (Human)	1411	162,466	162.466	0.974276	0	2106	4839	10418	10457	24370	135531	185926	91284	36469	18488	12817	8092	6667	0	0	0	0	0	0	0	0	0	0	0	0	0	0	0	0	0	0	0	0	0	0	0	0	0
P19367	AAQLC(UniMod:4)GAGM(UniMod:35)AAVVDK	HXK1_HUMAN	reviewed	Hexokinase-1 (EC 2.7.1.1) (Brain form hexokinase) (Hexokinase type I) (HK I)	HK1	Homo sapiens (Human)	917	102,486	102.486	0.9261	0	0	0	0	0	0	0	0	0	0	0	0	0	0	0	0	0	0	0	0	0	0	0	0	0	0	0	0	0	0	0	0	0	0	0	0	0	0	0
P19367	AAQLC(UniMod:4)GAGMAAVVDK	HXK1_HUMAN	reviewed	Hexokinase-1 (EC 2.7.1.1) (Brain form hexokinase) (Hexokinase type I) (HK I)	HK1	Homo sapiens (Human)	917	102,486	102.486	0.964782	0	0	0	0	0	0	0	0	0	0	0	0	0	0	0	0	0	0	0	0	0	0	0	0	0	0	0	0	0	0	0	0	0	0	0	0	0	0	0
P52789	AAQLC(UniMod:4)GAGMAAVVDR	HXK2_HUMAN	reviewed	Hexokinase-2 (EC 2.7.1.1) (Hexokinase type II) (HK II) (Muscle form hexokinase)	HK2	Homo sapiens (Human)	917	102,380	102.38	0.92533	0	0	0	0	0	0	0	0	0	0	0	0	0	0	0	0	0	0	0	0	0	0	0	0	0	0	0	0	0	0	0	0	0	0	0	0	0	0	0
Q9NZL4	AAQLIGTC(UniMod:4)SQNVAAIQEQVLGLGALR	HPBP1_HUMAN	reviewed	Hsp70-binding protein 1 (HspBP1) (Heat shock protein-binding protein 1) (Hsp70-binding protein 2) (HspBP2) (Hsp70-interacting protein 1) (Hsp70-interacting protein 2)	HSPBP1 HSPBP PP1845	Homo sapiens (Human)	362	39,474	39.474	0.972331	0	0	0	0	0	0	0	0	0	0	0	0	0	0	0	0	2646	1567	1764	0	0	0	0	0	0	0	0	0	0	0	0	0	2186	2368	2550	3261	4032	5983	6634
Q9NZL4	AAQLIGTC(UniMod:4)SQNVAAIQEQVLGLGALRK	HPBP1_HUMAN	reviewed	Hsp70-binding protein 1 (HspBP1) (Heat shock protein-binding protein 1) (Hsp70-binding protein 2) (HspBP2) (Hsp70-interacting protein 1) (Hsp70-interacting protein 2)	HSPBP1 HSPBP PP1845	Homo sapiens (Human)	362	39,474	39.474	0.965895	0	0	0	0	0	0	0	0	0	0	0	0	0	0	0	0	0	0	0	0	0	0	0	0	0	0	0	0	0	0	0	0	0	0	0	0	0	0	2898
Q969V3	AAQLVDKDSTFLSTLEHHLSR	NCLN_HUMAN	reviewed	Nicalin (Nicastrin-like protein)	NCLN	Homo sapiens (Human)	563	62,974	62.974	0.92076	0	4629	11864	20897	30967	31009	32913	32376	32852	31013	29106	31208	26057	23884	17287	12845	15034	16214	11106	11661	9969	7807	7899	7118	9885	2330	4764	5296	3011	1388	1206	1245	962	3532	1042	984	722	922	882
P07942	AAQNSGEAEYIEK	LAMB1_HUMAN	reviewed	Laminin subunit beta-1 (Laminin B1 chain) (Laminin-1 subunit beta) (Laminin-10 subunit beta) (Laminin-12 subunit beta) (Laminin-2 subunit beta) (Laminin-6 subunit beta) (Laminin-8 subunit beta)	LAMB1	Homo sapiens (Human)	1786	198,038	198.038	0.878786	0	0	760	1670	2638	2211	2816	3655	4380	5459	4849	5049	4838	4415	2716	1545	1408	1567	1365	1144	1567	0	1775	1992	2259	1082	0	0	0	0	0	0	0	0	0	0	0	0	0
Q96B54	AAQPPAQPC(UniMod:4)QLC(UniMod:4)GR	ZN428_HUMAN	reviewed	Zinc finger protein 428 (Enzyme-like protein PIT13)	ZNF428 C19orf37	Homo sapiens (Human)	188	20,481	20.481	0.982735	0	0	0	0	0	0	0	0	0	0	0	0	0	0	0	0	0	0	0	0	0	0	0	0	0	0	0	0	0	0	0	0	0	0	0	0	260	581	482
P78318	AAQQQEEQEEKEEEDDEQTLHR	IGBP1_HUMAN	reviewed	Immunoglobulin-binding protein 1 (B-cell signal transduction molecule alpha 4) (Protein alpha-4) (CD79a-binding protein 1) (Protein phosphatase 2/4/6 regulatory subunit) (Renal carcinoma antigen NY-REN-16)	IGBP1 IBP1	Homo sapiens (Human)	339	39,222	39.222	0.955814	0	0	0	0	0	0	0	0	0	0	0	0	0	0	0	0	0	0	0	0	0	0	0	0	0	0	0	0	0	0	0	0	0	0	0	0	0	0	0
P35914	AAQSANISVR	HMGCL_HUMAN	reviewed	Hydroxymethylglutaryl-CoA lyase, mitochondrial (HL) (HMG-CoA lyase) (EC 4.1.3.4) (3-hydroxy-3-methylglutarate-CoA lyase)	HMGCL	Homo sapiens (Human)	325	34,360	34.36	0.94777	0	0	0	0	0	0	0	0	0	0	0	0	0	0	0	0	0	0	0	0	0	0	0	0	0	0	0	0	0	0	0	0	0	0	0	0	0	0	0
Q8IVM0	AAQVAQDEEIAR	CCD50_HUMAN	reviewed	Coiled-coil domain-containing protein 50 (Protein Ymer)	CCDC50 C3orf6	Homo sapiens (Human)	306	35,822	35.822	0.67036	0	0	0	0	0	0	0	0	0	0	0	0	0	0	0	0	0	0	0	0	0	0	0	0	0	0	0	0	0	0	0	0	0	0	0	761	705	1447	2171
Q6NXR4	AAQVGLLFLK	TTI2_HUMAN	reviewed	TELO2-interacting protein 2	TTI2 C8orf41	Homo sapiens (Human)	508	56,915	56.915	0.502417	0	580	1263	2030	2858	2958	3058	3501	3282	3625	4292	3342	3534	3057	2578	2109	2800	2648	2519	3419	2493	2494	2855	2370	3100	2067	2227	0	0	0	0	0	0	0	0	0	0	0	0
Q96I24	AAQVMGPPDR	FUBP3_HUMAN	reviewed	Far upstream element-binding protein 3 (FUSE-binding protein 3)	FUBP3 FBP3	Homo sapiens (Human)	572	61,640	61.64	0.373189	0	0	0	0	0	0	0	0	0	0	6154	5543	4600	3982	662	0	0	0	0	0	0	0	0	0	0	0	0	0	0	0	0	0	0	0	0	2696	3522	3476	3661
Q9NR56	AAQYQVNQAAAAQAAATAAAMTQSAVK	MBNL1_HUMAN	reviewed	Muscleblind-like protein 1 (Triplet-expansion RNA-binding protein)	MBNL1 EXP KIAA0428 MBNL	Homo sapiens (Human)	388	41,817	41.817	0.898832	0	0	0	0	0	0	0	0	0	0	0	0	0	0	0	0	0	0	0	0	0	0	0	0	0	0	0	0	0	0	0	0	0	0	0	0	0	0	0
P58107	AAREELLAEFGSGTLDLPALTR	EPIPL_HUMAN	reviewed	Epiplakin (450 kDa epidermal antigen)	EPPK1 EPIPL	Homo sapiens (Human)	5090	555,621	555.621	0.95571	0	0	0	0	0	0	0	0	0	0	0	0	0	0	0	0	8203	14782	20023	13179	5159	2350	0	0	0	0	0	0	0	0	0	0	0	0	0	0	0	0	0
Q9BTW9	AASAAFQENVGR	TBCD_HUMAN	reviewed	Tubulin-specific chaperone D (Beta-tubulin cofactor D) (tfcD) (SSD-1) (Tubulin-folding cofactor D)	TBCD KIAA0988 SSD1 TFCD PP1096	Homo sapiens (Human)	1192	132,600	132.6	0.961016	0	0	0	1885	1849	2434	3263	3796	0	4737	4494	4319	3722	3122	3284	2659	2799	3339	2962	3932	3792	3898	3201	2637	4208	2435	2571	2357	1987	2209	1548	2012	2349	1905	1729	1852	2624	2578	3027
Q9UKY7	AASAAGAAGSAGGSSGAAGAAGGGAGAGTRPGDGGTASAGAAGPGAATK	CDV3_HUMAN	reviewed	Protein CDV3 homolog	CDV3 H41	Homo sapiens (Human)	258	27,335	27.335	0.681645	0	0	0	0	0	0	0	0	0	0	0	0	0	0	0	0	0	0	0	0	0	0	0	0	0	0	0	0	0	0	0	0	0	0	0	0	0	0	0
O00116	AASAATAAPTATPAAQESGTIPK	ADAS_HUMAN	reviewed	Alkyldihydroxyacetonephosphate synthase, peroxisomal (Alkyl-DHAP synthase) (EC 2.5.1.26) (Aging-associated gene 5 protein) (Alkylglycerone-phosphate synthase)	AGPS AAG5	Homo sapiens (Human)	658	72,912	72.912	0.651803	0	0	0	0	0	540	1146	701	0	2447	3945	4328	743	4203	4187	2476	2954	5725	964	4586	3063	3785	3599	2769	2278	2185	2292	0	0	0	0	0	0	0	0	0	0	0	0
O00154	AASAFFTYVSLSQEGR	BACH_HUMAN	reviewed	Cytosolic acyl coenzyme A thioester hydrolase (EC 3.1.2.2) (Acyl-CoA thioesterase 7) (Brain acyl-CoA hydrolase) (BACH) (CTE-IIa) (CTE-II) (Long chain acyl-CoA thioester hydrolase)	ACOT7 BACH	Homo sapiens (Human)	380	41,796	41.796	0.880627	0	0	0	0	0	0	0	0	0	0	0	0	0	0	0	0	0	0	0	0	0	0	0	0	0	0	0	0	0	0	0	0	0	0	0	0	0	0	0
Q96HY6	AASAGQEPLHNEELAGAGR	DDRGK_HUMAN	reviewed	DDRGK domain-containing protein 1 (Dashurin) (UFM1-binding and PCI domain-containing protein 1)	DDRGK1 C20orf116 UFBP1	Homo sapiens (Human)	314	35,611	35.611	0.75241	0	2144	4194	7802	10457	12097	17239	15313	18954	21876	21068	21638	18168	15013	15499	12123	13060	17100	12498	15671	11574	16729	14047	12291	13645	8894	10564	9883	6278	7459	0	6324	5141	140	6618	0	0	6609	3684
O15020	AASAGVPYHGEVPVSLAR	SPTN2_HUMAN	reviewed	Spectrin beta chain, non-erythrocytic 2 (Beta-III spectrin) (Spinocerebellar ataxia 5 protein)	SPTBN2 KIAA0302 SCA5	Homo sapiens (Human)	2390	271,325	271.325	0.941641	0	683	941	2030	7450	18244	14644	5315	2799	0	0	0	0	0	0	0	0	0	0	0	0	0	0	0	0	0	0	0	0	0	0	0	0	0	0	0	0	0	0
Q9BSJ2	AASAPYFEVLEK	GCP2_HUMAN	reviewed	Gamma-tubulin complex component 2 (GCP-2) (hGCP2) (Gamma-ring complex protein 103 kDa) (h103p) (hGrip103) (Spindle pole body protein Spc97 homolog) (hSpc97)	TUBGCP2 GCP2	Homo sapiens (Human)	902	102,534	102.534	0.875064	0	1245	2899	5917	7183	6877	9130	9219	10236	12436	11684	12859	10989	9998	7565	6011	6048	6421	4485	4564	3653	3955	3232	2766	3791	2412	3240	2468	1548	2411	2068	0	0	0	0	0	2798	2031	1208
P13861	AASAYAVGDVK	KAP2_HUMAN	reviewed	cAMP-dependent protein kinase type II-alpha regulatory subunit	PRKAR2A PKR2 PRKAR2	Homo sapiens (Human)	404	45,518	45.518	0.502626	0	3984	8839	19734	15798	10060	9078	7644	7514	8709	7634	8339	5952	5033	5435	4356	5516	6941	5088	6699	5865	6469	6611	5385	7500	5892	6413	6091	5134	6546	6880	5936	6090	0	0	3951	4405	4661	4513
P62258	AASDIAM(UniMod:35)TELPPTHPIR	1433E_HUMAN	reviewed	14-3-3 protein epsilon (14-3-3E)	YWHAE	Homo sapiens (Human)	255	29,174	29.174	0.928671	0	0	0	0	0	0	0	0	0	0	0	0	0	0	0	0	0	0	0	0	0	4040	2067	2429	201	401	4837	40	0	0	741	3905	6723	3057	0	0	2934	5237	3278
P62258	AASDIAMTELPPTHPIR	1433E_HUMAN	reviewed	14-3-3 protein epsilon (14-3-3E)	YWHAE	Homo sapiens (Human)	255	29,174	29.174	0.917989	0	1789	2047	6574	3285	10866	13544	7579	3179	12162	17575	21839	6525	13942	8407	11374	3088	6936	13810	19958	12882	5757	11021	13578	25267	4784	20848	30119	7459	13477	4834	2964	11054	15364	35219	52140	40434	9645	38296
Q96JM3	AASDIWKPVLSIDTEPR	CHAP1_HUMAN	reviewed	Chromosome alignment-maintaining phosphoprotein 1 (Zinc finger protein 828)	CHAMP1 C13orf8 CAMP CHAMP KIAA1802 ZNF828	Homo sapiens (Human)	812	89,099	89.099	0.736672	0	0	0	0	0	0	0	0	0	0	0	0	0	0	0	0	0	0	0	0	0	0	0	0	0	0	0	0	2674	3202	4342	3632	5566	6681	5220	4836	3727	0	0
Q9UNS1	AASFRPGLVSETLSVR	TIM_HUMAN	reviewed	Protein timeless homolog (hTIM)	TIMELESS TIM TIM1 TIMELESS1	Homo sapiens (Human)	1208	138,658	138.658	0.843958	0	0	0	0	0	0	0	0	0	0	4282	3416	3463	2493	2372	0	2415	3700	3585	3719	0	0	0	0	5639	3424	3653	3118	0	0	0	2696	3810	4569	6426	12516	17707	18695	12407
P09525	AASGFNAMEDAQTLR	ANXA4_HUMAN	reviewed	Annexin A4 (35-beta calcimedin) (Annexin IV) (Annexin-4) (Carbohydrate-binding protein p33/p41) (Chromobindin-4) (Endonexin I) (Lipocortin IV) (P32.5) (PP4-X) (Placental anticoagulant protein II) (PAP-II) (Protein II)	ANXA4 ANX4	Homo sapiens (Human)	319	35,883	35.883	0.978675	0	0	0	0	0	0	0	0	0	0	0	0	0	0	0	0	0	0	0	0	0	0	0	0	0	0	0	0	0	0	0	0	0	0	0	0	0	0	0
P09525	AASGFNAMEDAQTLRK	ANXA4_HUMAN	reviewed	Annexin A4 (35-beta calcimedin) (Annexin IV) (Annexin-4) (Carbohydrate-binding protein p33/p41) (Chromobindin-4) (Endonexin I) (Lipocortin IV) (P32.5) (PP4-X) (Placental anticoagulant protein II) (PAP-II) (Protein II)	ANXA4 ANX4	Homo sapiens (Human)	319	35,883	35.883	0.978089	0	0	0	0	0	0	0	0	0	0	0	0	0	0	0	0	0	0	0	0	0	0	0	0	0	0	0	0	0	0	0	0	0	0	0	0	0	0	0
Q96CM8	AASGLLSIGLC(UniMod:4)K	ACSF2_HUMAN	reviewed	Acyl-CoA synthetase family member 2, mitochondrial (EC 6.2.1.-)	ACSF2 UNQ493/PRO1009	Homo sapiens (Human)	615	68,125	68.125	0.951662	0	0	0	0	0	0	0	0	0	0	0	0	0	0	0	0	0	0	0	0	0	0	0	0	0	0	0	0	0	0	0	0	0	0	0	0	0	0	0
P26640	AASGYPVKVPLEVQEADEAK	SYVC_HUMAN	reviewed	Valine--tRNA ligase (EC 6.1.1.9) (Protein G7a) (Valyl-tRNA synthetase) (ValRS)	VARS G7A VARS2	Homo sapiens (Human)	1264	140,476	140.476	0.903662	0	0	0	0	0	0	0	0	0	0	0	0	0	0	0	5069	6517	14628	15140	18202	13535	13466	9728	6155	6092	2870	2354	0	0	0	0	0	0	0	0	0	0	0	0
P26640	AASGYPVKVPLEVQEADEAKLQQTEAELR	SYVC_HUMAN	reviewed	Valine--tRNA ligase (EC 6.1.1.9) (Protein G7a) (Valyl-tRNA synthetase) (ValRS)	VARS G7A VARS2	Homo sapiens (Human)	1264	140,476	140.476	0.622299	0	0	0	0	0	0	0	0	0	0	0	0	0	0	0	0	0	2693	2904	3410	0	0	0	0	0	0	0	0	0	0	0	0	0	0	0	0	0	0	0
P23588	AASIFGGAK	IF4B_HUMAN	reviewed	Eukaryotic translation initiation factor 4B (eIF-4B)	EIF4B	Homo sapiens (Human)	611	69,151	69.151	0.881717	0	0	0	0	0	0	0	0	0	0	0	0	0	0	0	0	0	0	0	0	0	0	0	0	0	0	0	0	0	0	0	0	0	0	0	0	0	0	0
P23588	AASIFGGAKPVDTAAR	IF4B_HUMAN	reviewed	Eukaryotic translation initiation factor 4B (eIF-4B)	EIF4B	Homo sapiens (Human)	611	69,151	69.151	0.930591	0	0	0	0	0	0	0	0	0	0	0	0	0	0	0	0	0	0	0	0	0	0	0	0	0	0	0	0	0	0	0	7747	14190	23944	27819	36622	38614	38447	45405
Q9Y5B9	AASITSEVFNK	SP16H_HUMAN	reviewed	FACT complex subunit SPT16 (Chromatin-specific transcription elongation factor 140 kDa subunit) (FACT 140 kDa subunit) (FACTp140) (Facilitates chromatin transcription complex subunit SPT16) (hSPT16)	SUPT16H FACT140 FACTP140	Homo sapiens (Human)	1047	119,914	119.914	0.594288	0	824	1851	3753	3853	4848	5071	4177	2439	0	0	0	0	0	0	0	0	0	0	0	0	0	0	0	0	0	0	0	0	0	0	0	0	0	0	0	0	2392	6061
A8MXV4	AASIVLAAGWSRPETATPPSRPPPAEGFR	NUD19_HUMAN	reviewed	Nucleoside diphosphate-linked moiety X motif 19 (Nudix motif 19) (EC 3.6.1.-)	NUDT19	Homo sapiens (Human)	375	42,233	42.233	0.975887	0	0	0	0	0	0	0	0	0	0	0	0	0	0	0	0	0	0	0	0	0	0	0	0	0	0	0	0	0	0	0	0	0	0	0	0	0	0	0
Q92538	AASIYSSWAEEQR	GBF1_HUMAN	reviewed	Golgi-specific brefeldin A-resistance guanine nucleotide exchange factor 1 (BFA-resistant GEF 1)	GBF1 KIAA0248	Homo sapiens (Human)	1859	206,446	206.446	0.726164	0	0	0	0	3805	3428	4458	4243	5049	5651	6481	5413	4761	5228	3931	4673	3615	5963	4938	5298	5988	4704	5141	4272	5788	3679	3460	3604	601	2049	0	0	0	0	0	0	0	0	0
O96007	AASLEAVSYAIDTLK	MOC2B_HUMAN	reviewed	Molybdopterin synthase catalytic subunit (EC 2.8.1.12) (MOCO1-B) (Molybdenum cofactor synthesis protein 2 large subunit) (Molybdenum cofactor synthesis protein 2B) (MOCS2B) (Molybdopterin-synthase large subunit) (MPT synthase large subunit)	MOCS2 MCBPE MOCO1	Homo sapiens (Human)	188	20,944	20.944	0.961426	0	0	0	0	0	0	0	0	0	0	0	0	0	0	0	0	0	0	0	0	0	0	0	0	0	0	0	0	0	0	0	0	0	0	0	0	0	0	0
Q96N66	AASLEYDYETIR	MBOA7_HUMAN	reviewed	Lysophospholipid acyltransferase 7 (LPLAT 7) (EC 2.3.1.-) (1-acylglycerophosphatidylinositol O-acyltransferase) (EC 2.3.1.n4) (Bladder and breast carcinoma-overexpressed gene 1 protein) (Leukocyte receptor cluster member 4) (Lysophosphatidylinositol acyltransferase) (LPIAT) (Lyso-PI acyltransferase) (Membrane-bound O-acyltransferase domain-containing protein 7) (O-acyltransferase domain-containin…	MBOAT7 BB1 LENG4 OACT7	Homo sapiens (Human)	472	52,765	52.765	0.849652	0	1183	2090	4521	7131	6975	10772	8401	9835	10555	12227	11463	9160	8628	6442	5162	7288	8313	6740	7952	5148	5098	5798	4407	5586	3489	3825	0	0	0	0	0	0	0	0	0	0	0	0
O14521	AASLHWTSER	DHSD_HUMAN	reviewed	Succinate dehydrogenase [ubiquinone] cytochrome b small subunit, mitochondrial (CybS) (CII-4) (QPs3) (Succinate dehydrogenase complex subunit D) (Succinate-ubiquinone oxidoreductase cytochrome b small subunit) (Succinate-ubiquinone reductase membrane anchor subunit)	SDHD SDH4	Homo sapiens (Human)	159	17,043	17.043	0.902494	0	0	0	0	0	0	0	5315	4812	6661	7925	8820	8086	7360	6663	3621	4738	7391	5549	5586	4939	4235	4035	3427	4236	2215	0	3548	2330	3560	2788	0	0	0	0	0	0	0	0
Q04637	AASLTEDR	IF4G1_HUMAN	reviewed	Eukaryotic translation initiation factor 4 gamma 1 (eIF-4-gamma 1) (eIF-4G 1) (eIF-4G1) (p220)	EIF4G1 EIF4F EIF4G EIF4GI	Homo sapiens (Human)	1599	175,491	175.491	0.89709	0	0	0	0	0	0	0	0	0	0	0	0	0	0	0	0	0	0	0	0	0	0	0	1182	2602	2131	2656	2319	1125	1523	0	0	0	0	0	0	0	0	0
P53041	AASNMALGK	PPP5_HUMAN	reviewed	Serine/threonine-protein phosphatase 5 (PP5) (EC 3.1.3.16) (Protein phosphatase T) (PP-T) (PPT)	PPP5C PPP5	Homo sapiens (Human)	499	56,879	56.879	0.968607	0	0	0	0	0	0	0	0	0	0	0	0	0	0	0	0	0	0	0	0	0	0	0	0	0	0	0	0	0	0	0	0	0	1326	1890	1003	0	0	0
P51948	AASPQDLAGGYTSSLAC(UniMod:4)HR	MAT1_HUMAN	reviewed	CDK-activating kinase assembly factor MAT1 (CDK7/cyclin-H assembly factor) (Cyclin-G1-interacting protein) (Menage a trois) (RING finger protein 66) (RING finger protein MAT1) (p35) (p36)	MNAT1 CAP35 MAT1 RNF66	Homo sapiens (Human)	309	35,823	35.823	0.762166	0	0	0	0	0	0	0	0	0	0	0	0	0	0	0	0	0	0	0	0	0	0	0	0	0	0	0	0	0	0	0	0	0	0	0	0	0	2613	1788
Q96N66	AASQPTSLAPEK	MBOA7_HUMAN	reviewed	Lysophospholipid acyltransferase 7 (LPLAT 7) (EC 2.3.1.-) (1-acylglycerophosphatidylinositol O-acyltransferase) (EC 2.3.1.n4) (Bladder and breast carcinoma-overexpressed gene 1 protein) (Leukocyte receptor cluster member 4) (Lysophosphatidylinositol acyltransferase) (LPIAT) (Lyso-PI acyltransferase) (Membrane-bound O-acyltransferase domain-containing protein 7) (O-acyltransferase domain-containin…	MBOAT7 BB1 LENG4 OACT7	Homo sapiens (Human)	472	52,765	52.765	0.886563	0	824	1305	2948	4066	4818	6433	7727	7839	8690	7832	6672	6016	5829	4673	3860	4106	4449	3162	3475	3006	3580	2638	2255	2739	1996	2301	1790	1229	1068	1165	1003	903	1508	1143	1124	0	0	0
Q92616	AASQSTQVPTITEGVAAALLLLK	GCN1_HUMAN	reviewed	eIF-2-alpha kinase activator GCN1 (GCN1 eIF-2-alpha kinase activator homolog) (GCN1-like protein 1) (General control of amino-acid synthesis 1-like protein 1) (Translational activator GCN1) (HsGCN1)	GCN1 GCN1L1 KIAA0219	Homo sapiens (Human)	2671	292,758	292.758	0.848244	0	1082	1089	4161	3801	4039	6405	6007	2773	5412	5108	5008	4389	3781	3282	2428	1928	1446	681	2371	1302	944	1002	561	1947	621	0	0	0	0	0	561	1345	540	0	0	0	0	0
O15127	AASSAAQGAFQGN	SCAM2_HUMAN	reviewed	Secretory carrier-associated membrane protein 2 (Secretory carrier membrane protein 2)	SCAMP2	Homo sapiens (Human)	329	36,649	36.649	0.961071	0	0	1164	1726	2534	3181	4150	5060	7106	8932	7983	6628	6346	5518	5087	3953	4339	5935	3587	4586	4417	4217	4149	0	3664	2510	2639	2292	0	0	0	0	0	0	0	0	0	0	0
Q8TBA6	AASSIDQFSIR	GOGA5_HUMAN	reviewed	Golgin subfamily A member 5 (Cell proliferation-inducing gene 31 protein) (Golgin-84) (Protein Ret-II) (RET-fused gene 5 protein)	GOLGA5 RETII RFG5 PIG31	Homo sapiens (Human)	731	83,024	83.024	0.835391	0	0	2435	5558	6786	5821	6665	6792	6338	6616	0	0	0	0	0	0	0	0	0	0	0	0	0	0	0	0	0	0	0	0	0	0	0	0	0	0	0	0	0
O95819	AASSLNLSNGETESVK	M4K4_HUMAN	reviewed	Mitogen-activated protein kinase kinase kinase kinase 4 (EC 2.7.11.1) (HPK/GCK-like kinase HGK) (MAPK/ERK kinase kinase kinase 4) (MEK kinase kinase 4) (MEKKK 4) (Nck-interacting kinase)	MAP4K4 HGK KIAA0687 NIK	Homo sapiens (Human)	1239	142,101	142.101	0.880085	0	0	0	0	0	0	0	0	0	0	0	0	0	0	0	0	0	0	0	0	0	0	0	0	0	0	0	0	0	0	0	0	0	0	0	0	0	0	1023
Q92538	AASSSSPGSPVASSPSR	GBF1_HUMAN	reviewed	Golgi-specific brefeldin A-resistance guanine nucleotide exchange factor 1 (BFA-resistant GEF 1)	GBF1 KIAA0248	Homo sapiens (Human)	1859	206,446	206.446	0.648755	0	0	0	0	0	0	0	681	842	1287	943	825	442	720	0	420	644	1024	704	865	822	604	763	600	725	722	542	0	0	0	0	0	0	0	0	0	0	0	0
O95071	AASTAPSSTSTPAASSAGLIYIDPSNLR	UBR5_HUMAN	reviewed	E3 ubiquitin-protein ligase UBR5 (EC 2.3.2.26) (E3 ubiquitin-protein ligase, HECT domain-containing 1) (HECT-type E3 ubiquitin transferase UBR5) (Hyperplastic discs protein homolog) (hHYD) (Progestin-induced protein)	UBR5 EDD EDD1 HYD KIAA0896	Homo sapiens (Human)	2799	309,352	309.352	0.846002	0	6187	6848	10780	13353	13501	17943	15644	15003	14752	15694	11885	12928	9474	7912	5040	3836	8503	6053	5863	0	0	6415	6365	9005	0	0	0	0	0	0	0	0	0	0	0	0	0	0
Q99575	AASVHTVGEDTEETPHR	POP1_HUMAN	reviewed	Ribonucleases P/MRP protein subunit POP1 (hPOP1) (EC 3.1.26.5)	POP1 KIAA0061	Homo sapiens (Human)	1024	114,709	114.709	0.773776	0	0	0	1605	2537	3816	3144	620	2996	3780	3166	3117	0	0	0	0	0	0	0	0	0	0	0	0	0	0	0	0	0	0	381	663	5891	8887	7686	5360	3243	0	0
O60885	AASVVQPQPLVVVK	BRD4_HUMAN	reviewed	Bromodomain-containing protein 4 (Protein HUNK1)	BRD4 HUNK1	Homo sapiens (Human)	1362	152,219	152.219	0.939805	0	0	0	0	0	0	0	0	0	0	0	0	0	0	0	0	0	0	2602	5075	8464	19446	26395	35319	59485	41829	27958	17593	6064	5609	3636	2644	1912	2570	1551	1384	0	0	0
O60885	AASVVQPQPLVVVKEEK	BRD4_HUMAN	reviewed	Bromodomain-containing protein 4 (Protein HUNK1)	BRD4 HUNK1	Homo sapiens (Human)	1362	152,219	152.219	0.932572	0	0	0	0	0	0	0	0	0	0	0	0	0	0	0	0	0	0	0	0	2855	5569	7888	9076	14141	10482	8013	4221	2070	0	0	0	0	0	0	0	0	0	0
Q16363	AASYFFDGSGYAVVR	LAMA4_HUMAN	reviewed	Laminin subunit alpha-4 (Laminin-14 subunit alpha) (Laminin-8 subunit alpha) (Laminin-9 subunit alpha)	LAMA4	Homo sapiens (Human)	1823	202,524	202.524	0.443154	0	0	0	0	0	0	0	0	0	3438	3746	3282	0	0	0	0	0	0	0	0	0	0	0	0	0	0	0	0	0	0	0	0	0	0	0	0	0	0	0
Q9Y3F4	AATAAADFTAK	STRAP_HUMAN	reviewed	Serine-threonine kinase receptor-associated protein (MAP activator with WD repeats) (UNR-interacting protein) (WD-40 repeat protein PT-WD)	STRAP MAWD UNRIP	Homo sapiens (Human)	350	38,438	38.438	0.859856	0	4101	8551	16688	17700	14371	15459	12750	11860	12069	9466	8406	8184	7587	6148	4308	5054	6246	3546	5181	4519	5802	4600	4902	6299	6788	8421	9551	9856	10477	11968	0	0	59879	69146	72963	56786	37911	28719
Q9UJA5	AATAC(UniMod:4)FGFPK	TRM6_HUMAN	reviewed	tRNA (adenine(58)-N(1))-methyltransferase non-catalytic subunit TRM6 (tRNA(m1A58)-methyltransferase subunit TRM6) (tRNA(m1A58)MTase subunit TRM6)	TRMT6 KIAA1153 TRM6 CGI-09	Homo sapiens (Human)	497	55,799	55.799	0.821659	0	0	0	0	0	0	0	0	0	0	0	0	0	0	0	0	0	0	0	0	0	0	0	0	0	0	0	0	0	0	0	0	0	0	0	0	0	3587	6222
Q15084	AATALKDVVK	PDIA6_HUMAN	reviewed	Protein disulfide-isomerase A6 (EC 5.3.4.1) (Endoplasmic reticulum protein 5) (ER protein 5) (ERp5) (Protein disulfide isomerase P5) (Thioredoxin domain-containing protein 7)	PDIA6 ERP5 P5 TXNDC7	Homo sapiens (Human)	440	48,121	48.121	0.822062	0	0	0	0	0	0	0	0	0	0	0	0	0	0	0	0	0	0	0	0	0	0	0	0	0	0	0	0	0	0	0	0	0	0	0	0	0	0	0
Q9Y490	AATAPLLEAVDNLSAFASNPEFSSIPAQISPEGR	TLN1_HUMAN	reviewed	Talin-1	TLN1 KIAA1027 TLN	Homo sapiens (Human)	2541	269,767	269.767	0.940154	0	0	0	0	0	0	0	0	0	0	0	0	0	0	0	0	0	0	0	0	0	0	0	0	0	0	0	0	0	0	1827	4080	8038	13436	11532	11361	46659	81387	128732
Q9H3U1	AATEC(UniMod:4)MC(UniMod:4)NLAMSK	UN45A_HUMAN	reviewed	Protein unc-45 homolog A (Unc-45A) (GCUNC-45) (Smooth muscle cell-associated protein 1) (SMAP-1)	UNC45A SMAP1	Homo sapiens (Human)	944	103,077	103.077	0.828605	0	0	0	0	0	0	0	0	0	0	0	0	0	0	0	0	0	0	0	0	0	0	0	0	0	0	0	0	0	0	0	0	0	0	0	0	0	0	0
P82094	AATEELLANK	TMF1_HUMAN	reviewed	TATA element modulatory factor (TMF) (Androgen receptor coactivator 160 kDa protein) (Androgen receptor-associated protein of 160 kDa)	TMF1 ARA160	Homo sapiens (Human)	1093	122,842	122.842	0.870707	0	1022	2312	4297	5185	6250	7257	6529	5532	5945	5040	4456	3242	0	0	0	0	0	0	0	0	0	0	0	0	0	0	0	0	0	0	0	0	0	0	0	0	0	0
Q6P1J9	AATENIPVVR	CDC73_HUMAN	reviewed	Parafibromin (Cell division cycle protein 73 homolog) (Hyperparathyroidism 2 protein)	CDC73 C1orf28 HRPT2	Homo sapiens (Human)	531	60,577	60.577	0.954768	0	0	0	0	0	0	0	0	0	0	0	0	2074	2836	3607	4943	14147	38528	51130	72078	47494	34283	17306	9391	8071	3627	1245	1747	0	0	0	0	0	0	0	0	0	0	0
P55263	AATFFGC(UniMod:4)IGIDK	ADK_HUMAN	reviewed	Adenosine kinase (AK) (EC 2.7.1.20) (Adenosine 5'-phosphotransferase)	ADK	Homo sapiens (Human)	362	40,545	40.545	0.953958	0	0	0	0	0	0	0	0	0	0	0	0	0	0	0	0	0	0	0	0	0	0	0	0	0	0	0	0	0	0	0	0	0	0	0	0	0	0	0
P55263	AATFFGC(UniMod:4)IGIDKFGEILK	ADK_HUMAN	reviewed	Adenosine kinase (AK) (EC 2.7.1.20) (Adenosine 5'-phosphotransferase)	ADK	Homo sapiens (Human)	362	40,545	40.545	0.937936	0	0	0	0	0	0	0	0	0	0	0	0	0	0	0	0	0	0	0	0	0	0	0	0	0	0	0	0	0	0	0	0	0	0	0	0	0	0	0
P35232	AATFGLILDDVSLTHLTFGK	PHB_HUMAN	reviewed	Prohibitin	PHB	Homo sapiens (Human)	272	29,804	29.804	0.940779	0	52351	91396	209945	253272	205219	166180	181354	201083	150886	147156	111987	115708	78713	57728	47438	45534	28236	31754	25013	20739	18700	21119	18045	19438	12976	13708	7812	6767	13380	10688	11027	11424	8385	9729	7154	8034	7951	11279
O15294	AATGEEVPR	OGT1_HUMAN	reviewed	UDP-N-acetylglucosamine--peptide N-acetylglucosaminyltransferase 110 kDa subunit (EC 2.4.1.255) (O-GlcNAc transferase subunit p110) (O-linked N-acetylglucosamine transferase 110 kDa subunit) (OGT)	OGT	Homo sapiens (Human)	1046	116,925	116.925	0.773521	0	0	703	1023	1264	1645	1440	1666	1767	1564	2026	1566	0	0	0	0	2076	2978	2007	2860	2314	2777	1530	1785	1846	1510	0	0	0	0	0	0	0	0	0	0	0	0	0
Q9HCC0	AATGEEVSAEDLGGADLHC(UniMod:4)R	MCCB_HUMAN	reviewed	Methylcrotonoyl-CoA carboxylase beta chain, mitochondrial (MCCase subunit beta) (EC 6.4.1.4) (3-methylcrotonyl-CoA carboxylase 2) (3-methylcrotonyl-CoA carboxylase non-biotin-containing subunit) (3-methylcrotonyl-CoA:carbon dioxide ligase subunit beta)	MCCC2 MCCB	Homo sapiens (Human)	563	61,333	61.333	0.75758	0	0	0	0	0	0	0	0	0	0	0	0	0	0	0	0	0	0	0	0	0	0	0	0	0	0	0	0	0	4629	8778	8342	5456	7522	6177	11336	15838	9586	7509
P58107	AATGYRDPATGDTIPLFQAMQK	EPIPL_HUMAN	reviewed	Epiplakin (450 kDa epidermal antigen)	EPPK1 EPIPL	Homo sapiens (Human)	5090	555,621	555.621	0.945185	0	0	0	0	0	0	0	0	0	0	0	0	0	0	0	0	10238	28468	29359	21314	0	0	0	0	0	0	0	0	0	0	0	0	0	0	0	0	0	0	0
Q02952	AATIIEER	AKA12_HUMAN	reviewed	A-kinase anchor protein 12 (AKAP-12) (A-kinase anchor protein 250 kDa) (AKAP 250) (Gravin) (Myasthenia gravis autoantigen)	AKAP12 AKAP250	Homo sapiens (Human)	1782	191,482	191.482	0.952817	0	3613	7091	12606	20478	29003	46965	62644	77998	75273	51285	36296	27653	22494	17742	17026	22732	24452	12244	15804	6522	5034	0	0	0	0	0	742	2782	2818	0	0	0	0	0	0	0	0	0
Q13423	AATITPFR	NNTM_HUMAN	reviewed	NAD(P) transhydrogenase, mitochondrial (EC 1.6.1.2) (Nicotinamide nucleotide transhydrogenase) (Pyridine nucleotide transhydrogenase)	NNT	Homo sapiens (Human)	1086	113,896	113.896	0.926047	0	922	5205	1873	14148	18771	21084	23127	24322	28313	30343	24899	21993	19340	15663	12527	14264	19679	14334	15235	11306	11406	11773	11199	11089	8226	7454	6257	4501	5086	6166	0	0	0	0	0	0	0	0
P13861	AATIVATSEGSLWGLDR	KAP2_HUMAN	reviewed	cAMP-dependent protein kinase type II-alpha regulatory subunit	PRKAR2A PKR2 PRKAR2	Homo sapiens (Human)	404	45,518	45.518	0.319932	0	2134	4274	10215	9105	6306	6103	6855	5926	7197	7255	4076	6023	0	0	0	5002	6505	4866	5168	4538	4977	5229	4232	6744	3411	4580	5315	0	0	0	0	0	0	0	0	0	0	0
Q14683	AATLAQELEK	SMC1A_HUMAN	reviewed	Structural maintenance of chromosomes protein 1A (SMC protein 1A) (SMC-1-alpha) (SMC-1A) (Sb1.8)	SMC1A DXS423E KIAA0178 SB1.8 SMC1 SMC1L1	Homo sapiens (Human)	1233	143,233	143.233	0.897508	0	3351	5984	14296	16093	16474	20508	19439	21154	22402	22054	24552	21877	20275	17732	13188	16667	24184	25932	41860	54294	81541	59951	34874	28523	25830	45437	44695	27056	21915	12732	9605	9218	8139	6570	6849	5820	6251	5087
P57740	AATLEGWK	NU107_HUMAN	reviewed	Nuclear pore complex protein Nup107 (107 kDa nucleoporin) (Nucleoporin Nup107)	NUP107	Homo sapiens (Human)	925	106,374	106.374	0.523254	0	0	0	5557	7388	8100	8690	7311	7619	0	0	0	0	0	0	0	0	0	0	0	0	0	0	0	0	0	0	0	0	0	0	0	0	0	0	0	0	0	0
Q99615	AATLM(UniMod:35)MLGR	DNJC7_HUMAN	reviewed	DnaJ homolog subfamily C member 7 (Tetratricopeptide repeat protein 2) (TPR repeat protein 2)	DNAJC7 TPR2 TTC2	Homo sapiens (Human)	494	56,441	56.441	0.906444	0	0	0	0	0	0	0	0	0	0	0	0	0	0	0	0	0	0	0	0	0	0	0	0	0	0	0	0	0	0	0	0	0	0	0	0	0	0	0
Q99615	AATLMM(UniMod:35)LGR	DNJC7_HUMAN	reviewed	DnaJ homolog subfamily C member 7 (Tetratricopeptide repeat protein 2) (TPR repeat protein 2)	DNAJC7 TPR2 TTC2	Homo sapiens (Human)	494	56,441	56.441	0.897114	0	0	0	0	0	0	0	0	0	0	0	0	0	0	0	0	0	0	0	0	0	0	0	0	0	0	0	0	0	0	0	0	0	0	0	0	0	0	0
Q99615	AATLMMLGR	DNJC7_HUMAN	reviewed	DnaJ homolog subfamily C member 7 (Tetratricopeptide repeat protein 2) (TPR repeat protein 2)	DNAJC7 TPR2 TTC2	Homo sapiens (Human)	494	56,441	56.441	0.906006	0	0	0	0	0	0	0	0	0	0	0	0	0	0	0	0	0	0	0	0	8525	6328	7844	0	0	0	0	0	0	0	0	0	0	0	0	0	0	0	0
Q53H96	AATMSAVEAATC(UniMod:4)R	P5CR3_HUMAN	reviewed	Pyrroline-5-carboxylate reductase 3 (P5C reductase 3) (P5CR 3) (EC 1.5.1.2) (Pyrroline-5-carboxylate reductase-like protein)	PYCRL	Homo sapiens (Human)	274	28,663	28.663	0.847722	0	0	1062	2271	3382	3842	3481	3702	3478	3586	3744	3892	3039	3242	2415	2289	2712	3985	3157	4765	4615	7158	7042	7262	11804	13380	15232	14467	7252	7530	5618	4800	0	0	0	0	0	0	0
Q13895	AATMTAAGHHAEVVVDPEDER	BYST_HUMAN	reviewed	Bystin	BYSL	Homo sapiens (Human)	437	49,601	49.601	0.934033	0	1104	2800	9044	11861	15468	17470	16344	16968	19797	23598	25120	26701	26794	26025	18154	17148	13625	7782	5697	4391	4329	0	3240	4186	2556	3211	200	0	0	0	0	0	0	0	0	0	0	0
Q96GG9	AATQC(UniMod:4)EFSK	DCNL1_HUMAN	reviewed	DCN1-like protein 1 (DCUN1 domain-containing protein 1) (Defective in cullin neddylation protein 1-like protein 1) (Squamous cell carcinoma-related oncogene)	DCUN1D1 DCUN1L1 RP42 SCCRO	Homo sapiens (Human)	259	30,124	30.124	0.964162	0	0	0	0	0	0	0	0	0	0	0	0	0	0	0	0	0	0	0	0	0	0	0	0	0	0	0	0	0	0	0	0	0	0	0	0	0	0	0
P13667	AATQFWR	PDIA4_HUMAN	reviewed	Protein disulfide-isomerase A4 (EC 5.3.4.1) (Endoplasmic reticulum resident protein 70) (ER protein 70) (ERp70) (Endoplasmic reticulum resident protein 72) (ER protein 72) (ERp-72) (ERp72)	PDIA4 ERP70 ERP72	Homo sapiens (Human)	645	72,932	72.932	0.983808	0	0	0	0	0	0	0	0	0	0	0	0	0	0	0	0	0	0	0	0	0	0	0	0	0	0	0	0	0	0	0	0	0	0	0	0	0	0	0
P80303	AATSDLEHYDK	NUCB2_HUMAN	reviewed	Nucleobindin-2 (DNA-binding protein NEFA) (Gastric cancer antigen Zg4) (Prepronesfatin) [Cleaved into: Nesfatin-1]	NUCB2 NEFA	Homo sapiens (Human)	420	50,196	50.196	0.933446	0	0	0	0	0	0	0	0	0	0	0	0	0	0	0	0	0	0	0	0	0	0	0	0	0	0	0	0	0	0	0	0	0	0	0	2412	3690	4250	5039
Q86X29	AATSGVPSIYAPSTYAHLSPAK	LSR_HUMAN	reviewed	Lipolysis-stimulated lipoprotein receptor	LSR LISCH	Homo sapiens (Human)	649	71,439	71.439	0.482418	0	0	0	0	0	6700	1145	11344	10634	11730	0	0	0	0	0	0	0	0	0	0	0	0	0	0	0	0	0	0	0	0	0	0	0	0	0	0	0	0	0
Q14204	AATSPALFNR	DYHC1_HUMAN	reviewed	Cytoplasmic dynein 1 heavy chain 1 (Cytoplasmic dynein heavy chain 1) (Dynein heavy chain, cytosolic)	DYNC1H1 DHC1 DNCH1 DNCL DNECL DYHC KIAA0325	Homo sapiens (Human)	4646	532,408	532.408	0.931014	0	8749	16187	33029	36717	43555	51705	48436	52711	53970	57539	79039	102226	109412	76319	33815	25419	27082	15442	17214	16513	14592	13958	13532	13516	11060	10465	11030	7993	10854	9330	7485	7947	7699	7348	7731	7055	6399	6147
Q15436	AATTGHVIDIYAC(UniMod:4)ALDQTGLLEMK	SC23A_HUMAN	reviewed	Protein transport protein Sec23A (SEC23-related protein A)	SEC23A	Homo sapiens (Human)	765	86,161	86.161	0.953447	0	0	0	0	0	0	0	0	0	0	0	0	0	0	0	0	0	0	0	0	0	0	0	0	0	0	0	0	0	0	0	0	0	0	0	0	0	3221	8837
Q96BP3	AATTIEMK	PPWD1_HUMAN	reviewed	Peptidylprolyl isomerase domain and WD repeat-containing protein 1 (EC 5.2.1.8) (Spliceosome-associated cyclophilin)	PPWD1 KIAA0073	Homo sapiens (Human)	646	73,575	73.575	0.866466	0	0	0	0	0	0	0	0	0	0	0	0	0	0	0	0	0	0	0	0	0	0	0	0	0	0	0	0	0	0	0	0	0	0	0	0	0	0	0
Q9NUL3	AATTVLQELK	STAU2_HUMAN	reviewed	Double-stranded RNA-binding protein Staufen homolog 2	STAU2	Homo sapiens (Human)	570	62,641	62.641	0.871805	0	0	3664	7222	6356	6714	6361	4822	0	0	0	0	0	0	0	0	0	0	0	0	0	0	0	0	0	0	0	0	0	0	0	0	0	0	0	0	0	0	0
P02649	AATVGSLAGQPLQER	APOE_HUMAN	reviewed	Apolipoprotein E (Apo-E)	APOE	Homo sapiens (Human)	317	36,154	36.154	0.499216	0	0	0	0	0	0	0	0	0	0	0	0	0	0	1608	1265	762	1864	1266	1607	1688	1969	2074	1663	1985	1771	1406	1547	1186	1268	1286	961	1426	1365	0	0	0	0	0
Q7L266	AATVGYGILR	ASGL1_HUMAN	reviewed	Isoaspartyl peptidase/L-asparaginase (EC 3.4.19.5) (EC 3.5.1.1) (Asparaginase-like protein 1) (Beta-aspartyl-peptidase) (Isoaspartyl dipeptidase) (L-asparagine amidohydrolase) [Cleaved into: Isoaspartyl peptidase/L-asparaginase alpha chain; Isoaspartyl peptidase/L-asparaginase beta chain]	ASRGL1 ALP CRASH	Homo sapiens (Human)	308	32,055	32.055	0.840286	0	0	0	0	0	0	0	0	0	0	0	0	0	0	0	0	0	0	0	0	0	0	0	0	0	0	0	0	0	0	0	0	0	0	0	0	0	0	0
Q86U90	AAVAASVGLSEGPAGSR	YRDC_HUMAN	reviewed	YrdC domain-containing protein, mitochondrial (Dopamine receptor-interacting protein 3) (Ischemia/reperfusion-inducible protein homolog) (hIRIP)	YRDC DRIP3 IRIP	Homo sapiens (Human)	279	29,328	29.328	0.973991	0	0	0	0	0	0	0	0	0	0	0	0	0	0	0	0	0	0	0	0	0	0	0	0	0	0	0	0	0	0	0	0	0	0	0	0	0	0	0
P22102	AAVAGLDKAER	PUR2_HUMAN	reviewed	Trifunctional purine biosynthetic protein adenosine-3 [Includes: Phosphoribosylamine--glycine ligase (EC 6.3.4.13) (Glycinamide ribonucleotide synthetase) (GARS) (Phosphoribosylglycinamide synthetase); Phosphoribosylformylglycinamidine cyclo-ligase (EC 6.3.3.1) (AIR synthase) (AIRS) (Phosphoribosyl-aminoimidazole synthetase); Phosphoribosylglycinamide formyltransferase (EC 2.1.2.2) (5'-phosphorib…	GART PGFT PRGS	Homo sapiens (Human)	1010	107,767	107.767	0.799795	0	0	0	0	0	0	0	0	0	0	0	0	0	0	0	0	0	0	0	0	0	0	0	0	0	0	0	0	0	0	0	0	0	0	0	0	0	0	1101
P22314	AAVATFLQSVQVPEFTPK	UBA1_HUMAN	reviewed	Ubiquitin-like modifier-activating enzyme 1 (EC 6.2.1.45) (Protein A1S9) (Ubiquitin-activating enzyme E1)	UBA1 A1S9T UBE1	Homo sapiens (Human)	1058	117,849	117.849	0.962991	0	0	0	0	0	0	0	0	0	0	0	0	0	0	0	0	0	0	0	0	0	0	0	0	0	0	0	0	0	1185	421	300	2208	0	1062	2191	2374	3951	10704
Q96F86	AAVAWANQNR	EDC3_HUMAN	reviewed	Enhancer of mRNA-decapping protein 3 (LSM16 homolog) (YjeF N-terminal domain-containing protein 2) (YjeF_N2) (hYjeF_N2) (YjeF domain-containing protein 1)	EDC3 LSM16 YJDC YJEFN2 PP844	Homo sapiens (Human)	508	56,078	56.078	0.633733	0	0	2120	3596	3852	0	0	0	0	0	0	0	0	0	0	0	0	0	0	0	0	0	0	0	5602	5098	5054	6016	4884	5663	5784	6114	7190	8590	6264	4810	4829	3305	3868
P11766	AAVAWEAGKPLSIEEIEVAPPK	ADHX_HUMAN	reviewed	Alcohol dehydrogenase class-3 (EC 1.1.1.1) (Alcohol dehydrogenase 5) (Alcohol dehydrogenase class chi chain) (Alcohol dehydrogenase class-III) (Glutathione-dependent formaldehyde dehydrogenase) (FALDH) (FDH) (GSH-FDH) (EC 1.1.1.-) (S-(hydroxymethyl)glutathione dehydrogenase) (EC 1.1.1.284)	ADH5 ADHX FDH	Homo sapiens (Human)	374	39,724	39.724	0.951703	0	0	0	0	0	0	0	0	0	0	0	0	0	0	0	0	0	0	0	0	0	0	0	0	0	0	0	0	0	0	0	0	0	0	0	0	0	0	0
P11766	AAVAWEAGKPLSIEEIEVAPPKAHEVR	ADHX_HUMAN	reviewed	Alcohol dehydrogenase class-3 (EC 1.1.1.1) (Alcohol dehydrogenase 5) (Alcohol dehydrogenase class chi chain) (Alcohol dehydrogenase class-III) (Glutathione-dependent formaldehyde dehydrogenase) (FALDH) (FDH) (GSH-FDH) (EC 1.1.1.-) (S-(hydroxymethyl)glutathione dehydrogenase) (EC 1.1.1.284)	ADH5 ADHX FDH	Homo sapiens (Human)	374	39,724	39.724	0.888911	0	0	0	0	0	0	0	0	0	0	0	0	0	0	0	0	0	0	0	0	0	0	0	0	0	0	0	0	0	0	0	0	0	0	0	0	0	0	0
P13804	AAVDAGFVPNDM(UniMod:35)QVGQTGK	ETFA_HUMAN	reviewed	Electron transfer flavoprotein subunit alpha, mitochondrial (Alpha-ETF)	ETFA	Homo sapiens (Human)	333	35,080	35.08	0.850007	0	0	0	0	0	0	0	0	0	0	0	0	0	0	0	0	0	0	0	0	0	0	0	0	0	0	0	0	0	0	0	0	0	0	0	0	0	0	0
P13804	AAVDAGFVPNDMQVGQTGK	ETFA_HUMAN	reviewed	Electron transfer flavoprotein subunit alpha, mitochondrial (Alpha-ETF)	ETFA	Homo sapiens (Human)	333	35,080	35.08	0.911747	0	0	0	0	0	0	0	0	2994	3303	4682	3076	2791	3431	2187	1384	2548	0	0	0	0	0	0	0	2899	2452	2266	0	0	0	0	0	0	0	0	5035	4532	7106	0
Q9HC77	AAVDISTSFPIK	CENPJ_HUMAN	reviewed	Centromere protein J (CENP-J) (Centrosomal P4.1-associated protein) (LAG-3-associated protein) (LYST-interacting protein 1)	CENPJ CPAP LAP LIP1	Homo sapiens (Human)	1338	153,000	153	0.564753	0	0	0	1607	2372	1788	1892	2024	2292	2173	1948	0	0	0	0	0	0	0	0	0	0	0	0	0	0	0	0	0	0	0	0	0	0	0	0	0	0	0	0
Q92599	AAVEALQSQALHATSQQPLR	SEPT8_HUMAN	reviewed	Septin-8	SEPT8 KIAA0202	Homo sapiens (Human)	483	55,756	55.756	0.93121	0	0	0	0	0	0	0	0	0	0	0	0	0	0	0	1272	1164	2984	4305	6679	5238	5136	4684	3849	3531	2092	4253	8134	5153	4324	2110	0	0	0	0	0	0	0	0
Q92599	AAVEALQSQALHATSQQPLRK	SEPT8_HUMAN	reviewed	Septin-8	SEPT8 KIAA0202	Homo sapiens (Human)	483	55,756	55.756	0.933007	0	0	0	0	0	0	0	0	0	0	0	0	0	0	0	0	2914	7872	10939	16637	12387	12148	8208	5959	8224	4717	8337	16986	13375	9040	4454	1444	841	640	601	603	0	0	0
Q5VTR2	AAVEDSGTTVETIK	BRE1A_HUMAN	reviewed	E3 ubiquitin-protein ligase BRE1A (BRE1-A) (hBRE1) (EC 2.3.2.27) (RING finger protein 20) (RING-type E3 ubiquitin transferase BRE1A)	RNF20 BRE1A	Homo sapiens (Human)	975	113,662	113.662	0.859098	0	682	1088	2257	3391	3810	5552	5553	5531	6698	6339	5997	5592	5161	4064	3330	4585	5452	4570	5316	4716	4712	3861	3353	3835	4166	8451	12793	10863	8058	3552	1749	1872	1644	1202	1124	1247	845	1065
P10809	AAVEEGIVLGGGC(UniMod:4)ALLR	CH60_HUMAN	reviewed	60 kDa heat shock protein, mitochondrial (60 kDa chaperonin) (Chaperonin 60) (CPN60) (Heat shock protein 60) (HSP-60) (Hsp60) (HuCHA60) (Mitochondrial matrix protein P1) (P60 lymphocyte protein)	HSPD1 HSP60	Homo sapiens (Human)	573	61,055	61.055	0.765829	0	19564	36011	69114	84542	82225	110127	105551	118450	134905	164756	153879	143309	141325	120711	127692	229672	503810	480573	553190	453161	428938	344539	300914	439893	336333	413221	469001	304857	421318	399777	417888	529123	681977	685559	864545	1021060	1180391	1453857
Q15814	AAVEELLER	TBCC_HUMAN	reviewed	Tubulin-specific chaperone C (Tubulin-folding cofactor C) (CFC)	TBCC	Homo sapiens (Human)	346	39,248	39.248	0.946823	0	0	0	0	0	0	0	0	0	0	0	0	0	0	0	0	0	0	0	0	0	0	0	0	0	0	0	0	0	0	0	0	0	0	0	0	0	0	0
O94906	AAVELEEPEDAR	PRP6_HUMAN	reviewed	Pre-mRNA-processing factor 6 (Androgen receptor N-terminal domain-transactivating protein 1) (ANT-1) (PRP6 homolog) (U5 snRNP-associated 102 kDa protein) (U5-102 kDa protein)	PRPF6 C20orf14	Homo sapiens (Human)	941	106,925	106.925	0.67797	0	1527	3387	7059	7931	8672	10079	10162	9436	11455	11215	9671	7684	7528	6147	5403	6017	8386	6319	7943	8262	11092	10213	10800	10381	5744	4979	3849	0	2942	2370	2168	3218	3104	0	0	0	0	0
Q14974	AAVENLPTFLVELSR	IMB1_HUMAN	reviewed	Importin subunit beta-1 (Importin-90) (Karyopherin subunit beta-1) (Nuclear factor p97) (Pore targeting complex 97 kDa subunit) (PTAC97)	KPNB1 NTF97	Homo sapiens (Human)	876	97,170	97.17	0.694317	0	19228	39765	86958	111622	119826	141175	147396	196528	194314	220663	192185	218551	158952	139145	127250	185279	151268	132342	149015	129118	130679	119617	158126	229477	114173	132350	113897	66387	119804	93235	101559	128373	112474	97144	95438	99061	88786	96558
Q99460	AAVESLGFILFR	PSMD1_HUMAN	reviewed	26S proteasome non-ATPase regulatory subunit 1 (26S proteasome regulatory subunit RPN2) (26S proteasome regulatory subunit S1) (26S proteasome subunit p112)	PSMD1	Homo sapiens (Human)	953	105,836	105.836	0.838122	0	6572	11639	26627	35868	31483	40160	39042	49344	56941	57502	70798	65338	53059	56082	64943	90354	69070	87493	68687	49742	47016	44055	45547	86046	37458	36160	27772	14325	23136	16050	16640	17866	16457	14821	12769	13571	12418	15417
A1L0T0	AAVETLGVPC(UniMod:4)FLGGMAR	ILVBL_HUMAN	reviewed	Acetolactate synthase-like protein (EC 2.2.1.-) (IlvB-like protein)	ILVBL AHAS	Homo sapiens (Human)	632	67,868	67.868	0.377934	0	0	1888	3945	5443	5513	7981	6627	8948	11237	9648	9186	9891	6066	6038	5458	6797	7753	5011	6928	5166	5204	0	3485	6222	3643	3689	4145	1748	0	0	0	0	0	0	1109	2998	2401	2658
Q99871	AAVEVFGK	HAUS7_HUMAN	reviewed	HAUS augmin-like complex subunit 7 (26S proteasome-associated UCH37-interacting protein 1) (UCHL5-interacting protein) (X-linked protein STS1769)	HAUS7 UCHL5IP UIP1	Homo sapiens (Human)	368	40,778	40.778	0.339671	0	0	0	0	12409	11966	13201	13483	14821	15948	16704	15492	15155	16016	14064	13795	0	24059	18236	22166	15993	16857	0	0	0	0	0	0	0	0	0	0	0	0	0	0	0	0	0
Q01844	AAVEWFDGK	EWS_HUMAN	reviewed	RNA-binding protein EWS (EWS oncogene) (Ewing sarcoma breakpoint region 1 protein)	EWSR1 EWS	Homo sapiens (Human)	656	68,478	68.478	0.672358	0	0	0	0	0	0	0	0	0	0	0	0	0	0	0	0	0	0	0	0	0	0	0	0	0	0	0	0	0	0	0	0	0	0	0	0	0	0	0
Q01844	AAVEWFDGKDFQGSK	EWS_HUMAN	reviewed	RNA-binding protein EWS (EWS oncogene) (Ewing sarcoma breakpoint region 1 protein)	EWSR1 EWS	Homo sapiens (Human)	656	68,478	68.478	0.699864	0	0	0	0	0	0	0	0	0	0	0	0	0	0	0	0	0	0	0	0	0	0	0	0	0	0	0	0	0	0	0	0	0	0	0	0	0	0	2149
Q96F86	AAVFEEIDTYER	EDC3_HUMAN	reviewed	Enhancer of mRNA-decapping protein 3 (LSM16 homolog) (YjeF N-terminal domain-containing protein 2) (YjeF_N2) (hYjeF_N2) (YjeF domain-containing protein 1)	EDC3 LSM16 YJDC YJEFN2 PP844	Homo sapiens (Human)	508	56,078	56.078	0.586752	0	1427	2898	3705	0	0	0	0	0	0	0	0	0	0	0	0	0	0	0	0	0	4555	5075	4366	7158	6092	6785	7923	4798	6191	5122	5694	7508	8566	5796	4336	3852	3598	4290
Q96F86	AAVFEEIDTYERR	EDC3_HUMAN	reviewed	Enhancer of mRNA-decapping protein 3 (LSM16 homolog) (YjeF N-terminal domain-containing protein 2) (YjeF_N2) (hYjeF_N2) (YjeF domain-containing protein 1)	EDC3 LSM16 YJDC YJEFN2 PP844	Homo sapiens (Human)	508	56,078	56.078	0.384585	0	0	0	0	0	0	0	0	0	0	0	0	0	0	0	0	0	0	0	0	0	0	0	0	0	0	0	0	0	0	0	0	2394	2193	1930	0	0	0	0
Q29RF7	AAVGQESPGGLEAGNAK	PDS5A_HUMAN	reviewed	Sister chromatid cohesion protein PDS5 homolog A (Cell proliferation-inducing gene 54 protein) (Sister chromatid cohesion protein 112) (SCC-112)	PDS5A KIAA0648 PDS5 PIG54	Homo sapiens (Human)	1337	150,830	150.83	0.655296	0	0	1083	1669	2337	2030	3166	3517	3592	4305	5141	4415	3473	3706	3447	2724	2965	4302	2579	3993	3228	4000	3212	3474	4503	2994	3078	2982	2353	2721	2605	1488	2093	2242	1869	1689	1610	0	1367
Q8WUM4	AAVGRPLDKHEGALETLLR	PDC6I_HUMAN	reviewed	Programmed cell death 6-interacting protein (PDCD6-interacting protein) (ALG-2-interacting protein 1) (ALG-2-interacting protein X) (Hp95)	PDCD6IP AIP1 ALIX KIAA1375	Homo sapiens (Human)	868	96,023	96.023	0.976382	0	0	0	0	0	0	0	0	0	0	0	0	0	0	0	0	0	0	0	0	0	0	0	0	0	0	0	0	0	0	0	0	0	0	0	0	0	0	0
Q07864	AAVHGLSMQQEIGFQK	DPOE1_HUMAN	reviewed	DNA polymerase epsilon catalytic subunit A (EC 2.7.7.7) (DNA polymerase II subunit A)	POLE POLE1	Homo sapiens (Human)	2286	261,518	261.518	0.55935	0	0	0	0	0	0	0	0	0	0	0	0	0	0	0	0	0	0	0	0	0	0	0	0	0	0	0	0	0	0	0	0	0	0	0	5839	5232	4202	0
Q9UHI6	AAVHTYGIASVPNQPLKK	DDX20_HUMAN	reviewed	Probable ATP-dependent RNA helicase DDX20 (EC 3.6.4.13) (Component of gems 3) (DEAD box protein 20) (DEAD box protein DP 103) (Gemin-3)	DDX20 DP103 GEMIN3	Homo sapiens (Human)	824	92,241	92.241	0.831362	0	4271	9833	18767	20048	16587	15572	12195	10752	8479	6841	6861	5455	2784	2475	2632	1485	823	1546	0	0	0	1646	1322	1749	1023	0	0	0	0	0	0	0	0	0	0	0	0	0
Q9NR30	AAVIGDVIR	DDX21_HUMAN	reviewed	Nucleolar RNA helicase 2 (EC 3.6.4.13) (DEAD box protein 21) (Gu-alpha) (Nucleolar RNA helicase Gu) (Nucleolar RNA helicase II) (RH II/Gu)	DDX21	Homo sapiens (Human)	783	87,344	87.344	0.859026	0	12851	30620	57802	59952	65864	72165	55396	45427	41905	47799	66570	65228	75261	67924	40370	35829	27930	15007	12577	8376	7205	6312	6011	5335	4216	4192	3726	3656	3897	0	0	0	0	0	0	0	0	0
P58107	AAVIGPDVFAK	EPIPL_HUMAN	reviewed	Epiplakin (450 kDa epidermal antigen)	EPPK1 EPIPL	Homo sapiens (Human)	5090	555,621	555.621	0.962048	0	0	0	0	0	0	0	0	0	0	0	0	1611	7296	5860	8644	28557	87204	91345	74240	27819	16898	11514	6284	0	0	0	0	0	0	0	0	0	0	0	0	0	0	0
Q2TAY7	AAVKDVEEEKFPTQLSR	SMU1_HUMAN	reviewed	WD40 repeat-containing protein SMU1 (Smu-1 suppressor of mec-8 and unc-52 protein homolog) [Cleaved into: WD40 repeat-containing protein SMU1, N-terminally processed]	SMU1	Homo sapiens (Human)	513	57,544	57.544	0.685657	0	0	0	0	0	0	0	0	0	0	0	0	0	0	0	0	0	0	0	0	0	0	0	0	0	0	0	0	0	0	0	0	0	0	0	0	0	0	0
P13716	AAVLEAMTAFR	HEM2_HUMAN	reviewed	Delta-aminolevulinic acid dehydratase (ALADH) (EC 4.2.1.24) (Porphobilinogen synthase)	ALAD	Homo sapiens (Human)	330	36,295	36.295	0.911837	0	0	0	0	0	0	0	0	0	0	0	0	0	0	0	0	0	0	0	0	0	0	0	0	0	0	0	0	0	0	0	0	0	0	0	0	0	0	0
Q13435	AAVLLEQER	SF3B2_HUMAN	reviewed	Splicing factor 3B subunit 2 (Pre-mRNA-splicing factor SF3b 145 kDa subunit) (SF3b145) (SF3b150) (Spliceosome-associated protein 145) (SAP 145)	SF3B2 SAP145	Homo sapiens (Human)	895	100,228	100.228	0.757384	0	3351	6283	12393	14904	14521	15574	13349	14194	16835	19067	27607	30776	37687	32179	25565	29836	36592	25397	31579	25808	26482	23107	19687	23647	20306	17815	18225	12880	11845	10713	8232	9242	10582	8431	5590	9900	11164	12010
P26640	AAVLVQQWVSYADTELIPAAC(UniMod:4)GATLPALGLR	SYVC_HUMAN	reviewed	Valine--tRNA ligase (EC 6.1.1.9) (Protein G7a) (Valyl-tRNA synthetase) (ValRS)	VARS G7A VARS2	Homo sapiens (Human)	1264	140,476	140.476	0.656723	0	0	0	0	0	0	0	0	0	0	0	0	0	0	0	0	3643	2490	5297	3808	2435	3038	2654	1808	2288	0	0	0	0	0	0	0	0	0	0	0	0	0	0
Q96GX9	AAVM(UniMod:35)ATLLFPGR	MTNB_HUMAN	reviewed	Methylthioribulose-1-phosphate dehydratase (MTRu-1-P dehydratase) (EC 4.2.1.109) (APAF1-interacting protein) (hAPIP)	APIP CGI-29	Homo sapiens (Human)	242	27,125	27.125	0.925507	0	0	0	0	0	0	0	0	0	0	0	0	0	0	0	0	0	0	0	0	0	0	0	0	0	0	0	0	0	0	0	0	0	0	0	0	0	0	0
Q96GX9	AAVMATLLFPGR	MTNB_HUMAN	reviewed	Methylthioribulose-1-phosphate dehydratase (MTRu-1-P dehydratase) (EC 4.2.1.109) (APAF1-interacting protein) (hAPIP)	APIP CGI-29	Homo sapiens (Human)	242	27,125	27.125	0.955026	0	0	0	0	0	0	0	0	0	0	0	0	0	0	0	0	0	0	0	0	0	0	0	0	0	0	0	0	0	0	0	0	0	0	0	0	0	0	0
Q6P2Q9	AAVMHDILDMMPEGIK	PRP8_HUMAN	reviewed	Pre-mRNA-processing-splicing factor 8 (220 kDa U5 snRNP-specific protein) (PRP8 homolog) (Splicing factor Prp8) (p220)	PRPF8 PRPC8	Homo sapiens (Human)	2335	273,600	273.6	0.814487	0	0	1266	2575	3744	3179	3270	3710	3765	4676	4192	4635	4738	2956	0	2194	3603	3042	3321	4476	3910	5172	7383	6068	11538	8171	7952	5658	2088	1966	1245	0	0	0	0	0	0	0	0
P35222	AAVMVHQLSK	CTNB1_HUMAN	reviewed	Catenin beta-1 (Beta-catenin)	CTNNB1 CTNNB OK/SW-cl.35 PRO2286	Homo sapiens (Human)	781	85,497	85.497	0.501034	0	0	0	0	0	0	0	0	0	0	1728	1145	741	721	901	822	820	1364	962	1327	0	0	0	0	0	0	0	0	0	0	0	0	0	0	0	0	0	0	0
Q8N8S7	AAVMVYDDANK	ENAH_HUMAN	reviewed	Protein enabled homolog	ENAH MENA	Homo sapiens (Human)	591	66,510	66.51	0.770883	0	0	0	0	0	0	0	0	0	0	0	0	0	0	0	0	0	2028	1765	2256	2210	0	0	0	0	0	0	0	0	0	0	0	0	0	0	0	0	0	0
Q8N8S7	AAVMVYDDANKK	ENAH_HUMAN	reviewed	Protein enabled homolog	ENAH MENA	Homo sapiens (Human)	591	66,510	66.51	0.932718	0	0	0	0	0	0	0	3607	4685	5184	4625	6342	5639	6450	7201	8935	21205	34220	30911	39332	30058	30438	24691	15648	14985	11406	8843	6179	2961	2661	2469	0	2480	3057	2696	4181	5035	4482	8090
P54098	AAVPGQPLALTAR	DPOG1_HUMAN	reviewed	DNA polymerase subunit gamma-1 (EC 2.7.7.7) (Mitochondrial DNA polymerase catalytic subunit) (PolG-alpha)	POLG MDP1 POLG1 POLGA	Homo sapiens (Human)	1239	139,562	139.562	0.901727	0	0	0	1750	1223	2629	2737	1528	1491	3217	0	0	0	0	1024	1767	1509	0	0	0	0	0	0	0	0	0	0	0	0	0	0	0	0	0	0	0	0	0	2189
Q7L8L6	AAVPLGGFLC(UniMod:4)NVADK	FAKD5_HUMAN	reviewed	FAST kinase domain-containing protein 5, mitochondrial	FASTKD5 KIAA1792	Homo sapiens (Human)	764	86,574	86.574	0.589289	0	0	5354	7499	8722	0	9612	10432	10624	12095	11068	10108	10475	9691	0	6214	6853	9648	2053	9435	7972	8195	7895	7469	8960	3731	5898	0	0	0	0	0	0	0	0	0	0	0	0
P06733	AAVPSGASTGIYEALELRDNDK	ENOA_HUMAN	reviewed	Alpha-enolase (EC 4.2.1.11) (2-phospho-D-glycerate hydro-lyase) (C-myc promoter-binding protein) (Enolase 1) (MBP-1) (MPB-1) (Non-neural enolase) (NNE) (Phosphopyruvate hydratase) (Plasminogen-binding protein)	ENO1 ENO1L1 MBPB1 MPB1	Homo sapiens (Human)	434	47,169	47.169	0.974439	0	0	0	0	0	0	0	0	0	0	0	0	0	0	0	0	0	0	0	0	0	0	0	0	0	0	0	0	0	0	0	0	0	0	0	0	0	0	0
P06733	AAVPSGASTGIYEALELRDNDKTR	ENOA_HUMAN	reviewed	Alpha-enolase (EC 4.2.1.11) (2-phospho-D-glycerate hydro-lyase) (C-myc promoter-binding protein) (Enolase 1) (MBP-1) (MPB-1) (Non-neural enolase) (NNE) (Phosphopyruvate hydratase) (Plasminogen-binding protein)	ENO1 ENO1L1 MBPB1 MPB1	Homo sapiens (Human)	434	47,169	47.169	0.948106	0	0	0	0	0	0	0	0	0	0	0	0	0	0	0	0	0	0	0	0	0	0	0	0	0	0	0	0	0	0	0	0	0	0	0	0	0	0	0
P22033	AAVQVLDDIEK	MUTA_HUMAN	reviewed	Methylmalonyl-CoA mutase, mitochondrial (MCM) (EC 5.4.99.2) (Methylmalonyl-CoA isomerase)	MUT	Homo sapiens (Human)	750	83,134	83.134	0.965762	0	0	0	0	0	0	0	0	0	0	0	0	0	0	0	0	0	0	0	0	0	0	0	0	0	0	0	0	0	0	0	0	0	0	0	0	0	0	0
O14654	AAVSAFPTDSLER	IRS4_HUMAN	reviewed	Insulin receptor substrate 4 (IRS-4) (160 kDa phosphotyrosine protein) (py160) (Phosphoprotein of 160 kDa) (pp160)	IRS4	Homo sapiens (Human)	1257	133,768	133.768	0.868309	0	24867	47731	93190	102197	105171	116551	115465	115555	116198	119640	113912	84725	80773	69371	55205	63220	79257	60522	64457	49957	56071	52306	43206	52081	37379	35838	34943	21711	24054	19290	14407	15407	16347	15054	17009	13464	10701	11136
P35222	AAVSHWQQQSYLDSGIHSGATTTAPSLSGK	CTNB1_HUMAN	reviewed	Catenin beta-1 (Beta-catenin)	CTNNB1 CTNNB OK/SW-cl.35 PRO2286	Homo sapiens (Human)	781	85,497	85.497	0.684879	0	601	1082	3177	3829	4324	4900	5539	5658	5836	5580	6617	5880	4926	4540	4257	4519	5327	4657	5430	4604	4768	4438	3840	5156	3368	4103	3197	2050	2815	2573	2107	0	0	0	0	1607	442	2096
Q9BQS8	AAVSQQGEQLQTER	FYCO1_HUMAN	reviewed	FYVE and coiled-coil domain-containing protein 1 (Zinc finger FYVE domain-containing protein 7)	FYCO1 ZFYVE7	Homo sapiens (Human)	1478	166,983	166.983	0.820536	0	0	0	0	1709	1387	1853	2112	2255	2826	2948	2256	1656	0	0	0	0	0	0	0	0	0	0	0	0	0	0	0	0	0	0	0	0	0	0	0	0	0	0
Q9NP81	AAVTEAVR	SYSM_HUMAN	reviewed	Serine--tRNA ligase, mitochondrial (EC 6.1.1.11) (SerRSmt) (Seryl-tRNA synthetase) (SerRS) (Seryl-tRNA(Ser/Sec) synthetase)	SARS2 SARSM	Homo sapiens (Human)	518	58,283	58.283	0.908441	0	0	0	0	0	0	0	0	0	0	0	0	0	0	0	0	0	0	0	0	0	0	0	0	0	0	0	0	0	0	0	0	0	1687	1688	2005	1809	2860	2982
Q6P6B7	AAVTGQDEAIR	ANR16_HUMAN	reviewed	Ankyrin repeat domain-containing protein 16	ANKRD16	Homo sapiens (Human)	361	39,284	39.284	0.957529	0	0	0	0	0	0	0	0	0	0	0	0	0	0	0	0	0	0	0	0	0	0	0	0	0	0	0	0	0	0	0	0	0	0	0	0	0	0	0
Q8NFQ8	AAVVHHFESFPAGSTLIFYK	TOIP2_HUMAN	reviewed	Torsin-1A-interacting protein 2 (Lumenal domain-like LAP1)	TOR1AIP2 IFRG15 LULL1	Homo sapiens (Human)	470	51,263	51.263	0.765507	0	0	0	0	0	0	4831	9215	10497	12485	10991	4116	11741	10281	6827	2934	7218	0	0	0	0	0	0	0	0	0	0	0	0	0	0	0	0	0	0	0	0	0	0
Q15125	AAVVPLGTWR	EBP_HUMAN	reviewed	3-beta-hydroxysteroid-Delta(8),Delta(7)-isomerase (EC 5.3.3.5) (Cholestenol Delta-isomerase) (Delta(8)-Delta(7) sterol isomerase) (D8-D7 sterol isomerase) (Emopamil-binding protein)	EBP	Homo sapiens (Human)	230	26,353	26.353	0.925212	0	8647	15096	33915	40131	46080	61576	72251	74019	93115	93786	113329	99043	86258	70162	68723	72051	93237	84267	94317	67090	69024	73181	60873	73260	46509	42355	43341	24902	30139	22014	19896	27066	34916	28723	20271	15639	11389	11432
P35611	AAVVTSPPPTTAPHK	ADDA_HUMAN	reviewed	Alpha-adducin (Erythrocyte adducin subunit alpha)	ADD1 ADDA	Homo sapiens (Human)	737	80,955	80.955	0.827883	0	0	0	0	0	0	0	1909	1205	1244	2495	0	0	0	0	1748	724	3686	5274	10273	12639	17612	17886	14314	14421	9556	8482	8951	8558	10445	8740	7131	0	5797	4027	3483	2875	1366	3559
P49916	AAVWEITGAEFSK	DNLI3_HUMAN	reviewed	DNA ligase 3 (EC 6.5.1.1) (DNA ligase III) (Polydeoxyribonucleotide synthase [ATP] 3)	LIG3	Homo sapiens (Human)	1009	112,907	112.907	0.85694	0	0	0	0	0	0	0	0	0	0	0	0	0	0	0	0	0	0	0	0	0	0	0	0	0	0	0	0	0	0	0	0	0	5640	6723	8640	9196	7226	6269
O60294	AAVWEVDFPDVAR	TYW4_HUMAN	reviewed	tRNA wybutosine-synthesizing protein 4 (tRNA yW-synthesizing protein 4) (EC 2.1.1.290) (EC 2.3.1.231) (Leucine carboxyl methyltransferase 2) (tRNA(Phe) (7-(3-amino-3-(methoxycarbonyl)propyl)wyosine(37)-N)-methoxycarbonyltransferase) (tRNA(Phe) (7-(3-amino-3-carboxypropyl)wyosine(37)-O)-methyltransferase)	LCMT2 KIAA0547 TYW4	Homo sapiens (Human)	686	75,602	75.602	0.954358	0	0	0	0	0	0	0	0	0	0	0	0	0	0	0	0	0	0	0	0	0	0	0	0	0	0	0	0	0	0	0	0	0	0	0	0	0	0	0
Q9BV44	AAVYVLIR	THUM3_HUMAN	reviewed	THUMP domain-containing protein 3	THUMPD3	Homo sapiens (Human)	507	57,003	57.003	0.955355	0	0	0	0	0	0	0	0	0	0	0	0	0	0	0	0	0	0	0	0	0	0	0	0	0	0	0	0	0	0	0	0	0	0	0	0	0	0	0
P11172	AAWEAYLSR	UMPS_HUMAN	reviewed	Uridine 5'-monophosphate synthase (UMP synthase) [Includes: Orotate phosphoribosyltransferase (OPRT) (OPRTase) (EC 2.4.2.10); Orotidine 5'-phosphate decarboxylase (ODC) (EC 4.1.1.23) (OMPdecase)]	UMPS OK/SW-cl.21	Homo sapiens (Human)	480	52,222	52.222	0.364773	0	0	0	0	0	0	0	0	4433	4954	5077	5646	5740	5476	0	0	0	0	0	0	0	0	0	0	0	0	0	0	0	0	2610	3370	2893	4104	0	0	0	0	0
P51659	AAWEHMK	DHB4_HUMAN	reviewed	Peroxisomal multifunctional enzyme type 2 (MFE-2) (17-beta-hydroxysteroid dehydrogenase 4) (17-beta-HSD 4) (D-bifunctional protein) (DBP) (Multifunctional protein 2) (MPF-2) (Short chain dehydrogenase/reductase family 8C member 1) [Cleaved into: (3R)-hydroxyacyl-CoA dehydrogenase (EC 1.1.1.n12); Enoyl-CoA hydratase 2 (EC 4.2.1.107) (EC 4.2.1.119) (3-alpha,7-alpha,12-alpha-trihydroxy-5-beta-choles…	HSD17B4 EDH17B4 SDR8C1	Homo sapiens (Human)	736	79,686	79.686	0.602499	0	0	0	0	0	0	0	0	0	0	0	0	0	0	0	0	0	0	0	0	0	0	0	0	0	0	0	0	0	0	0	0	0	0	0	0	0	0	0
P11310	AAWEVDSGR	ACADM_HUMAN	reviewed	Medium-chain specific acyl-CoA dehydrogenase, mitochondrial (MCAD) (EC 1.3.8.7)	ACADM	Homo sapiens (Human)	421	46,588	46.588	0.982691	0	0	0	0	0	0	0	0	0	0	0	0	0	0	0	0	0	0	0	0	0	0	0	0	0	0	0	0	0	0	0	0	0	0	0	0	0	0	0
P06132	AAWGEETDYTPVWC(UniMod:4)MR	DCUP_HUMAN	reviewed	Uroporphyrinogen decarboxylase (UPD) (URO-D) (EC 4.1.1.37)	UROD	Homo sapiens (Human)	367	40,787	40.787	0.974761	0	0	0	0	0	0	0	0	0	0	0	0	0	0	0	0	0	0	0	0	0	0	0	0	0	0	0	0	0	0	0	0	0	0	0	0	0	0	0
O94967	AAYADLLTPLISK	WDR47_HUMAN	reviewed	WD repeat-containing protein 47 (Neuronal enriched MAP-interacting protein) (Nemitin)	WDR47 KIAA0893	Homo sapiens (Human)	919	101,949	101.949	0.868049	0	0	0	0	0	0	0	0	0	0	0	0	0	0	0	0	0	0	0	0	0	0	0	0	0	0	0	0	0	0	0	0	0	0	0	0	2009	1304	1810
P09884	AAYAGGLVLDPK	DPOLA_HUMAN	reviewed	DNA polymerase alpha catalytic subunit (EC 2.7.7.7) (DNA polymerase alpha catalytic subunit p180)	POLA1 POLA	Homo sapiens (Human)	1462	165,913	165.913	0.94627	0	0	0	0	0	0	0	0	0	0	0	0	0	0	0	0	0	0	0	0	0	0	0	0	4067	3988	5519	6622	4835	7983	12075	19161	27007	22019	16498	8204	5381	0	0
O75955	AAYDIEVNTR	FLOT1_HUMAN	reviewed	Flotillin-1	FLOT1	Homo sapiens (Human)	427	47,355	47.355	0.437134	0	1704	2454	3766	0	0	0	0	0	0	0	0	0	0	0	0	0	0	0	0	0	0	0	0	0	0	0	0	0	0	0	0	0	0	0	0	0	0	0
Q15311	AAYDREESTNLEDYEPNTVASLLK	RBP1_HUMAN	reviewed	RalA-binding protein 1 (RalBP1) (76 kDa Ral-interacting protein) (Dinitrophenyl S-glutathione ATPase) (DNP-SG ATPase) (Ral-interacting protein 1)	RALBP1 RLIP1 RLIP76	Homo sapiens (Human)	655	76,063	76.063	0.892258	0	0	0	0	0	0	0	0	0	0	0	0	0	0	0	0	0	2160	2947	6018	7671	6254	3793	2500	2798	0	0	0	0	0	0	0	0	0	0	0	0	0	0
O15498	AAYDVSSFSFFQR	YKT6_HUMAN	reviewed	Synaptobrevin homolog YKT6 (EC 2.3.1.-)	YKT6	Homo sapiens (Human)	198	22,418	22.418	0.965019	0	0	0	0	0	0	0	0	0	0	0	0	0	0	0	0	0	0	0	0	0	0	0	0	0	0	0	0	0	0	0	0	0	0	0	0	0	0	0
P02545	AAYEAELGDAR	LMNA_HUMAN	reviewed	Prelamin-A/C [Cleaved into: Lamin-A/C (70 kDa lamin) (Renal carcinoma antigen NY-REN-32)]	LMNA LMN1	Homo sapiens (Human)	664	74,139	74.139	0.817914	0	0	1807	3360	3213	0	0	0	0	0	0	0	0	0	0	0	0	0	0	0	0	3582	5936	11363	19652	14423	8356	4623	0	0	0	0	0	0	0	0	0	0	0
P02545	AAYEAELGDARK	LMNA_HUMAN	reviewed	Prelamin-A/C [Cleaved into: Lamin-A/C (70 kDa lamin) (Renal carcinoma antigen NY-REN-32)]	LMNA LMN1	Homo sapiens (Human)	664	74,139	74.139	0.822387	0	0	0	0	0	0	0	0	0	0	0	0	0	0	0	0	0	0	0	0	0	0	0	5160	9574	6730	4497	0	0	0	0	0	0	0	0	0	0	0	0
P51649	AAYEAFC(UniMod:4)R	SSDH_HUMAN	reviewed	Succinate-semialdehyde dehydrogenase, mitochondrial (EC 1.2.1.24) (Aldehyde dehydrogenase family 5 member A1) (NAD(+)-dependent succinic semialdehyde dehydrogenase)	ALDH5A1 SSADH	Homo sapiens (Human)	535	57,215	57.215	0.975293	0	0	0	0	0	0	0	0	0	0	0	0	0	0	0	0	0	0	0	0	0	0	0	0	0	0	0	0	0	0	0	0	0	0	0	0	0	0	0
Q15833	AAYEVTR	STXB2_HUMAN	reviewed	Syntaxin-binding protein 2 (Protein unc-18 homolog 2) (Unc18-2) (Protein unc-18 homolog B) (Unc-18B)	STXBP2 UNC18B	Homo sapiens (Human)	593	66,453	66.453	0.812711	0	0	0	0	0	0	0	0	0	0	0	0	0	0	0	0	0	0	0	0	0	0	0	0	0	0	0	0	0	0	0	0	0	0	0	0	0	0	0
P05141	AAYFGIYDTAK	ADT2_HUMAN	reviewed	ADP/ATP translocase 2 (ADP,ATP carrier protein 2) (ADP,ATP carrier protein, fibroblast isoform) (Adenine nucleotide translocator 2) (ANT 2) (Solute carrier family 25 member 5) [Cleaved into: ADP/ATP translocase 2, N-terminally processed]	SLC25A5 ANT2	Homo sapiens (Human)	298	32,852	32.852	0.773277	0	78783	148133	234667	261769	253304	291584	286499	311510	355200	345286	320355	258397	228368	195174	168098	181676	252630	194911	218557	177516	193322	197177	190593	239447	153924	158843	158223	94715	116031	87675	76906	87857	84892	78479	44846	45685	40278	47612
P49821	AAYIYIR	NDUV1_HUMAN	reviewed	NADH dehydrogenase [ubiquinone] flavoprotein 1, mitochondrial (EC 1.6.5.3) (EC 1.6.99.3) (Complex I-51kD) (CI-51kD) (NADH dehydrogenase flavoprotein 1) (NADH-ubiquinone oxidoreductase 51 kDa subunit)	NDUFV1 UQOR1	Homo sapiens (Human)	464	50,817	50.817	0.926881	0	12393	22145	46003	49998	48067	51615	48944	44772	46076	40616	33953	26999	22890	15466	11123	13710	13309	10434	12738	10049	10222	8738	7864	9180	7328	7264	5822	5214	6885	6292	5311	10117	11458	10806	11088	14263	12582	10975
Q14839	AAYLNMSEDPSHPSMALNTR	CHD4_HUMAN	reviewed	Chromodomain-helicase-DNA-binding protein 4 (CHD-4) (EC 3.6.4.12) (ATP-dependent helicase CHD4) (Mi-2 autoantigen 218 kDa protein) (Mi2-beta)	CHD4	Homo sapiens (Human)	1912	218,005	218.005	0.751604	0	0	0	0	0	0	2611	2915	2837	2863	3389	3259	2498	3510	4435	3651	10959	14268	10297	8809	6605	5864	4952	4095	5525	4124	4814	5301	4632	7397	7308	5848	3293	2645	0	0	0	0	0
P04083	AAYLQETGKPLDETLK	ANXA1_HUMAN	reviewed	Annexin A1 (Annexin I) (Annexin-1) (Calpactin II) (Calpactin-2) (Chromobindin-9) (Lipocortin I) (Phospholipase A2 inhibitory protein) (p35)	ANXA1 ANX1 LPC1	Homo sapiens (Human)	346	38,714	38.714	0.900842	0	0	0	0	0	0	0	0	0	0	0	0	0	0	0	0	0	0	0	0	0	0	0	0	0	0	0	0	0	0	0	0	0	0	0	0	0	0	0
P04083	AAYLQETGKPLDETLKK	ANXA1_HUMAN	reviewed	Annexin A1 (Annexin I) (Annexin-1) (Calpactin II) (Calpactin-2) (Chromobindin-9) (Lipocortin I) (Phospholipase A2 inhibitory protein) (p35)	ANXA1 ANX1 LPC1	Homo sapiens (Human)	346	38,714	38.714	0.932441	0	0	0	0	0	0	0	0	0	0	0	0	0	0	0	0	0	0	0	0	0	0	0	0	0	0	0	0	0	0	0	0	0	0	0	0	0	0	0
P78527	AAYLSDPR	PRKDC_HUMAN	reviewed	DNA-dependent protein kinase catalytic subunit (DNA-PK catalytic subunit) (DNA-PKcs) (EC 2.7.11.1) (DNPK1) (p460)	PRKDC HYRC HYRC1	Homo sapiens (Human)	4128	469,089	469.089	0.88424	0	9873	21961	42245	47592	52602	58830	60952	64907	65410	56848	44464	39372	32357	27626	21054	21003	27423	18659	21906	20161	19569	17722	15310	19085	17526	16184	16255	10902	12327	10930	10093	11584	11403	8849	9229	9382	9509	8376
Q14019	AAYNLVR	COTL1_HUMAN	reviewed	Coactosin-like protein	COTL1 CLP	Homo sapiens (Human)	142	15,945	15.945	0.906842	0	0	0	0	0	0	0	0	0	0	0	0	0	0	0	0	0	0	0	0	0	0	0	0	0	0	0	0	0	0	0	0	0	0	0	0	0	0	0
Q14019	AAYNLVRDDGSAVIWVTFK	COTL1_HUMAN	reviewed	Coactosin-like protein	COTL1 CLP	Homo sapiens (Human)	142	15,945	15.945	0.877901	0	0	0	0	0	0	0	0	0	0	0	0	0	0	0	0	0	0	0	0	0	0	0	0	0	0	0	0	0	0	0	0	0	0	0	0	0	0	0
Q8N163	AAYNPGQAVPWNAVK	CCAR2_HUMAN	reviewed	Cell cycle and apoptosis regulator protein 2 (Cell division cycle and apoptosis regulator protein 2) (DBIRD complex subunit KIAA1967) (Deleted in breast cancer gene 1 protein) (DBC-1) (DBC.1) (NET35) (p30 DBC)	CCAR2 DBC1 KIAA1967	Homo sapiens (Human)	923	102,902	102.902	0.938833	0	0	2705	7399	17115	26354	36942	31191	29662	25774	31731	32934	27059	24733	17985	18777	36322	70609	74107	90852	73008	63947	36059	19784	10516	5254	5029	4143	2881	3126	2311	0	2002	2552	1323	0	0	0	0
Q9C0B1	AAYNVTLLNFMDPQK	FTO_HUMAN	reviewed	Alpha-ketoglutarate-dependent dioxygenase FTO (EC 1.14.11.-) (Fat mass and obesity-associated protein)	FTO KIAA1752	Homo sapiens (Human)	505	58,282	58.282	0.967149	0	0	0	0	0	0	0	0	0	0	0	0	0	0	0	0	0	0	0	0	0	0	0	0	0	0	0	0	0	0	0	0	0	0	0	0	0	0	0
P54136	AAYPDLENPPLLVTPSQQAK	SYRC_HUMAN	reviewed	Arginine--tRNA ligase, cytoplasmic (EC 6.1.1.19) (Arginyl-tRNA synthetase) (ArgRS)	RARS	Homo sapiens (Human)	660	75,379	75.379	0.848421	0	22790	65061	118217	112004	85619	68966	44661	43390	46393	48728	44308	39371	28661	23447	16212	17385	21889	12108	18837	13382	12131	10112	8760	10893	4696	7665	3154	1587	0	0	0	0	0	0	0	0	0	0
P52758	AAYQVAALPK	UK114_HUMAN	reviewed	Ribonuclease UK114 (EC 3.1.-.-) (14.5 kDa translational inhibitor protein) (p14.5) (Heat-responsive protein 12) (UK114 antigen homolog)	HRSP12 PSP	Homo sapiens (Human)	137	14,494	14.494	0.982824	0	0	0	0	0	0	0	0	0	0	0	0	0	0	0	0	0	0	0	0	0	0	0	0	0	0	0	0	0	0	0	0	0	0	0	0	0	0	0
P30419	AAYSFYNVHTQTPLLDLMSDALVLAK	NMT1_HUMAN	reviewed	Glycylpeptide N-tetradecanoyltransferase 1 (EC 2.3.1.97) (Myristoyl-CoA:protein N-myristoyltransferase 1) (NMT 1) (Type I N-myristoyltransferase) (Peptide N-myristoyltransferase 1)	NMT1 NMT	Homo sapiens (Human)	496	56,806	56.806	0.874806	0	0	0	0	0	0	0	0	0	0	0	0	0	0	0	0	0	0	0	0	0	0	0	0	0	0	0	0	0	0	0	0	0	0	0	0	0	0	0
Q8NBJ5	AAYSNFWC(UniMod:4)GMTSQGYYK	GT251_HUMAN	reviewed	Procollagen galactosyltransferase 1 (EC 2.4.1.50) (Collagen beta(1-O)galactosyltransferase 1) (Glycosyltransferase 25 family member 1) (Hydroxylysine galactosyltransferase 1)	COLGALT1 GLT25D1 PSEC0241	Homo sapiens (Human)	622	71,636	71.636	0.910273	0	0	0	0	0	0	0	0	0	0	0	0	0	0	0	0	0	0	0	0	0	0	0	0	0	0	0	0	0	0	0	0	0	0	0	0	0	0	0
O15318	AAYTFNIEAVGFSK	RPC7_HUMAN	reviewed	DNA-directed RNA polymerase III subunit RPC7 (RNA polymerase III subunit C7) (DNA-directed RNA polymerase III subunit G) (RNA polymerase III 32 kDa subunit) (RPC32)	POLR3G	Homo sapiens (Human)	223	25,914	25.914	0.824548	0	0	0	0	0	0	0	0	0	0	0	0	0	0	0	0	0	0	0	0	0	0	0	0	0	0	5331	5803	4796	5635	0	0	0	0	0	0	0	0	0
Q9Y6Y8	AAYWEEEPAEVR	S23IP_HUMAN	reviewed	SEC23-interacting protein (p125)	SEC23IP MSTP053	Homo sapiens (Human)	1000	111,076	111.076	0.638443	0	0	1326	2107	2532	0	4454	3823	3613	4475	4625	4499	4047	3831	3543	2798	3301	4473	3925	4072	3600	0	3763	3787	4836	3549	4734	0	0	0	0	0	0	0	0	0	0	0	0
Q9Y6Y8	AAYWEEEPAEVRR	S23IP_HUMAN	reviewed	SEC23-interacting protein (p125)	SEC23IP MSTP053	Homo sapiens (Human)	1000	111,076	111.076	0.362101	0	0	500	1869	3281	1691	2435	0	0	0	0	0	0	0	3954	2330	2235	3654	3157	0	2576	3764	3976	2920	0	0	0	0	0	2796	2985	3172	1565	0	0	0	0	0	0
P51610	AC(UniMod:4)AAGTPAVIR	HCFC1_HUMAN	reviewed	Host cell factor 1 (HCF) (HCF-1) (C1 factor) (CFF) (VCAF) (VP16 accessory protein) [Cleaved into: HCF N-terminal chain 1; HCF N-terminal chain 2; HCF N-terminal chain 3; HCF N-terminal chain 4; HCF N-terminal chain 5; HCF N-terminal chain 6; HCF C-terminal chain 1; HCF C-terminal chain 2; HCF C-terminal chain 3; HCF C-terminal chain 4; HCF C-terminal chain 5; HCF C-terminal chain 6]	HCFC1 HCF1 HFC1	Homo sapiens (Human)	2035	208,732	208.732	0.841611	0	862	1712	3703	5298	6609	7184	6706	6020	6188	5187	4416	3806	4178	4637	4462	7742	13497	10719	13231	10868	10816	8288	7166	8717	6012	4902	3930	2474	2577	1788	1345	0	1688	1621	1184	1427	2187	2358
O95155	AC(UniMod:4)ADAGLLDESFLR	UBE4B_HUMAN	reviewed	Ubiquitin conjugation factor E4 B (EC 6.3.2.-) (Homozygously deleted in neuroblastoma 1) (Ubiquitin fusion degradation protein 2)	UBE4B HDNB1 KIAA0684 UFD2	Homo sapiens (Human)	1302	146,185	146.185	0.774476	0	0	0	0	0	0	0	0	0	0	0	0	0	0	0	0	0	0	0	0	0	0	0	0	0	0	0	0	0	0	0	0	0	0	0	0	6805	7956	9322
P62873	AC(UniMod:4)ADATLSQITNNIDPVGR	GBB1_HUMAN	reviewed	Guanine nucleotide-binding protein G(I)/G(S)/G(T) subunit beta-1 (Transducin beta chain 1)	GNB1	Homo sapiens (Human)	340	37,377	37.377	0.852196	0	420	2453	5743	10574	12144	16160	18610	18663	21403	23742	22288	21494	21403	19658	16740	19233	27320	18747	25853	20360	21134	20018	17781	22529	16239	13946	15672	8183	10866	9064	8724	7000	7285	10906	3562	0	0	0
Q96QK1	AC(UniMod:4)AELHQNVNVK	VPS35_HUMAN	reviewed	Vacuolar protein sorting-associated protein 35 (hVPS35) (Maternal-embryonic 3) (Vesicle protein sorting 35)	VPS35 MEM3 TCCCTA00141	Homo sapiens (Human)	796	91,707	91.707	0.972543	0	0	0	0	0	0	0	0	0	0	0	0	0	0	0	0	0	0	0	0	0	0	0	0	0	0	0	0	0	0	0	0	0	0	0	0	0	0	0
P31040	AC(UniMod:4)ALSIEESC(UniMod:4)RPGDK	SDHA_HUMAN	reviewed	Succinate dehydrogenase [ubiquinone] flavoprotein subunit, mitochondrial (EC 1.3.5.1) (Flavoprotein subunit of complex II) (Fp)	SDHA SDH2 SDHF	Homo sapiens (Human)	664	72,692	72.692	0.690579	0	0	0	0	0	4149	5911	6673	7712	10230	9448	8841	9622	9923	10942	6555	7853	9918	6313	8226	5376	6093	5195	4545	5685	4275	4404	4055	0	0	0	0	0	0	0	0	0	0	0
O95825	AC(UniMod:4)ALSQINTK	QORL1_HUMAN	reviewed	Quinone oxidoreductase-like protein 1 (EC 1.-.-.-) (Protein 4P11) (Quinone oxidoreductase homolog 1) (QOH-1) (Zeta-crystallin homolog)	CRYZL1 4P11	Homo sapiens (Human)	349	38,697	38.697	0.862925	0	0	0	0	0	0	0	0	0	0	0	0	0	0	0	0	0	0	0	0	0	3974	5398	5622	6411	4055	2795	2454	0	0	0	0	0	0	0	0	0	0	0
P00558	AC(UniMod:4)ANPAAGSVILLENLR	PGK1_HUMAN	reviewed	Phosphoglycerate kinase 1 (EC 2.7.2.3) (Cell migration-inducing gene 10 protein) (Primer recognition protein 2) (PRP 2)	PGK1 PGKA MIG10 OK/SW-cl.110	Homo sapiens (Human)	417	44,615	44.615	0.956735	0	0	0	0	0	0	0	0	0	0	0	0	0	0	0	0	0	0	0	0	0	0	0	0	0	0	0	0	0	0	0	0	0	0	0	0	0	0	0
Q8IZ69	AC(UniMod:4)C(UniMod:4)PLEGVRPSPQQTEYR	TRM2A_HUMAN	reviewed	tRNA (uracil-5-)-methyltransferase homolog A (EC 2.1.1.-) (HpaII tiny fragments locus 9c protein)	TRMT2A HTF9C	Homo sapiens (Human)	625	68,726	68.726	0.463012	0	0	0	0	0	0	3430	3131	2945	0	0	0	0	0	0	0	0	0	0	0	0	0	0	0	0	0	0	0	0	0	0	0	0	1103	1346	1671	383	0	1707
Q7Z3D6	AC(UniMod:4)C(UniMod:4)SLGGEQGQPVHMGDPELLGIK	CN159_HUMAN	reviewed	UPF0317 protein C14orf159, mitochondrial	C14orf159 UNQ2439/PRO5000	Homo sapiens (Human)	616	66,437	66.437	0.783292	0	0	0	0	0	0	0	0	0	0	0	0	0	0	0	0	0	0	0	0	0	0	0	0	0	0	0	0	0	0	0	0	0	0	0	0	0	0	0
O00469	AC(UniMod:4)DELVEEMEHYGK	PLOD2_HUMAN	reviewed	Procollagen-lysine,2-oxoglutarate 5-dioxygenase 2 (EC 1.14.11.4) (Lysyl hydroxylase 2) (LH2)	PLOD2	Homo sapiens (Human)	737	84,686	84.686	0.931183	0	0	0	0	0	0	0	0	0	0	0	0	0	0	0	0	0	0	0	0	0	0	0	0	0	0	0	0	0	0	0	0	0	0	0	0	0	0	7307
P48449	AC(UniMod:4)DFLLSR	ERG7_HUMAN	reviewed	Lanosterol synthase (EC 5.4.99.7) (2,3-epoxysqualene--lanosterol cyclase) (Oxidosqualene--lanosterol cyclase) (OSC) (hOSC)	LSS OSC	Homo sapiens (Human)	732	83,309	83.309	0.760636	0	0	0	0	0	0	5968	6098	6648	7948	7809	8407	9346	8386	8123	5010	7049	9583	6465	9409	7462	6803	6477	5495	8032	5495	5710	5205	3931	4215	4281	2941	3868	5364	0	5063	5022	3993	4093
Q96BR5	AC(UniMod:4)DGGYTSSC(UniMod:4)FNLSAMFLQGAPGFPK	COA7_HUMAN	reviewed	Cytochrome c oxidase assembly factor 7 (Beta-lactamase hcp-like protein) (Respiratory chain assembly factor 1) (Sel1 repeat-containing protein 1)	COA7 C1orf163 RESA1 SELRC1	Homo sapiens (Human)	231	25,709	25.709	0.884047	0	0	0	0	0	0	0	0	0	0	0	0	0	0	0	0	0	0	0	0	0	0	0	0	0	0	0	0	0	0	0	0	0	0	0	0	0	0	0
Q9Y5A7	AC(UniMod:4)DGNVDHAATHITNR	NUB1_HUMAN	reviewed	NEDD8 ultimate buster 1 (Negative regulator of ubiquitin-like proteins 1) (Renal carcinoma antigen NY-REN-18)	NUB1 NYREN18	Homo sapiens (Human)	615	70,538	70.538	0.54366	0	0	0	0	0	0	0	0	0	0	0	0	0	0	0	0	0	0	0	0	0	0	0	0	0	0	0	0	2197	2619	240	0	0	0	0	5544	7782	7507	4729
O00273	AC(UniMod:4)DILAIDK	DFFA_HUMAN	reviewed	DNA fragmentation factor subunit alpha (DNA fragmentation factor 45 kDa subunit) (DFF-45) (Inhibitor of CAD) (ICAD)	DFFA DFF1 DFF45 H13	Homo sapiens (Human)	331	36,522	36.522	0.877425	0	0	0	0	0	0	0	0	0	0	0	0	0	0	0	0	0	0	0	0	0	0	0	0	0	0	0	0	0	0	0	0	0	0	0	0	0	0	0
Q96BR5	AC(UniMod:4)DLGHIWAC(UniMod:4)ANASR	COA7_HUMAN	reviewed	Cytochrome c oxidase assembly factor 7 (Beta-lactamase hcp-like protein) (Respiratory chain assembly factor 1) (Sel1 repeat-containing protein 1)	COA7 C1orf163 RESA1 SELRC1	Homo sapiens (Human)	231	25,709	25.709	0.950193	0	0	0	0	0	0	0	0	0	0	0	0	0	0	0	0	0	0	0	0	0	0	0	0	0	0	0	0	0	0	0	0	0	0	0	0	0	0	0
Q96T76	AC(UniMod:4)DSVTSNVLPLLLEQFHK	MMS19_HUMAN	reviewed	MMS19 nucleotide excision repair protein homolog (hMMS19) (MET18 homolog) (MMS19-like protein)	MMS19 MMS19L	Homo sapiens (Human)	1030	113,290	113.29	0.755143	0	402	1101	2412	2875	3506	3836	3487	4180	4234	3949	4028	4280	2759	2174	2416	2397	2672	1325	1950	1367	1890	1462	1467	2698	1366	1709	0	0	0	0	0	0	0	0	1305	1245	1685	2834
Q9H939	AC(UniMod:4)EAFEAQEC(UniMod:4)ER	PPIP2_HUMAN	reviewed	Proline-serine-threonine phosphatase-interacting protein 2 (PEST phosphatase-interacting protein 2)	PSTPIP2	Homo sapiens (Human)	334	38,858	38.858	0.820457	0	0	0	0	0	660	1165	742	1046	1126	885	801	841	882	0	0	721	1184	562	0	560	642	281	321	681	0	0	0	761	1207	1288	803	821	1044	743	801	0	0	0
P36915	AC(UniMod:4)EAITVGK	GNL1_HUMAN	reviewed	Guanine nucleotide-binding protein-like 1 (GTP-binding protein HSR1)	GNL1 HSR1	Homo sapiens (Human)	607	68,661	68.661	0.951419	0	0	0	0	0	0	0	0	0	0	0	0	0	0	0	0	0	0	0	0	0	0	0	0	0	0	0	0	0	0	0	0	0	0	0	0	0	0	0
Q9Y490	AC(UniMod:4)EFAGFQC(UniMod:4)QIQFGPHNEQK	TLN1_HUMAN	reviewed	Talin-1	TLN1 KIAA1027 TLN	Homo sapiens (Human)	2541	269,767	269.767	0.930996	0	0	0	0	0	0	0	0	0	0	0	0	0	0	0	0	0	0	0	0	0	0	0	0	0	0	0	0	0	0	0	0	0	5410	5661	4980	7984	14184	24462
Q9NR09	AC(UniMod:4)FGGLFANLIRPGDAK	BIRC6_HUMAN	reviewed	Baculoviral IAP repeat-containing protein 6 (EC 2.3.2.27) (BIR repeat-containing ubiquitin-conjugating enzyme) (BRUCE) (RING-type E3 ubiquitin transferase BIRC6) (Ubiquitin-conjugating BIR domain enzyme apollon) (APOLLON)	BIRC6 KIAA1289	Homo sapiens (Human)	4857	530,255	530.255	0.9471	0	0	0	0	0	0	0	0	0	0	0	0	0	0	0	0	0	0	0	0	1148	3260	3837	3991	5003	1791	0	0	0	0	0	0	0	0	0	0	0	0	0
Q14847	AC(UniMod:4)FHC(UniMod:4)ETC(UniMod:4)K	LASP1_HUMAN	reviewed	LIM and SH3 domain protein 1 (LASP-1) (Metastatic lymph node gene 50 protein) (MLN 50)	LASP1 MLN50	Homo sapiens (Human)	261	29,717	29.717	0.884733	0	0	0	0	0	0	0	0	0	0	0	0	0	0	0	0	0	0	0	0	0	0	0	0	0	0	0	0	0	0	0	0	0	0	0	0	0	0	0
P35658	AC(UniMod:4)FQVGTSEEMK	NU214_HUMAN	reviewed	Nuclear pore complex protein Nup214 (214 kDa nucleoporin) (Nucleoporin Nup214) (Protein CAN)	NUP214 CAIN CAN KIAA0023	Homo sapiens (Human)	2090	213,620	213.62	0.767011	0	624	1383	2210	2900	2635	3884	3036	3260	2700	0	2715	2233	2773	2271	1629	2048	1003	1506	1707	1723	862	0	0	0	0	0	0	0	0	0	0	0	0	0	0	0	0	0
P26640	AC(UniMod:4)FTMDPK	SYVC_HUMAN	reviewed	Valine--tRNA ligase (EC 6.1.1.9) (Protein G7a) (Valyl-tRNA synthetase) (ValRS)	VARS G7A VARS2	Homo sapiens (Human)	1264	140,476	140.476	0.843703	0	0	0	0	0	0	0	0	0	0	0	0	0	0	0	0	12457	19536	19435	26553	18944	18794	16286	0	0	0	0	0	0	0	0	0	0	0	0	0	0	0	0
P62879	AC(UniMod:4)GDSTLTQITAGLDPVGR	GBB2_HUMAN	reviewed	Guanine nucleotide-binding protein G(I)/G(S)/G(T) subunit beta-2 (G protein subunit beta-2) (Transducin beta chain 2)	GNB2	Homo sapiens (Human)	340	37,331	37.331	0.760321	0	480	1623	5597	3568	8737	10518	11532	13917	14321	18056	16521	18367	17650	15035	13628	13779	24347	17379	23023	16326	16389	17721	16119	18939	10710	10841	12408	6201	9768	7934	2516	6272	3585	3120	0	1043	1946	2189
P50583	AC(UniMod:4)GLIIFR	AP4A_HUMAN	reviewed	Bis(5'-nucleosyl)-tetraphosphatase [asymmetrical] (EC 3.6.1.17) (Diadenosine 5',5'''-P1,P4-tetraphosphate asymmetrical hydrolase) (Ap4A hydrolase) (Ap4Aase) (Diadenosine tetraphosphatase) (Nucleoside diphosphate-linked moiety X motif 2) (Nudix motif 2)	NUDT2 APAH1	Homo sapiens (Human)	147	16,829	16.829	0.983002	0	0	0	0	0	0	0	0	0	0	0	0	0	0	0	0	0	0	0	0	0	0	0	0	0	0	0	0	0	0	0	0	0	0	0	0	0	0	0
Q99536	AC(UniMod:4)GLNFADLMAR	VAT1_HUMAN	reviewed	Synaptic vesicle membrane protein VAT-1 homolog (EC 1.-.-.-)	VAT1	Homo sapiens (Human)	393	41,920	41.92	0.437356	0	0	0	0	0	0	0	0	0	0	0	0	5042	5947	5243	4010	6215	7818	7664	10600	6624	7252	6903	6456	10015	5910	6400	7376	4190	4867	4679	4611	5022	10537	0	8311	7863	1324	9354
P22234	AC(UniMod:4)GNFGIPC(UniMod:4)ELR	PUR6_HUMAN	reviewed	Multifunctional protein ADE2 [Includes: Phosphoribosylaminoimidazole-succinocarboxamide synthase (EC 6.3.2.6) (SAICAR synthetase); Phosphoribosylaminoimidazole carboxylase (EC 4.1.1.21) (AIR carboxylase) (AIRC)]	PAICS ADE2 AIRC PAIS	Homo sapiens (Human)	425	47,079	47.079	0.98281	0	1952	3644	6542	8957	8623	9712	9373	12241	12997	10968	10549	11530	9982	9765	8294	9741	11863	9676	11104	8171	9740	11224	12330	13468	13933	14649	20387	9541	14468	15158	22016	31636	59098	54390	85644	210498	560668	981019
O14964	AC(UniMod:4)GQIFC(UniMod:4)GK	HGS_HUMAN	reviewed	Hepatocyte growth factor-regulated tyrosine kinase substrate (Hrs) (Protein pp110)	HGS HRS	Homo sapiens (Human)	777	86,192	86.192	0.927294	0	0	0	0	0	0	0	0	0	0	0	0	0	0	0	0	0	0	0	0	0	2495	3398	4208	7747	13551	15657	22705	31597	56350	46879	22240	10074	9225	5274	2780	0	0	0
P32121	AC(UniMod:4)GVDFEIR	ARRB2_HUMAN	reviewed	Beta-arrestin-2 (Arrestin beta-2)	ARRB2 ARB2 ARR2	Homo sapiens (Human)	409	46,106	46.106	0.608816	0	0	0	0	0	0	0	0	0	0	0	0	0	0	0	0	0	0	0	0	0	0	0	0	0	0	0	0	0	0	0	0	0	0	0	0	0	0	3852
P55769	AC(UniMod:4)GVSRPVIAC(UniMod:4)SVTIK	NH2L1_HUMAN	reviewed	NHP2-like protein 1 (High mobility group-like nuclear protein 2 homolog 1) (OTK27) (SNU13 homolog) (hSNU13) (U4/U6.U5 small nuclear ribonucleoprotein SNU13) (U4/U6.U5 tri-snRNP 15.5 kDa protein) [Cleaved into: NHP2-like protein 1, N-terminally processed]	SNU13 NHP2L1	Homo sapiens (Human)	128	14,174	14.174	0.923301	0	562	2292	4556	6375	6603	7845	6252	6726	8444	7600	7896	7181	5240	4346	3642	4612	4513	3528	4791	3255	4873	4266	4250	4773	3221	3150	3191	1733	2015	3018	3372	2698	3043	3681	4048	2887	2381	2034
Q9H496	AC(UniMod:4)HPFLLGPPLVR	IFG15_HUMAN	reviewed	Torsin-1A-interacting protein 2, isoform IFRG15 (15 kDa interferon-responsive protein) (IFRG15)	TOR1AIP2 IFRG15	Homo sapiens (Human)	131	15,348	15.348	0.845451	0	0	0	0	0	0	0	0	0	0	0	0	0	0	0	0	0	0	0	0	0	0	0	0	0	0	0	0	0	0	0	0	0	0	0	0	0	0	0
P29144	AC(UniMod:4)IDSNEDGDLSK	TPP2_HUMAN	reviewed	Tripeptidyl-peptidase 2 (TPP-2) (EC 3.4.14.10) (Tripeptidyl aminopeptidase) (Tripeptidyl-peptidase II) (TPP-II)	TPP2	Homo sapiens (Human)	1249	138,350	138.35	0.974019	0	0	681	1586	1730	2765	2659	1788	2094	2743	2602	1505	1205	822	442	0	0	0	0	0	0	0	0	0	0	0	0	0	0	0	0	582	882	1806	1586	2213	2817	3167	5141
A0AVT1	AC(UniMod:4)IGDTLC(UniMod:4)QK	UBA6_HUMAN	reviewed	Ubiquitin-like modifier-activating enzyme 6 (Ubiquitin-activating enzyme 6) (EC 6.2.1.45) (Monocyte protein 4) (MOP-4) (Ubiquitin-activating enzyme E1-like protein 2) (E1-L2)	UBA6 MOP4 UBE1L2	Homo sapiens (Human)	1052	117,970	117.97	0.949068	0	0	0	0	0	0	0	0	0	0	0	0	0	0	0	0	0	0	0	0	0	0	0	0	0	0	0	0	0	0	0	0	0	0	0	0	0	0	0
P52564	AC(UniMod:4)ISIGNQNFEVK	MP2K6_HUMAN	reviewed	Dual specificity mitogen-activated protein kinase kinase 6 (MAP kinase kinase 6) (MAPKK 6) (EC 2.7.12.2) (MAPK/ERK kinase 6) (MEK 6) (Stress-activated protein kinase kinase 3) (SAPK kinase 3) (SAPKK-3) (SAPKK3)	MAP2K6 MEK6 MKK6 PRKMK6 SKK3	Homo sapiens (Human)	334	37,492	37.492	0.921513	0	0	0	0	0	0	0	0	0	0	0	0	0	0	0	0	0	0	0	0	0	0	0	0	0	0	0	0	0	0	0	0	0	0	0	0	0	0	0
P49327	AC(UniMod:4)LDTAVENM(UniMod:35)PSLK	FAS_HUMAN	reviewed	Fatty acid synthase (EC 2.3.1.85) [Includes: [Acyl-carrier-protein] S-acetyltransferase (EC 2.3.1.38); [Acyl-carrier-protein] S-malonyltransferase (EC 2.3.1.39); 3-oxoacyl-[acyl-carrier-protein] synthase (EC 2.3.1.41); 3-oxoacyl-[acyl-carrier-protein] reductase (EC 1.1.1.100); 3-hydroxyacyl-[acyl-carrier-protein] dehydratase (EC 4.2.1.59); Enoyl-[acyl-carrier-protein] reductase (EC 1.3.1.39); Ole…	FASN FAS	Homo sapiens (Human)	2511	273,427	273.427	0.962317	0	0	0	0	0	0	0	0	0	0	0	0	0	0	0	0	0	0	0	0	0	0	0	0	0	0	1164	1872	581	2532	805	7303	17021	39338	28509	12502	5779	5036	2619
P49327	AC(UniMod:4)LDTAVENMPSLK	FAS_HUMAN	reviewed	Fatty acid synthase (EC 2.3.1.85) [Includes: [Acyl-carrier-protein] S-acetyltransferase (EC 2.3.1.38); [Acyl-carrier-protein] S-malonyltransferase (EC 2.3.1.39); 3-oxoacyl-[acyl-carrier-protein] synthase (EC 2.3.1.41); 3-oxoacyl-[acyl-carrier-protein] reductase (EC 1.1.1.100); 3-hydroxyacyl-[acyl-carrier-protein] dehydratase (EC 4.2.1.59); Enoyl-[acyl-carrier-protein] reductase (EC 1.3.1.39); Ole…	FASN FAS	Homo sapiens (Human)	2511	273,427	273.427	0.961828	0	0	443	1809	2322	2890	5534	2874	2843	4069	3330	3105	2678	4710	3541	1728	2862	3111	2088	3136	2753	2813	3262	3045	5047	9775	13599	20786	13065	21497	33267	89172	187592	469179	327520	223572	97205	50664	30233
Q96HD1	AC(UniMod:4)LGC(UniMod:4)MGAGPGR	CREL1_HUMAN	reviewed	Cysteine-rich with EGF-like domain protein 1	CRELD1 CIRRIN UNQ188/PRO214	Homo sapiens (Human)	420	45,440	45.44	0.490361	0	0	0	0	801	1848	2877	2392	3258	3866	2672	3157	2900	3075	2391	1787	2232	2349	1964	2347	1765	1791	0	0	0	0	0	0	0	0	0	0	0	0	0	0	0	0	0
P35998	AC(UniMod:4)LIFFDEIDAIGGAR	PRS7_HUMAN	reviewed	26S protease regulatory subunit 7 (26S proteasome AAA-ATPase subunit RPT1) (Proteasome 26S subunit ATPase 2) (Protein MSS1)	PSMC2 MSS1	Homo sapiens (Human)	433	48,634	48.634	0.848127	0	1423	3184	9881	9085	7434	7160	7894	20805	21236	18741	21758	26142	20983	23404	20394	28465	21999	19614	20893	16098	12859	15159	14754	21890	12036	12809	8993	5068	7305	6667	7348	5672	6347	6741	7274	7050	6503	7486
P12814	AC(UniMod:4)LISLGYDIGNDPQGEAEFAR	ACTN1_HUMAN	reviewed	Alpha-actinin-1 (Alpha-actinin cytoskeletal isoform) (F-actin cross-linking protein) (Non-muscle alpha-actinin-1)	ACTN1	Homo sapiens (Human)	892	103,058	103.058	0.924151	0	0	0	0	0	0	0	0	0	0	0	0	0	0	0	0	0	0	0	0	0	0	0	0	0	0	0	0	0	0	6120	8564	9263	6989	0	0	0	0	0
O43707	AC(UniMod:4)LISLGYDVENDR	ACTN4_HUMAN	reviewed	Alpha-actinin-4 (Non-muscle alpha-actinin 4)	ACTN4	Homo sapiens (Human)	911	104,854	104.854	0.969731	0	0	0	0	0	0	0	0	0	0	0	0	0	0	0	0	0	0	0	0	0	0	0	0	0	5661	5308	13990	13203	69722	132266	154880	94116	58238	23761	6889	6509	0	0
O43707	AC(UniMod:4)LISLGYDVENDRQGEAEFNR	ACTN4_HUMAN	reviewed	Alpha-actinin-4 (Non-muscle alpha-actinin 4)	ACTN4	Homo sapiens (Human)	911	104,854	104.854	0.958892	0	0	0	0	0	0	0	0	0	0	0	0	0	0	0	0	0	0	0	0	0	0	0	0	0	3060	4809	7372	8076	44768	103226	123478	76939	64594	18833	0	0	0	0
P63272	AC(UniMod:4)LLC(UniMod:4)SLVK	SPT4H_HUMAN	reviewed	Transcription elongation factor SPT4 (hSPT4) (DRB sensitivity-inducing factor 14 kDa subunit) (DSIF p14) (DRB sensitivity-inducing factor small subunit) (DSIF small subunit)	SUPT4H1 SPT4H SUPT4H	Homo sapiens (Human)	117	13,193	13.193	0.898075	0	0	0	0	0	0	0	0	0	0	0	0	0	0	0	0	0	0	0	0	0	0	0	0	0	0	0	0	0	0	0	0	0	8582	10689	24332	46482	96455	134282
Q8WUA2	AC(UniMod:4)LNFLK	PPIL4_HUMAN	reviewed	Peptidyl-prolyl cis-trans isomerase-like 4 (PPIase) (EC 5.2.1.8) (Cyclophilin-like protein PPIL4) (Rotamase PPIL4)	PPIL4	Homo sapiens (Human)	492	57,225	57.225	0.90829	0	0	0	0	0	0	0	0	0	0	0	0	0	0	0	0	0	0	0	0	0	0	0	0	0	0	0	0	0	0	0	0	0	0	0	5716	8985	10134	6928
Q86Y56	AC(UniMod:4)LQPSQDPQMR	DAAF5_HUMAN	reviewed	Dynein assembly factor 5, axonemal (HEAT repeat-containing protein 2)	DNAAF5 HEATR2	Homo sapiens (Human)	855	93,521	93.521	0.463903	0	0	0	160	1208	1047	2418	1731	2802	2622	2445	2341	2276	2577	2296	1486	1836	2213	1812	1814	1491	2361	1856	1408	2233	1246	2058	1689	1486	926	1106	924	1370	1106	1348	1915	1267	1552	1712
P42356	AC(UniMod:4)LSALSEVK	PI4KA_HUMAN	reviewed	Phosphatidylinositol 4-kinase alpha (PI4-kinase alpha) (PI4K-alpha) (PtdIns-4-kinase alpha) (EC 2.7.1.67)	PI4KA PIK4 PIK4CA	Homo sapiens (Human)	2102	236,830	236.83	0.565941	0	0	905	5943	7307	8927	11163	8619	10230	9163	12483	10041	0	0	0	0	0	0	0	0	0	0	0	0	0	0	0	0	0	0	0	0	0	0	0	0	0	0	0
Q9BZH6	AC(UniMod:4)LVTTVTSSGPSQSTIK	WDR11_HUMAN	reviewed	WD repeat-containing protein 11 (Bromodomain and WD repeat-containing protein 2) (WD repeat-containing protein 15)	WDR11 BRWD2 KIAA1351 WDR15	Homo sapiens (Human)	1224	136,685	136.685	0.809261	0	0	0	0	0	0	0	0	0	0	0	0	0	0	0	0	0	0	0	0	0	0	0	0	3684	3547	5129	0	0	0	0	0	0	0	0	0	0	0	0
P58107	AC(UniMod:4)LWGTGC(UniMod:4)VAGVLLQPSGAK	EPIPL_HUMAN	reviewed	Epiplakin (450 kDa epidermal antigen)	EPPK1 EPIPL	Homo sapiens (Human)	5090	555,621	555.621	0.946314	0	0	0	0	0	0	0	0	0	0	0	0	0	0	0	0	8410	17793	18601	10188	6393	0	0	0	0	0	0	0	0	0	0	0	0	0	0	0	0	0	0
P15104	AC(UniMod:4)LYAGVK	GLNA_HUMAN	reviewed	Glutamine synthetase (GS) (EC 6.3.1.2) (Glutamate decarboxylase) (EC 4.1.1.15) (Glutamate--ammonia ligase)	GLUL GLNS	Homo sapiens (Human)	373	42,064	42.064	0.959857	0	0	0	0	0	0	0	0	0	0	0	0	0	0	0	0	0	0	0	0	0	0	0	0	0	0	0	0	0	0	0	0	0	0	0	10665	6167	4330	4427
Q9BQ67	AC(UniMod:4)MLTTATAHDGDVNVISWSR	GRWD1_HUMAN	reviewed	Glutamate-rich WD repeat-containing protein 1	GRWD1 GRWD KIAA1942 WDR28	Homo sapiens (Human)	446	49,419	49.419	0.758303	0	0	0	4107	6186	6508	6371	4878	0	0	0	0	0	0	0	0	0	0	0	0	0	0	0	0	0	0	0	0	0	0	0	0	0	0	0	0	0	0	0
Q709C8	AC(UniMod:4)NAIEDAQSTR	VP13C_HUMAN	reviewed	Vacuolar protein sorting-associated protein 13C	VPS13C KIAA1421	Homo sapiens (Human)	3753	422,390	422.39	0.754565	0	0	0	1002	1365	1427	2034	2317	2474	2924	2545	2497	2354	2048	2151	1366	1607	2028	1327	1708	1243	821	0	0	0	0	0	0	0	0	0	0	0	0	0	0	0	0	0
Q8NHP8	AC(UniMod:4)NPQPNGENAISAR	PLBL2_HUMAN	reviewed	Putative phospholipase B-like 2 (EC 3.1.1.-) (76 kDa protein) (p76) (LAMA-like protein 2) (Lamina ancestor homolog 2) (Phospholipase B domain-containing protein 2) [Cleaved into: Putative phospholipase B-like 2 32 kDa form; Putative phospholipase B-like 2 45 kDa form]	PLBD2	Homo sapiens (Human)	589	65,472	65.472	0.92461	0	0	0	0	0	0	0	0	0	0	0	0	0	0	0	0	0	0	0	0	0	0	0	0	0	0	0	0	0	0	0	0	0	0	0	0	0	0	0
P11717	AC(UniMod:4)PPGTAAC(UniMod:4)LVR	MPRI_HUMAN	reviewed	Cation-independent mannose-6-phosphate receptor (CI Man-6-P receptor) (CI-MPR) (M6PR) (300 kDa mannose 6-phosphate receptor) (MPR 300) (Insulin-like growth factor 2 receptor) (Insulin-like growth factor II receptor) (IGF-II receptor) (M6P/IGF2 receptor) (M6P/IGF2R) (CD antigen CD222)	IGF2R MPRI	Homo sapiens (Human)	2491	274,375	274.375	0.79397	0	2301	4272	8330	11513	13263	16151	16243	15633	17060	13673	13928	13007	14372	11692	9698	9239	12143	8859	10809	8497	7614	8026	6437	8031	6020	6370	7915	5251	6421	5452	4270	0	4892	3671	4382	3046	2104	2885
P15927	AC(UniMod:4)PRPEGLNFQDLK	RFA2_HUMAN	reviewed	Replication protein A 32 kDa subunit (RP-A p32) (Replication factor A protein 2) (RF-A protein 2) (Replication protein A 34 kDa subunit) (RP-A p34)	RPA2 REPA2 RPA32 RPA34	Homo sapiens (Human)	270	29,247	29.247	0.956649	0	2122	2786	3213	1820	3370	0	0	0	0	0	0	0	0	0	0	0	0	0	0	0	0	0	0	0	0	0	0	0	0	0	0	0	0	10232	9182	8800	9085	9526
Q9Y4G6	AC(UniMod:4)QAATTDSELLK	TLN2_HUMAN	reviewed	Talin-2	TLN2 KIAA0320	Homo sapiens (Human)	2542	271,613	271.613	0.463071	0	0	0	0	0	0	0	0	0	0	0	0	0	0	0	0	0	0	0	0	0	0	0	0	0	0	0	0	0	782	882	781	0	0	0	0	0	0	0
Q8IXH7	AC(UniMod:4)QALGAMLSK	NELFD_HUMAN	reviewed	Negative elongation factor C/D (NELF-C/D) (TH1-like protein)	NELFCD NELFD TH1 TH1L HSPC130	Homo sapiens (Human)	590	66,247	66.247	0.621116	0	0	0	0	0	0	0	0	0	0	0	0	0	0	0	0	0	0	0	0	0	0	0	0	0	0	0	0	0	0	3639	3678	2912	4204	0	0	0	0	0
Q9UBF8	AC(UniMod:4)QEVLEK	PI4KB_HUMAN	reviewed	Phosphatidylinositol 4-kinase beta (PI4K-beta) (PI4Kbeta) (PtdIns 4-kinase beta) (EC 2.7.1.67) (NPIK) (PI4K92)	PI4KB PIK4CB	Homo sapiens (Human)	816	91,379	91.379	0.469262	0	0	0	0	0	0	0	0	0	0	0	0	0	0	0	0	0	0	0	0	0	0	320	1007	504	0	0	0	0	0	0	0	0	0	0	0	0	0	0
Q9BXI6	AC(UniMod:4)QGQYETIER	TB10A_HUMAN	reviewed	TBC1 domain family member 10A (EBP50-PDX interactor of 64 kDa) (EPI64 protein) (Rab27A-GAP-alpha)	TBC1D10A EPI64 TBC1D10	Homo sapiens (Human)	508	57,118	57.118	0.68735	0	0	0	0	0	0	0	0	0	0	0	0	0	0	0	0	0	0	0	0	0	0	0	0	0	0	0	0	0	0	0	0	0	0	0	0	0	0	0
P52272	AC(UniMod:4)QIFVR	HNRPM_HUMAN	reviewed	Heterogeneous nuclear ribonucleoprotein M (hnRNP M)	HNRNPM HNRPM NAGR1	Homo sapiens (Human)	730	77,516	77.516	0.869165	0	10498	26202	47616	40699	31958	23889	13841	12558	10932	7454	7035	5680	5092	4374	4157	3465	5886	3893	6407	3938	4363	4882	5023	5530	5094	4138	0	0	0	0	0	0	0	0	1412	2679	3768	0
P26358	AC(UniMod:4)QLSVVVDDKK	DNMT1_HUMAN	reviewed	DNA (cytosine-5)-methyltransferase 1 (Dnmt1) (EC 2.1.1.37) (CXXC-type zinc finger protein 9) (DNA methyltransferase HsaI) (DNA MTase HsaI) (M.HsaI) (MCMT)	DNMT1 AIM CXXC9 DNMT	Homo sapiens (Human)	1616	183,165	183.165	0.900135	0	0	0	0	0	0	0	0	0	0	0	0	0	0	0	0	0	0	0	0	0	0	0	0	0	0	0	0	0	0	0	0	0	2961	3443	4440	5700	7460	10494
Q8TEX9	AC(UniMod:4)QSC(UniMod:4)PSEPNTAALQAALAR	IPO4_HUMAN	reviewed	Importin-4 (Imp4) (Importin-4b) (Imp4b) (Ran-binding protein 4) (RanBP4)	IPO4 IMP4B RANBP4	Homo sapiens (Human)	1081	118,715	118.715	0.843497	0	0	0	0	0	0	0	0	0	0	0	0	0	0	0	0	0	0	0	0	0	0	0	0	0	0	0	0	0	0	0	0	0	0	0	0	0	0	0
P61247	AC(UniMod:4)QSIYPLHDVFVR	RS3A_HUMAN	reviewed	40S ribosomal protein S3a (v-fos transformation effector protein) (Fte-1)	RPS3A FTE1 MFTL	Homo sapiens (Human)	264	29,945	29.945	0.972735	0	17690	43760	109081	149470	157295	167179	118517	115854	123952	123906	158630	209547	209738	194141	159454	133514	113633	51955	38581	19490	14957	10846	7498	10312	5719	6185	5642	3844	4374	3522	2490	2990	4212	3074	3861	3042	2736	3045
Q13045	AC(UniMod:4)SAIHAVNLR	FLII_HUMAN	reviewed	Protein flightless-1 homolog	FLII FLIL	Homo sapiens (Human)	1269	144,751	144.751	0.874131	0	0	0	0	0	0	0	0	0	0	0	0	0	0	0	9958	18028	28201	18780	21102	12732	11671	11089	8411	9234	0	0	0	0	0	0	0	0	0	0	0	0	0	0
Q99797	AC(UniMod:4)STPPGPQTVLIFDELSDSLC(UniMod:4)R	MIPEP_HUMAN	reviewed	Mitochondrial intermediate peptidase (MIP) (EC 3.4.24.59)	MIPEP MIP	Homo sapiens (Human)	713	80,641	80.641	0.89694	0	0	0	0	0	0	0	0	0	0	0	0	0	0	0	0	0	0	0	0	0	0	0	0	0	0	0	0	0	0	0	0	0	0	0	0	0	0	0
Q9NVN8	AC(UniMod:4)SVGAVPGITK	GNL3L_HUMAN	reviewed	Guanine nucleotide-binding protein-like 3-like protein	GNL3L	Homo sapiens (Human)	582	65,573	65.573	0.690587	0	0	80	2527	2334	2776	2779	1503	1927	1749	0	0	0	0	0	0	0	0	0	0	0	0	0	0	0	0	0	0	0	0	0	0	0	0	0	0	0	0	0
P11498	AC(UniMod:4)TELGIR	PYC_HUMAN	reviewed	Pyruvate carboxylase, mitochondrial (EC 6.4.1.1) (Pyruvic carboxylase) (PCB)	PC	Homo sapiens (Human)	1178	129,634	129.634	0.865632	0	722	60	2785	341	3435	5863	3859	4654	5088	4639	5686	3101	3563	3601	1005	0	0	0	0	0	0	0	0	0	0	0	0	0	0	0	0	0	0	0	0	0	0	0
Q15067	AC(UniMod:4)TIAIR	ACOX1_HUMAN	reviewed	Peroxisomal acyl-coenzyme A oxidase 1 (AOX) (EC 1.3.3.6) (Palmitoyl-CoA oxidase) (Straight-chain acyl-CoA oxidase) (SCOX)	ACOX1 ACOX	Homo sapiens (Human)	660	74,424	74.424	0.893021	0	0	0	0	9833	10429	10807	12657	0	0	0	0	0	0	0	0	0	0	0	0	0	0	0	0	0	0	0	0	0	0	0	0	0	0	0	0	0	0	0
P49368	AC(UniMod:4)TILLR	TCPG_HUMAN	reviewed	T-complex protein 1 subunit gamma (TCP-1-gamma) (CCT-gamma) (hTRiC5)	CCT3 CCTG TRIC5	Homo sapiens (Human)	545	60,534	60.534	0.973433	0	1449	3086	5064	7548	8968	10644	10112	13361	15234	14931	11076	13193	12875	13669	10597	11695	16194	11770	17708	16195	17473	23805	28731	48233	51778	72713	225894	396203	611563	440534	257739	112151	95794	41242	34066	25477	23352	20451
P49915	AC(UniMod:4)TTEEDQEKLM(UniMod:35)QITSLHSLNAFLLPIK	GUAA_HUMAN	reviewed	GMP synthase [glutamine-hydrolyzing] (EC 6.3.5.2) (GMP synthetase) (Glutamine amidotransferase)	GMPS	Homo sapiens (Human)	693	76,715	76.715	0.789498	0	0	0	0	0	0	0	0	0	0	0	0	0	0	0	0	0	0	0	0	0	0	0	0	0	0	0	0	0	0	0	0	0	0	0	0	0	0	0
P49915	AC(UniMod:4)TTEEDQEKLMQITSLHSLNAFLLPIK	GUAA_HUMAN	reviewed	GMP synthase [glutamine-hydrolyzing] (EC 6.3.5.2) (GMP synthetase) (Glutamine amidotransferase)	GMPS	Homo sapiens (Human)	693	76,715	76.715	0.89069	0	0	0	0	0	0	0	0	0	0	0	0	0	0	0	0	0	0	0	0	0	0	0	0	0	0	0	0	0	0	0	0	0	0	0	0	0	0	0
A6NHR9	AC(UniMod:4)VC(UniMod:4)QTLGISPEEK	SMHD1_HUMAN	reviewed	Structural maintenance of chromosomes flexible hinge domain-containing protein 1 (SMC hinge domain-containing protein 1)	SMCHD1 KIAA0650	Homo sapiens (Human)	2005	226,374	226.374	0.930837	0	0	0	0	0	0	0	0	1166	2008	2552	2904	5866	12206	14031	7779	5597	6128	2126	0	0	0	0	0	0	0	0	0	0	0	0	0	0	0	0	0	0	0	0
Q9NPH2	AC(UniMod:4)VGLPPQNHMLLEHK	INO1_HUMAN	reviewed	Inositol-3-phosphate synthase 1 (IPS 1) (EC 5.5.1.4) (Myo-inositol 1-phosphate synthase) (MI-1-P synthase) (MIP synthase) (hIPS) (Myo-inositol 1-phosphate synthase A1) (hINO1)	ISYNA1 INO1	Homo sapiens (Human)	558	61,068	61.068	0.87909	0	0	0	0	0	0	0	0	0	0	0	0	0	0	0	0	0	0	0	0	0	0	0	0	0	0	0	0	0	0	0	0	0	0	0	0	0	1203	10167
O95544	AC(UniMod:4)VLQNPQTIMHIQDPASQR	NADK_HUMAN	reviewed	NAD kinase (EC 2.7.1.23) (Poly(P)/ATP NAD kinase)	NADK	Homo sapiens (Human)	446	49,228	49.228	0.895326	0	0	0	0	0	0	0	0	0	0	0	0	0	0	0	0	0	0	0	0	0	0	0	0	0	0	0	0	0	0	0	0	0	0	0	0	0	0	1676
P00491	AC(UniMod:4)VMMQGR	PNPH_HUMAN	reviewed	Purine nucleoside phosphorylase (PNP) (EC 2.4.2.1) (Inosine phosphorylase) (Inosine-guanosine phosphorylase)	PNP NP	Homo sapiens (Human)	289	32,118	32.118	0.872404	0	0	0	0	0	0	0	0	0	0	0	0	0	0	0	0	0	0	0	0	0	0	0	0	0	0	0	0	0	0	0	0	0	0	0	0	0	0	0
Q9BWS9	AC(UniMod:4)VQVLDPK	CHID1_HUMAN	reviewed	Chitinase domain-containing protein 1 (Stabilin-1-interacting chitinase-like protein) (SI-CLP)	CHID1 GL008 PSEC0104 SB139	Homo sapiens (Human)	393	44,941	44.941	0.936613	0	0	0	0	0	0	0	0	0	0	0	0	0	0	0	0	0	0	0	0	0	0	0	0	0	0	0	0	0	0	0	0	0	0	0	0	0	0	0
Q7Z6Z7	AC(UniMod:4)VSMLGVPVDPDTLHATLR	HUWE1_HUMAN	reviewed	E3 ubiquitin-protein ligase HUWE1 (EC 2.3.2.26) (ARF-binding protein 1) (ARF-BP1) (HECT, UBA and WWE domain-containing protein 1) (HECT-type E3 ubiquitin transferase HUWE1) (Homologous to E6AP carboxyl terminus homologous protein 9) (HectH9) (Large structure of UREB1) (LASU1) (Mcl-1 ubiquitin ligase E3) (Mule) (Upstream regulatory element-binding protein 1) (URE-B1) (URE-binding protein 1)	HUWE1 KIAA0312 KIAA1578 UREB1 HSPC272	Homo sapiens (Human)	4374	481,891	481.891	0.948271	0	0	0	0	0	0	0	0	0	0	0	0	0	0	0	0	0	0	0	0	0	0	1891	2335	4261	5204	7919	9564	3691	2614	0	0	0	0	0	0	0	0	0
P05023	AC(UniMod:4)VVHGSDLKDMTSEQLDDILK	AT1A1_HUMAN	reviewed	Sodium/potassium-transporting ATPase subunit alpha-1 (Na(+)/K(+) ATPase alpha-1 subunit) (EC 3.6.3.9) (Sodium pump subunit alpha-1)	ATP1A1	Homo sapiens (Human)	1023	112,896	112.896	0.517895	0	0	0	2810	5538	6508	6259	6234	7255	7723	0	7828	6414	7111	4623	0	0	0	0	0	0	0	0	0	0	0	0	0	0	0	0	0	0	0	0	0	0	0	0
Q8TEX9	AC(UniMod:4)YALENFVENLGPK	IPO4_HUMAN	reviewed	Importin-4 (Imp4) (Importin-4b) (Imp4b) (Ran-binding protein 4) (RanBP4)	IPO4 IMP4B RANBP4	Homo sapiens (Human)	1081	118,715	118.715	0.876312	0	0	0	0	0	0	0	0	0	0	0	0	0	0	0	0	0	0	0	0	0	0	0	0	0	0	0	0	0	0	0	0	0	0	0	0	0	0	0
P23396	AC(UniMod:4)YGVLR	RS3_HUMAN	reviewed	40S ribosomal protein S3 (EC 4.2.99.18)	RPS3 OK/SW-cl.26	Homo sapiens (Human)	243	26,688	26.688	0.949443	0	4326	10510	23225	31025	33424	33840	31425	34683	41641	35799	47168	61935	69670	74306	59991	61476	54676	25374	22642	12888	8429	8583	7271	9280	8364	8498	9943	5924	6369	5118	4612	4391	6540	5629	3975	3907	3735	2787
P61163	AC(UniMod:4)YLSINPQKDETLETEK	ACTZ_HUMAN	reviewed	Alpha-centractin (Centractin) (ARP1) (Actin-RPV) (Centrosome-associated actin homolog)	ACTR1A CTRN1	Homo sapiens (Human)	376	42,614	42.614	0.967355	0	1951	3282	4220	6148	5848	6675	7091	6886	8544	9079	11283	18135	23184	24490	17769	25053	65357	64882	88886	48856	23630	9738	5421	4251	3497	3183	3725	2631	2468	0	0	0	0	0	0	0	0	0
Q9H8Y8	ADAASSLTVDVTPPTAK	GORS2_HUMAN	reviewed	Golgi reassembly-stacking protein 2 (GRS2) (Golgi phosphoprotein 6) (GOLPH6) (Golgi reassembly-stacking protein of 55 kDa) (GRASP55) (p59)	GORASP2 GOLPH6	Homo sapiens (Human)	452	47,145	47.145	0.954438	0	362	562	1469	0	0	4029	2859	1232	0	2194	4770	4980	1067	0	0	0	0	0	0	0	0	0	0	0	0	0	0	0	0	0	0	2481	3566	4582	8686	11954	11556	13008
Q8WZA9	ADAEAVLAPPEPAQ	IRGQ_HUMAN	reviewed	Immunity-related GTPase family Q protein	IRGQ IRGQ1 FKSG27	Homo sapiens (Human)	623	62,717	62.717	0.969859	0	0	0	0	0	0	0	0	0	0	0	0	0	0	0	0	0	0	0	0	0	0	0	0	0	0	0	0	0	0	0	0	0	0	0	0	0	0	0
O94905	ADAEC(UniMod:4)YTAMK	ERLN2_HUMAN	reviewed	Erlin-2 (Endoplasmic reticulum lipid raft-associated protein 2) (Stomatin-prohibitin-flotillin-HflC/K domain-containing protein 2) (SPFH domain-containing protein 2)	ERLIN2 C8orf2 SPFH2 UNQ2441/PRO5003/PRO9924	Homo sapiens (Human)	339	37,840	37.84	0.903225	0	1605	2660	7226	7299	6716	7857	6596	6759	6946	5019	4678	3446	3706	1952	0	1707	2431	1084	0	1162	1444	861	0	0	0	0	0	0	0	0	0	0	0	0	0	0	0	0
Q13409	ADAEEEAATR	DC1I2_HUMAN	reviewed	Cytoplasmic dynein 1 intermediate chain 2 (Cytoplasmic dynein intermediate chain 2) (Dynein intermediate chain 2, cytosolic) (DH IC-2)	DYNC1I2 DNCI2 DNCIC2	Homo sapiens (Human)	638	71,457	71.457	0.856994	0	281	460	803	944	1002	1187	1571	940	522	1345	2031	2821	1207	1708	640	641	620	0	0	0	0	0	0	0	0	0	0	0	0	0	0	0	0	0	0	0	0	0
Q13409	ADAEEEAATRIPA	DC1I2_HUMAN	reviewed	Cytoplasmic dynein 1 intermediate chain 2 (Cytoplasmic dynein intermediate chain 2) (Dynein intermediate chain 2, cytosolic) (DH IC-2)	DYNC1I2 DNCI2 DNCIC2	Homo sapiens (Human)	638	71,457	71.457	0.806444	0	0	0	0	0	0	0	0	1387	722	1768	2212	2313	2857	2267	982	0	0	0	0	0	0	0	0	0	0	0	0	0	0	0	0	0	0	0	0	0	0	0
Q9Y490	ADAEGESDLENSR	TLN1_HUMAN	reviewed	Talin-1	TLN1 KIAA1027 TLN	Homo sapiens (Human)	2541	269,767	269.767	0.930423	0	0	0	0	0	0	0	0	0	0	0	0	0	0	0	0	0	0	0	0	0	0	0	0	0	0	0	0	0	861	1084	1690	2419	3557	3031	3044	4591	11206	13868
Q9Y490	ADAEGESDLENSRK	TLN1_HUMAN	reviewed	Talin-1	TLN1 KIAA1027 TLN	Homo sapiens (Human)	2541	269,767	269.767	0.917798	0	0	0	0	0	0	0	0	0	0	0	0	0	0	0	0	0	0	0	0	0	0	0	0	0	0	0	0	0	0	0	0	0	0	201	5422	4648	10604	13717
Q9P2E9	ADAEKAQEQQQQM(UniMod:35)AELHSK	RRBP1_HUMAN	reviewed	Ribosome-binding protein 1 (180 kDa ribosome receptor homolog) (RRp) (ES/130-related protein) (Ribosome receptor protein)	RRBP1 KIAA1398	Homo sapiens (Human)	1410	152,472	152.472	0.758921	0	0	2935	5720	5679	0	0	0	0	0	0	0	0	0	0	0	0	0	0	0	0	0	0	0	0	0	0	0	0	0	0	0	0	0	0	0	0	0	0
P08758	ADAETLRK	ANXA5_HUMAN	reviewed	Annexin A5 (Anchorin CII) (Annexin V) (Annexin-5) (Calphobindin I) (CBP-I) (Endonexin II) (Lipocortin V) (Placental anticoagulant protein 4) (PP4) (Placental anticoagulant protein I) (PAP-I) (Thromboplastin inhibitor) (Vascular anticoagulant-alpha) (VAC-alpha)	ANXA5 ANX5 ENX2 PP4	Homo sapiens (Human)	320	35,937	35.937	0.967619	0	0	0	0	0	0	0	0	0	0	0	0	0	0	0	0	0	0	0	0	0	0	0	0	0	0	0	0	0	0	0	0	0	0	0	0	0	0	0
O75477	ADAEYYAAHK	ERLN1_HUMAN	reviewed	Erlin-1 (Endoplasmic reticulum lipid raft-associated protein 1) (Protein KE04) (Stomatin-prohibitin-flotillin-HflC/K domain-containing protein 1) (SPFH domain-containing protein 1)	ERLIN1 C10orf69 KE04 KEO4 SPFH1	Homo sapiens (Human)	346	38,926	38.926	0.555059	0	0	0	0	841	703	1163	0	0	0	0	0	0	0	0	0	0	0	0	0	0	0	0	0	0	0	0	0	0	0	0	0	0	0	0	0	0	0	0
O14936	ADAGFVYSEAVASHYMR	CSKP_HUMAN	reviewed	Peripheral plasma membrane protein CASK (hCASK) (EC 2.7.11.1) (Calcium/calmodulin-dependent serine protein kinase) (Protein lin-2 homolog)	CASK LIN2	Homo sapiens (Human)	926	105,123	105.123	0.830218	0	0	0	0	0	0	0	0	0	0	0	0	0	0	0	0	0	0	0	0	0	0	0	0	0	0	0	0	0	0	0	2490	2680	5263	0	0	0	0	0
Q6NYC1	ADALQLSVEEFVER	JMJD6_HUMAN	reviewed	Bifunctional arginine demethylase and lysyl-hydroxylase JMJD6 (EC 1.14.11.-) (Histone arginine demethylase JMJD6) (JmjC domain-containing protein 6) (Jumonji domain-containing protein 6) (Lysyl-hydroxylase JMJD6) (Peptide-lysine 5-dioxygenase JMJD6) (Phosphatidylserine receptor) (Protein PTDSR)	JMJD6 KIAA0585 PTDSR	Homo sapiens (Human)	403	46,462	46.462	0.89816	0	0	0	0	0	0	0	0	0	0	0	0	0	0	0	0	0	0	0	0	0	0	0	0	0	0	0	0	0	0	0	0	0	0	3496	4114	5944	5941	6396
O75792	ADALYPVVSAASIC(UniMod:4)AK	RNH2A_HUMAN	reviewed	Ribonuclease H2 subunit A (RNase H2 subunit A) (EC 3.1.26.4) (Aicardi-Goutieres syndrome 4 protein) (AGS4) (RNase H(35)) (Ribonuclease HI large subunit) (RNase HI large subunit) (Ribonuclease HI subunit A)	RNASEH2A RNASEHI RNHIA	Homo sapiens (Human)	299	33,395	33.395	0.941742	0	0	0	0	0	0	0	0	0	0	0	0	0	0	0	0	0	0	0	0	0	0	0	0	0	0	0	0	0	0	0	0	0	0	0	0	0	0	0
Q9BQ52	ADAPVALVVHM(UniMod:35)APASVLVDSR	RNZ2_HUMAN	reviewed	Zinc phosphodiesterase ELAC protein 2 (EC 3.1.26.11) (ElaC homolog protein 2) (Heredity prostate cancer protein 2) (Ribonuclease Z 2) (RNase Z 2) (tRNA 3 endonuclease 2) (tRNase Z 2)	ELAC2 HPC2	Homo sapiens (Human)	826	92,219	92.219	0.951709	0	0	0	0	0	0	0	0	0	0	0	0	0	0	0	0	0	0	0	0	0	0	0	0	0	0	0	0	0	0	0	0	0	0	0	0	0	0	0
Q9BQ52	ADAPVALVVHMAPASVLVDSR	RNZ2_HUMAN	reviewed	Zinc phosphodiesterase ELAC protein 2 (EC 3.1.26.11) (ElaC homolog protein 2) (Heredity prostate cancer protein 2) (Ribonuclease Z 2) (RNase Z 2) (tRNA 3 endonuclease 2) (tRNase Z 2)	ELAC2 HPC2	Homo sapiens (Human)	826	92,219	92.219	0.965381	0	0	0	0	0	0	0	0	0	0	0	0	0	0	0	0	0	0	0	0	0	0	0	0	0	0	0	0	0	0	0	0	0	0	0	1409	2114	1461	1746
O95433	ADATNVNNWHWTER	AHSA1_HUMAN	reviewed	Activator of 90 kDa heat shock protein ATPase homolog 1 (AHA1) (p38)	AHSA1 C14orf3 HSPC322	Homo sapiens (Human)	338	38,274	38.274	0.976312	0	0	0	0	0	0	0	0	0	0	0	0	0	0	0	0	0	0	0	0	0	0	0	0	0	0	0	0	0	0	0	0	0	0	0	0	0	0	0
Q99504	ADATSSQDSELER	EYA3_HUMAN	reviewed	Eyes absent homolog 3 (EC 3.1.3.48)	EYA3	Homo sapiens (Human)	573	62,663	62.663	0.768292	0	0	0	0	0	0	0	0	0	0	0	0	0	0	0	0	0	0	0	0	0	0	0	0	0	0	0	0	0	0	0	0	0	0	0	0	0	0	0
P49411	ADAVQDSEM(UniMod:35)VELVELEIR	EFTU_HUMAN	reviewed	Elongation factor Tu, mitochondrial (EF-Tu) (P43)	TUFM	Homo sapiens (Human)	452	49,542	49.542	0.717914	0	0	0	0	0	0	0	0	0	0	0	0	0	0	0	0	0	0	0	0	0	0	0	0	0	0	0	0	0	0	0	0	0	0	0	0	0	0	0
P49411	ADAVQDSEMVELVELEIR	EFTU_HUMAN	reviewed	Elongation factor Tu, mitochondrial (EF-Tu) (P43)	TUFM	Homo sapiens (Human)	452	49,542	49.542	0.930213	0	0	2210	4454	5573	4027	5681	4307	6949	6546	4868	5550	4980	3157	3866	3441	0	0	0	0	2692	2475	4113	3353	6533	2210	3761	2312	120	2187	2592	2595	2216	2455	2310	2752	3742	3909	0
O43747	ADC(UniMod:4)ASGIFLAAEK	AP1G1_HUMAN	reviewed	AP-1 complex subunit gamma-1 (Adaptor protein complex AP-1 subunit gamma-1) (Adaptor-related protein complex 1 subunit gamma-1) (Clathrin assembly protein complex 1 gamma-1 large chain) (Gamma1-adaptin) (Golgi adaptor HA1/AP1 adaptin subunit gamma-1)	AP1G1 ADTG CLAPG1	Homo sapiens (Human)	822	91,351	91.351	0.974094	0	0	0	0	0	0	0	0	0	0	0	0	0	0	0	0	0	0	0	0	0	0	0	0	0	0	0	0	0	0	0	0	0	3558	8230	22281	28841	21565	13489
P46063	ADC(UniMod:4)ILYYGFGDIFR	RECQ1_HUMAN	reviewed	ATP-dependent DNA helicase Q1 (EC 3.6.4.12) (DNA helicase, RecQ-like type 1) (RecQ1) (DNA-dependent ATPase Q1) (RecQ protein-like 1)	RECQL RECQ1 RECQL1	Homo sapiens (Human)	649	73,457	73.457	0.889707	0	0	0	0	0	0	0	0	0	0	0	0	0	0	0	0	0	0	0	0	0	0	0	0	0	0	0	0	0	0	0	0	0	0	0	0	0	0	0
Q99719	ADC(UniMod:4)LVPSEIR	SEPT5_HUMAN	reviewed	Septin-5 (Cell division control-related protein 1) (CDCrel-1) (Peanut-like protein 1)	SEPT5 PNUTL1	Homo sapiens (Human)	369	42,777	42.777	0.712146	0	0	0	0	0	0	0	0	0	0	0	0	0	0	0	0	0	0	0	7153	5371	3915	4260	2717	4186	0	0	0	0	0	0	0	0	0	0	0	0	0	0
P23381	ADC(UniMod:4)PPGNPAPTSNHGPDATEAEEDFVDPWTVQTSSAK	SYWC_HUMAN	reviewed	Tryptophan--tRNA ligase, cytoplasmic (EC 6.1.1.2) (Interferon-induced protein 53) (IFP53) (Tryptophanyl-tRNA synthetase) (TrpRS) (hWRS) [Cleaved into: T1-TrpRS; T2-TrpRS]	WARS IFI53 WRS	Homo sapiens (Human)	471	53,165	53.165	0.964607	0	0	0	0	0	0	0	0	0	0	0	0	0	0	0	0	0	0	0	0	0	0	0	0	0	0	0	0	0	0	0	0	0	0	0	0	0	0	0
P22307	ADC(UniMod:4)TITMADSDFLALMTGK	NLTP_HUMAN	reviewed	Non-specific lipid-transfer protein (NSL-TP) (EC 2.3.1.176) (Propanoyl-CoA C-acyltransferase) (SCP-chi) (SCPX) (Sterol carrier protein 2) (SCP-2) (Sterol carrier protein X) (SCP-X)	SCP2	Homo sapiens (Human)	547	58,994	58.994	0.358928	0	0	0	0	0	0	0	0	0	0	0	0	0	0	0	0	0	0	0	0	0	0	0	0	0	0	0	0	0	0	0	0	0	0	0	0	0	0	0
Q7KZF4	ADDADEFGYSR	SND1_HUMAN	reviewed	Staphylococcal nuclease domain-containing protein 1 (100 kDa coactivator) (EBNA2 coactivator p100) (Tudor domain-containing protein 11) (p100 co-activator)	SND1 TDRD11	Homo sapiens (Human)	910	101,997	101.997	0.959727	0	0	0	0	0	0	0	0	0	0	0	0	0	0	0	0	0	0	0	0	0	0	0	0	0	0	0	0	0	0	0	0	0	0	0	0	0	0	0
P04075	ADDGRPFPQVIK	ALDOA_HUMAN	reviewed	Fructose-bisphosphate aldolase A (EC 4.1.2.13) (Lung cancer antigen NY-LU-1) (Muscle-type aldolase)	ALDOA ALDA	Homo sapiens (Human)	364	39,420	39.42	0.98515	0	0	0	0	0	0	0	0	0	0	0	0	0	0	0	0	0	0	0	0	0	0	0	0	0	0	0	0	0	0	0	0	0	0	0	0	0	0	3201
O95202	ADDKLIAEEGVDSLNVK	LETM1_HUMAN	reviewed	LETM1 and EF-hand domain-containing protein 1, mitochondrial (Leucine zipper-EF-hand-containing transmembrane protein 1)	LETM1	Homo sapiens (Human)	739	83,354	83.354	0.756062	0	0	0	10490	12273	12574	15056	13821	16017	20051	19628	19020	17284	16521	15337	10850	12869	17353	12951	14442	11912	13736	12316	10697	14078	10080	11154	10817	7312	7206	6668	4564	5222	5447	5612	5803	4933	4669	5402
P52564	ADDLEPIM(UniMod:35)ELGR	MP2K6_HUMAN	reviewed	Dual specificity mitogen-activated protein kinase kinase 6 (MAP kinase kinase 6) (MAPKK 6) (EC 2.7.12.2) (MAPK/ERK kinase 6) (MEK 6) (Stress-activated protein kinase kinase 3) (SAPK kinase 3) (SAPKK-3) (SAPKK3)	MAP2K6 MEK6 MKK6 PRKMK6 SKK3	Homo sapiens (Human)	334	37,492	37.492	0.917533	0	0	0	0	0	0	0	0	0	0	0	0	0	0	0	0	0	0	0	0	0	0	0	0	0	0	0	0	0	0	0	0	0	0	0	0	0	0	0
P52564	ADDLEPIMELGR	MP2K6_HUMAN	reviewed	Dual specificity mitogen-activated protein kinase kinase 6 (MAP kinase kinase 6) (MAPKK 6) (EC 2.7.12.2) (MAPK/ERK kinase 6) (MEK 6) (Stress-activated protein kinase kinase 3) (SAPK kinase 3) (SAPKK-3) (SAPKK3)	MAP2K6 MEK6 MKK6 PRKMK6 SKK3	Homo sapiens (Human)	334	37,492	37.492	0.928998	0	0	0	0	0	0	0	0	0	0	0	0	0	0	0	0	0	0	0	0	0	0	0	0	0	0	0	0	0	0	0	0	0	0	0	0	0	0	0
P00441	ADDLGKGGNEESTK	SODC_HUMAN	reviewed	Superoxide dismutase [Cu-Zn] (EC 1.15.1.1) (Superoxide dismutase 1) (hSod1)	SOD1	Homo sapiens (Human)	154	15,936	15.936	0.931154	0	0	0	0	0	0	0	0	0	0	0	0	0	0	0	0	0	0	0	0	0	0	0	0	0	0	0	0	0	0	0	0	0	0	0	0	0	0	0
O75821	ADDNATIR	EIF3G_HUMAN	reviewed	Eukaryotic translation initiation factor 3 subunit G (eIF3g) (Eukaryotic translation initiation factor 3 RNA-binding subunit) (eIF-3 RNA-binding subunit) (Eukaryotic translation initiation factor 3 subunit 4) (eIF-3-delta) (eIF3 p42) (eIF3 p44)	EIF3G EIF3S4	Homo sapiens (Human)	320	35,611	35.611	0.825647	0	0	0	0	0	0	0	0	0	0	0	0	0	0	0	0	0	0	642	4469	3401	4376	0	0	0	0	0	0	0	0	0	0	0	0	0	0	0	0	0
Q12888	ADDPLRLDQELQQPQTQEK	TP53B_HUMAN	reviewed	Tumor suppressor p53-binding protein 1 (53BP1) (p53-binding protein 1) (p53BP1)	TP53BP1	Homo sapiens (Human)	1972	213,574	213.574	0.959657	0	2405	4158	11210	23291	28346	27201	17984	13546	11758	5301	5766	0	0	0	0	0	0	0	0	0	0	0	0	0	0	0	0	0	0	0	0	0	0	0	0	0	0	0
Q00610	ADDPSSYM(UniMod:35)EVVQAANTSGNWEELVK	CLH1_HUMAN	reviewed	Clathrin heavy chain 1 (Clathrin heavy chain on chromosome 17) (CLH-17)	CLTC CLH17 CLTCL2 KIAA0034	Homo sapiens (Human)	1675	191,615	191.615	0.936555	0	0	0	0	0	0	0	0	7932	10639	9264	4959	502	0	0	0	0	0	0	0	0	0	0	0	0	0	0	0	0	0	0	0	0	0	0	0	0	0	0
Q00610	ADDPSSYMEVVQAANTSGNWEELVK	CLH1_HUMAN	reviewed	Clathrin heavy chain 1 (Clathrin heavy chain on chromosome 17) (CLH-17)	CLTC CLH17 CLTCL2 KIAA0034	Homo sapiens (Human)	1675	191,615	191.615	0.950783	0	0	2188	3791	4396	5431	7040	11739	36885	56343	46651	33992	16295	7076	4370	2615	3441	2111	2738	1867	1504	1528	1245	0	0	0	0	0	0	0	0	0	0	0	0	0	0	0	0
Q15370	ADDTFEALC(UniMod:4)IEPFSSPPELPDVMKPQDSGSSANEQAVQ	ELOB_HUMAN	reviewed	Transcription elongation factor B polypeptide 2 (Elongin 18 kDa subunit) (Elongin-B) (EloB) (RNA polymerase II transcription factor SIII subunit B) (SIII p18)	TCEB2	Homo sapiens (Human)	118	13,133	13.133	0.712567	0	0	0	0	0	0	0	0	0	0	0	0	0	0	0	0	0	0	0	0	0	0	0	0	0	0	0	0	0	0	0	0	0	0	0	0	0	0	0
Q9Y2W2	ADDTSAATIEK	WBP11_HUMAN	reviewed	WW domain-binding protein 11 (WBP-11) (Npw38-binding protein) (NpwBP) (SH3 domain-binding protein SNP70) (Splicing factor that interacts with PQBP-1 and PP1)	WBP11 NPWBP SIPP1 SNP70	Homo sapiens (Human)	641	69,998	69.998	0.691184	0	0	0	0	0	0	0	0	0	0	0	0	0	0	0	0	0	0	0	0	0	0	0	0	0	0	0	0	0	0	0	0	720	480	781	521	0	782	1042
Q9P2B2	ADDVRPEVTWSFSR	FPRP_HUMAN	reviewed	Prostaglandin F2 receptor negative regulator (CD9 partner 1) (CD9P-1) (Glu-Trp-Ile EWI motif-containing protein F) (EWI-F) (Prostaglandin F2-alpha receptor regulatory protein) (Prostaglandin F2-alpha receptor-associated protein) (CD antigen CD315)	PTGFRN CD9P1 EWIF FPRP KIAA1436	Homo sapiens (Human)	879	98,556	98.556	0.88596	0	0	0	0	7043	7214	9432	9264	10031	10691	10748	12333	10030	7077	5794	4984	6037	7612	0	0	0	0	0	0	0	0	0	0	0	0	0	0	0	0	0	0	0	0	0
P61421	ADDYEQVK	VA0D1_HUMAN	reviewed	V-type proton ATPase subunit d 1 (V-ATPase subunit d 1) (32 kDa accessory protein) (V-ATPase 40 kDa accessory protein) (V-ATPase AC39 subunit) (p39) (Vacuolar proton pump subunit d 1)	ATP6V0D1 ATP6D VPATPD	Homo sapiens (Human)	351	40,329	40.329	0.516923	0	0	0	0	0	0	986	1025	1101	0	1004	964	622	0	0	0	0	0	0	0	0	0	0	0	0	0	0	0	0	0	0	0	0	0	0	0	0	0	0
Q9Y3Z3	ADDYIEITGAGGK	SAMH1_HUMAN	reviewed	Deoxynucleoside triphosphate triphosphohydrolase SAMHD1 (dNTPase) (EC 3.1.5.-) (Dendritic cell-derived IFNG-induced protein) (DCIP) (Monocyte protein 5) (MOP-5) (SAM domain and HD domain-containing protein 1)	SAMHD1 MOP5	Homo sapiens (Human)	626	72,201	72.201	0.865786	0	0	0	0	0	0	0	0	0	0	0	0	0	0	0	0	0	0	0	0	0	0	0	0	0	0	0	0	0	0	0	0	0	0	0	0	0	0	2912
Q9Y3Z3	ADDYIEITGAGGKK	SAMH1_HUMAN	reviewed	Deoxynucleoside triphosphate triphosphohydrolase SAMHD1 (dNTPase) (EC 3.1.5.-) (Dendritic cell-derived IFNG-induced protein) (DCIP) (Monocyte protein 5) (MOP-5) (SAM domain and HD domain-containing protein 1)	SAMHD1 MOP5	Homo sapiens (Human)	626	72,201	72.201	0.873432	0	0	0	0	0	0	0	0	0	0	0	0	0	0	0	0	0	0	0	0	0	0	0	0	0	0	0	0	0	0	0	0	0	0	0	0	0	0	3802
P49327	ADEASELAC(UniMod:4)PTPK	FAS_HUMAN	reviewed	Fatty acid synthase (EC 2.3.1.85) [Includes: [Acyl-carrier-protein] S-acetyltransferase (EC 2.3.1.38); [Acyl-carrier-protein] S-malonyltransferase (EC 2.3.1.39); 3-oxoacyl-[acyl-carrier-protein] synthase (EC 2.3.1.41); 3-oxoacyl-[acyl-carrier-protein] reductase (EC 1.1.1.100); 3-hydroxyacyl-[acyl-carrier-protein] dehydratase (EC 4.2.1.59); Enoyl-[acyl-carrier-protein] reductase (EC 1.3.1.39); Ole…	FASN FAS	Homo sapiens (Human)	2511	273,427	273.427	0.97408	0	620	1465	2756	3923	3714	4511	4861	4909	6512	5517	5912	4350	4739	4566	3138	4304	5681	4238	5214	4990	5997	7314	6599	11398	16400	25781	34380	25581	50660	76614	194122	488034	834123	641767	340481	159298	89778	43975
P49327	ADEASELAC(UniMod:4)PTPKEDGLAQQQTQLNLR	FAS_HUMAN	reviewed	Fatty acid synthase (EC 2.3.1.85) [Includes: [Acyl-carrier-protein] S-acetyltransferase (EC 2.3.1.38); [Acyl-carrier-protein] S-malonyltransferase (EC 2.3.1.39); 3-oxoacyl-[acyl-carrier-protein] synthase (EC 2.3.1.41); 3-oxoacyl-[acyl-carrier-protein] reductase (EC 1.1.1.100); 3-hydroxyacyl-[acyl-carrier-protein] dehydratase (EC 4.2.1.59); Enoyl-[acyl-carrier-protein] reductase (EC 1.3.1.39); Ole…	FASN FAS	Homo sapiens (Human)	2511	273,427	273.427	0.482043	0	0	0	0	0	0	0	0	0	0	0	0	0	0	0	0	0	0	0	0	0	0	0	0	0	0	0	0	0	0	0	0	0	0	1326	1850	1424	0	0
P11498	ADEAYLIGR	PYC_HUMAN	reviewed	Pyruvate carboxylase, mitochondrial (EC 6.4.1.1) (Pyruvic carboxylase) (PCB)	PC	Homo sapiens (Human)	1178	129,634	129.634	0.926957	0	0	0	0	0	0	0	0	0	0	0	0	0	0	0	0	0	0	0	0	0	0	0	0	0	0	0	0	0	0	0	0	0	0	0	0	0	0	0
Q9ULE6	ADEDFVSYTPR	PALD_HUMAN	reviewed	Paladin	PALD1 KIAA1274 PALD	Homo sapiens (Human)	856	96,754	96.754	0.944321	0	0	0	0	0	0	0	0	0	0	0	0	0	0	0	0	0	0	0	0	0	0	0	0	0	0	0	0	0	0	0	0	0	0	0	0	0	0	0
P48739	ADEDPALFQSVK	PIPNB_HUMAN	reviewed	Phosphatidylinositol transfer protein beta isoform (PI-TP-beta) (PtdIns transfer protein beta) (PtdInsTP beta)	PITPNB	Homo sapiens (Human)	271	31,540	31.54	0.454944	0	0	0	0	0	0	0	0	0	0	0	2397	3498	2763	2733	2208	2751	3740	2943	4487	2656	3438	3872	3410	5109	3241	3222	3808	2273	2708	2594	0	2614	3360	3409	3616	2864	3113	2410
P61970	ADEDPIM(UniMod:35)GFHQMFLLK	NTF2_HUMAN	reviewed	Nuclear transport factor 2 (NTF-2) (Placental protein 15) (PP15)	NUTF2 NTF2	Homo sapiens (Human)	127	14,478	14.478	0.94795	0	0	0	0	0	0	0	0	0	0	0	0	0	0	0	0	0	0	0	0	0	0	0	0	0	0	0	0	0	0	0	0	0	0	0	0	0	0	0
P61970	ADEDPIMGFHQM(UniMod:35)FLLK	NTF2_HUMAN	reviewed	Nuclear transport factor 2 (NTF-2) (Placental protein 15) (PP15)	NUTF2 NTF2	Homo sapiens (Human)	127	14,478	14.478	0.968287	0	0	0	0	0	0	0	0	0	0	0	0	0	0	0	0	0	0	0	0	0	0	0	0	0	0	0	0	0	0	0	0	0	0	0	0	0	0	0
P61970	ADEDPIMGFHQMFLLK	NTF2_HUMAN	reviewed	Nuclear transport factor 2 (NTF-2) (Placental protein 15) (PP15)	NUTF2 NTF2	Homo sapiens (Human)	127	14,478	14.478	0.965905	0	0	0	0	0	0	0	0	0	0	0	0	0	0	0	0	0	0	0	0	0	0	0	0	0	0	0	0	0	0	0	0	0	0	0	0	0	0	0
Q9NPD8	ADEEEMLDNLPEAGDSR	UBE2T_HUMAN	reviewed	Ubiquitin-conjugating enzyme E2 T (EC 2.3.2.23) (Cell proliferation-inducing gene 50 protein) (E2 ubiquitin-conjugating enzyme T) (Ubiquitin carrier protein T) (Ubiquitin-protein ligase T)	UBE2T HSPC150 PIG50	Homo sapiens (Human)	197	22,521	22.521	0.976782	0	0	0	0	0	0	0	0	0	0	0	0	0	0	0	0	0	0	0	0	0	0	0	0	0	0	0	0	0	0	0	0	0	0	0	0	0	0	0
Q96AT1	ADEEPTPADGR	K1143_HUMAN	reviewed	Uncharacterized protein KIAA1143	KIAA1143	Homo sapiens (Human)	154	17,465	17.465	0.899845	0	0	0	0	0	0	0	0	0	0	0	0	0	0	0	0	0	0	0	0	0	0	0	0	0	0	0	0	0	0	0	0	0	0	0	0	0	0	0
Q06830	ADEGISFR	PRDX1_HUMAN	reviewed	Peroxiredoxin-1 (EC 1.11.1.15) (Natural killer cell-enhancing factor A) (NKEF-A) (Proliferation-associated gene protein) (PAG) (Thioredoxin peroxidase 2) (Thioredoxin-dependent peroxide reductase 2)	PRDX1 PAGA PAGB TDPX2	Homo sapiens (Human)	199	22,110	22.11	0.878056	0	5692	11042	20338	23371	25046	28860	25852	26701	29438	28433	28110	24652	22867	19724	16338	19243	24988	18029	23938	21236	26309	25731	22567	29109	25637	25323	28466	25034	29892	26024	24215	30676	45910	53468	61742	72710	86696	103259
Q96BI3	ADEGLASLSEDGR	APH1A_HUMAN	reviewed	Gamma-secretase subunit APH-1A (APH-1a) (Aph-1alpha) (Presenilin-stabilization factor)	APH1A PSF CGI-78 UNQ579/PRO1141	Homo sapiens (Human)	265	28,996	28.996	0.578499	0	0	0	0	0	0	0	3830	4133	6818	4889	5060	5017	3749	3298	0	0	0	0	0	0	0	0	0	0	0	0	0	0	0	0	0	0	0	0	0	0	0	0
P13861	ADEHVIDQGDDGDNFYVIER	KAP2_HUMAN	reviewed	cAMP-dependent protein kinase type II-alpha regulatory subunit	PRKAR2A PKR2 PRKAR2	Homo sapiens (Human)	404	45,518	45.518	0.483042	0	4331	9458	20405	17427	8624	9718	7253	7392	7744	7726	7115	7590	6416	5751	4989	5707	7008	6210	7263	5955	6664	7992	7511	10519	7147	9087	9760	4507	0	0	0	0	0	0	0	0	4948	4996
P46939	ADELNQTGQILVEQMGK	UTRO_HUMAN	reviewed	Utrophin (Dystrophin-related protein 1) (DRP-1)	UTRN DMDL DRP1	Homo sapiens (Human)	3433	394,466	394.466	0.89329	0	0	0	0	0	0	0	2774	2972	3622	9384	12975	13021	10996	0	0	0	0	0	0	0	0	0	0	0	0	0	0	0	0	0	0	0	0	0	0	0	0	0
O75643	ADEVLEILK	U520_HUMAN	reviewed	U5 small nuclear ribonucleoprotein 200 kDa helicase (EC 3.6.4.13) (Activating signal cointegrator 1 complex subunit 3-like 1) (BRR2 homolog) (U5 snRNP-specific 200 kDa protein) (U5-200KD)	SNRNP200 ASCC3L1 HELIC2 KIAA0788	Homo sapiens (Human)	2136	244,508	244.508	0.802411	0	0	0	0	0	0	0	0	0	0	0	0	0	0	0	0	0	0	0	2251	2186	2797	4123	4494	4722	4527	4566	2696	1305	0	0	0	0	0	0	0	0	0	0
P14868	ADEVVWVR	SYDC_HUMAN	reviewed	Aspartate--tRNA ligase, cytoplasmic (EC 6.1.1.12) (Aspartyl-tRNA synthetase) (AspRS) (Cell proliferation-inducing gene 40 protein)	DARS PIG40	Homo sapiens (Human)	501	57,136	57.136	0.915557	0	18431	57951	137498	127133	86580	71129	57707	44836	57070	53572	61272	51664	40620	28788	18526	22361	27377	20972	23016	17997	15601	14374	10934	10694	7095	6121	6783	4127	5910	3782	2836	0	0	0	0	0	0	0
P11498	ADFAQAC(UniMod:4)QDAGVR	PYC_HUMAN	reviewed	Pyruvate carboxylase, mitochondrial (EC 6.4.1.1) (Pyruvic carboxylase) (PCB)	PC	Homo sapiens (Human)	1178	129,634	129.634	0.931097	0	0	0	0	0	0	0	0	0	0	0	0	0	0	0	0	0	0	0	0	0	0	0	0	0	0	0	0	0	0	0	0	0	0	0	0	0	0	0
P00390	ADFDNTVAIHPTSSEELVTLR	GSHR_HUMAN	reviewed	Glutathione reductase, mitochondrial (GR) (GRase) (EC 1.8.1.7)	GSR GLUR GRD1	Homo sapiens (Human)	522	56,257	56.257	0.952426	0	0	0	0	0	0	0	0	0	0	0	0	0	0	0	0	0	0	0	0	0	0	0	0	0	0	0	0	0	0	0	0	0	0	0	0	0	0	0
O95573	ADFFEDENGQR	ACSL3_HUMAN	reviewed	Long-chain-fatty-acid--CoA ligase 3 (EC 6.2.1.3) (Long-chain acyl-CoA synthetase 3) (LACS 3)	ACSL3 ACS3 FACL3 LACS3	Homo sapiens (Human)	720	80,420	80.42	0.777194	0	0	2959	3993	5612	6749	8723	10775	12076	12617	12522	14115	12188	12365	11120	9542	10330	15986	12945	16173	14176	15985	12445	9606	10449	8091	7884	7625	4254	5149	5201	3075	3859	5071	4932	3785	3596	4025	4170
Q8IZA0	ADFLIFR	K319L_HUMAN	reviewed	Dyslexia-associated protein KIAA0319-like protein (Adeno-associated virus receptor) (AAVR)	KIAA0319L AAVR KIAA1837 PP791	Homo sapiens (Human)	1049	115,658	115.658	0.627902	0	0	0	5491	6654	7063	6647	8271	6975	8502	6251	6913	5482	5271	3548	2676	3674	3179	2211	2394	1592	0	0	0	0	0	0	0	0	0	0	0	0	0	0	0	0	0	0
P26640	ADFPAGIPEC(UniMod:4)GTDALR	SYVC_HUMAN	reviewed	Valine--tRNA ligase (EC 6.1.1.9) (Protein G7a) (Valyl-tRNA synthetase) (ValRS)	VARS G7A VARS2	Homo sapiens (Human)	1264	140,476	140.476	0.901754	0	421	1266	4078	10462	10100	11923	4651	8208	16368	8229	20715	18038	20858	16168	14899	22532	97312	105300	138084	86513	86708	63605	44183	32441	3905	7132	4881	4647	6482	7377	2252	0	0	0	0	0	0	0
P61803	ADFQGISPER	DAD1_HUMAN	reviewed	Dolichyl-diphosphooligosaccharide--protein glycosyltransferase subunit DAD1 (Oligosaccharyl transferase subunit DAD1) (EC 2.4.99.18) (Defender against cell death 1) (DAD-1)	DAD1	Homo sapiens (Human)	113	12,497	12.497	0.960399	0	4718	8841	18276	21373	26048	33077	42486	39259	48683	56044	51082	41117	38964	32253	24011	28552	40417	32982	35142	28668	29246	26985	25252	26476	21466	20421	17937	12236	15122	12104	11244	12879	15179	15684	0	0	0	0
Q9NX40	ADFREPNAEVPRPIPHIGPDYIPTEEER	OCAD1_HUMAN	reviewed	OCIA domain-containing protein 1 (Ovarian carcinoma immunoreactive antigen)	OCIAD1 OCIA	Homo sapiens (Human)	245	27,626	27.626	0.867108	0	0	965	2070	14986	14564	20174	20529	23850	25325	20568	31270	22524	19440	17968	12105	15778	19169	15322	17974	10441	12251	11609	5839	10815	0	0	0	0	0	0	0	3136	3896	3125	3745	1570	3343	0
Q9NX40	ADFREPNAEVPRPIPHIGPDYIPTEEERR	OCAD1_HUMAN	reviewed	OCIA domain-containing protein 1 (Ovarian carcinoma immunoreactive antigen)	OCIAD1 OCIA	Homo sapiens (Human)	245	27,626	27.626	0.809722	0	0	0	1892	2417	2781	5503	7954	9252	10470	7861	9254	9636	8038	2742	0	6724	4315	7129	3914	2491	7951	3019	0	0	0	0	0	0	0	0	0	0	0	0	0	0	0	0
P35237	ADFSGMSQTDLSLSK	SPB6_HUMAN	reviewed	Serpin B6 (Cytoplasmic antiproteinase) (CAP) (Peptidase inhibitor 6) (PI-6) (Placental thrombin inhibitor)	SERPINB6 PI6 PTI	Homo sapiens (Human)	376	42,622	42.622	0.965059	0	0	0	0	0	0	0	0	0	0	0	0	0	0	0	0	0	0	0	0	0	0	0	0	0	0	0	0	0	0	0	0	0	0	0	0	0	0	0
Q9H2M9	ADFSPFGNSQGPSR	RBGPR_HUMAN	reviewed	Rab3 GTPase-activating protein non-catalytic subunit (RGAP-iso) (Rab3 GTPase-activating protein 150 kDa subunit) (Rab3-GAP p150) (Rab3-GAP150) (Rab3-GAP regulatory subunit)	RAB3GAP2 KIAA0839	Homo sapiens (Human)	1393	155,985	155.985	0.816641	0	0	0	0	0	0	0	3986	4839	5375	5965	6745	6730	5920	6436	3988	5674	8555	7573	10650	9596	10673	10036	10455	18210	11486	12658	12629	9702	9505	8245	5866	5210	5982	0	0	0	0	0
P49916	ADFTVVAGDEGSSTTGGSSEENKGPSGSAVSR	DNLI3_HUMAN	reviewed	DNA ligase 3 (EC 6.5.1.1) (DNA ligase III) (Polydeoxyribonucleotide synthase [ATP] 3)	LIG3	Homo sapiens (Human)	1009	112,907	112.907	0.868418	0	0	0	0	0	0	0	0	0	0	0	0	0	0	0	0	0	0	0	0	0	0	0	0	0	0	0	0	0	0	0	783	1043	1585	2432	3020	3487	2980	2012
Q14318	ADFVLAANSYDLAIK	FKBP8_HUMAN	reviewed	Peptidyl-prolyl cis-trans isomerase FKBP8 (PPIase FKBP8) (EC 5.2.1.8) (38 kDa FK506-binding protein) (38 kDa FKBP) (FKBP-38) (hFKBP38) (FK506-binding protein 8) (FKBP-8) (FKBPR38) (Rotamase)	FKBP8 FKBP38	Homo sapiens (Human)	412	44,562	44.562	0.834117	0	3930	7159	12262	16415	17451	24432	27488	26828	32278	42593	37333	37279	32289	24965	21783	26032	34526	35064	32367	27392	23777	23391	19286	30592	17828	17986	17462	9319	11129	8682	7961	9612	9228	8999	7864	6949	6758	7796
Q96F63	ADFYC(UniMod:4)AEVAR	CCD97_HUMAN	reviewed	Coiled-coil domain-containing protein 97	CCDC97	Homo sapiens (Human)	343	38,947	38.947	0.874794	0	0	0	0	0	0	0	0	0	0	0	0	0	0	3973	3119	3269	5784	4197	5610	0	0	0	0	0	0	0	0	0	0	0	0	0	0	0	0	0	0	0
Q07157	ADGATSDDLDLHDDR	ZO1_HUMAN	reviewed	Tight junction protein ZO-1 (Tight junction protein 1) (Zona occludens protein 1) (Zonula occludens protein 1)	TJP1 ZO1	Homo sapiens (Human)	1748	195,459	195.459	0.771252	0	0	0	0	0	0	0	0	0	0	0	0	0	0	0	0	0	0	0	0	2496	3111	3019	2777	3058	2570	2613	0	0	0	0	0	0	0	0	0	0	0	0
P52788	ADGETILK	SPSY_HUMAN	reviewed	Spermine synthase (SPMSY) (EC 2.5.1.22) (Spermidine aminopropyltransferase)	SMS	Homo sapiens (Human)	366	41,268	41.268	0.953204	0	0	0	0	0	0	0	0	0	0	0	0	0	0	0	0	0	0	0	0	0	0	0	0	0	0	0	0	0	0	0	0	0	0	0	0	0	0	0
Q8TD16	ADGGTGDSSPSPGSSLPSPLSDPR	BICD2_HUMAN	reviewed	Protein bicaudal D homolog 2 (Bic-D 2)	BICD2 KIAA0699	Homo sapiens (Human)	824	93,533	93.533	0.865063	0	0	0	0	0	0	0	0	0	0	0	0	0	0	0	0	0	0	0	0	0	0	0	0	0	6079	11397	13520	991	0	0	0	0	0	0	0	0	0	0
P09622	ADGGTQVIDTK	DLDH_HUMAN	reviewed	Dihydrolipoyl dehydrogenase, mitochondrial (EC 1.8.1.4) (Dihydrolipoamide dehydrogenase) (Glycine cleavage system L protein)	DLD GCSL LAD PHE3	Homo sapiens (Human)	509	54,177	54.177	0.812781	0	0	360	722	1444	1792	1991	3425	7177	17215	25828	21294	13881	9305	5351	2555	2289	2494	1425	1447	1464	1547	963	881	1766	1022	0	1204	1364	1343	1584	1063	1604	1507	1384	1892	1769	2054	2070
Q9NRF8	ADGILVPGGFGIR	PYRG2_HUMAN	reviewed	CTP synthase 2 (EC 6.3.4.2) (CTP synthetase 2) (UTP--ammonia ligase 2)	CTPS2	Homo sapiens (Human)	586	65,678	65.678	0.947633	0	0	0	0	0	0	0	0	0	0	0	0	0	0	0	0	0	0	0	0	0	0	0	0	0	0	0	0	0	0	0	0	0	0	0	0	0	0	0
P13612	ADGISSTFSQR	ITA4_HUMAN	reviewed	Integrin alpha-4 (CD49 antigen-like family member D) (Integrin alpha-IV) (VLA-4 subunit alpha) (CD antigen CD49d)	ITGA4 CD49D	Homo sapiens (Human)	1032	114,900	114.9	0.733822	0	0	1423	4374	3694	5408	6632	7444	7363	7392	8101	7178	6507	6408	5730	4263	5266	0	0	0	0	0	0	0	0	0	0	0	0	0	0	0	0	0	0	0	0	0	0
Q96A35	ADGIVPETWIDGPK	RM24_HUMAN	reviewed	39S ribosomal protein L24, mitochondrial (L24mt) (MRP-L24)	MRPL24	Homo sapiens (Human)	216	24,915	24.915	0.915398	0	0	3005	5734	8893	10208	11562	10991	10409	12532	13029	15207	13641	13393	11957	11230	16232	26383	19564	19093	9320	8076	5143	0	0	0	0	0	0	0	0	0	0	0	0	0	0	0	0
Q96A35	ADGIVPETWIDGPKDTSVEDALER	RM24_HUMAN	reviewed	39S ribosomal protein L24, mitochondrial (L24mt) (MRP-L24)	MRPL24	Homo sapiens (Human)	216	24,915	24.915	0.927248	0	0	0	5136	7324	7153	7156	7195	6812	8356	9167	9001	8879	8300	6416	9027	12968	19426	14880	13699	7826	5163	2701	0	0	0	0	0	0	0	0	0	0	0	0	0	0	0	0
Q8N766	ADGLLGMFLK	EMC1_HUMAN	reviewed	ER membrane protein complex subunit 1	EMC1 KIAA0090 PSEC0263	Homo sapiens (Human)	993	111,759	111.759	0.930592	0	1244	2615	5587	8552	7545	9075	10480	11007	11280	11849	11932	9789	7300	5082	5070	5993	4664	5158	4136	3591	3324	2960	2722	4073	2053	2695	2050	1227	1850	923	1222	1726	1465	0	0	0	0	0
Q6ICG6	ADGNFLLYAHLTYVTLPLHR	K0930_HUMAN	reviewed	Uncharacterized protein KIAA0930	KIAA0930 C22orf9	Homo sapiens (Human)	404	45,794	45.794	0.900908	0	0	0	0	0	0	0	0	0	0	0	0	0	0	0	0	0	0	0	0	0	0	0	0	0	0	0	0	0	0	0	0	0	0	0	0	0	0	0
P55196	ADGSGYGSTLPPEK	AFAD_HUMAN	reviewed	Afadin (ALL1-fused gene from chromosome 6 protein) (Protein AF-6) (Afadin adherens junction formation factor)	AFDN AF6 MLLT4	Homo sapiens (Human)	1824	206,804	206.804	0.851347	0	0	0	0	0	0	0	0	0	0	0	0	0	0	0	0	0	0	0	0	0	921	761	781	881	400	501	4304	3240	2951	1977	1044	403	1164	520	80	140	0	0
Q13308	ADGSSLPEWVTDNAGTLHFAR	PTK7_HUMAN	reviewed	Inactive tyrosine-protein kinase 7 (Colon carcinoma kinase 4) (CCK-4) (Protein-tyrosine kinase 7) (Pseudo tyrosine kinase receptor 7) (Tyrosine-protein kinase-like 7)	PTK7 CCK4	Homo sapiens (Human)	1070	118,392	118.392	0.893649	0	0	0	5903	6764	8698	10450	9891	11221	11746	12112	12964	11441	7592	6979	4578	6171	9047	7619	8699	4918	5347	5198	3788	6228	0	3519	4150	2549	3177	0	0	0	0	0	0	0	0	0
Q7Z6Z7	ADGTATAPPPR	HUWE1_HUMAN	reviewed	E3 ubiquitin-protein ligase HUWE1 (EC 2.3.2.26) (ARF-binding protein 1) (ARF-BP1) (HECT, UBA and WWE domain-containing protein 1) (HECT-type E3 ubiquitin transferase HUWE1) (Homologous to E6AP carboxyl terminus homologous protein 9) (HectH9) (Large structure of UREB1) (LASU1) (Mcl-1 ubiquitin ligase E3) (Mule) (Upstream regulatory element-binding protein 1) (URE-B1) (URE-binding protein 1)	HUWE1 KIAA0312 KIAA1578 UREB1 HSPC272	Homo sapiens (Human)	4374	481,891	481.891	0.960902	0	0	0	0	0	0	0	0	0	0	0	0	0	0	0	0	0	0	0	0	0	0	0	1487	3422	4431	5892	5537	2394	1385	302	0	0	0	0	0	0	0	0
Q92692	ADGVTVTC(UniMod:4)K	NECT2_HUMAN	reviewed	Nectin-2 (Herpes virus entry mediator B) (Herpesvirus entry mediator B) (HveB) (Nectin cell adhesion molecule 2) (Poliovirus receptor-related protein 2) (CD antigen CD112)	NECTIN2 HVEB PRR2 PVRL2	Homo sapiens (Human)	538	57,742	57.742	0.32356	0	0	0	0	0	0	0	0	0	0	0	0	0	0	0	0	0	0	0	441	621	520	0	0	0	621	280	561	0	0	0	0	0	0	440	540	442	341	0
O94888	ADGVVEGIDVNGPK	UBXN7_HUMAN	reviewed	UBX domain-containing protein 7	UBXN7 KIAA0794 UBXD7	Homo sapiens (Human)	489	54,862	54.862	0.926652	0	0	0	0	0	0	0	0	0	0	0	0	0	0	0	0	0	0	0	0	0	0	0	0	0	0	0	0	0	0	0	0	0	0	0	0	0	0	0
P61247	ADGYEPPVQESV	RS3A_HUMAN	reviewed	40S ribosomal protein S3a (v-fos transformation effector protein) (Fte-1)	RPS3A FTE1 MFTL	Homo sapiens (Human)	264	29,945	29.945	0.975386	0	14039	33169	76942	86465	102765	110472	86140	74541	82517	93846	126090	128650	149626	153453	104455	95561	76153	39705	29043	16402	13497	10080	8154	8021	5174	5228	3780	2115	2905	2511	1853	2435	1970	1447	0	0	380	542
Q9NYB0	ADGYPIWSR	TE2IP_HUMAN	reviewed	Telomeric repeat-binding factor 2-interacting protein 1 (TERF2-interacting telomeric protein 1) (TRF2-interacting telomeric protein 1) (Dopamine receptor-interacting protein 5) (Repressor/activator protein 1 homolog) (RAP1 homolog) (hRap1)	TERF2IP DRIP5 RAP1 PP8000	Homo sapiens (Human)	399	44,260	44.26	0.596597	0	0	0	0	0	8644	10124	8149	8084	0	8829	10746	8530	0	0	4938	4931	5853	0	0	0	4968	5317	2528	5575	766	3790	0	3285	3980	15793	6618	5428	1738	0	0	0	0	0
Q9H008	ADGYVDNLAEAVDLLLQHADK	LHPP_HUMAN	reviewed	Phospholysine phosphohistidine inorganic pyrophosphate phosphatase (hLHPP) (EC 3.1.3.-) (EC 3.6.1.1)	LHPP	Homo sapiens (Human)	270	29,165	29.165	0.93432	0	0	0	0	0	0	0	0	0	0	0	0	0	0	0	0	0	0	0	0	0	0	0	0	0	0	0	0	0	0	0	0	0	0	0	0	0	0	0
P62241	ADGYVLEGK	RS8_HUMAN	reviewed	40S ribosomal protein S8	RPS8 OK/SW-cl.83	Homo sapiens (Human)	208	24,205	24.205	0.962302	0	32098	75218	140580	162202	185346	186722	134777	109089	93584	77873	76454	77103	87021	81979	60305	65540	68235	32607	31713	21757	17682	13064	8428	11337	9372	8378	8198	4996	5729	5167	4377	4779	5831	4245	3768	3956	3916	3242
P62333	ADHDFVVQEDFM(UniMod:35)K	PRS10_HUMAN	reviewed	26S protease regulatory subunit 10B (26S proteasome AAA-ATPase subunit RPT4) (Proteasome 26S subunit ATPase 6) (Proteasome subunit p42)	PSMC6 SUG2	Homo sapiens (Human)	389	44,173	44.173	0.761532	0	580	1784	2332	0	3786	3914	4490	5165	6925	6910	4582	0	7673	5665	4582	6597	12031	7917	9401	7620	9621	8167	7756	9713	7520	6747	5166	3428	3241	2560	2853	3097	3125	0	0	2749	3398	2701
P62333	ADHDFVVQEDFMK	PRS10_HUMAN	reviewed	26S protease regulatory subunit 10B (26S proteasome AAA-ATPase subunit RPT4) (Proteasome 26S subunit ATPase 6) (Proteasome subunit p42)	PSMC6 SUG2	Homo sapiens (Human)	389	44,173	44.173	0.862762	0	3036	4154	9503	15554	14634	22664	23645	30813	35436	32132	39917	33418	30357	28142	25802	37545	53394	44693	45374	32760	32068	32635	26035	41012	24368	23483	17822	9489	11170	9388	7301	9271	9632	5652	0	0	9019	8736
P08865	ADHQPLTEASYVNLPTIALC(UniMod:4)NTDSPLR	RSSA_HUMAN	reviewed	40S ribosomal protein SA (37 kDa laminin receptor precursor) (37LRP) (37/67 kDa laminin receptor) (LRP/LR) (67 kDa laminin receptor) (67LR) (Colon carcinoma laminin-binding protein) (Laminin receptor 1) (LamR) (Laminin-binding protein precursor p40) (LBP/p40) (Multidrug resistance-associated protein MGr1-Ag) (NEM/1CHD4)	RPSA LAMBR LAMR1	Homo sapiens (Human)	295	32,854	32.854	0.981509	0	1607	2977	7107	8313	9632	12132	8596	13918	13121	13025	20732	23706	19261	23603	21013	28917	28511	18868	15411	7331	5139	4426	0	0	0	4198	4065	2229	0	0	0	0	0	0	6720	7894	8166	7829
Q5VW32	ADHTLSSLEPAYSAK	BROX_HUMAN	reviewed	BRO1 domain-containing protein BROX (BRO1 domain- and CAAX motif-containing protein)	BROX BROFTI C1orf58	Homo sapiens (Human)	411	46,476	46.476	0.991126	0	0	0	0	0	0	0	0	0	0	0	0	0	0	0	0	0	0	0	4699	5429	5192	4366	0	0	0	0	0	0	0	0	0	0	0	0	0	0	0	0
Q09666	ADIDVSGPK	AHNK_HUMAN	reviewed	Neuroblast differentiation-associated protein AHNAK (Desmoyokin)	AHNAK PM227	Homo sapiens (Human)	5890	629,101	629.101	0.790828	0	19326	37128	38050	45511	40922	38681	30148	23251	29718	15531	12408	9323	11406	9149	3969	9044	0	0	0	0	0	0	0	0	0	0	0	0	0	0	0	0	0	0	0	0	0	0
Q09666	ADIDVSGPKVDVDIPDVNIEGPDAK	AHNK_HUMAN	reviewed	Neuroblast differentiation-associated protein AHNAK (Desmoyokin)	AHNAK PM227	Homo sapiens (Human)	5890	629,101	629.101	0.795164	0	0	1062	3486	5126	5192	4544	0	0	0	0	0	0	0	0	0	0	0	0	0	0	0	0	0	0	0	0	0	0	0	0	0	0	0	0	0	0	0	0
Q09666	ADIDVSGPKVDVDVPDVNIEGPDAK	AHNK_HUMAN	reviewed	Neuroblast differentiation-associated protein AHNAK (Desmoyokin)	AHNAK PM227	Homo sapiens (Human)	5890	629,101	629.101	0.778151	0	0	0	2998	4572	2998	3058	0	0	0	0	0	0	0	0	0	0	0	0	0	0	0	0	0	0	0	0	0	0	0	0	0	0	0	0	0	0	0	0
Q09666	ADIDVSGPSVDTDAPDLDIEGPEGK	AHNK_HUMAN	reviewed	Neuroblast differentiation-associated protein AHNAK (Desmoyokin)	AHNAK PM227	Homo sapiens (Human)	5890	629,101	629.101	0.727557	0	0	0	8375	4918	13337	10258	0	0	0	0	0	0	0	0	0	0	0	0	0	0	0	0	0	0	0	0	0	0	0	0	0	0	0	0	0	0	0	0
P80303	ADIEEIK	NUCB2_HUMAN	reviewed	Nucleobindin-2 (DNA-binding protein NEFA) (Gastric cancer antigen Zg4) (Prepronesfatin) [Cleaved into: Nesfatin-1]	NUCB2 NEFA	Homo sapiens (Human)	420	50,196	50.196	0.919667	0	0	0	0	0	0	0	0	0	0	0	0	0	0	0	0	0	0	0	0	0	0	0	0	0	0	0	0	0	0	0	0	0	0	0	6156	6684	8562	9530
Q09666	ADIEISGPK	AHNK_HUMAN	reviewed	Neuroblast differentiation-associated protein AHNAK (Desmoyokin)	AHNAK PM227	Homo sapiens (Human)	5890	629,101	629.101	0.826373	0	3892	8204	13409	14973	15336	15189	10748	9334	0	0	0	0	0	0	0	0	0	0	0	0	0	0	0	0	0	0	0	0	0	0	0	0	0	0	0	0	0	0
O75369	ADIEMPFDPSK	FLNB_HUMAN	reviewed	Filamin-B (FLN-B) (ABP-278) (ABP-280 homolog) (Actin-binding-like protein) (Beta-filamin) (Filamin homolog 1) (Fh1) (Filamin-3) (Thyroid autoantigen) (Truncated actin-binding protein) (Truncated ABP)	FLNB FLN1L FLN3 TABP TAP	Homo sapiens (Human)	2602	278,164	278.164	0.933644	0	0	0	0	0	7573	12412	12756	13560	12549	15756	33785	40641	30184	17309	9347	9285	11054	11435	15178	37080	102422	121585	79036	48798	18513	8999	6501	0	0	2713	1771	1850	0	0	0	0	0	0
Q13439	ADIESLVTEK	GOGA4_HUMAN	reviewed	Golgin subfamily A member 4 (256 kDa golgin) (Golgin-245) (Protein 72.1) (Trans-Golgi p230)	GOLGA4	Homo sapiens (Human)	2230	261,140	261.14	0.953481	0	5250	11733	22406	19041	10035	6714	4556	0	0	0	0	0	0	0	0	0	0	0	0	0	0	0	0	0	0	0	0	0	0	0	0	0	0	0	0	0	0	0
P05198	ADIEVAC(UniMod:4)YGYEGIDAVK	IF2A_HUMAN	reviewed	Eukaryotic translation initiation factor 2 subunit 1 (Eukaryotic translation initiation factor 2 subunit alpha) (eIF-2-alpha) (eIF-2A) (eIF-2alpha)	EIF2S1 EIF2A	Homo sapiens (Human)	315	36,112	36.112	0.798031	0	0	0	0	0	0	0	0	0	0	0	0	0	0	0	0	0	0	0	1771	1547	1845	2330	2734	3942	2762	2131	2433	0	0	0	0	0	0	0	1745	2092	2370	2795
P61221	ADIFM(UniMod:35)FDEPSSYLDVK	ABCE1_HUMAN	reviewed	ATP-binding cassette sub-family E member 1 (2'-5'-oligoadenylate-binding protein) (HuHP68) (RNase L inhibitor) (Ribonuclease 4 inhibitor) (RNS4I)	ABCE1 RLI RNASEL1 RNASELI RNS4I OK/SW-cl.40	Homo sapiens (Human)	599	67,314	67.314	0.829788	0	0	0	0	0	0	0	0	0	0	0	0	0	0	0	0	0	0	0	0	0	0	0	0	0	0	0	0	0	0	0	0	0	0	0	0	0	0	0
P61221	ADIFMFDEPSSYLDVK	ABCE1_HUMAN	reviewed	ATP-binding cassette sub-family E member 1 (2'-5'-oligoadenylate-binding protein) (HuHP68) (RNase L inhibitor) (Ribonuclease 4 inhibitor) (RNS4I)	ABCE1 RLI RNASEL1 RNASELI RNS4I OK/SW-cl.40	Homo sapiens (Human)	599	67,314	67.314	0.950176	0	0	0	0	0	0	0	0	0	0	0	0	0	0	0	0	0	0	0	0	0	0	0	0	0	0	0	0	0	0	0	0	0	0	0	0	0	0	0
Q92896	ADIFVDPVLHTAC(UniMod:4)ALDIK	GSLG1_HUMAN	reviewed	Golgi apparatus protein 1 (CFR-1) (Cysteine-rich fibroblast growth factor receptor) (E-selectin ligand 1) (ESL-1) (Golgi sialoglycoprotein MG-160)	GLG1 CFR1 ESL1 MG160	Homo sapiens (Human)	1179	134,552	134.552	0.730819	0	1104	2886	5734	9739	7548	8641	7188	7785	8206	5437	4786	5468	4156	0	0	0	0	0	0	0	0	0	0	0	0	0	0	0	0	0	0	0	0	0	0	0	0	0
Q2NKX8	ADIGPNLDQLKDDEILR	ERC6L_HUMAN	reviewed	DNA excision repair protein ERCC-6-like (EC 3.6.4.12) (ATP-dependent helicase ERCC6-like) (PLK1-interacting checkpoint helicase) (Tumor antigen BJ-HCC-15)	ERCC6L PICH	Homo sapiens (Human)	1250	141,103	141.103	0.777323	0	0	0	0	0	0	0	0	0	0	0	0	0	0	0	0	0	0	0	0	0	0	0	0	0	0	0	0	0	0	0	2049	2474	2270	3905	3427	3189	4032	6138
Q9NSD9	ADIIHAC(UniMod:4)DIVEDAAIAYGYNNIQM(UniMod:35)TLPK	SYFB_HUMAN	reviewed	Phenylalanine--tRNA ligase beta subunit (EC 6.1.1.20) (Phenylalanyl-tRNA synthetase beta subunit) (PheRS)	FARSB FARSLB FRSB HSPC173	Homo sapiens (Human)	589	66,116	66.116	0.891333	0	0	0	0	0	0	0	0	0	0	0	0	0	0	0	0	0	0	0	0	0	0	0	0	0	0	0	0	0	0	0	0	0	0	0	0	0	0	6436
Q9NSD9	ADIIHAC(UniMod:4)DIVEDAAIAYGYNNIQMTLPK	SYFB_HUMAN	reviewed	Phenylalanine--tRNA ligase beta subunit (EC 6.1.1.20) (Phenylalanyl-tRNA synthetase beta subunit) (PheRS)	FARSB FARSLB FRSB HSPC173	Homo sapiens (Human)	589	66,116	66.116	0.895505	0	0	0	0	0	0	0	0	0	0	0	0	0	0	0	0	0	0	0	0	0	0	0	0	0	0	0	0	0	0	0	0	0	0	0	0	0	0	12099
Q53H82	ADIIYPGHGPVIHNAEAK	LACB2_HUMAN	reviewed	Endoribonuclease LACTB2 (EC 3.1.27.-) (Beta-lactamase-like protein 2)	LACTB2 CGI-83	Homo sapiens (Human)	288	32,806	32.806	0.962949	0	0	0	0	0	0	0	0	0	0	0	0	0	0	0	0	0	0	0	0	0	0	0	0	0	0	0	0	0	0	0	0	0	0	0	0	0	0	0
P52272	ADILEDK	HNRPM_HUMAN	reviewed	Heterogeneous nuclear ribonucleoprotein M (hnRNP M)	HNRNPM HNRPM NAGR1	Homo sapiens (Human)	730	77,516	77.516	0.797496	0	0	3214	5538	4820	0	0	0	0	0	0	0	0	0	0	0	0	0	0	0	0	0	0	0	0	0	0	0	0	0	0	0	0	0	0	0	0	0	0
P52272	ADILEDKDGK	HNRPM_HUMAN	reviewed	Heterogeneous nuclear ribonucleoprotein M (hnRNP M)	HNRNPM HNRPM NAGR1	Homo sapiens (Human)	730	77,516	77.516	0.87416	0	2072	3922	6845	6392	4881	3594	2430	2054	1768	0	1241	1024	661	0	0	0	0	0	0	0	0	0	0	1306	922	761	705	841	981	0	0	0	0	0	0	0	0	0
Q9H074	ADILQVGLR	PAIP1_HUMAN	reviewed	Polyadenylate-binding protein-interacting protein 1 (PABP-interacting protein 1) (PAIP-1) (Poly(A)-binding protein-interacting protein 1)	PAIP1	Homo sapiens (Human)	479	53,525	53.525	0.922527	0	0	0	0	0	0	0	0	0	0	0	0	0	0	0	0	0	0	0	0	0	0	0	0	0	0	0	0	0	0	0	0	0	0	0	0	2461	3789	4446
Q13740	ADIQMPFTC(UniMod:4)SVTYYGPSGQK	CD166_HUMAN	reviewed	CD166 antigen (Activated leukocyte cell adhesion molecule) (CD antigen CD166)	ALCAM MEMD	Homo sapiens (Human)	583	65,102	65.102	0.489796	0	0	0	0	0	0	5059	5052	5353	4812	4389	0	0	0	0	0	0	0	0	0	0	0	0	0	0	0	0	0	0	0	0	0	0	0	0	0	0	0	0
Q9NZD2	ADISGNITK	GLTP_HUMAN	reviewed	Glycolipid transfer protein (GLTP)	GLTP	Homo sapiens (Human)	209	23,850	23.85	0.785804	0	0	0	0	0	0	0	0	0	0	0	0	0	0	0	0	0	0	0	0	0	0	0	0	0	0	0	0	0	0	0	0	0	0	0	0	0	0	0
O95747	ADIWSFGITAIELATGAAPYHK	OXSR1_HUMAN	reviewed	Serine/threonine-protein kinase OSR1 (EC 2.7.11.1) (Oxidative stress-responsive 1 protein)	OXSR1 KIAA1101 OSR1	Homo sapiens (Human)	527	58,022	58.022	0.918504	0	0	0	0	0	0	0	0	0	0	0	0	0	0	0	0	0	0	0	0	0	0	0	0	0	0	0	0	0	0	0	0	0	0	0	0	0	0	0
Q9Y6E0	ADIWSLGITAIELAR	STK24_HUMAN	reviewed	Serine/threonine-protein kinase 24 (EC 2.7.11.1) (Mammalian STE20-like protein kinase 3) (MST-3) (STE20-like kinase MST3) [Cleaved into: Serine/threonine-protein kinase 24 36 kDa subunit (Mammalian STE20-like protein kinase 3 N-terminal) (MST3/N); Serine/threonine-protein kinase 24 12 kDa subunit (Mammalian STE20-like protein kinase 3 C-terminal) (MST3/C)]	STK24 MST3 STK3	Homo sapiens (Human)	443	49,308	49.308	0.916936	0	0	0	0	0	0	0	0	0	0	0	0	0	0	0	0	0	0	0	0	0	0	0	0	0	0	0	0	0	0	0	0	0	0	0	0	0	0	0
P06748	ADKDYHFKVDNDENEHQLSLR	NPM_HUMAN	reviewed	Nucleophosmin (NPM) (Nucleolar phosphoprotein B23) (Nucleolar protein NO38) (Numatrin)	NPM1 NPM	Homo sapiens (Human)	294	32,575	32.575	0.870024	0	2128	6957	28114	39102	50942	38774	31196	20389	13944	7563	8720	6140	5946	4525	3323	4070	6018	5079	5378	8934	10006	10903	6025	13582	9837	15001	12894	10597	15238	6298	16218	24073	24905	27224	26709	53144	81388	62739
P45954	ADKEGDYYVLNGSK	ACDSB_HUMAN	reviewed	Short/branched chain specific acyl-CoA dehydrogenase, mitochondrial (SBCAD) (EC 1.3.8.5) (2-methyl branched chain acyl-CoA dehydrogenase) (2-MEBCAD) (2-methylbutyryl-coenzyme A dehydrogenase) (2-methylbutyryl-CoA dehydrogenase)	ACADSB	Homo sapiens (Human)	432	47,485	47.485	0.909907	0	0	0	0	0	0	0	0	0	0	0	0	0	0	0	0	0	0	0	0	0	0	0	0	0	0	0	0	0	0	0	0	0	0	0	0	0	0	0
P56192	ADKNEVAAEVAK	SYMC_HUMAN	reviewed	Methionine--tRNA ligase, cytoplasmic (EC 6.1.1.10) (Methionyl-tRNA synthetase) (MetRS)	MARS	Homo sapiens (Human)	900	101,116	101.116	0.881439	0	15060	36220	62867	57804	41956	35486	33820	33226	38692	34428	30205	25977	24196	17032	10348	15274	19016	10115	12755	11779	10657	10277	6988	9456	7397	7286	7186	4411	5371	4418	3511	3854	3971	4761	2881	3685	3673	3283
P63313	ADKPDMGEIASFDK	TYB10_HUMAN	reviewed	Thymosin beta-10	TMSB10 PTMB10 THYB10	Homo sapiens (Human)	44	5,026	5.026	0.884443	0	0	0	0	0	0	0	0	0	0	0	0	0	0	0	0	0	0	0	0	0	0	0	0	0	0	0	0	0	0	0	0	0	0	0	0	0	0	0
Q99797	ADKPHQDC(UniMod:4)HFTIR	MIPEP_HUMAN	reviewed	Mitochondrial intermediate peptidase (MIP) (EC 3.4.24.59)	MIPEP MIP	Homo sapiens (Human)	713	80,641	80.641	0.895747	0	0	0	0	0	0	0	0	0	0	0	0	0	0	0	0	0	0	0	0	0	0	0	0	0	0	0	0	0	0	0	0	0	0	0	0	0	0	0
Q14204	ADLAAVEAK	DYHC1_HUMAN	reviewed	Cytoplasmic dynein 1 heavy chain 1 (Cytoplasmic dynein heavy chain 1) (Dynein heavy chain, cytosolic)	DYNC1H1 DHC1 DNCH1 DNCL DNECL DYHC KIAA0325	Homo sapiens (Human)	4646	532,408	532.408	0.920153	0	8164	14994	26311	33476	37071	40735	42647	48689	56205	52029	64950	87239	91014	61365	29148	22711	25249	12858	17738	14810	15441	14873	14582	20150	16992	17831	0	0	0	0	0	0	9521	5815	3730	0	0	0
P68036	ADLAEEYSK	UB2L3_HUMAN	reviewed	Ubiquitin-conjugating enzyme E2 L3 (EC 2.3.2.23) (E2 ubiquitin-conjugating enzyme L3) (L-UBC) (UbcH7) (Ubiquitin carrier protein L3) (Ubiquitin-conjugating enzyme E2-F1) (Ubiquitin-protein ligase L3)	UBE2L3 UBCE7 UBCH7	Homo sapiens (Human)	154	17,862	17.862	0.964783	0	0	0	0	0	0	0	0	0	0	0	0	0	0	0	0	0	0	0	0	0	0	0	0	0	0	0	0	0	0	0	0	0	0	0	0	0	0	0
P68036	ADLAEEYSKDR	UB2L3_HUMAN	reviewed	Ubiquitin-conjugating enzyme E2 L3 (EC 2.3.2.23) (E2 ubiquitin-conjugating enzyme L3) (L-UBC) (UbcH7) (Ubiquitin carrier protein L3) (Ubiquitin-conjugating enzyme E2-F1) (Ubiquitin-protein ligase L3)	UBE2L3 UBCE7 UBCH7	Homo sapiens (Human)	154	17,862	17.862	0.972916	0	0	0	0	0	0	0	0	0	0	0	0	0	0	0	0	0	0	0	0	0	0	0	0	0	0	0	0	0	0	0	0	0	0	0	0	0	0	0
Q8N1G4	ADLATAPPHVTVVR	LRC47_HUMAN	reviewed	Leucine-rich repeat-containing protein 47	LRRC47 KIAA1185	Homo sapiens (Human)	583	63,473	63.473	0.977766	0	0	0	2071	2612	1089	2953	3013	0	2335	1631	2028	0	0	0	0	0	0	0	0	0	0	0	0	0	0	0	0	0	0	0	0	0	0	0	0	0	0	0
Q09666	ADLDVSGPK	AHNK_HUMAN	reviewed	Neuroblast differentiation-associated protein AHNAK (Desmoyokin)	AHNAK PM227	Homo sapiens (Human)	5890	629,101	629.101	0.796516	0	19326	37128	60717	45511	40922	38681	30148	23251	29718	15531	12408	9323	11406	9149	6338	9044	0	0	0	0	0	0	0	0	0	0	0	0	0	0	0	0	0	0	0	0	0	0
Q09666	ADLDVSGPKVDIDVPDVNIEGPDAK	AHNK_HUMAN	reviewed	Neuroblast differentiation-associated protein AHNAK (Desmoyokin)	AHNAK PM227	Homo sapiens (Human)	5890	629,101	629.101	0.80308	0	1042	924	3484	4540	4325	3740	0	0	0	0	0	0	0	0	0	0	0	0	0	0	0	0	0	0	0	0	0	0	0	0	0	0	0	0	0	0	0	0
Q09666	ADLDVSGPKVDIDVPDVNIEGPEGK	AHNK_HUMAN	reviewed	Neuroblast differentiation-associated protein AHNAK (Desmoyokin)	AHNAK PM227	Homo sapiens (Human)	5890	629,101	629.101	0.80308	0	1042	924	3484	4540	4325	3740	0	0	0	0	0	0	0	0	0	0	0	0	0	0	0	0	0	0	0	0	0	0	0	0	0	0	0	0	0	0	0	0
Q09666	ADLDVSGPKVDVDVPDVNIEGPDAK	AHNK_HUMAN	reviewed	Neuroblast differentiation-associated protein AHNAK (Desmoyokin)	AHNAK PM227	Homo sapiens (Human)	5890	629,101	629.101	0.778151	0	0	0	2998	4572	2998	3058	0	0	0	0	0	0	0	0	0	0	0	0	0	0	0	0	0	0	0	0	0	0	0	0	0	0	0	0	0	0	0	0
P61106	ADLEAQR	RAB14_HUMAN	reviewed	Ras-related protein Rab-14	RAB14	Homo sapiens (Human)	215	23,897	23.897	0.543655	0	0	0	0	0	0	0	0	0	0	0	0	0	0	1926	461	1685	1827	2558	3201	1893	2233	0	0	0	1243	1205	1022	0	0	0	0	0	0	0	0	0	0	0
Q15031	ADLEGSLDSK	SYLM_HUMAN	reviewed	Probable leucine--tRNA ligase, mitochondrial (EC 6.1.1.4) (Leucyl-tRNA synthetase) (LeuRS)	LARS2 KIAA0028	Homo sapiens (Human)	903	101,976	101.976	0.963367	0	0	0	0	0	0	0	0	0	0	0	0	0	0	0	0	0	0	0	0	0	0	0	0	0	0	0	0	0	0	0	0	0	0	0	0	0	0	0
Q14997	ADLELPWRPLYDMVER	PSME4_HUMAN	reviewed	Proteasome activator complex subunit 4 (Proteasome activator PA200)	PSME4 KIAA0077	Homo sapiens (Human)	1843	211,334	211.334	0.889201	0	0	0	0	0	0	0	0	0	0	0	0	0	0	0	0	0	0	0	0	0	0	0	0	0	0	2636	3204	3245	5122	2314	0	0	0	0	0	0	0	0
Q8N573	ADLESESFRPNLSDPSELLLPDQIEK	OXR1_HUMAN	reviewed	Oxidation resistance protein 1	OXR1 Nbla00307	Homo sapiens (Human)	874	97,970	97.97	0.557801	0	0	0	0	0	0	0	0	0	0	0	0	0	1755	2237	1892	2971	4343	0	0	0	6990	4479	522	7755	4492	4691	0	2700	3749	3185	2181	1146	4744	0	0	0	0	4712
Q86XI2	ADLESLLQTPGGKPR	CNDG2_HUMAN	reviewed	Condensin-2 complex subunit G2 (Chromosome-associated protein G2) (CAP-G2) (hCAP-G2) (Leucine zipper protein 5) (Non-SMC condensin II complex subunit G2)	NCAPG2 LUZP5	Homo sapiens (Human)	1143	130,960	130.96	0.743379	0	2475	5479	12092	13775	12818	13608	10696	10922	11385	10632	10831	8696	7294	7670	5887	0	0	0	0	0	0	0	0	4408	3447	3196	3157	0	0	0	0	0	0	0	0	0	0	0
O75691	ADLFPILMR	UTP20_HUMAN	reviewed	Small subunit processome component 20 homolog (Down-regulated in metastasis protein) (Novel nucleolar protein 73) (NNP73) (Protein Key-1A6)	UTP20 DRIM	Homo sapiens (Human)	2785	318,385	318.385	0.486022	0	0	0	2663	2220	2920	2562	1938	2235	0	2254	2416	2174	985	1406	842	0	0	0	0	0	0	0	0	0	0	0	0	0	0	0	0	0	0	0	0	0	0	0
Q99523	ADLGALELWR	SORT_HUMAN	reviewed	Sortilin (100 kDa NT receptor) (Glycoprotein 95) (Gp95) (Neurotensin receptor 3) (NT3) (NTR3)	SORT1	Homo sapiens (Human)	831	92,068	92.068	0.641375	0	0	2450	4618	6340	7275	8068	9784	9720	10258	10790	9990	9556	7251	6180	5796	6100	7732	6137	7324	5219	4781	5631	4075	5224	2572	3316	2959	1970	2650	1944	0	0	0	0	0	0	0	0
Q09666	ADLGVSGPK	AHNK_HUMAN	reviewed	Neuroblast differentiation-associated protein AHNAK (Desmoyokin)	AHNAK PM227	Homo sapiens (Human)	5890	629,101	629.101	0.795516	0	2741	5047	8815	8359	7641	7951	7131	6670	4734	4012	2863	0	0	0	0	0	0	0	0	0	0	0	0	0	0	0	0	0	0	0	0	0	0	0	0	0	0	0
O95707	ADLHGAIISVTK	RPP29_HUMAN	reviewed	Ribonuclease P protein subunit p29 (hPOP4) (EC 3.1.26.5)	POP4 RPP29	Homo sapiens (Human)	220	25,425	25.425	0.940947	0	0	0	0	0	0	0	0	0	0	0	0	0	0	0	0	0	0	0	0	0	0	0	0	0	0	0	0	0	0	0	0	4072	8645	7778	3719	0	0	0
P99999	ADLIAYLK	CYC_HUMAN	reviewed	Cytochrome c	CYCS CYC	Homo sapiens (Human)	105	11,749	11.749	0.955233	0	0	0	0	0	0	0	0	0	0	0	0	0	0	0	0	0	0	0	0	0	0	0	0	0	0	0	0	0	0	0	0	0	0	0	0	0	0	0
Q8WUA4	ADLIPYQDSPEGPDHSSASSGVPNPPK	TF3C2_HUMAN	reviewed	General transcription factor 3C polypeptide 2 (TF3C-beta) (Transcription factor IIIC 110 kDa subunit) (TFIIIC 110 kDa subunit) (TFIIIC110) (Transcription factor IIIC subunit beta)	GTF3C2 KIAA0011	Homo sapiens (Human)	911	100,680	100.68	0.630325	0	0	0	1831	1026	10750	3130	7140	0	0	0	0	0	0	0	0	0	0	0	0	0	0	0	0	0	0	0	0	0	0	0	0	0	0	0	0	0	0	0
Q92888	ADLISEDVQR	ARHG1_HUMAN	reviewed	Rho guanine nucleotide exchange factor 1 (115 kDa guanine nucleotide exchange factor) (p115-RhoGEF) (p115RhoGEF) (Sub1.5)	ARHGEF1	Homo sapiens (Human)	912	102,435	102.435	0.797444	0	0	0	0	0	0	0	0	0	0	0	0	0	0	0	1769	2435	5068	0	0	0	0	4676	4218	4545	5952	7306	9058	8710	19219	30220	29839	23751	21761	13859	7880	4992	5782	0
Q8N3C0	ADLIVTTPEK	ASCC3_HUMAN	reviewed	Activating signal cointegrator 1 complex subunit 3 (EC 3.6.4.12) (ASC-1 complex subunit p200) (ASC1p200) (Helicase, ATP binding 1) (Trip4 complex subunit p200)	ASCC3 HELIC1	Homo sapiens (Human)	2202	251,460	251.46	0.50596	0	0	2976	4166	4927	4594	0	0	0	0	0	0	0	0	0	0	0	0	0	0	0	0	0	0	0	0	3620	4598	3635	5382	6223	6337	8131	9864	7400	6467	0	0	0
Q96CV9	ADLLGIVSELQLK	OPTN_HUMAN	reviewed	Optineurin (E3-14.7K-interacting protein) (FIP-2) (Huntingtin yeast partner L) (Huntingtin-interacting protein 7) (HIP-7) (Huntingtin-interacting protein L) (NEMO-related protein) (Optic neuropathy-inducing protein) (Transcription factor IIIA-interacting protein) (TFIIIA-IntP)	OPTN FIP2 GLC1E HIP7 HYPL NRP	Homo sapiens (Human)	577	65,921	65.921	0.956979	0	0	0	0	0	0	0	0	0	0	0	0	0	0	0	0	0	0	481	1480	2133	3266	10328	19511	41572	23214	22443	8206	2186	2435	1502	0	0	0	0	0	0	0	0
Q7Z406	ADLLLEPC(UniMod:4)SHYR	MYH14_HUMAN	reviewed	Myosin-14 (Myosin heavy chain 14) (Myosin heavy chain, non-muscle IIc) (Non-muscle myosin heavy chain IIc) (NMHC II-C)	MYH14 KIAA2034 FP17425	Homo sapiens (Human)	1995	227,871	227.871	0.947106	0	0	0	0	0	0	0	0	0	0	0	0	0	0	0	0	3011	7929	9189	8660	3274	2305	0	0	0	0	0	0	0	0	0	0	0	0	0	0	0	0	0
P08195	ADLLLSTQPGR	4F2_HUMAN	reviewed	4F2 cell-surface antigen heavy chain (4F2hc) (4F2 heavy chain antigen) (Lymphocyte activation antigen 4F2 large subunit) (Solute carrier family 3 member 2) (CD antigen CD98)	SLC3A2 MDU1	Homo sapiens (Human)	630	67,994	67.994	0.921212	0	1247	2562	4724	6544	8129	11586	12657	13044	15194	15244	13909	12781	10987	10223	7879	9564	11011	6786	8709	8458	8971	8511	6654	8500	6300	5253	5906	4029	3621	2896	2474	0	0	3498	3735	2940	0	0
P08195	ADLLLSTQPGREEGSPLELER	4F2_HUMAN	reviewed	4F2 cell-surface antigen heavy chain (4F2hc) (4F2 heavy chain antigen) (Lymphocyte activation antigen 4F2 large subunit) (Solute carrier family 3 member 2) (CD antigen CD98)	SLC3A2 MDU1	Homo sapiens (Human)	630	67,994	67.994	0.920519	0	3403	6817	13246	19884	22349	30610	35329	38540	38476	38580	40198	29261	33593	26450	21840	21429	31808	22367	25076	19744	21721	20863	17711	17111	13131	13229	12574	7619	9330	7456	6273	6056	6266	6363	5665	5897	6104	5867
Q9BQG0	ADLNIILSSPEQLELFLLAQQK	MBB1A_HUMAN	reviewed	Myb-binding protein 1A	MYBBP1A P160	Homo sapiens (Human)	1328	148,855	148.855	0.690156	0	0	0	2408	2713	2510	0	0	0	0	0	0	0	0	0	0	0	0	0	0	0	0	0	0	0	0	0	0	0	0	0	0	0	0	0	0	0	0	0
Q96C19	ADLNQGIGEPQSPSR	EFHD2_HUMAN	reviewed	EF-hand domain-containing protein D2 (Swiprosin-1)	EFHD2 SWS1	Homo sapiens (Human)	240	26,697	26.697	0.968593	0	0	0	0	0	0	0	0	0	0	0	0	0	0	0	0	0	0	0	0	0	0	0	0	0	0	0	0	0	0	0	0	0	0	0	0	0	0	0
Q96C19	ADLNQGIGEPQSPSRR	EFHD2_HUMAN	reviewed	EF-hand domain-containing protein D2 (Swiprosin-1)	EFHD2 SWS1	Homo sapiens (Human)	240	26,697	26.697	0.919241	0	0	0	0	0	0	0	0	0	0	0	0	0	0	0	0	0	0	0	0	0	0	0	0	0	0	0	0	0	0	0	0	0	0	0	0	0	0	0
Q8IXI1	ADLPEGVAVSGPSPAEFC(UniMod:4)R	MIRO2_HUMAN	reviewed	Mitochondrial Rho GTPase 2 (MIRO-2) (hMiro-2) (EC 3.6.5.-) (Ras homolog gene family member T2)	RHOT2 ARHT2 C16orf39	Homo sapiens (Human)	618	68,118	68.118	0.393083	0	0	0	0	0	0	0	0	0	0	0	8543	7637	6869	5472	4945	0	0	0	0	0	0	0	0	4614	280	980	0	1463	1469	845	0	0	0	0	0	0	0	0
Q15075	ADLQNHLDTAQNALQDK	EEA1_HUMAN	reviewed	Early endosome antigen 1 (Endosome-associated protein p162) (Zinc finger FYVE domain-containing protein 2)	EEA1 ZFYVE2	Homo sapiens (Human)	1411	162,466	162.466	0.973855	0	0	0	5086	5265	11697	62212	82891	44850	15918	10806	6218	4567	0	0	0	0	0	0	0	0	0	0	0	0	0	0	0	0	0	0	0	0	0	0	0	0	0	0
Q15075	ADLQNHLDTAQNALQDKQQELNK	EEA1_HUMAN	reviewed	Early endosome antigen 1 (Endosome-associated protein p162) (Zinc finger FYVE domain-containing protein 2)	EEA1 ZFYVE2	Homo sapiens (Human)	1411	162,466	162.466	0.926522	0	0	0	0	0	0	3140	3418	3535	0	0	0	0	0	0	0	0	0	0	0	0	0	0	0	0	0	0	0	0	0	0	0	0	0	0	0	0	0	0
Q17RN3	ADLSC(UniMod:4)LVPATSVAVR	FA98C_HUMAN	reviewed	Protein FAM98C	FAM98C	Homo sapiens (Human)	349	37,329	37.329	0.681408	0	0	0	0	0	0	0	0	0	0	0	0	0	0	0	0	0	0	0	0	0	0	0	0	0	0	0	0	0	0	0	0	0	0	0	0	0	0	0
P30740	ADLSGM(UniMod:35)SGAR	ILEU_HUMAN	reviewed	Leukocyte elastase inhibitor (LEI) (Monocyte/neutrophil elastase inhibitor) (EI) (M/NEI) (Peptidase inhibitor 2) (PI-2) (Serpin B1)	SERPINB1 ELANH2 MNEI PI2	Homo sapiens (Human)	379	42,742	42.742	0.888374	0	0	0	0	0	0	0	0	0	0	0	0	0	0	0	0	0	0	0	0	0	0	0	0	0	0	0	0	0	0	0	0	0	0	0	0	0	0	0
P30740	ADLSGMSGAR	ILEU_HUMAN	reviewed	Leukocyte elastase inhibitor (LEI) (Monocyte/neutrophil elastase inhibitor) (EI) (M/NEI) (Peptidase inhibitor 2) (PI-2) (Serpin B1)	SERPINB1 ELANH2 MNEI PI2	Homo sapiens (Human)	379	42,742	42.742	0.897911	0	0	0	0	0	0	0	0	0	0	0	0	0	0	0	0	0	0	0	0	0	0	0	0	0	0	0	0	0	0	0	0	0	0	0	0	0	0	0
Q86X10	ADLSIPDLHEIVTEELEER	RLGPB_HUMAN	reviewed	Ral GTPase-activating protein subunit beta (p170)	RALGAPB KIAA1219	Homo sapiens (Human)	1494	166,799	166.799	0.851487	0	0	0	0	0	0	0	904	2353	642	0	1544	2650	3034	4112	5605	7143	3746	3455	0	0	0	0	0	0	0	0	0	0	0	0	0	0	0	0	0	0	0	0
Q13045	ADLTALFLPR	FLII_HUMAN	reviewed	Protein flightless-1 homolog	FLII FLIL	Homo sapiens (Human)	1269	144,751	144.751	0.862781	0	0	0	0	0	0	0	0	0	0	0	0	14608	16307	15101	22760	45998	64677	52056	48560	29317	21518	20269	17177	20916	0	0	13891	11365	19260	17215	19446	20344	18822	10094	8447	0	0	0
P31930	ADLTEYLSTHYK	QCR1_HUMAN	reviewed	Cytochrome b-c1 complex subunit 1, mitochondrial (Complex III subunit 1) (Core protein I) (Ubiquinol-cytochrome-c reductase complex core protein 1)	UQCRC1	Homo sapiens (Human)	480	52,646	52.646	0.908174	0	9851	18723	39922	56703	59555	79199	89029	99877	104771	93535	94614	70077	63745	48555	42586	43867	54853	41368	48190	34456	34026	34003	27496	33764	21781	21264	19077	11457	12706	10440	8750	10345	7875	9936	11653	9959	9446	8381
Q14232	ADLVIVGAEGVVENGGIINK	EI2BA_HUMAN	reviewed	Translation initiation factor eIF-2B subunit alpha (eIF-2B GDP-GTP exchange factor subunit alpha)	EIF2B1 EIF2BA	Homo sapiens (Human)	305	33,712	33.712	0.859568	0	0	0	6177	9129	4292	3215	6093	0	0	0	0	0	0	0	0	0	0	0	0	0	7240	9667	5756	18042	9513	8820	984	0	0	0	0	0	0	0	0	0	0	0
O75165	ADLVPYLLK	DJC13_HUMAN	reviewed	DnaJ homolog subfamily C member 13 (Required for receptor-mediated endocytosis 8) (RME-8)	DNAJC13 KIAA0678 RME8	Homo sapiens (Human)	2243	254,415	254.415	0.825393	0	0	1431	2616	2396	2695	3848	3895	4497	5109	5566	6083	6455	4604	3441	2901	0	0	0	0	0	0	0	0	0	0	0	0	0	0	0	0	0	0	0	0	0	0	0
Q9NX62	ADLYIHVTYIK	IMPA3_HUMAN	reviewed	Inositol monophosphatase 3 (IMP 3) (IMPase 3) (EC 3.1.3.25) (EC 3.1.3.7) (Golgi 3-prime phosphoadenosine 5-prime phosphate 3-prime phosphatase) (Golgi-resident PAP phosphatase) (gPAPP) (Inositol monophosphatase domain-containing protein 1) (Inositol-1(or 4)-monophosphatase 3) (Myo-inositol monophosphatase A3)	IMPAD1 IMPA3	Homo sapiens (Human)	359	38,681	38.681	0.857817	0	0	0	0	0	0	0	8716	9305	11938	16738	10999	16191	13462	12038	10414	11290	12532	12938	7673	6437	8872	7188	4725	5799	4588	4553	4123	0	0	0	0	0	0	0	0	0	0	0
Q9NSE4	ADLYLEGK	SYIM_HUMAN	reviewed	Isoleucine--tRNA ligase, mitochondrial (EC 6.1.1.5) (Isoleucyl-tRNA synthetase) (IleRS)	IARS2	Homo sapiens (Human)	1012	113,792	113.792	0.984151	0	0	0	0	0	0	0	0	0	0	0	0	0	0	0	0	0	0	0	0	0	0	0	0	0	0	0	0	0	0	0	0	0	0	0	0	5762	4843	4137
P26639	ADM(UniMod:35)ETLQR	SYTC_HUMAN	reviewed	Threonine--tRNA ligase, cytoplasmic (EC 6.1.1.3) (Threonyl-tRNA synthetase) (ThrRS)	TARS	Homo sapiens (Human)	723	83,435	83.435	0.967256	0	0	0	0	0	0	0	0	0	0	0	0	0	0	0	0	0	0	0	0	0	0	0	0	0	0	0	0	0	0	0	0	0	0	0	0	0	0	0
P28838	ADM(UniMod:35)GGAATIC(UniMod:4)SAIVSAAK	AMPL_HUMAN	reviewed	Cytosol aminopeptidase (EC 3.4.11.1) (Leucine aminopeptidase 3) (LAP-3) (Leucyl aminopeptidase) (Peptidase S) (Proline aminopeptidase) (EC 3.4.11.5) (Prolyl aminopeptidase)	LAP3 LAPEP PEPS	Homo sapiens (Human)	519	56,166	56.166	0.946626	0	0	0	0	0	0	0	0	0	0	0	0	0	0	0	0	0	0	0	0	0	0	0	0	0	0	0	0	0	0	0	0	0	0	0	0	0	0	0
P40939	ADM(UniMod:35)VIEAVFEDLSLK	ECHA_HUMAN	reviewed	Trifunctional enzyme subunit alpha, mitochondrial (78 kDa gastrin-binding protein) (TP-alpha) [Includes: Long-chain enoyl-CoA hydratase (EC 4.2.1.17); Long chain 3-hydroxyacyl-CoA dehydrogenase (EC 1.1.1.211)]	HADHA HADH	Homo sapiens (Human)	763	83,000	83	0.797028	0	1443	2654	3344	3482	3244	2916	2939	3124	2718	2496	2026	2856	2512	2249	1989	2111	2235	2270	2312	2033	1731	2734	1809	3061	1509	2408	1223	0	0	0	0	0	0	0	0	0	0	0
P35580	ADMEDLM(UniMod:35)SSK	MYH10_HUMAN	reviewed	Myosin-10 (Cellular myosin heavy chain, type B) (Myosin heavy chain 10) (Myosin heavy chain, non-muscle IIb) (Non-muscle myosin heavy chain B) (NMMHC-B) (Non-muscle myosin heavy chain IIb) (NMMHC II-b) (NMMHC-IIB)	MYH10	Homo sapiens (Human)	1976	228,999	228.999	0.975888	0	0	0	0	0	0	0	0	0	0	0	0	0	0	0	0	0	5622	6638	10530	5488	3125	1544	0	0	0	0	0	0	0	0	0	0	0	0	0	0	0	0
P35580	ADMEDLM(UniMod:35)SSKDDVGK	MYH10_HUMAN	reviewed	Myosin-10 (Cellular myosin heavy chain, type B) (Myosin heavy chain 10) (Myosin heavy chain, non-muscle IIb) (Non-muscle myosin heavy chain B) (NMMHC-B) (Non-muscle myosin heavy chain IIb) (NMMHC II-b) (NMMHC-IIB)	MYH10	Homo sapiens (Human)	1976	228,999	228.999	0.964649	0	0	0	0	0	0	0	0	0	0	0	0	0	0	0	0	0	5450	6394	8174	5103	0	0	0	0	0	0	0	0	0	0	0	0	0	0	0	0	0	0
P35580	ADMEDLMSSK	MYH10_HUMAN	reviewed	Myosin-10 (Cellular myosin heavy chain, type B) (Myosin heavy chain 10) (Myosin heavy chain, non-muscle IIb) (Non-muscle myosin heavy chain B) (NMMHC-B) (Non-muscle myosin heavy chain IIb) (NMMHC II-b) (NMMHC-IIB)	MYH10	Homo sapiens (Human)	1976	228,999	228.999	0.98666	0	0	0	0	0	0	0	0	0	0	0	0	0	0	4306	3886	8756	33962	69878	89407	40329	19879	8347	3463	3103	1403	1444	0	0	0	0	0	0	0	0	0	0	0	0
P35580	ADMEDLMSSKDDVGK	MYH10_HUMAN	reviewed	Myosin-10 (Cellular myosin heavy chain, type B) (Myosin heavy chain 10) (Myosin heavy chain, non-muscle IIb) (Non-muscle myosin heavy chain B) (NMMHC-B) (Non-muscle myosin heavy chain IIb) (NMMHC II-b) (NMMHC-IIB)	MYH10	Homo sapiens (Human)	1976	228,999	228.999	0.980087	0	0	0	0	0	0	0	0	0	0	0	0	0	0	0	0	7366	18233	48080	49564	29243	14505	5689	0	0	0	0	0	0	0	0	0	0	0	0	0	0	0	0
P26639	ADMETLQR	SYTC_HUMAN	reviewed	Threonine--tRNA ligase, cytoplasmic (EC 6.1.1.3) (Threonyl-tRNA synthetase) (ThrRS)	TARS	Homo sapiens (Human)	723	83,435	83.435	0.978099	0	0	0	0	0	0	0	0	0	0	0	0	0	0	0	0	0	0	0	0	0	0	0	0	0	0	0	0	0	0	0	0	0	0	2356	3346	4632	6837	6079
P28838	ADMGGAATIC(UniMod:4)SAIVSAAK	AMPL_HUMAN	reviewed	Cytosol aminopeptidase (EC 3.4.11.1) (Leucine aminopeptidase 3) (LAP-3) (Leucyl aminopeptidase) (Peptidase S) (Proline aminopeptidase) (EC 3.4.11.5) (Prolyl aminopeptidase)	LAP3 LAPEP PEPS	Homo sapiens (Human)	519	56,166	56.166	0.969089	0	0	0	0	0	0	0	0	0	0	0	0	0	0	0	0	0	0	0	0	0	0	0	0	0	0	0	0	0	0	0	0	0	0	0	0	0	0	0
Q9NUQ3	ADMLC(UniMod:4)NSQSNDILQHQGSNC(UniMod:4)GGTSNK	TXLNG_HUMAN	reviewed	Gamma-taxilin (Environmental lipopolysaccharide-responding gene protein) (Factor inhibiting ATF4-mediated transcription) (FIAT) (Lipopolysaccharide-specific response protein 5)	TXLNG CXorf15 ELRG LSR5	Homo sapiens (Human)	528	60,586	60.586	0.942394	0	0	0	0	0	0	0	0	0	0	0	0	0	0	0	0	0	0	0	0	0	0	0	2351	5478	4377	2696	2045	502	0	0	0	0	0	0	0	0	0	0
Q9Y6D9	ADMLEMELK	MD1L1_HUMAN	reviewed	Mitotic spindle assembly checkpoint protein MAD1 (Mitotic arrest deficient 1-like protein 1) (MAD1-like protein 1) (Mitotic checkpoint MAD1 protein homolog) (HsMAD1) (hMAD1) (Tax-binding protein 181)	MAD1L1 MAD1 TXBP181	Homo sapiens (Human)	718	83,067	83.067	0.78197	0	0	0	0	0	0	0	0	0	0	0	0	0	0	0	0	0	0	0	0	5982	7709	6339	0	6619	2979	2436	2981	0	0	0	0	0	0	0	0	0	0	0
P40939	ADMVIEAVFEDLSLK	ECHA_HUMAN	reviewed	Trifunctional enzyme subunit alpha, mitochondrial (78 kDa gastrin-binding protein) (TP-alpha) [Includes: Long-chain enoyl-CoA hydratase (EC 4.2.1.17); Long chain 3-hydroxyacyl-CoA dehydrogenase (EC 1.1.1.211)]	HADHA HADH	Homo sapiens (Human)	763	83,000	83	0.80027	0	581	2506	5715	9883	8683	6851	8673	5551	7494	10350	8024	6866	1748	2234	1387	1686	1141	1142	1569	1427	1162	1504	0	0	0	0	0	0	0	0	0	0	0	0	0	0	0	0
P36871	ADNFEYSDPVDGSISR	PGM1_HUMAN	reviewed	Phosphoglucomutase-1 (PGM 1) (EC 5.4.2.2) (Glucose phosphomutase 1)	PGM1	Homo sapiens (Human)	562	61,449	61.449	0.925781	0	0	0	0	0	0	0	0	0	0	0	0	0	0	0	0	0	0	0	0	0	0	0	0	0	0	0	0	0	0	0	0	0	0	0	0	0	0	0
P29144	ADNIEVFAQGHGIIQVDK	TPP2_HUMAN	reviewed	Tripeptidyl-peptidase 2 (TPP-2) (EC 3.4.14.10) (Tripeptidyl aminopeptidase) (Tripeptidyl-peptidase II) (TPP-II)	TPP2	Homo sapiens (Human)	1249	138,350	138.35	0.965296	0	1485	2803	4630	7435	5178	5299	5102	5214	5458	0	0	0	0	0	0	0	0	0	0	0	0	0	0	0	0	0	0	0	0	0	0	0	0	0	0	2396	4458	7752
Q9NPH2	ADNLIPGSR	INO1_HUMAN	reviewed	Inositol-3-phosphate synthase 1 (IPS 1) (EC 5.5.1.4) (Myo-inositol 1-phosphate synthase) (MI-1-P synthase) (MIP synthase) (hIPS) (Myo-inositol 1-phosphate synthase A1) (hINO1)	ISYNA1 INO1	Homo sapiens (Human)	558	61,068	61.068	0.983158	0	0	0	0	0	0	0	0	0	0	0	0	0	0	0	0	0	0	0	0	0	0	0	0	0	0	0	0	0	6175	5997	7287	12873	22334	24203	29775	36449	63547	209819
O94788	ADPAALM(UniMod:35)ASLHLLPSPTPNLEIK	AL1A2_HUMAN	reviewed	Retinal dehydrogenase 2 (RALDH 2) (RalDH2) (EC 1.2.1.36) (Aldehyde dehydrogenase family 1 member A2) (Retinaldehyde-specific dehydrogenase type 2) (RALDH(II))	ALDH1A2 RALDH2	Homo sapiens (Human)	518	56,724	56.724	0.973391	0	0	0	0	0	0	0	0	0	0	0	0	0	0	0	0	0	0	0	0	0	0	0	0	0	0	0	0	0	0	0	0	0	0	0	0	0	0	0
O94788	ADPAALMASLHLLPSPTPNLEIK	AL1A2_HUMAN	reviewed	Retinal dehydrogenase 2 (RALDH 2) (RalDH2) (EC 1.2.1.36) (Aldehyde dehydrogenase family 1 member A2) (Retinaldehyde-specific dehydrogenase type 2) (RALDH(II))	ALDH1A2 RALDH2	Homo sapiens (Human)	518	56,724	56.724	0.970529	0	0	0	0	0	0	0	0	0	0	0	0	0	0	0	0	0	0	0	0	0	0	0	0	0	0	0	0	0	0	0	0	0	0	0	0	0	0	4028
Q8TAQ2	ADPAFGLESSGIAGTTSDEPERIEESGNDEAR	SMRC2_HUMAN	reviewed	SWI/SNF complex subunit SMARCC2 (BRG1-associated factor 170) (BAF170) (SWI/SNF complex 170 kDa subunit) (SWI/SNF-related matrix-associated actin-dependent regulator of chromatin subfamily C member 2)	SMARCC2 BAF170	Homo sapiens (Human)	1214	132,879	132.879	0.821819	0	0	0	0	0	0	0	0	0	0	0	5544	6208	5546	5574	3206	0	0	0	0	0	0	0	0	0	0	0	0	0	0	0	0	0	0	0	0	0	0	0
Q92667	ADPAIKEPLPVEDVC(UniMod:4)PK	AKAP1_HUMAN	reviewed	A-kinase anchor protein 1, mitochondrial (A-kinase anchor protein 149 kDa) (AKAP 149) (Dual specificity A-kinase-anchoring protein 1) (D-AKAP-1) (Protein kinase A-anchoring protein 1) (PRKA1) (Spermatid A-kinase anchor protein 84) (S-AKAP84)	AKAP1 AKAP149 PRKA1	Homo sapiens (Human)	903	97,342	97.342	0.836013	0	2048	5056	9874	12440	14384	18152	15657	17456	17028	15572	16315	13596	12578	9971	5169	8567	11633	9260	10594	8759	7863	8452	7445	7076	6361	7405	11148	0	0	0	0	0	0	0	0	0	0	0
Q9BW85	ADPDC(UniMod:4)SNGQPQAAPTPGAPQNR	CCD94_HUMAN	reviewed	Coiled-coil domain-containing protein 94	CCDC94	Homo sapiens (Human)	323	37,086	37.086	0.930831	0	0	0	0	0	0	0	0	0	0	0	0	0	0	0	0	0	0	0	0	0	0	0	0	0	0	0	0	0	0	0	0	0	0	0	0	0	0	0
Q9UBT2	ADPEAAWEPTEAEAR	SAE2_HUMAN	reviewed	SUMO-activating enzyme subunit 2 (EC 6.3.2.-) (Anthracycline-associated resistance ARX) (Ubiquitin-like 1-activating enzyme E1B) (Ubiquitin-like modifier-activating enzyme 2)	UBA2 SAE2 UBLE1B HRIHFB2115	Homo sapiens (Human)	640	71,224	71.224	0.960031	0	0	0	0	0	0	0	0	0	0	0	0	0	0	0	0	0	0	0	0	0	0	0	0	0	0	0	0	0	0	0	0	0	0	0	0	0	1465	2149
Q9Y4B6	ADPEC(UniMod:4)MLGHLLR	VPRBP_HUMAN	reviewed	Protein VPRBP (DDB1- and CUL4-associated factor 1) (HIV-1 Vpr-binding protein) (VprBP) (Serine/threonine-protein kinase VPRBP) (EC 2.7.11.1) (Vpr-interacting protein)	VPRBP DCAF1 KIAA0800 RIP	Homo sapiens (Human)	1507	169,007	169.007	0.977502	0	0	0	0	0	0	0	0	0	0	0	0	0	0	0	0	0	0	0	0	0	2147	3058	4816	10752	7675	4899	2332	0	0	0	0	0	0	0	0	0	0	0
P46199	ADPNGPVEGTVIESFTDK	IF2M_HUMAN	reviewed	Translation initiation factor IF-2, mitochondrial (IF-2(Mt)) (IF-2Mt) (IF2(mt))	MTIF2	Homo sapiens (Human)	727	81,317	81.317	0.944627	0	0	0	0	0	0	0	0	0	0	0	0	0	0	0	0	0	0	0	0	0	0	0	0	0	0	0	0	0	0	0	0	0	0	0	0	0	0	0
Q12929	ADPPYTHTIQK	EPS8_HUMAN	reviewed	Epidermal growth factor receptor kinase substrate 8	EPS8	Homo sapiens (Human)	822	91,882	91.882	0.86908	0	0	0	0	0	0	743	762	584	1130	0	0	0	0	0	0	0	0	0	0	0	0	0	0	0	0	60	1032	80	1916	0	0	0	0	0	0	0	0	0
Q92696	ADPQDALR	PGTA_HUMAN	reviewed	Geranylgeranyl transferase type-2 subunit alpha (EC 2.5.1.60) (Geranylgeranyl transferase type II subunit alpha) (Rab geranyl-geranyltransferase subunit alpha) (Rab GG transferase alpha) (Rab GGTase alpha) (Rab geranylgeranyltransferase subunit alpha)	RABGGTA	Homo sapiens (Human)	567	65,072	65.072	0.95716	0	0	0	0	0	0	0	0	0	0	0	0	0	0	0	0	0	0	0	0	0	0	0	0	0	0	0	0	0	0	0	0	0	0	0	0	0	0	0
P54920	ADPQEAINC(UniMod:4)LMR	SNAA_HUMAN	reviewed	Alpha-soluble NSF attachment protein (SNAP-alpha) (N-ethylmaleimide-sensitive factor attachment protein alpha)	NAPA SNAPA	Homo sapiens (Human)	295	33,233	33.233	0.744815	0	0	0	0	5215	6148	8438	7018	7449	8624	7170	7138	0	0	0	0	0	0	0	0	0	0	0	0	0	0	0	0	0	0	0	0	0	0	0	0	0	0	0
Q15418	ADPSHFELLK	KS6A1_HUMAN	reviewed	Ribosomal protein S6 kinase alpha-1 (S6K-alpha-1) (EC 2.7.11.1) (90 kDa ribosomal protein S6 kinase 1) (p90-RSK 1) (p90RSK1) (p90S6K) (MAP kinase-activated protein kinase 1a) (MAPK-activated protein kinase 1a) (MAPKAP kinase 1a) (MAPKAPK-1a) (Ribosomal S6 kinase 1) (RSK-1)	RPS6KA1 MAPKAPK1A RSK1	Homo sapiens (Human)	735	82,723	82.723	0.88194	0	0	0	0	0	0	0	0	0	0	0	0	0	0	0	0	0	0	0	0	0	0	0	0	0	0	0	0	0	0	0	0	0	0	0	0	0	0	0
Q567U6	ADPSILQNLR	CCD93_HUMAN	reviewed	Coiled-coil domain-containing protein 93	CCDC93	Homo sapiens (Human)	631	73,198	73.198	0.888059	0	0	1466	3120	4765	0	0	0	0	0	0	4928	3929	2957	3849	2754	0	4283	3622	4036	3218	4234	4268	3201	4558	4170	4278	5141	4130	4452	5895	10897	21948	20857	20377	16912	13051	8639	5387
Q6Y7W6	ADPSLLGFSVNASSER	PERQ2_HUMAN	reviewed	PERQ amino acid-rich with GYF domain-containing protein 2 (GRB10-interacting GYF protein 2) (Trinucleotide repeat-containing gene 15 protein)	GIGYF2 KIAA0642 PERQ2 TNRC15	Homo sapiens (Human)	1299	150,070	150.07	0.736473	0	0	3256	5955	8082	7255	8225	8634	11422	9751	9226	8357	7338	0	4898	4718	4559	6532	5161	2640	0	2092	3306	2534	0	0	0	0	0	0	0	0	0	0	0	0	0	0	0
Q9UNF0	ADPSLNPEQLK	PACN2_HUMAN	reviewed	Protein kinase C and casein kinase substrate in neurons protein 2 (Syndapin-2) (Syndapin-II)	PACSIN2	Homo sapiens (Human)	486	55,739	55.739	0.922643	0	0	0	0	0	0	0	0	0	0	0	0	0	0	0	0	0	0	0	0	0	0	0	0	0	0	0	0	0	0	0	2620	3296	9384	8384	0	18327	49326	114591
Q9UNF0	ADPSLNPEQLKK	PACN2_HUMAN	reviewed	Protein kinase C and casein kinase substrate in neurons protein 2 (Syndapin-2) (Syndapin-II)	PACSIN2	Homo sapiens (Human)	486	55,739	55.739	0.923789	0	0	0	0	0	0	0	0	0	0	0	0	0	0	0	0	0	0	0	0	0	0	0	0	0	0	0	0	0	0	0	0	0	0	0	0	1949	4501	9073
P31146	ADQC(UniMod:4)YEDVR	COR1A_HUMAN	reviewed	Coronin-1A (Coronin-like protein A) (Clipin-A) (Coronin-like protein p57) (Tryptophan aspartate-containing coat protein) (TACO)	CORO1A CORO1	Homo sapiens (Human)	461	51,026	51.026	0.852567	0	0	0	0	0	0	0	0	0	0	0	0	0	0	0	0	0	0	0	0	0	0	0	0	0	0	0	0	0	0	0	0	0	0	0	0	0	0	0
Q14683	ADQDRLDLEER	SMC1A_HUMAN	reviewed	Structural maintenance of chromosomes protein 1A (SMC protein 1A) (SMC-1-alpha) (SMC-1A) (Sb1.8)	SMC1A DXS423E KIAA0178 SB1.8 SMC1 SMC1L1	Homo sapiens (Human)	1233	143,233	143.233	0.876466	0	2192	4222	8342	10673	11534	12947	12920	12814	15676	16393	14211	12436	12262	11290	8686	10301	14691	11239	20019	23754	34465	26451	17261	15124	13826	20145	19306	13604	9770	6825	3568	0	0	0	0	0	0	0
P62879	ADQELLMYSHDNIIC(UniMod:4)GITSVAFSR	GBB2_HUMAN	reviewed	Guanine nucleotide-binding protein G(I)/G(S)/G(T) subunit beta-2 (G protein subunit beta-2) (Transducin beta chain 2)	GNB2	Homo sapiens (Human)	340	37,331	37.331	0.441625	0	0	0	0	0	0	0	0	0	0	0	0	0	0	0	0	2331	2150	3360	2415	0	0	0	0	0	0	0	0	0	0	0	0	0	0	0	0	0	0	0
P62873	ADQELMTYSHDNIIC(UniMod:4)GITSVSFSK	GBB1_HUMAN	reviewed	Guanine nucleotide-binding protein G(I)/G(S)/G(T) subunit beta-1 (Transducin beta chain 1)	GNB1	Homo sapiens (Human)	340	37,377	37.377	0.811421	0	0	0	0	0	0	0	0	4934	5512	5018	5717	5587	5719	4695	4359	5100	5055	5162	6189	3886	3886	3716	0	0	0	0	0	0	0	0	0	0	0	0	0	0	0	0
P52434	ADQFEYVM(UniMod:35)YGK	RPAB3_HUMAN	reviewed	DNA-directed RNA polymerases I, II, and III subunit RPABC3 (RNA polymerases I, II, and III subunit ABC3) (DNA-directed RNA polymerase II subunit H) (DNA-directed RNA polymerases I, II, and III 17.1 kDa polypeptide) (RPB17) (RPB8 homolog) (hRPB8)	POLR2H	Homo sapiens (Human)	150	17,143	17.143	0.904335	0	0	0	0	0	0	0	0	0	0	0	0	0	0	0	0	0	0	0	0	0	0	0	0	0	0	0	0	0	0	0	0	0	0	0	0	0	0	0
P52434	ADQFEYVMYGK	RPAB3_HUMAN	reviewed	DNA-directed RNA polymerases I, II, and III subunit RPABC3 (RNA polymerases I, II, and III subunit ABC3) (DNA-directed RNA polymerase II subunit H) (DNA-directed RNA polymerases I, II, and III 17.1 kDa polypeptide) (RPB17) (RPB8 homolog) (hRPB8)	POLR2H	Homo sapiens (Human)	150	17,143	17.143	0.923532	0	0	0	0	0	0	0	0	0	7111	7074	6011	0	0	0	0	0	0	0	6692	6062	5624	0	6627	11110	8944	9432	14786	10546	0	9044	4957	5012	0	0	0	0	0	0
Q9HC35	ADQFLVGTSR	EMAL4_HUMAN	reviewed	Echinoderm microtubule-associated protein-like 4 (EMAP-4) (Restrictedly overexpressed proliferation-associated protein) (Ropp 120)	EML4 C2orf2 EMAPL4	Homo sapiens (Human)	981	108,916	108.916	0.897503	0	0	0	0	0	0	0	0	0	0	0	0	0	0	4168	4518	6398	10365	10567	17105	20871	33736	47870	50809	61129	42019	38031	31039	17833	15040	10825	6845	6483	6773	4957	4041	3922	3577	4183
Q00534	ADQQYEC(UniMod:4)VAEIGEGAYGK	CDK6_HUMAN	reviewed	Cyclin-dependent kinase 6 (EC 2.7.11.22) (Cell division protein kinase 6) (Serine/threonine-protein kinase PLSTIRE)	CDK6 CDKN6	Homo sapiens (Human)	326	36,938	36.938	0.909788	0	0	0	0	0	0	0	0	0	0	0	0	0	0	0	0	0	0	0	0	0	0	0	0	0	0	0	0	0	0	0	0	0	0	0	0	0	0	0
Q9H223	ADQVDTQQLM(UniMod:35)R	EHD4_HUMAN	reviewed	EH domain-containing protein 4 (Hepatocellular carcinoma-associated protein 10/11) (PAST homolog 4)	EHD4 HCA10 HCA11 PAST4 FKSG7	Homo sapiens (Human)	541	61,175	61.175	0.879582	0	0	0	0	0	0	0	0	0	0	0	0	0	0	0	0	0	0	0	0	0	0	0	0	0	0	0	0	0	0	0	0	0	0	0	0	0	0	0
Q9H223	ADQVDTQQLMR	EHD4_HUMAN	reviewed	EH domain-containing protein 4 (Hepatocellular carcinoma-associated protein 10/11) (PAST homolog 4)	EHD4 HCA10 HCA11 PAST4 FKSG7	Homo sapiens (Human)	541	61,175	61.175	0.910849	0	0	0	0	0	0	0	0	0	0	0	0	0	0	0	0	0	0	0	0	0	0	0	0	0	0	0	0	0	0	0	0	0	0	0	0	0	0	0
P62263	ADRDESSPYAAM(UniMod:35)LAAQDVAQR	RS14_HUMAN	reviewed	40S ribosomal protein S14	RPS14 PRO2640	Homo sapiens (Human)	151	16,273	16.273	0.758068	0	340	4062	2149	3647	5898	6957	4158	7741	3128	10325	5034	11431	16902	16684	3434	3672	11190	1587	4968	2836	0	0	0	0	0	0	0	0	0	0	0	0	0	0	0	0	0	0
P62263	ADRDESSPYAAMLAAQDVAQR	RS14_HUMAN	reviewed	40S ribosomal protein S14	RPS14 PRO2640	Homo sapiens (Human)	151	16,273	16.273	0.84606	0	8876	24161	59712	68854	73494	78756	64729	59281	68237	72632	84895	113270	124914	101998	78246	73397	56030	28672	18345	12632	10741	8722	7230	7753	5259	5302	5660	2637	0	0	0	0	0	0	0	0	0	3140
O60841	ADRETVAVKPTENNEEEFTSK	IF2P_HUMAN	reviewed	Eukaryotic translation initiation factor 5B (eIF-5B) (EC 3.6.5.3) (Translation initiation factor IF-2)	EIF5B IF2 KIAA0741	Homo sapiens (Human)	1220	138,827	138.827	0.91362	0	0	0	0	0	0	0	0	0	0	0	0	0	0	0	0	0	0	0	0	0	0	0	0	0	0	0	0	0	0	0	0	3940	12207	21367	17527	11200	5831	2913
Q9UKS6	ADSAVSQEQLR	PACN3_HUMAN	reviewed	Protein kinase C and casein kinase substrate in neurons protein 3 (SH3 domain-containing protein 6511)	PACSIN3	Homo sapiens (Human)	424	48,487	48.487	0.985432	0	0	0	0	0	0	0	0	0	0	0	0	0	0	0	0	0	0	0	0	0	0	0	0	0	0	0	0	0	0	0	0	802	380	1284	1485	1591	1811	1929
O15027	ADSGPTQPPLSLSPAPETK	SC16A_HUMAN	reviewed	Protein transport protein Sec16A (SEC16 homolog A)	SEC16A KIAA0310 SEC16 SEC16L	Homo sapiens (Human)	2179	233,517	233.517	0.800451	0	0	2169	4611	4655	4163	6255	5243	5470	4728	5211	1229	0	0	0	0	0	0	0	0	0	0	0	0	0	0	0	0	0	0	0	0	0	0	0	0	0	0	0
Q9UN30	ADSIHNTYSTDHASAAPPSVTR	SCML1_HUMAN	reviewed	Sex comb on midleg-like protein 1	SCML1	Homo sapiens (Human)	329	37,447	37.447	0.811836	0	2657	5860	11213	13281	13899	15286	15750	15008	17876	16333	15495	11455	11018	9683	6651	8114	11773	8154	10108	9734	10884	8749	7618	9464	7627	6886	7765	5737	6090	5852	4278	4505	5516	5092	4644	3851	3164	3505
Q8N1G2	ADSLVEGTSSR	CMTR1_HUMAN	reviewed	Cap-specific mRNA (nucleoside-2'-O-)-methyltransferase 1 (EC 2.1.1.57) (Cap methyltransferase 1) (Cap1 2'O-ribose methyltransferase 1) (MTr1) (hMTr1) (FtsJ methyltransferase domain-containing protein 2) (Interferon-stimulated gene 95 kDa protein) (ISG95)	CMTR1 FTSJD2 KIAA0082 MTR1	Homo sapiens (Human)	835	95,321	95.321	0.873116	0	0	0	0	0	0	0	0	0	0	0	0	0	0	0	0	0	0	0	0	0	0	0	0	0	0	0	0	0	0	0	0	0	0	0	0	0	0	0
Q08AM6	ADSPSIDYAELLQHFEK	VAC14_HUMAN	reviewed	Protein VAC14 homolog (Tax1-binding protein 2)	VAC14 TAX1BP2 TRX	Homo sapiens (Human)	782	87,973	87.973	0.834074	0	0	0	2741	3866	4107	4568	4106	4391	4370	3488	4034	3303	2631	0	0	0	0	0	0	0	0	0	0	0	0	0	0	0	0	0	0	0	0	0	0	0	0	0
Q66K14	ADSSSVLPSPLSISTK	TBC9B_HUMAN	reviewed	TBC1 domain family member 9B	TBC1D9B KIAA0676	Homo sapiens (Human)	1250	140,525	140.525	0.536907	0	0	0	0	0	0	0	0	0	0	0	0	4217	3601	3547	2539	3844	4837	4331	4489	3826	5449	5992	4865	5574	5500	5081	3991	2622	3038	2027	0	2353	501	3299	0	0	0	0
Q92900	ADSVVVLLC(UniMod:4)R	RENT1_HUMAN	reviewed	Regulator of nonsense transcripts 1 (EC 3.6.4.-) (ATP-dependent helicase RENT1) (Nonsense mRNA reducing factor 1) (NORF1) (Up-frameshift suppressor 1 homolog) (hUpf1)	UPF1 KIAA0221 RENT1	Homo sapiens (Human)	1129	124,345	124.345	0.868504	0	0	0	0	0	0	0	0	0	0	0	0	0	0	0	0	0	0	0	0	0	0	0	0	0	0	0	0	0	0	0	0	0	0	0	0	0	0	0
Q8N163	ADSWVEKEEPAPSN	CCAR2_HUMAN	reviewed	Cell cycle and apoptosis regulator protein 2 (Cell division cycle and apoptosis regulator protein 2) (DBIRD complex subunit KIAA1967) (Deleted in breast cancer gene 1 protein) (DBC-1) (DBC.1) (NET35) (p30 DBC)	CCAR2 DBC1 KIAA1967	Homo sapiens (Human)	923	102,902	102.902	0.938406	0	0	680	2450	3836	5693	7794	7077	7047	8085	6861	6729	6292	5488	4853	3668	7071	17085	15343	19986	16218	14154	8571	4558	4319	1867	0	0	0	0	0	0	0	0	0	0	0	0	0
Q8IV48	ADTFPQVLK	ERI1_HUMAN	reviewed	3'-5' exoribonuclease 1 (EC 3.1.-.-) (3'-5' exonuclease ERI1) (Eri-1 homolog) (Histone mRNA 3'-end-specific exoribonuclease) (Histone mRNA 3'-exonuclease 1) (Protein 3'hExo) (HEXO)	ERI1 3'EXO THEX1	Homo sapiens (Human)	349	40,064	40.064	0.801568	0	0	0	0	0	0	0	0	0	0	0	0	3566	4795	3769	2966	3583	3634	2956	3119	2232	2790	0	0	0	0	0	0	0	0	0	0	0	0	0	0	0	0	0
P49959	ADTGLETSTR	MRE11_HUMAN	reviewed	Double-strand break repair protein MRE11A (Meiotic recombination 11 homolog 1) (MRE11 homolog 1) (Meiotic recombination 11 homolog A) (MRE11 homolog A)	MRE11A HNGS1 MRE11	Homo sapiens (Human)	708	80,593	80.593	0.788227	0	0	681	922	1064	1405	1106	923	922	0	0	863	982	1087	302	1182	1713	3270	2340	1791	1325	0	0	0	0	0	0	0	0	0	0	0	0	0	0	0	0	0	0
Q9Y4E8	ADTIDTIEK	UBP15_HUMAN	reviewed	Ubiquitin carboxyl-terminal hydrolase 15 (EC 3.4.19.12) (Deubiquitinating enzyme 15) (Ubiquitin thioesterase 15) (Ubiquitin-specific-processing protease 15) (Unph-2) (Unph4)	USP15 KIAA0529	Homo sapiens (Human)	981	112,419	112.419	0.918659	0	0	0	0	0	0	0	0	0	0	0	0	0	0	0	0	0	0	0	0	0	0	0	0	0	0	0	0	0	0	0	0	0	0	0	2410	2727	3609	5103
P43686	ADTLDPALLR	PRS6B_HUMAN	reviewed	26S protease regulatory subunit 6B (26S proteasome AAA-ATPase subunit RPT3) (MB67-interacting protein) (MIP224) (Proteasome 26S subunit ATPase 4) (Tat-binding protein 7) (TBP-7)	PSMC4 MIP224 TBP7	Homo sapiens (Human)	418	47,366	47.366	0.657504	0	0	0	0	0	0	0	0	0	4477	3246	4353	0	0	0	0	0	6502	4319	6221	3346	4235	4130	1794	5335	2183	2216	0	0	0	0	0	0	0	0	0	0	0	0
P43686	ADTLDPALLRPGR	PRS6B_HUMAN	reviewed	26S protease regulatory subunit 6B (26S proteasome AAA-ATPase subunit RPT3) (MB67-interacting protein) (MIP224) (Proteasome 26S subunit ATPase 4) (Tat-binding protein 7) (TBP-7)	PSMC4 MIP224 TBP7	Homo sapiens (Human)	418	47,366	47.366	0.822181	0	7978	15304	26397	38334	39847	53535	62931	65865	73127	79963	81448	70549	68169	71433	59664	81785	118841	93593	107235	78824	81134	82940	80939	92570	66561	58166	52591	29696	29990	25465	21787	20577	25030	21157	19033	16852	16140	16736
Q9UHD8	ADTLTLEER	SEPT9_HUMAN	reviewed	Septin-9 (MLL septin-like fusion protein MSF-A) (MLL septin-like fusion protein) (Ovarian/Breast septin) (Ov/Br septin) (Septin D1)	SEPT9 KIAA0991 MSF	Homo sapiens (Human)	586	65,401	65.401	0.964771	0	0	0	0	0	0	0	0	0	0	0	0	0	8516	8006	10584	26490	76929	101547	158201	118133	103101	62331	34381	27417	15387	12490	12447	11254	13386	9595	4727	0	0	0	0	0	0	0
Q16181	ADTLTPEEC(UniMod:4)QQFK	SEPT7_HUMAN	reviewed	Septin-7 (CDC10 protein homolog)	SEPT7 CDC10	Homo sapiens (Human)	437	50,680	50.68	0.919629	0	0	0	0	0	0	0	0	0	0	0	0	0	0	1264	984	2341	5550	6486	14282	9220	8338	6113	5403	6297	3699	6749	17030	12573	10536	4189	2193	1446	0	0	0	0	0	0
Q16181	ADTLTPEEC(UniMod:4)QQFKK	SEPT7_HUMAN	reviewed	Septin-7 (CDC10 protein homolog)	SEPT7 CDC10	Homo sapiens (Human)	437	50,680	50.68	0.929685	0	0	0	0	0	0	0	0	0	0	0	0	0	0	0	0	3020	8102	9163	18010	13744	10642	8253	5934	6717	5217	8288	19787	14599	12366	5739	2132	1567	0	0	0	0	0	0
Q15833	ADTPSLGEGPEK	STXB2_HUMAN	reviewed	Syntaxin-binding protein 2 (Protein unc-18 homolog 2) (Unc18-2) (Protein unc-18 homolog B) (Unc-18B)	STXBP2 UNC18B	Homo sapiens (Human)	593	66,453	66.453	0.807349	0	0	0	0	0	0	2549	2552	3464	3600	4033	3217	2591	2983	2310	1950	1884	2795	2289	2607	1849	2294	2007	1648	1769	0	0	0	0	0	0	0	0	0	0	0	0	0	0
P84090	ADTQTYQPYNK	ERH_HUMAN	reviewed	Enhancer of rudimentary homolog	ERH	Homo sapiens (Human)	104	12,259	12.259	0.94111	0	0	620	1330	1470	1002	0	947	1244	1005	0	0	0	0	0	0	0	0	0	0	0	0	0	0	0	0	0	0	0	0	0	0	0	0	0	0	0	0	0
P84090	ADTQTYQPYNKDWIK	ERH_HUMAN	reviewed	Enhancer of rudimentary homolog	ERH	Homo sapiens (Human)	104	12,259	12.259	0.951187	0	0	0	0	0	0	0	0	0	0	0	0	0	0	0	0	0	0	0	0	0	0	0	0	0	0	0	0	0	0	0	0	0	0	0	0	0	0	0
Q96Q89	ADTSSLIINNK	KI20B_HUMAN	reviewed	Kinesin-like protein KIF20B (Cancer/testis antigen 90) (CT90) (Kinesin family member 20B) (Kinesin-related motor interacting with PIN1) (M-phase phosphoprotein 1) (MPP1)	KIF20B KRMP1 MPHOSPH1	Homo sapiens (Human)	1820	210,629	210.629	0.565171	0	0	5378	10622	13320	11933	13597	15197	15235	16083	15725	14940	13739	11254	9397	8521	9572	0	0	0	9978	8348	8235	7639	6839	7817	8480	7619	4518	5889	4126	0	0	0	0	0	0	0	0
Q7Z417	ADTSSQGALVFLSK	NUFP2_HUMAN	reviewed	Nuclear fragile X mental retardation-interacting protein 2 (82 kDa FMRP-interacting protein) (82-FIP) (Cell proliferation-inducing gene 1 protein) (FMRP-interacting protein 2)	NUFIP2 KIAA1321 PIG1	Homo sapiens (Human)	695	76,121	76.121	0.707568	0	0	2111	3568	3451	2656	2657	3239	2211	2009	2416	2109	0	0	0	1104	801	1950	2192	3121	3428	6132	6577	7844	9479	5524	4631	4505	2736	2979	2251	0	0	0	0	0	0	0	0
Q9H9B1	ADTTSTVTPVPGQEK	EHMT1_HUMAN	reviewed	Histone-lysine N-methyltransferase EHMT1 (EC 2.1.1.-) (EC 2.1.1.43) (Euchromatic histone-lysine N-methyltransferase 1) (Eu-HMTase1) (G9a-like protein 1) (GLP) (GLP1) (Histone H3-K9 methyltransferase 5) (H3-K9-HMTase 5) (Lysine N-methyltransferase 1D)	EHMT1 EUHMTASE1 GLP KIAA1876 KMT1D	Homo sapiens (Human)	1298	141,466	141.466	0.776504	0	0	0	0	1549	1044	1186	0	1165	1625	902	1203	783	0	0	0	923	1509	1347	1908	1632	1772	1367	1204	1223	882	785	0	0	0	0	0	0	0	0	0	0	0	0
Q15059	ADTTTPTTSAITASR	BRD3_HUMAN	reviewed	Bromodomain-containing protein 3 (RING3-like protein)	BRD3 KIAA0043 RING3L	Homo sapiens (Human)	726	79,542	79.542	0.966659	0	0	0	0	0	0	0	0	0	0	0	0	0	0	0	0	0	0	0	0	0	0	0	0	0	0	0	0	0	0	0	0	0	0	0	0	0	0	0
Q09666	ADVDISGPK	AHNK_HUMAN	reviewed	Neuroblast differentiation-associated protein AHNAK (Desmoyokin)	AHNAK PM227	Homo sapiens (Human)	5890	629,101	629.101	0.824729	0	16476	30804	50350	59241	49798	43017	35140	24689	24920	20058	12560	10928	8983	7039	3049	6118	5174	0	0	0	0	0	0	0	0	0	0	0	0	0	0	0	0	0	0	0	0	0
Q9P2R3	ADVDMVDK	ANFY1_HUMAN	reviewed	Rabankyrin-5 (Rank-5) (Ankyrin repeat and FYVE domain-containing protein 1) (Ankyrin repeats hooked to a zinc finger motif)	ANKFY1 ANKHZN KIAA1255	Homo sapiens (Human)	1169	128,399	128.399	0.970328	0	0	0	0	0	0	0	0	0	0	0	0	0	0	0	0	0	0	0	0	0	0	3263	5077	11833	9782	6048	0	0	0	0	0	0	0	0	0	0	0	0
Q9BZE4	ADVDVQPYAFTTK	NOG1_HUMAN	reviewed	Nucleolar GTP-binding protein 1 (Chronic renal failure gene protein) (GTP-binding protein NGB)	GTPBP4 CRFG NOG1	Homo sapiens (Human)	634	73,964	73.964	0.794447	0	2110	3870	8107	9233	9248	10424	7646	6960	5727	6910	7811	6981	6468	4754	4102	3237	0	0	0	0	0	0	0	0	0	0	0	0	0	0	0	0	0	0	0	0	0	0
Q09666	ADVDVSGPK	AHNK_HUMAN	reviewed	Neuroblast differentiation-associated protein AHNAK (Desmoyokin)	AHNAK PM227	Homo sapiens (Human)	5890	629,101	629.101	0.80812	0	3350	5902	8434	10509	9035	8282	6862	6501	5061	4195	3443	0	0	0	0	0	0	0	0	0	0	0	0	0	0	0	0	0	0	0	0	0	0	0	0	0	0	0
Q09666	ADVDVSGPKVDVEGPDVNIEGPEGK	AHNK_HUMAN	reviewed	Neuroblast differentiation-associated protein AHNAK (Desmoyokin)	AHNAK PM227	Homo sapiens (Human)	5890	629,101	629.101	0.808287	0	4970	9119	13530	14445	14376	15543	10709	9047	7749	7841	0	0	0	0	0	0	0	0	0	0	0	0	0	0	0	0	0	0	0	0	0	0	0	0	0	0	0	0
Q86VP6	ADVFHAYLSLLK	CAND1_HUMAN	reviewed	Cullin-associated NEDD8-dissociated protein 1 (Cullin-associated and neddylation-dissociated protein 1) (TBP-interacting protein of 120 kDa A) (TBP-interacting protein 120A) (p120 CAND1)	CAND1 KIAA0829 TIP120 TIP120A	Homo sapiens (Human)	1230	136,376	136.376	0.905947	0	0	1042	3715	5896	3864	4604	7785	8037	7255	7500	11574	10634	8960	7609	6432	8274	7284	8720	7187	3932	3969	3708	3836	5448	3144	3873	3566	1708	5151	2695	3344	4647	5689	8149	14698	19765	24939	24062
Q9NQX3	ADVIITSGGVSMGEKDYLK	GEPH_HUMAN	reviewed	Gephyrin [Includes: Molybdopterin adenylyltransferase (MPT adenylyltransferase) (EC 2.7.7.75) (Domain G); Molybdopterin molybdenumtransferase (MPT Mo-transferase) (EC 2.10.1.1) (Domain E)]	GPHN GPH KIAA1385	Homo sapiens (Human)	736	79,748	79.748	0.921702	0	0	0	0	0	0	0	0	0	0	0	0	0	0	0	0	0	0	0	0	3427	5997	8313	9660	15322	9780	8301	4502	0	0	0	0	0	0	0	0	0	0	0
P29144	ADVIPVHYYLIPPPTK	TPP2_HUMAN	reviewed	Tripeptidyl-peptidase 2 (TPP-2) (EC 3.4.14.10) (Tripeptidyl aminopeptidase) (Tripeptidyl-peptidase II) (TPP-II)	TPP2	Homo sapiens (Human)	1249	138,350	138.35	0.967853	0	0	0	0	0	0	0	0	0	0	0	0	0	0	0	0	0	0	0	0	0	0	0	0	0	0	0	0	0	0	0	0	0	0	3286	5842	5083	5019	9338
Q08945	ADVIQATGDAIC(UniMod:4)IFR	SSRP1_HUMAN	reviewed	FACT complex subunit SSRP1 (Chromatin-specific transcription elongation factor 80 kDa subunit) (Facilitates chromatin transcription complex 80 kDa subunit) (FACT 80 kDa subunit) (FACTp80) (Facilitates chromatin transcription complex subunit SSRP1) (Recombination signal sequence recognition protein 1) (Structure-specific recognition protein 1) (hSSRP1) (T160)	SSRP1 FACT80	Homo sapiens (Human)	709	81,075	81.075	0.627543	0	400	1887	4205	5031	8462	2864	4742	6576	0	242	3903	4447	0	0	0	0	0	0	0	0	0	0	0	0	0	0	0	0	0	0	0	0	0	0	0	0	2051	2396
Q92542	ADVLFIAPR	NICA_HUMAN	reviewed	Nicastrin	NCSTN KIAA0253 UNQ1874/PRO4317	Homo sapiens (Human)	709	78,411	78.411	0.696449	0	1606	3983	8018	11331	12912	15897	19238	20346	24000	23475	26537	20705	21086	18240	13520	16749	20346	16170	18969	14800	15138	14291	13344	14332	11310	9648	9729	6029	8271	6482	4059	7144	7328	6557	6835	5803	5964	5269
Q9Y6E2	ADVLSEEAILK	BZW2_HUMAN	reviewed	Basic leucine zipper and W2 domain-containing protein 2	BZW2 HSPC028 MSTP017	Homo sapiens (Human)	419	48,162	48.162	0.449872	0	0	0	0	0	3754	7169	7452	8432	7559	9911	10348	7796	8394	7234	7650	8733	11522	8970	9088	9194	10857	11758	10285	13124	10051	13078	12417	7520	8004	6636	5987	6092	4502	5631	3060	4430	5295	5620
P04040	ADVLTTGAGNPVGDK	CATA_HUMAN	reviewed	Catalase (EC 1.11.1.6)	CAT	Homo sapiens (Human)	527	59,756	59.756	0.959144	0	0	0	0	0	0	0	0	0	0	0	0	0	0	0	0	0	0	0	0	0	0	0	0	0	0	0	0	0	0	0	0	0	0	0	0	0	0	4381
P04040	ADVLTTGAGNPVGDKLNVITVGPR	CATA_HUMAN	reviewed	Catalase (EC 1.11.1.6)	CAT	Homo sapiens (Human)	527	59,756	59.756	0.963714	0	0	0	0	0	0	0	0	0	0	0	0	0	0	0	0	0	0	0	0	0	0	0	0	0	0	0	0	0	0	0	0	0	0	0	0	0	0	1730
Q13263	ADVQSIIGLQR	TIF1B_HUMAN	reviewed	Transcription intermediary factor 1-beta (TIF1-beta) (E3 SUMO-protein ligase TRIM28) (EC 6.3.2.-) (KRAB-associated protein 1) (KAP-1) (KRAB-interacting protein 1) (KRIP-1) (Nuclear corepressor KAP-1) (RING finger protein 96) (Tripartite motif-containing protein 28)	TRIM28 KAP1 RNF96 TIF1B	Homo sapiens (Human)	835	88,550	88.55	0.976538	0	8032	10639	24235	34984	42199	39374	38931	46614	56130	55520	49328	33677	24115	17897	13460	41461	23272	19302	31109	31487	49908	74536	104425	204563	278881	477424	639447	260705	124592	43227	21195	12649	12641	6846	5201	4383	3753	2989
iRT_protein	ADVTPADFSEWSK	NA	NA	NA	NA	NA	NA	NA	NA	0.657893	0	1062606	1011880	1055702	969922	922296	1028602	997491	1042274	977068	1025713	924404	950980	994075	1033644	1185664	1026509	1236077	1094308	1031909	1045995	947992	1251483	1234921	1189139	1032872	1323129	1144951	990862	878064	847953	837819	641853	892287	789437	864665	761963	699281	750976
P41214	ADVTTAFPTLGTDQVSELVPGKEELNIVK	EIF2D_HUMAN	reviewed	Eukaryotic translation initiation factor 2D (eIF2d) (Hepatocellular carcinoma-associated antigen 56) (Ligatin)	EIF2D HCA56 LGTN	Homo sapiens (Human)	584	64,706	64.706	0.579981	0	0	0	0	0	0	0	0	0	0	0	0	0	0	0	0	0	0	0	0	0	0	0	0	0	0	0	0	0	0	0	0	0	0	0	0	0	0	0
Q9H6T0	ADVVDSETVVR	ESRP2_HUMAN	reviewed	Epithelial splicing regulatory protein 2 (RNA-binding motif protein 35B) (RNA-binding protein 35B)	ESRP2 RBM35B PP7059	Homo sapiens (Human)	727	78,401	78.401	0.703816	0	421	1222	1971	2013	2414	2744	2737	2296	3209	2598	0	2338	1912	1647	1785	1386	0	0	1628	1509	1853	0	220	1550	1182	1306	1626	1061	0	0	0	0	0	3032	3061	2437	1950	948
Q13813	ADVVESWIGEK	SPTN1_HUMAN	reviewed	Spectrin alpha chain, non-erythrocytic 1 (Alpha-II spectrin) (Fodrin alpha chain) (Spectrin, non-erythroid alpha subunit)	SPTAN1 NEAS SPTA2	Homo sapiens (Human)	2472	284,539	284.539	0.944568	0	2712	4601	9227	41926	94184	78925	30408	13003	8618	0	0	0	0	0	0	0	0	0	0	0	0	0	0	0	0	0	0	0	0	0	0	0	0	0	0	0	0	0
Q13813	ADVVESWIGEKENSLK	SPTN1_HUMAN	reviewed	Spectrin alpha chain, non-erythrocytic 1 (Alpha-II spectrin) (Fodrin alpha chain) (Spectrin, non-erythroid alpha subunit)	SPTAN1 NEAS SPTA2	Homo sapiens (Human)	2472	284,539	284.539	0.943152	0	0	0	0	7609	14347	12881	4346	682	0	0	0	0	0	0	0	0	0	0	0	0	0	0	0	0	0	0	0	0	0	0	0	0	0	0	0	0	0	0
Q6UW63	ADVVLPAR	KDEL1_HUMAN	reviewed	KDEL motif-containing protein 1 (Endoplasmic reticulum resident protein 58) (ER protein 58) (ERp58)	KDELC1 EP58 UNQ1910/PRO4357	Homo sapiens (Human)	502	58,043	58.043	0.969931	0	0	0	0	0	0	0	0	0	0	0	0	0	0	0	0	0	0	0	0	0	0	0	0	0	0	0	0	0	0	0	0	0	0	0	0	0	0	0
Q09666	ADVVVSGPK	AHNK_HUMAN	reviewed	Neuroblast differentiation-associated protein AHNAK (Desmoyokin)	AHNAK PM227	Homo sapiens (Human)	5890	629,101	629.101	0.812638	0	5882	8704	15098	18210	16465	13988	11179	9721	9729	6935	4422	4702	0	0	0	0	0	0	0	0	0	0	0	0	0	0	0	0	0	0	0	0	0	0	0	0	0	0
Q09666	ADVVVSGPKVDIEAPDVSLEGPEGK	AHNK_HUMAN	reviewed	Neuroblast differentiation-associated protein AHNAK (Desmoyokin)	AHNAK PM227	Homo sapiens (Human)	5890	629,101	629.101	0.835429	0	9334	18134	33067	34104	35557	33558	21802	17205	14177	0	0	0	0	0	0	0	0	0	0	0	0	0	0	0	0	0	0	0	0	0	0	0	0	0	0	0	0	0
P08243	ADWLSHYWM(UniMod:35)PK	ASNS_HUMAN	reviewed	Asparagine synthetase [glutamine-hydrolyzing] (EC 6.3.5.4) (Cell cycle control protein TS11) (Glutamine-dependent asparagine synthetase)	ASNS TS11	Homo sapiens (Human)	561	64,370	64.37	0.95059	0	0	0	0	0	0	0	0	0	0	0	0	0	0	0	0	0	0	0	0	0	0	0	0	0	0	0	0	0	0	0	0	0	0	0	0	0	0	0
P08243	ADWLSHYWMPK	ASNS_HUMAN	reviewed	Asparagine synthetase [glutamine-hydrolyzing] (EC 6.3.5.4) (Cell cycle control protein TS11) (Glutamine-dependent asparagine synthetase)	ASNS TS11	Homo sapiens (Human)	561	64,370	64.37	0.967375	0	0	0	0	0	0	0	0	0	0	0	0	0	0	0	0	0	0	0	0	0	0	0	0	0	0	0	0	0	0	0	0	0	0	0	0	0	702	1629
Q6P2Q9	ADWWTNTAHYNR	PRP8_HUMAN	reviewed	Pre-mRNA-processing-splicing factor 8 (220 kDa U5 snRNP-specific protein) (PRP8 homolog) (Splicing factor Prp8) (p220)	PRPF8 PRPC8	Homo sapiens (Human)	2335	273,600	273.6	0.684873	0	0	0	0	0	0	0	0	0	0	0	0	0	0	0	0	0	0	0	0	0	0	0	0	14710	8263	8220	7450	0	0	0	0	0	0	0	0	0	0	0
Q9H496	ADYC(UniMod:4)PEC(UniMod:4)YPDNPANR	IFG15_HUMAN	reviewed	Torsin-1A-interacting protein 2, isoform IFRG15 (15 kDa interferon-responsive protein) (IFRG15)	TOR1AIP2 IFRG15	Homo sapiens (Human)	131	15,348	15.348	0.907963	0	0	0	0	0	0	0	0	0	0	0	0	0	0	0	0	0	0	0	0	0	0	0	0	0	0	0	0	0	0	0	0	0	0	0	0	0	0	0
Q9UGP4	ADYFGAC(UniMod:4)VK	LIMD1_HUMAN	reviewed	LIM domain-containing protein 1	LIMD1	Homo sapiens (Human)	676	72,190	72.19	0.916799	0	0	0	0	0	0	0	0	0	0	0	0	0	0	0	0	0	0	0	0	0	0	0	0	0	0	0	0	0	0	0	0	0	0	0	0	0	0	0
P26640	ADYNLTR	SYVC_HUMAN	reviewed	Valine--tRNA ligase (EC 6.1.1.9) (Protein G7a) (Valyl-tRNA synthetase) (ValRS)	VARS G7A VARS2	Homo sapiens (Human)	1264	140,476	140.476	0.905697	0	0	1586	3453	5371	5643	5837	0	6434	9858	8735	9884	9158	8534	8193	8681	17431	35472	33520	46947	43922	37035	27871	14701	12719	9425	6521	5924	0	0	0	6321	4009	2575	3508	3377	2803	2570	0
Q96RU3	ADYSSILQK	FNBP1_HUMAN	reviewed	Formin-binding protein 1 (Formin-binding protein 17) (hFBP17)	FNBP1 FBP17 KIAA0554	Homo sapiens (Human)	617	71,307	71.307	0.901705	0	0	0	0	0	0	0	0	0	0	0	0	0	0	0	0	0	0	0	0	0	0	0	0	0	0	0	0	0	442	2349	2133	0	0	16259	28649	23708	15109	11287
Q92616	ADYTSHLR	GCN1_HUMAN	reviewed	eIF-2-alpha kinase activator GCN1 (GCN1 eIF-2-alpha kinase activator homolog) (GCN1-like protein 1) (General control of amino-acid synthesis 1-like protein 1) (Translational activator GCN1) (HsGCN1)	GCN1 GCN1L1 KIAA0219	Homo sapiens (Human)	2671	292,758	292.758	0.813084	0	0	0	0	2448	2500	2476	3195	3505	4959	4125	3457	2978	0	0	0	0	0	0	0	0	0	0	0	0	0	0	0	0	0	0	0	0	0	0	0	0	0	0
Q9P2W1	AEAAAGAAGILLR	HOP2_HUMAN	reviewed	Homologous-pairing protein 2 homolog (Nuclear receptor coactivator GT198) (PSMC3-interacting protein) (Proteasome 26S ATPase subunit 3-interacting protein) (Tat-binding protein 1-interacting protein) (TBP-1-interacting protein)	PSMC3IP HOP2 TBPIP	Homo sapiens (Human)	217	24,906	24.906	0.910908	0	0	0	0	0	0	0	0	0	0	0	0	0	0	0	0	0	0	0	0	0	0	0	0	0	0	0	0	0	0	0	0	0	0	0	0	0	0	0
Q9H6T0	AEAAALSTQC(UniMod:4)R	ESRP2_HUMAN	reviewed	Epithelial splicing regulatory protein 2 (RNA-binding motif protein 35B) (RNA-binding protein 35B)	ESRP2 RBM35B PP7059	Homo sapiens (Human)	727	78,401	78.401	0.787709	0	0	0	0	0	0	0	0	0	0	0	0	0	0	0	0	0	0	0	0	0	0	0	0	0	0	0	0	0	0	0	0	0	0	0	0	0	0	0
O15439	AEAAALTETAK	MRP4_HUMAN	reviewed	Multidrug resistance-associated protein 4 (ATP-binding cassette sub-family C member 4) (MRP/cMOAT-related ABC transporter) (Multi-specific organic anion transporter B) (MOAT-B)	ABCC4 MRP4	Homo sapiens (Human)	1325	149,527	149.527	0.701915	0	421	782	1529	2094	2193	3184	4041	4586	6053	4954	5215	4301	4869	3557	2757	4058	4548	3031	3998	3692	3485	4298	2740	4058	2967	3219	2480	1929	2087	1710	1709	2107	0	0	0	0	0	0
O43633	AEAAASALADADADLEER	CHM2A_HUMAN	reviewed	Charged multivesicular body protein 2a (Chromatin-modifying protein 2a) (CHMP2a) (Putative breast adenocarcinoma marker BC-2) (Vacuolar protein sorting-associated protein 2-1) (Vps2-1) (hVps2-1)	CHMP2A BC2 CHMP2	Homo sapiens (Human)	222	25,104	25.104	0.98057	0	0	0	0	0	0	0	0	0	0	0	0	0	0	0	0	0	0	0	0	0	0	0	0	0	0	0	0	0	0	0	0	0	0	0	0	0	0	0
P18858	AEAAEKGDVGLVAENSR	DNLI1_HUMAN	reviewed	DNA ligase 1 (EC 6.5.1.1) (DNA ligase I) (Polydeoxyribonucleotide synthase [ATP] 1)	LIG1	Homo sapiens (Human)	919	101,736	101.736	0.956905	0	0	0	0	0	0	0	0	0	0	0	0	0	0	0	0	0	0	0	0	0	0	0	0	0	0	0	0	0	0	0	0	0	0	4392	5475	7438	9700	22744
Q969G3	AEAALEEESR	SMCE1_HUMAN	reviewed	SWI/SNF-related matrix-associated actin-dependent regulator of chromatin subfamily E member 1 (BRG1-associated factor 57) (BAF57)	SMARCE1 BAF57	Homo sapiens (Human)	411	46,649	46.649	0.784931	0	0	0	883	1826	1543	1746	1405	0	0	2896	4540	5440	6228	4917	3361	2998	3198	1571	2348	1788	1848	1504	1344	1044	0	0	0	0	0	0	0	0	0	0	0	0	0	0
Q9UHJ6	AEAAVESAVAGPQGR	SHPK_HUMAN	reviewed	Sedoheptulokinase (SHK) (EC 2.7.1.14) (Carbohydrate kinase-like protein)	SHPK CARKL	Homo sapiens (Human)	478	51,491	51.491	0.953596	0	0	0	0	0	0	0	0	0	0	0	0	0	0	0	0	0	0	0	0	0	0	0	0	0	0	0	0	0	0	0	0	0	0	0	0	0	0	0
O60220	AEAC(UniMod:4)FVNC(UniMod:4)VER	TIM8A_HUMAN	reviewed	Mitochondrial import inner membrane translocase subunit Tim8 A (Deafness dystonia protein 1) (X-linked deafness dystonia protein)	TIMM8A DDP DDP1 TIM8A	Homo sapiens (Human)	97	10,998	10.998	0.710078	0	0	0	0	0	0	0	0	0	0	0	0	0	0	0	0	0	0	0	0	0	0	0	0	0	0	0	0	0	0	0	0	0	0	0	0	0	0	0
Q86X10	AEAC(UniMod:4)GTLC(UniMod:4)R	RLGPB_HUMAN	reviewed	Ral GTPase-activating protein subunit beta (p170)	RALGAPB KIAA1219	Homo sapiens (Human)	1494	166,799	166.799	0.84804	0	0	0	0	0	0	0	0	0	0	0	0	0	0	802	682	580	843	0	0	0	0	0	0	0	0	0	0	0	0	0	0	0	0	0	0	0	0	0
P58107	AEAEAGSPRPDPR	EPIPL_HUMAN	reviewed	Epiplakin (450 kDa epidermal antigen)	EPPK1 EPIPL	Homo sapiens (Human)	5090	555,621	555.621	0.962291	0	0	0	0	0	0	0	0	0	0	0	0	0	0	0	1086	3396	11644	10976	10432	4000	1910	0	0	0	0	0	0	0	0	0	0	0	0	0	0	0	0	0
P11498	AEAEAQAEELSFPR	PYC_HUMAN	reviewed	Pyruvate carboxylase, mitochondrial (EC 6.4.1.1) (Pyruvic carboxylase) (PCB)	PC	Homo sapiens (Human)	1178	129,634	129.634	0.935634	0	0	0	0	0	0	0	0	0	0	0	0	0	0	0	0	0	0	0	0	0	0	0	0	0	0	0	0	0	0	0	0	0	0	0	0	0	0	0
Q6PD62	AEAEHDEHYYNAISVTTSYNLAR	CTR9_HUMAN	reviewed	RNA polymerase-associated protein CTR9 homolog (SH2 domain-binding protein 1)	CTR9 KIAA0155 SH2BP1	Homo sapiens (Human)	1173	133,502	133.502	0.958123	0	0	0	0	0	0	0	0	0	0	0	0	0	0	0	0	4326	10155	12195	13883	9983	7599	0	0	0	0	0	0	0	0	0	0	0	0	0	0	0	0	0
Q7Z406	AEAELC(UniMod:4)AEAEETR	MYH14_HUMAN	reviewed	Myosin-14 (Myosin heavy chain 14) (Myosin heavy chain, non-muscle IIc) (Non-muscle myosin heavy chain IIc) (NMHC II-C)	MYH14 KIAA2034 FP17425	Homo sapiens (Human)	1995	227,871	227.871	0.94698	0	0	0	0	0	0	0	0	0	0	0	0	0	0	0	540	2067	6216	6035	6054	1630	0	0	0	0	0	0	0	0	0	0	0	0	0	0	0	0	0	0
Q9NUP1	AEAELGTFPR	BL1S4_HUMAN	reviewed	Biogenesis of lysosome-related organelles complex 1 subunit 4 (BLOC-1 subunit 4) (Protein cappuccino homolog)	BLOC1S4 CNO	Homo sapiens (Human)	217	23,351	23.351	0.910176	0	0	0	0	0	0	0	0	0	0	5858	5212	6524	8851	8565	8319	13293	19926	18760	16583	13869	13977	9071	8006	7740	7072	6326	5835	0	0	0	0	0	0	0	0	0	0	0
Q16512	AEAENTSEVSTVLK	PKN1_HUMAN	reviewed	Serine/threonine-protein kinase N1 (EC 2.7.11.13) (Protease-activated kinase 1) (PAK-1) (Protein kinase C-like 1) (Protein kinase C-like PKN) (Protein kinase PKN-alpha) (Protein-kinase C-related kinase 1) (Serine-threonine protein kinase N)	PKN1 PAK1 PKN PRK1 PRKCL1	Homo sapiens (Human)	942	103,932	103.932	0.916622	0	0	0	0	0	0	0	0	0	0	0	0	0	0	0	0	0	0	0	0	0	0	0	0	0	0	0	0	0	0	0	0	0	0	0	0	0	0	0
Q02952	AEAERPEEQAEASGLK	AKA12_HUMAN	reviewed	A-kinase anchor protein 12 (AKAP-12) (A-kinase anchor protein 250 kDa) (AKAP 250) (Gravin) (Myasthenia gravis autoantigen)	AKAP12 AKAP250	Homo sapiens (Human)	1782	191,482	191.482	0.932461	0	0	0	1407	902	2334	3257	4750	5201	4804	4449	3533	1466	0	1807	1571	1949	2758	0	0	0	0	0	0	0	0	0	0	0	0	0	0	0	0	0	0	0	0	0
Q02952	AEAERPEEQAEASGLKK	AKA12_HUMAN	reviewed	A-kinase anchor protein 12 (AKAP-12) (A-kinase anchor protein 250 kDa) (AKAP 250) (Gravin) (Myasthenia gravis autoantigen)	AKAP12 AKAP250	Homo sapiens (Human)	1782	191,482	191.482	0.958869	0	822	2407	4524	9491	11709	22389	27946	31327	28798	21366	16044	11035	8356	7943	6903	8219	10215	4522	3376	2756	2650	2489	1442	1906	420	764	260	0	0	0	0	0	0	0	0	0	0	0
Q9GZR7	AEAESDALPDDTVIESEALPSDIAAEAR	DDX24_HUMAN	reviewed	ATP-dependent RNA helicase DDX24 (EC 3.6.4.13) (DEAD box protein 24)	DDX24	Homo sapiens (Human)	859	96,332	96.332	0.840009	0	1144	2228	5110	6612	8628	7875	5172	4289	0	0	0	0	0	0	0	0	0	0	0	0	0	0	0	0	0	0	0	0	0	0	0	0	0	0	0	0	0	0
P04264	AEAESLYQSK	K2C1_HUMAN	reviewed	Keratin, type II cytoskeletal 1 (67 kDa cytokeratin) (Cytokeratin-1) (CK-1) (Hair alpha protein) (Keratin-1) (K1) (Type-II keratin Kb1)	KRT1 KRTA	Homo sapiens (Human)	644	66,039	66.039	0.716514	0	0	0	0	0	0	0	0	0	0	0	0	0	0	0	0	0	0	0	0	2431	3062	2153	2132	1730	0	0	0	0	0	0	0	0	0	0	0	0	0	0
P05787	AEAESM(UniMod:35)YQIK	K2C8_HUMAN	reviewed	Keratin, type II cytoskeletal 8 (Cytokeratin-8) (CK-8) (Keratin-8) (K8) (Type-II keratin Kb8)	KRT8 CYK8	Homo sapiens (Human)	483	53,704	53.704	0.769334	0	0	0	0	0	0	0	0	0	0	0	0	0	0	0	0	0	0	0	6362	3005	4600	1725	601	0	0	0	0	0	0	0	0	0	0	0	0	0	0	0
P05787	AEAESMYQIK	K2C8_HUMAN	reviewed	Keratin, type II cytoskeletal 8 (Cytokeratin-8) (CK-8) (Keratin-8) (K8) (Type-II keratin Kb8)	KRT8 CYK8	Homo sapiens (Human)	483	53,704	53.704	0.918682	0	2152	3912	7104	7307	8382	9218	10098	7918	8265	8165	7605	6593	8078	8038	9989	18945	36196	38703	63468	56895	53488	25946	14070	11664	7575	6563	5441	4512	4938	3422	2796	2638	3203	2473	3162	2531	2454	2031
O95340	AEAETLPSLSITK	PAPS2_HUMAN	reviewed	Bifunctional 3'-phosphoadenosine 5'-phosphosulfate synthase 2 (PAPS synthase 2) (PAPSS 2) (Sulfurylase kinase 2) (SK 2) (SK2) [Includes: Sulfate adenylyltransferase (EC 2.7.7.4) (ATP-sulfurylase) (Sulfate adenylate transferase) (SAT); Adenylyl-sulfate kinase (EC 2.7.1.25) (3'-phosphoadenosine-5'-phosphosulfate synthase) (APS kinase) (Adenosine-5'-phosphosulfate 3'-phosphotransferase) (Adenylylsul…	PAPSS2 ATPSK2	Homo sapiens (Human)	614	69,501	69.501	0.868937	0	0	0	0	0	0	0	0	0	0	0	0	0	0	0	0	0	0	0	0	0	0	0	0	0	0	0	0	0	0	0	0	0	0	0	0	0	0	0
P49411	AEAGDNLGALVR	EFTU_HUMAN	reviewed	Elongation factor Tu, mitochondrial (EF-Tu) (P43)	TUFM	Homo sapiens (Human)	452	49,542	49.542	0.952764	0	7045	13231	23713	29462	29706	34937	35225	34129	38007	38164	38254	30920	29436	26540	19518	25434	30117	21835	27823	25039	27535	26260	23448	30560	23374	25733	27593	17801	20873	19332	13754	17421	19767	18596	20013	19246	20346	21747
O95671	AEAGEAGQATAEAEC(UniMod:4)HR	ASML_HUMAN	reviewed	N-acetylserotonin O-methyltransferase-like protein (ASMTL) (EC 2.1.1.-)	ASMTL	Homo sapiens (Human)	621	68,857	68.857	0.941742	0	0	0	0	0	0	0	0	0	0	0	0	0	0	0	0	0	0	0	0	0	0	0	0	0	0	0	0	0	0	0	0	0	0	0	0	0	0	0
Q969T9	AEAGGGWEGSASYK	WBP2_HUMAN	reviewed	WW domain-binding protein 2 (WBP-2)	WBP2	Homo sapiens (Human)	261	28,087	28.087	0.95802	0	0	0	0	0	0	0	0	0	0	0	0	0	0	0	0	0	0	0	0	0	0	0	0	0	0	0	0	0	0	0	0	0	0	0	0	0	0	0
Q9Y4L1	AEAGPEGVAPAPEGEK	HYOU1_HUMAN	reviewed	Hypoxia up-regulated protein 1 (150 kDa oxygen-regulated protein) (ORP-150) (170 kDa glucose-regulated protein) (GRP-170)	HYOU1 GRP170 ORP150	Homo sapiens (Human)	999	111,335	111.335	0.932484	0	0	0	0	0	0	0	0	0	0	0	0	0	1385	1204	1043	1342	1446	1367	2048	1649	1992	2150	1704	2482	2412	2311	2456	1865	1989	2336	2091	3070	3891	4429	7234	9748	25229	35149
Q9Y4L1	AEAGPEGVAPAPEGEKK	HYOU1_HUMAN	reviewed	Hypoxia up-regulated protein 1 (150 kDa oxygen-regulated protein) (ORP-150) (170 kDa glucose-regulated protein) (GRP-170)	HYOU1 GRP170 ORP150	Homo sapiens (Human)	999	111,335	111.335	0.936067	0	0	0	0	0	0	0	1789	2354	3236	2938	3183	3021	3947	3488	2659	3888	5257	3954	5663	4931	6521	6454	5786	6437	6524	7064	6330	6030	6007	6455	7425	9036	10957	13312	16410	34650	71170	109914
Q9H7J1	AEAGPLGVAGSAR	PPR3E_HUMAN	reviewed	Protein phosphatase 1 regulatory subunit 3E	PPP1R3E	Homo sapiens (Human)	279	30,644	30.644	0.922336	0	0	0	0	0	0	0	0	0	0	0	0	0	0	0	0	0	0	0	0	0	0	0	0	0	0	0	0	0	0	0	0	0	0	0	0	0	0	0
P21333	AEAGVPAEFSIWTR	FLNA_HUMAN	reviewed	Filamin-A (FLN-A) (Actin-binding protein 280) (ABP-280) (Alpha-filamin) (Endothelial actin-binding protein) (Filamin-1) (Non-muscle filamin)	FLNA FLN FLN1	Homo sapiens (Human)	2647	280,739	280.739	0.957016	0	2780	5653	12148	18128	25663	49997	58364	43000	47699	57779	167516	323789	336297	180138	69105	39986	26322	14932	17281	16903	17278	22567	22960	27166	11620	7978	5578	2883	3520	1931	0	0	0	0	0	0	0	0
Q8TC07	AEAISLQMVK	TBC15_HUMAN	reviewed	TBC1 domain family member 15 (GTPase-activating protein RAB7) (GAP for RAB7) (Rab7-GAP)	TBC1D15	Homo sapiens (Human)	691	79,491	79.491	0.391357	0	0	0	0	0	0	0	0	0	0	0	0	0	0	0	0	0	0	0	0	0	0	0	4248	5595	5781	3824	4633	0	0	0	0	0	0	0	0	0	0	0
Q9NVT9	AEALASAIASTK	ARMC1_HUMAN	reviewed	Armadillo repeat-containing protein 1	ARMC1 ARCP	Homo sapiens (Human)	282	31,281	31.281	0.873897	0	0	0	0	0	0	0	0	0	0	0	0	0	0	0	0	0	0	0	0	0	0	0	0	0	0	0	3622	2031	2435	0	0	0	0	0	0	0	0	0
O43502	AEALETLQIIR	RA51C_HUMAN	reviewed	DNA repair protein RAD51 homolog 3 (R51H3) (RAD51 homolog C) (RAD51-like protein 2)	RAD51C RAD51L2	Homo sapiens (Human)	376	42,190	42.19	0.927495	0	0	0	0	0	0	0	0	0	0	0	0	0	0	0	0	0	0	0	0	0	0	0	0	0	0	0	0	0	0	0	0	0	0	0	0	0	0	0
P23229	AEALPLQR	ITA6_HUMAN	reviewed	Integrin alpha-6 (CD49 antigen-like family member F) (VLA-6) (CD antigen CD49f) [Cleaved into: Integrin alpha-6 heavy chain; Integrin alpha-6 light chain; Processed integrin alpha-6 (Alpha6p)]	ITGA6	Homo sapiens (Human)	1130	126,606	126.606	0.650035	0	0	2861	5879	8257	10037	12687	13334	12221	15890	13558	12456	11408	0	9506	6668	7347	10800	6915	8150	6922	7816	7262	5326	0	5095	3911	4983	140	0	0	0	0	0	0	0	0	0	0
Q9Y6W3	AEALSEPLTKPVGK	CAN7_HUMAN	reviewed	Calpain-7 (EC 3.4.22.-) (PalB homolog) (PalBH)	CAPN7 PALBH	Homo sapiens (Human)	813	92,652	92.652	0.974443	0	0	0	0	0	0	0	0	0	0	0	0	0	0	0	0	0	0	0	0	0	0	0	0	0	0	0	0	0	0	0	0	0	0	0	0	0	0	0
Q9NX76	AEALTEPLNA	CKLF6_HUMAN	reviewed	CKLF-like MARVEL transmembrane domain-containing protein 6 (Chemokine-like factor superfamily member 6)	CMTM6 CKLFSF6	Homo sapiens (Human)	183	20,419	20.419	0.920487	0	0	0	0	0	7503	10657	9442	10774	11375	10840	13385	10827	10418	9522	7471	9073	10042	8018	8953	8034	9266	7805	6640	8167	5629	5397	0	0	0	0	0	0	0	0	0	0	0	0
Q8TEM1	AEAQGSTTLLVSYR	PO210_HUMAN	reviewed	Nuclear pore membrane glycoprotein 210 (Nuclear pore protein gp210) (Nuclear envelope pore membrane protein POM 210) (POM210) (Nucleoporin Nup210) (Pore membrane protein of 210 kDa)	NUP210 KIAA0906 PSEC0245	Homo sapiens (Human)	1887	205,111	205.111	0.932255	0	1424	3763	8803	8207	7754	8101	9317	7531	7211	8963	6974	4675	5387	3298	2811	2495	3785	1966	0	0	0	0	0	0	0	0	0	0	0	0	0	0	0	0	0	0	0	0
P00505	AEAQIAAK	AATM_HUMAN	reviewed	Aspartate aminotransferase, mitochondrial (mAspAT) (EC 2.6.1.1) (EC 2.6.1.7) (Fatty acid-binding protein) (FABP-1) (Glutamate oxaloacetate transaminase 2) (Kynurenine aminotransferase 4) (Kynurenine aminotransferase IV) (Kynurenine--oxoglutarate transaminase 4) (Kynurenine--oxoglutarate transaminase IV) (Plasma membrane-associated fatty acid-binding protein) (FABPpm) (Transaminase A)	GOT2	Homo sapiens (Human)	430	47,518	47.518	0.955196	0	0	0	0	0	0	0	0	0	0	0	0	0	0	0	0	0	0	0	0	0	0	0	0	0	0	0	0	0	0	0	0	0	0	0	0	0	0	0
Q66PJ3	AEAQQVEALPGPSLDQWHR	AR6P4_HUMAN	reviewed	ADP-ribosylation factor-like protein 6-interacting protein 4 (ARL-6-interacting protein 4) (Aip-4) (HSP-975) (HSVI-binding protein) (SR-15) (SRp25) (SR-25) (Splicing factor SRrp37)	ARL6IP4	Homo sapiens (Human)	421	44,915	44.915	0.718289	0	0	0	0	0	0	0	0	0	0	0	0	0	0	0	0	0	0	0	0	0	0	0	0	0	0	0	0	0	0	0	0	0	0	0	0	0	0	0
Q9BW92	AEASGGLGGLTR	SYTM_HUMAN	reviewed	Threonine--tRNA ligase, mitochondrial (EC 6.1.1.3) (Threonyl-tRNA synthetase) (ThrRS) (Threonyl-tRNA synthetase-like 1)	TARS2 TARSL1	Homo sapiens (Human)	718	81,036	81.036	0.955453	0	0	0	2253	2879	3199	4353	3117	3426	2800	5413	4144	3546	2981	2676	2335	2812	3951	2393	2954	1953	2983	2233	2416	2840	1967	0	2578	1608	2232	2489	1564	0	0	0	2580	2232	3665	4362
Q02790	AEASSGDHPTDTEM(UniMod:35)K	FKBP4_HUMAN	reviewed	Peptidyl-prolyl cis-trans isomerase FKBP4 (PPIase FKBP4) (EC 5.2.1.8) (51 kDa FK506-binding protein) (FKBP51) (52 kDa FK506-binding protein) (52 kDa FKBP) (FKBP-52) (59 kDa immunophilin) (p59) (FK506-binding protein 4) (FKBP-4) (FKBP59) (HSP-binding immunophilin) (HBI) (Immunophilin FKBP52) (Rotamase) [Cleaved into: Peptidyl-prolyl cis-trans isomerase FKBP4, N-terminally processed]	FKBP4 FKBP52	Homo sapiens (Human)	459	51,805	51.805	0.837317	0	0	0	0	0	0	0	0	0	0	0	0	0	0	0	0	0	0	0	0	0	0	0	0	0	0	0	0	0	0	0	0	0	0	0	0	0	0	0
Q02790	AEASSGDHPTDTEM(UniMod:35)KEEQK	FKBP4_HUMAN	reviewed	Peptidyl-prolyl cis-trans isomerase FKBP4 (PPIase FKBP4) (EC 5.2.1.8) (51 kDa FK506-binding protein) (FKBP51) (52 kDa FK506-binding protein) (52 kDa FKBP) (FKBP-52) (59 kDa immunophilin) (p59) (FK506-binding protein 4) (FKBP-4) (FKBP59) (HSP-binding immunophilin) (HBI) (Immunophilin FKBP52) (Rotamase) [Cleaved into: Peptidyl-prolyl cis-trans isomerase FKBP4, N-terminally processed]	FKBP4 FKBP52	Homo sapiens (Human)	459	51,805	51.805	0.953031	0	0	0	0	0	0	0	0	0	0	0	0	0	0	0	0	0	0	0	0	0	0	0	0	0	0	0	0	0	0	0	0	0	0	0	0	0	0	0
Q02790	AEASSGDHPTDTEMK	FKBP4_HUMAN	reviewed	Peptidyl-prolyl cis-trans isomerase FKBP4 (PPIase FKBP4) (EC 5.2.1.8) (51 kDa FK506-binding protein) (FKBP51) (52 kDa FK506-binding protein) (52 kDa FKBP) (FKBP-52) (59 kDa immunophilin) (p59) (FK506-binding protein 4) (FKBP-4) (FKBP59) (HSP-binding immunophilin) (HBI) (Immunophilin FKBP52) (Rotamase) [Cleaved into: Peptidyl-prolyl cis-trans isomerase FKBP4, N-terminally processed]	FKBP4 FKBP52	Homo sapiens (Human)	459	51,805	51.805	0.971568	0	0	0	0	0	0	0	0	0	0	0	0	0	0	0	0	0	0	0	0	0	0	0	0	0	0	0	0	0	0	0	0	0	0	0	0	0	0	0
Q02790	AEASSGDHPTDTEMKEEQK	FKBP4_HUMAN	reviewed	Peptidyl-prolyl cis-trans isomerase FKBP4 (PPIase FKBP4) (EC 5.2.1.8) (51 kDa FK506-binding protein) (FKBP51) (52 kDa FK506-binding protein) (52 kDa FKBP) (FKBP-52) (59 kDa immunophilin) (p59) (FK506-binding protein 4) (FKBP-4) (FKBP59) (HSP-binding immunophilin) (HBI) (Immunophilin FKBP52) (Rotamase) [Cleaved into: Peptidyl-prolyl cis-trans isomerase FKBP4, N-terminally processed]	FKBP4 FKBP52	Homo sapiens (Human)	459	51,805	51.805	0.975498	0	0	0	0	0	0	0	0	0	0	0	0	0	0	0	0	0	0	0	0	0	0	0	0	0	0	0	0	0	0	0	0	0	0	0	0	0	0	0
Q9H5N1	AEAVAAVQR	RABE2_HUMAN	reviewed	Rab GTPase-binding effector protein 2 (Rabaptin-5beta)	RABEP2 RABPT5B	Homo sapiens (Human)	569	63,543	63.543	0.928169	0	0	0	0	0	0	0	0	0	0	0	0	0	0	0	0	0	0	0	0	0	0	0	0	1970	2658	1914	1605	0	0	0	0	0	0	0	0	0	0	0
Q14566	AEAVESAQAGDK	MCM6_HUMAN	reviewed	DNA replication licensing factor MCM6 (EC 3.6.4.12) (p105MCM)	MCM6	Homo sapiens (Human)	821	92,889	92.889	0.882514	0	0	0	0	0	0	0	0	0	0	0	0	0	0	0	0	0	0	0	0	0	0	0	0	0	0	0	0	0	0	0	0	0	500	724	540	0	0	0
Q14566	AEAVESAQAGDKC(UniMod:4)DFTGTLIVVPDVSK	MCM6_HUMAN	reviewed	DNA replication licensing factor MCM6 (EC 3.6.4.12) (p105MCM)	MCM6	Homo sapiens (Human)	821	92,889	92.889	0.965194	0	0	0	0	0	0	0	0	0	0	0	0	0	0	0	0	0	0	0	0	0	0	0	0	0	2935	4208	5130	4433	6770	7661	14032	28899	92739	108844	99548	59836	30029	22943
Q99615	AEC(UniMod:4)LAM(UniMod:35)LGR	DNJC7_HUMAN	reviewed	DnaJ homolog subfamily C member 7 (Tetratricopeptide repeat protein 2) (TPR repeat protein 2)	DNAJC7 TPR2 TTC2	Homo sapiens (Human)	494	56,441	56.441	0.923697	0	0	0	0	0	0	0	0	0	0	0	0	0	0	0	0	0	0	0	0	0	0	0	0	0	0	0	0	0	0	0	0	0	0	0	0	0	0	0
Q99615	AEC(UniMod:4)LAMLGR	DNJC7_HUMAN	reviewed	DnaJ homolog subfamily C member 7 (Tetratricopeptide repeat protein 2) (TPR repeat protein 2)	DNAJC7 TPR2 TTC2	Homo sapiens (Human)	494	56,441	56.441	0.912834	0	0	0	0	0	0	0	0	0	0	0	0	0	0	0	0	0	0	0	0	0	0	0	0	0	0	0	0	0	0	0	0	0	0	0	0	0	3768	4081
P14543	AEC(UniMod:4)LNPSQPSR	NID1_HUMAN	reviewed	Nidogen-1 (NID-1) (Entactin)	NID1 NID	Homo sapiens (Human)	1247	136,377	136.377	0.503532	0	0	0	0	0	0	0	0	0	2072	1570	1425	1004	0	0	0	0	0	0	0	0	0	0	0	0	0	0	0	0	0	0	0	0	0	0	0	0	0	0
P13796	AEC(UniMod:4)M(UniMod:35)LQQAER	PLSL_HUMAN	reviewed	Plastin-2 (L-plastin) (LC64P) (Lymphocyte cytosolic protein 1) (LCP-1)	LCP1 PLS2	Homo sapiens (Human)	627	70,288	70.288	0.812535	0	0	0	0	0	0	0	0	0	0	0	0	0	0	0	0	0	0	0	0	0	0	0	0	0	0	0	0	0	0	0	0	0	0	0	0	0	0	0
P13796	AEC(UniMod:4)MLQQAER	PLSL_HUMAN	reviewed	Plastin-2 (L-plastin) (LC64P) (Lymphocyte cytosolic protein 1) (LCP-1)	LCP1 PLS2	Homo sapiens (Human)	627	70,288	70.288	0.890203	0	0	0	0	1226	3146	3419	3098	3290	0	0	0	0	0	0	0	0	0	0	0	0	0	0	0	0	0	0	0	0	0	0	0	0	0	0	0	0	0	0
P13796	AEC(UniMod:4)MLQQAERLGC(UniMod:4)RQFVTATDVVR	PLSL_HUMAN	reviewed	Plastin-2 (L-plastin) (LC64P) (Lymphocyte cytosolic protein 1) (LCP-1)	LCP1 PLS2	Homo sapiens (Human)	627	70,288	70.288	0.894194	0	0	0	0	0	0	0	0	0	0	0	0	0	0	0	0	0	0	0	0	0	0	0	0	0	0	0	0	0	0	0	0	0	0	0	0	0	0	0
P13984	AEC(UniMod:4)RPAASENYMR	T2FB_HUMAN	reviewed	General transcription factor IIF subunit 2 (EC 3.6.4.12) (ATP-dependent helicase GTF2F2) (General transcription factor IIF 30 kDa subunit) (Transcription initiation factor IIF subunit beta) (TFIIF-beta) (Transcription initiation factor RAP30)	GTF2F2 RAP30	Homo sapiens (Human)	249	28,380	28.38	0.939854	0	0	0	0	0	0	0	0	0	0	0	0	0	0	0	0	0	0	0	0	0	0	0	0	0	0	0	0	0	0	0	0	0	0	0	0	6987	3998	2536
P48163	AEC(UniMod:4)SAEQC(UniMod:4)YK	MAOX_HUMAN	reviewed	NADP-dependent malic enzyme (NADP-ME) (EC 1.1.1.40) (Malic enzyme 1)	ME1	Homo sapiens (Human)	572	64,150	64.15	0.857931	0	0	0	0	0	0	0	0	0	0	0	0	0	0	0	0	0	0	0	0	0	0	0	0	0	0	0	0	0	0	0	0	0	0	0	0	0	0	0
P04818	AEDFQIEGYNPHPTIK	TYSY_HUMAN	reviewed	Thymidylate synthase (TS) (TSase) (EC 2.1.1.45)	TYMS TS OK/SW-cl.29	Homo sapiens (Human)	313	35,716	35.716	0.962929	0	0	0	0	0	0	0	0	0	0	0	0	0	0	0	0	0	0	0	0	0	0	0	0	0	0	0	0	0	0	0	0	0	0	0	0	0	0	0
P29966	AEDGATPSPSNETPK	MARCS_HUMAN	reviewed	Myristoylated alanine-rich C-kinase substrate (MARCKS) (Protein kinase C substrate, 80 kDa protein, light chain) (80K-L protein) (PKCSL)	MARCKS MACS PRKCSL	Homo sapiens (Human)	332	31,555	31.555	0.91301	0	0	0	482	662	540	823	1366	2439	3809	5460	13930	36935	63365	56773	41346	42575	51323	33814	60938	67086	59138	52470	31384	33884	22288	18826	16797	10694	9859	9281	10177	12947	14150	14641	11591	8543	7754	5436
P29966	AEDGATPSPSNETPKK	MARCS_HUMAN	reviewed	Myristoylated alanine-rich C-kinase substrate (MARCKS) (Protein kinase C substrate, 80 kDa protein, light chain) (80K-L protein) (PKCSL)	MARCKS MACS PRKCSL	Homo sapiens (Human)	332	31,555	31.555	0.887826	0	0	0	0	0	0	0	0	0	0	0	1688	3044	6708	6557	4012	4497	4861	3805	6241	6731	6592	2733	2495	3178	2171	2066	1465	886	1022	862	783	1242	1267	1732	841	0	0	0
O75347	AEDGENYDIK	TBCA_HUMAN	reviewed	Tubulin-specific chaperone A (TCP1-chaperonin cofactor A) (Tubulin-folding cofactor A) (CFA)	TBCA	Homo sapiens (Human)	108	12,855	12.855	0.939925	0	0	0	0	0	0	0	0	0	0	0	0	0	0	0	0	0	0	0	0	0	0	0	0	0	0	0	0	0	0	0	0	0	0	0	0	0	0	0
O75347	AEDGENYDIKK	TBCA_HUMAN	reviewed	Tubulin-specific chaperone A (TCP1-chaperonin cofactor A) (Tubulin-folding cofactor A) (CFA)	TBCA	Homo sapiens (Human)	108	12,855	12.855	0.935965	0	0	0	0	0	0	0	0	0	0	0	0	0	0	0	0	0	0	0	0	0	0	0	0	0	0	0	0	0	0	0	0	0	0	0	0	0	0	0
P07355	AEDGSVIDYELIDQDAR	ANXA2_HUMAN	reviewed	Annexin A2 (Annexin II) (Annexin-2) (Calpactin I heavy chain) (Calpactin-1 heavy chain) (Chromobindin-8) (Lipocortin II) (Placental anticoagulant protein IV) (PAP-IV) (Protein I) (p36)	ANXA2 ANX2 ANX2L4 CAL1H LPC2D	Homo sapiens (Human)	339	38,604	38.604	0.903248	0	0	0	0	0	0	0	0	0	0	0	0	0	0	0	0	0	0	0	0	0	0	0	0	0	0	0	0	0	0	0	0	0	0	0	0	0	0	0
P15880	AEDKEWM(UniMod:35)PVTK	RS2_HUMAN	reviewed	40S ribosomal protein S2 (40S ribosomal protein S4) (Protein LLRep3)	RPS2 RPS4	Homo sapiens (Human)	293	31,324	31.324	0.77724	0	2670	5832	10729	11712	14430	0	0	0	0	0	11744	13259	14890	12596	8362	8514	10933	0	0	0	0	0	0	0	0	0	0	0	0	0	0	0	0	0	0	0	0	0
P15880	AEDKEWMPVTK	RS2_HUMAN	reviewed	40S ribosomal protein S2 (40S ribosomal protein S4) (Protein LLRep3)	RPS2 RPS4	Homo sapiens (Human)	293	31,324	31.324	0.932643	0	4699	12676	38176	44696	48164	51585	41231	31523	36560	41563	49540	48204	48931	42344	35135	31409	30876	14496	14912	8708	6400	5101	4688	3508	3763	0	0	0	0	0	0	0	0	0	0	0	0	0
Q7Z4V5	AEDKPSTDLSAPVNGEATSQK	HDGR2_HUMAN	reviewed	Hepatoma-derived growth factor-related protein 2 (HRP-2) (Hepatoma-derived growth factor 2) (HDGF-2)	HDGFRP2 HDGF2 UNQ785/PRO1604	Homo sapiens (Human)	671	74,317	74.317	0.949085	0	0	0	0	0	0	0	0	0	0	0	0	0	0	0	0	0	0	0	0	0	0	0	0	0	0	0	0	0	0	0	401	722	1204	1607	1850	2015	3005	4688
Q96SZ5	AEDLNIAPR	AEDO_HUMAN	reviewed	2-aminoethanethiol dioxygenase (EC 1.13.11.19) (Cysteamine dioxygenase)	ADO C10orf22	Homo sapiens (Human)	270	29,751	29.751	0.951666	0	0	0	0	0	0	0	0	0	0	0	0	0	0	0	0	0	0	0	0	0	0	0	0	0	0	0	0	0	0	0	0	0	0	0	0	0	0	0
Q9BSJ8	AEDLPLRK	ESYT1_HUMAN	reviewed	Extended synaptotagmin-1 (E-Syt1) (Membrane-bound C2 domain-containing protein)	ESYT1 FAM62A KIAA0747 MBC2	Homo sapiens (Human)	1104	122,856	122.856	0.64912	0	0	0	0	0	0	2414	2055	4140	2778	4715	2432	0	0	2310	2048	1284	2537	0	0	0	0	0	0	0	0	1668	1121	923	0	0	0	0	0	0	0	0	0	0
Q8IZ69	AEDLVPTLVSR	TRM2A_HUMAN	reviewed	tRNA (uracil-5-)-methyltransferase homolog A (EC 2.1.1.-) (HpaII tiny fragments locus 9c protein)	TRMT2A HTF9C	Homo sapiens (Human)	625	68,726	68.726	0.415778	0	2900	5119	12022	12728	13787	14415	10002	7449	28526	48814	7761	8615	7033	6884	5074	4783	4792	4150	4783	2046	3081	4599	3618	4863	2222	1937	0	1311	2118	1354	0	2700	3064	4118	4431	3957	4420	6385
Q7Z406	AEDMAELTC(UniMod:4)LNEASVLHNLR	MYH14_HUMAN	reviewed	Myosin-14 (Myosin heavy chain 14) (Myosin heavy chain, non-muscle IIc) (Non-muscle myosin heavy chain IIc) (NMHC II-C)	MYH14 KIAA2034 FP17425	Homo sapiens (Human)	1995	227,871	227.871	0.936543	0	0	0	0	0	0	0	0	0	0	0	0	0	0	0	0	0	5247	5303	5088	2597	0	0	0	0	0	0	0	0	0	0	0	0	0	0	0	0	0	0
P12004	AEDNADTLALVFEAPNQEK	PCNA_HUMAN	reviewed	Proliferating cell nuclear antigen (PCNA) (Cyclin)	PCNA	Homo sapiens (Human)	261	28,769	28.769	0.984665	0	0	0	0	0	0	0	0	0	0	0	0	0	0	0	0	0	0	0	0	0	0	3585	2655	6661	0	0	0	0	0	0	0	0	0	0	0	0	0	0
Q9Y6G9	AEDNFEDIITKPPVR	DC1L1_HUMAN	reviewed	Cytoplasmic dynein 1 light intermediate chain 1 (LIC1) (Dynein light chain A) (DLC-A) (Dynein light intermediate chain 1, cytosolic)	DYNC1LI1 DNCLI1	Homo sapiens (Human)	523	56,579	56.579	0.880924	0	4661	8190	19534	22754	23007	28882	30990	30670	31390	32479	53269	64903	69738	43472	16955	12026	12490	8922	8336	6453	7899	6583	6280	7624	3692	4734	4781	0	0	0	0	1887	2716	1245	1023	2291	0	2171
Q9Y6G9	AEDNFEDIITKPPVRK	DC1L1_HUMAN	reviewed	Cytoplasmic dynein 1 light intermediate chain 1 (LIC1) (Dynein light chain A) (DLC-A) (Dynein light intermediate chain 1, cytosolic)	DYNC1LI1 DNCLI1	Homo sapiens (Human)	523	56,579	56.579	0.871914	0	0	2052	4959	5699	7231	8714	10233	7460	10594	10785	18655	15475	21137	14232	4172	3732	3165	2396	2730	0	0	0	0	0	0	0	0	0	0	0	0	0	0	0	0	0	0	0
P30622	AEDQHLVEMEDTLNK	CLIP1_HUMAN	reviewed	CAP-Gly domain-containing linker protein 1 (Cytoplasmic linker protein 1) (Cytoplasmic linker protein 170 alpha-2) (CLIP-170) (Reed-Sternberg intermediate filament-associated protein) (Restin)	CLIP1 CYLN1 RSN	Homo sapiens (Human)	1438	162,246	162.246	0.902556	0	0	0	0	0	0	0	0	0	0	0	0	0	2718	4095	3786	3584	0	0	0	0	0	0	0	0	0	0	0	0	0	0	0	0	0	0	0	0	0	0
Q9Y639	AEDSGEYHC(UniMod:4)VYHFVSAPK	NPTN_HUMAN	reviewed	Neuroplastin (Stromal cell-derived receptor 1) (SDR-1)	NPTN SDFR1 SDR1	Homo sapiens (Human)	398	44,387	44.387	0.815382	0	0	0	0	2050	2309	2493	2482	3097	3188	3199	2899	2940	3507	2355	1910	2151	3688	2329	2764	1807	0	0	0	2132	1284	1585	1226	0	0	0	0	0	0	0	0	0	0	0
Q86VS8	AEDSVLLK	HOOK3_HUMAN	reviewed	Protein Hook homolog 3 (h-hook3) (hHK3)	HOOK3	Homo sapiens (Human)	718	83,126	83.126	0.484841	0	0	0	6777	8919	9465	11349	13988	9347	18742	17096	9092	14020	14646	11566	7525	7739	0	0	0	0	7857	2636	6284	3920	3798	4076	7246	3089	7529	4924	4369	7543	1274	4292	4599	2818	4629	0
Q8WUH1	AEDTISILPDDPR	CHUR_HUMAN	reviewed	Protein Churchill	CHURC1 C14orf52 CHCH My015	Homo sapiens (Human)	139	16,111	16.111	0.7676	0	0	0	0	0	0	0	0	0	0	0	0	0	0	0	0	0	0	0	0	0	0	0	0	0	0	0	0	0	0	0	0	0	0	0	0	0	0	0
Q13464	AEDYEVVK	ROCK1_HUMAN	reviewed	Rho-associated protein kinase 1 (EC 2.7.11.1) (Renal carcinoma antigen NY-REN-35) (Rho-associated, coiled-coil-containing protein kinase 1) (Rho-associated, coiled-coil-containing protein kinase I) (ROCK-I) (p160 ROCK-1) (p160ROCK)	ROCK1	Homo sapiens (Human)	1354	158,175	158.175	0.936982	0	0	0	0	0	0	0	0	0	0	0	0	0	0	0	0	0	0	0	0	0	1006	1085	2528	3033	1487	623	0	0	0	0	0	0	0	0	0	0	0	0
P82094	AEEAEELRLDLEDVK	TMF1_HUMAN	reviewed	TATA element modulatory factor (TMF) (Androgen receptor coactivator 160 kDa protein) (Androgen receptor-associated protein of 160 kDa)	TMF1 ARA160	Homo sapiens (Human)	1093	122,842	122.842	0.85527	0	1121	1667	3367	4529	4232	4853	4547	4014	4375	3264	0	0	0	0	0	0	0	0	0	0	0	0	0	0	0	0	0	0	0	0	0	0	0	0	0	0	0	0
Q13033	AEEAEPITFPSGGGK	STRN3_HUMAN	reviewed	Striatin-3 (Cell cycle autoantigen SG2NA) (S/G2 antigen)	STRN3 GS2NA SG2NA	Homo sapiens (Human)	797	87,209	87.209	0.705995	0	0	0	0	3621	3104	4793	3920	4348	3727	4678	3640	0	0	0	0	0	0	0	0	0	0	0	0	0	0	0	0	0	0	0	0	0	0	0	0	0	0	0
Q14789	AEEAKKEQVEEDNEVSSGLK	GOGB1_HUMAN	reviewed	Golgin subfamily B member 1 (372 kDa Golgi complex-associated protein) (GCP372) (Giantin) (Macrogolgin)	GOLGB1	Homo sapiens (Human)	3259	376,019	376.019	0.957645	0	2684	4996	5928	3086	1748	0	0	0	0	0	0	0	0	0	0	0	0	0	0	0	0	0	0	0	0	0	0	0	0	0	0	0	0	0	0	0	0	0
Q13428	AEEDAALQAK	TCOF_HUMAN	reviewed	Treacle protein (Treacher Collins syndrome protein)	TCOF1	Homo sapiens (Human)	1488	152,106	152.106	0.837475	0	0	0	0	0	0	0	0	0	2627	2844	1992	2595	2461	2378	2090	3515	4753	3679	5911	4802	5581	3700	2979	4761	3175	3309	3291	2032	1606	1284	782	0	0	0	0	0	0	0
P27824	AEEDEILNR	CALX_HUMAN	reviewed	Calnexin (IP90) (Major histocompatibility complex class I antigen-binding protein p88) (p90)	CANX	Homo sapiens (Human)	592	67,568	67.568	0.895815	0	12995	24085	47192	63057	86642	117434	137658	148182	166817	167324	155600	138818	125747	121019	88713	100926	135734	93418	114554	96035	115417	91963	85181	106844	78663	76691	75990	53750	55430	49155	40962	46485	48636	37631	36877	33369	31063	28208
P13674	AEEDKLEQIKK	P4HA1_HUMAN	reviewed	Prolyl 4-hydroxylase subunit alpha-1 (4-PH alpha-1) (EC 1.14.11.2) (Procollagen-proline,2-oxoglutarate-4-dioxygenase subunit alpha-1)	P4HA1 P4HA	Homo sapiens (Human)	534	61,049	61.049	0.930433	0	0	0	0	0	0	0	0	0	0	0	0	0	0	0	0	0	0	0	0	0	0	0	0	1370	2010	2296	1771	1933	2135	3055	3312	6870	10440	9594	5856	3550	1986	1711
Q14683	AEEDTQFNYHR	SMC1A_HUMAN	reviewed	Structural maintenance of chromosomes protein 1A (SMC protein 1A) (SMC-1-alpha) (SMC-1A) (Sb1.8)	SMC1A DXS423E KIAA0178 SB1.8 SMC1 SMC1L1	Homo sapiens (Human)	1233	143,233	143.233	0.779249	0	0	1188	4016	4521	4704	5611	5305	6847	7115	6464	4906	6350	6029	5741	5828	7804	12440	6801	13057	1409	19793	17103	11583	0	9903	12895	13824	10445	11215	8195	6897	0	0	0	0	0	0	0
Q9UJU6	AEEDVEPEC(UniMod:4)IM(UniMod:35)EK	DBNL_HUMAN	reviewed	Drebrin-like protein (Cervical SH3P7) (Cervical mucin-associated protein) (Drebrin-F) (HPK1-interacting protein of 55 kDa) (HIP-55) (SH3 domain-containing protein 7)	DBNL CMAP SH3P7 PP5423	Homo sapiens (Human)	430	48,207	48.207	0.97878	0	0	0	0	0	0	0	0	0	0	0	0	0	0	0	0	0	0	0	0	0	0	0	0	0	0	0	0	0	0	0	0	0	0	0	0	0	0	0
Q9UJU6	AEEDVEPEC(UniMod:4)IMEK	DBNL_HUMAN	reviewed	Drebrin-like protein (Cervical SH3P7) (Cervical mucin-associated protein) (Drebrin-F) (HPK1-interacting protein of 55 kDa) (HIP-55) (SH3 domain-containing protein 7)	DBNL CMAP SH3P7 PP5423	Homo sapiens (Human)	430	48,207	48.207	0.983064	0	0	0	0	0	0	0	0	0	0	0	0	0	0	0	0	0	0	0	0	0	0	0	0	0	0	0	0	0	0	0	0	0	0	0	2211	3628	5013	4345
Q9UQE7	AEEELGELEAK	SMC3_HUMAN	reviewed	Structural maintenance of chromosomes protein 3 (SMC protein 3) (SMC-3) (Basement membrane-associated chondroitin proteoglycan) (Bamacan) (Chondroitin sulfate proteoglycan 6) (Chromosome-associated polypeptide) (hCAP)	SMC3 BAM BMH CSPG6 SMC3L1	Homo sapiens (Human)	1217	141,542	141.542	0.639096	0	0	0	0	0	0	0	0	0	0	0	0	0	0	0	0	0	0	0	0	2670	3522	3911	0	0	0	0	0	0	0	0	0	0	0	0	0	0	0	0
Q8N0X7	AEEENEFQIPGR	SPG20_HUMAN	reviewed	Spartin (Spastic paraplegia 20 protein) (Trans-activated by hepatitis C virus core protein 1)	SPG20 KIAA0610 TAHCCP1	Homo sapiens (Human)	666	72,833	72.833	0.91483	0	0	300	2409	2209	3295	4371	5294	5484	7213	7548	9976	10011	9435	9516	7458	11119	16512	12319	16444	15593	17640	17757	15243	19047	14092	13234	12621	9206	9080	7386	5070	5898	6707	5487	5741	4599	4508	3426
Q14738	AEEFLTASQEAL	2A5D_HUMAN	reviewed	Serine/threonine-protein phosphatase 2A 56 kDa regulatory subunit delta isoform (PP2A B subunit isoform B'-delta) (PP2A B subunit isoform B56-delta) (PP2A B subunit isoform PR61-delta) (PP2A B subunit isoform R5-delta)	PPP2R5D	Homo sapiens (Human)	602	69,992	69.992	0.964493	0	0	0	0	0	0	0	0	0	0	0	0	0	0	0	0	0	0	0	0	0	0	0	0	0	0	0	0	0	0	0	0	0	0	0	0	0	0	0
Q9UBB9	AEEHNIVFMPVIGK	TFP11_HUMAN	reviewed	Tuftelin-interacting protein 11 (Septin and tuftelin-interacting protein 1) (STIP-1)	TFIP11 STIP HSPC006	Homo sapiens (Human)	837	96,820	96.82	0.725503	0	0	0	3018	3670	4288	4814	4312	4456	4985	4543	4819	4007	3386	3377	2406	3296	3078	0	3311	2412	2491	2508	0	2493	2288	1685	0	0	0	0	0	0	0	0	0	0	0	0
P49588	AEEIANEMIEAAK	SYAC_HUMAN	reviewed	Alanine--tRNA ligase, cytoplasmic (EC 6.1.1.7) (Alanyl-tRNA synthetase) (AlaRS) (Renal carcinoma antigen NY-REN-42)	AARS	Homo sapiens (Human)	968	106,810	106.81	0.964795	0	0	0	0	0	0	0	0	0	0	0	0	0	0	0	0	0	0	0	0	0	0	0	0	0	0	0	0	0	0	0	0	0	0	0	0	0	0	0
Q8IXI1	AEEITIPADVTPEK	MIRO2_HUMAN	reviewed	Mitochondrial Rho GTPase 2 (MIRO-2) (hMiro-2) (EC 3.6.5.-) (Ras homolog gene family member T2)	RHOT2 ARHT2 C16orf39	Homo sapiens (Human)	618	68,118	68.118	0.639569	0	0	0	1929	2932	3806	0	3641	2595	5078	5327	4262	3864	0	0	0	0	0	0	0	0	0	0	0	0	0	0	0	0	0	0	0	0	0	0	0	0	0	0
Q8IXI2	AEEITIPADVTPER	MIRO1_HUMAN	reviewed	Mitochondrial Rho GTPase 1 (MIRO-1) (hMiro-1) (EC 3.6.5.-) (Rac-GTP-binding protein-like protein) (Ras homolog gene family member T1)	RHOT1 ARHT1	Homo sapiens (Human)	618	70,784	70.784	0.567281	0	0	0	0	0	0	5210	4568	4785	4374	5210	0	0	0	0	1952	2374	3796	0	0	0	0	0	0	0	0	0	0	0	0	0	0	0	0	0	0	0	0	0
Q86TU7	AEELFLWVPR	SETD3_HUMAN	reviewed	Histone-lysine N-methyltransferase setd3 (EC 2.1.1.43) (SET domain-containing protein 3)	SETD3 C14orf154	Homo sapiens (Human)	594	67,257	67.257	0.854407	0	0	0	0	0	0	0	0	0	0	0	0	0	0	0	0	0	0	0	0	0	0	0	0	0	0	0	0	0	0	0	0	0	0	0	0	0	0	0
P09110	AEELGLPILGVLR	THIK_HUMAN	reviewed	3-ketoacyl-CoA thiolase, peroxisomal (EC 2.3.1.16) (Acetyl-CoA acyltransferase) (Beta-ketothiolase) (Peroxisomal 3-oxoacyl-CoA thiolase)	ACAA1 ACAA PTHIO	Homo sapiens (Human)	424	44,292	44.292	0.941929	0	0	0	0	0	0	0	0	0	0	0	0	0	0	0	0	0	0	0	0	0	0	0	0	0	0	0	0	0	0	0	0	0	0	0	0	0	0	0
Q14980	AEELGQELK	NUMA1_HUMAN	reviewed	Nuclear mitotic apparatus protein 1 (NuMA protein) (Nuclear matrix protein-22) (NMP-22) (SP-H antigen)	NUMA1 NMP22 NUMA	Homo sapiens (Human)	2115	238,260	238.26	0.882095	0	4524	10245	13563	12499	8916	6924	4071	0	0	0	0	0	0	0	0	0	0	0	0	0	0	0	0	0	0	0	0	0	0	0	0	0	0	0	0	0	0	0
Q14257	AEELHYPLGER	RCN2_HUMAN	reviewed	Reticulocalbin-2 (Calcium-binding protein ERC-55) (E6-binding protein) (E6BP)	RCN2 ERC55	Homo sapiens (Human)	317	36,876	36.876	0.755681	0	5088	9031	14453	18514	14938	19361	15865	18740	16514	16253	14645	11509	10536	9956	6955	8060	11497	7610	9834	8361	8915	8160	7109	10026	6745	8378	7007	6051	7212	6749	5595	5479	7988	6103	5412	5604	5867	5923
Q9NWT6	AEELIENEEPVVLTDTNLVYPALK	HIF1N_HUMAN	reviewed	Hypoxia-inducible factor 1-alpha inhibitor (EC 1.14.11.30) (EC 1.14.11.n4) (Factor inhibiting HIF-1) (FIH-1) (Hypoxia-inducible factor asparagine hydroxylase)	HIF1AN FIH1	Homo sapiens (Human)	349	40,285	40.285	0.948537	0	0	0	0	0	0	0	0	0	0	0	0	0	0	0	0	0	0	0	0	0	0	0	0	0	0	0	0	0	0	0	0	0	0	0	0	0	0	0
Q9H5N1	AEELIQEIQR	RABE2_HUMAN	reviewed	Rab GTPase-binding effector protein 2 (Rabaptin-5beta)	RABEP2 RABPT5B	Homo sapiens (Human)	569	63,543	63.543	0.903195	0	0	0	0	0	0	0	0	0	0	0	0	0	0	0	0	8163	11103	9054	8510	6653	0	0	11288	24126	23140	22517	15419	0	0	0	0	0	0	0	0	0	0	0
O00429	AEELLAEEK	DNM1L_HUMAN	reviewed	Dynamin-1-like protein (EC 3.6.5.5) (Dnm1p/Vps1p-like protein) (DVLP) (Dynamin family member proline-rich carboxyl-terminal domain less) (Dymple) (Dynamin-like protein) (Dynamin-like protein 4) (Dynamin-like protein IV) (HdynIV) (Dynamin-related protein 1)	DNM1L DLP1 DRP1	Homo sapiens (Human)	736	81,877	81.877	0.976163	0	0	0	0	0	0	0	0	0	0	0	0	0	0	0	0	0	0	0	0	0	0	0	0	0	0	0	0	0	0	0	0	0	0	12613	15839	15076	13824	18757
Q96TC7	AEELQPGFSK	RMD3_HUMAN	reviewed	Regulator of microtubule dynamics protein 3 (RMD-3) (hRMD-3) (Cerebral protein 10) (Protein FAM82A2) (Protein FAM82C) (Protein tyrosine phosphatase-interacting protein 51) (TCPTP-interacting protein 51)	RMDN3 FAM82A2 FAM82C PTPIP51 hucep-10 UNQ3122/PRO10274	Homo sapiens (Human)	470	52,118	52.118	0.779165	0	1970	3656	7064	9223	9438	12298	13175	12036	13776	12361	13205	10758	9804	7956	6966	8058	11263	7208	8797	8005	7651	7336	6867	10285	7834	8819	8704	6200	7059	3901	0	3468	4909	3914	0	0	0	0
P62993	AEEMLSK	GRB2_HUMAN	reviewed	Growth factor receptor-bound protein 2 (Adapter protein GRB2) (Protein Ash) (SH2/SH3 adapter GRB2)	GRB2 ASH	Homo sapiens (Human)	217	25,206	25.206	0.924395	0	0	0	0	0	0	0	0	0	0	0	0	0	0	0	0	441	842	160	743	0	0	0	0	0	0	0	0	0	0	0	0	0	0	0	0	0	0	0
Q587I9	AEEPGDRPAEEWLGR	SFT2C_HUMAN	reviewed	Vesicle transport protein SFT2C (SFT2 domain-containing protein 3)	SFT2D3	Homo sapiens (Human)	215	21,790	21.79	0.6717	0	0	0	0	0	0	0	0	5763	7064	8735	9368	7161	9476	7566	5348	6987	7981	7413	8726	6680	0	7349	6341	7385	5078	4777	4473	0	0	0	0	0	0	0	0	0	0	0
P11387	AEEVATFFAK	TOP1_HUMAN	reviewed	DNA topoisomerase 1 (EC 5.99.1.2) (DNA topoisomerase I)	TOP1	Homo sapiens (Human)	765	90,726	90.726	0.768515	0	2555	8233	18290	22904	26451	27494	18920	14770	12153	13597	17014	17086	16010	14660	11204	10154	10128	7162	0	0	0	0	0	0	0	0	0	0	0	0	0	0	0	0	0	0	0	0
Q8NBN3	AEEVELYLEK	TM87A_HUMAN	reviewed	Transmembrane protein 87A	TMEM87A PSEC0094	Homo sapiens (Human)	555	63,430	63.43	0.335542	0	0	0	3382	4041	4601	5610	7933	6358	7775	7788	7290	6621	6643	5725	0	5847	6794	6222	6249	5707	5504	5662	4981	0	0	0	0	0	0	0	0	0	0	0	0	0	0	0
Q9H0B6	AEEVEYYYR	KLC2_HUMAN	reviewed	Kinesin light chain 2 (KLC 2)	KLC2	Homo sapiens (Human)	622	68,935	68.935	0.802576	0	0	1564	3072	3139	4443	6423	6956	7266	8921	10575	11467	10806	10129	9462	8112	8385	11520	8920	9635	7965	8566	7478	6675	8972	8086	10502	12242	8253	5493	3317	2049	2931	0	0	0	0	0	0
Q5T0F9	AEEVYAQLQK	C2D1B_HUMAN	reviewed	Coiled-coil and C2 domain-containing protein 1B (Five prime repressor element under dual repression-binding protein 2) (FRE under dual repression-binding protein 2) (Freud-2)	CC2D1B KIAA1836	Homo sapiens (Human)	858	94,224	94.224	0.911483	0	0	0	0	0	0	0	0	0	0	0	0	0	0	0	0	0	0	0	0	0	0	0	0	0	0	0	0	0	0	0	0	0	0	0	0	0	0	2575
P52565	AEEYEFLTPVEEAPK	GDIR1_HUMAN	reviewed	Rho GDP-dissociation inhibitor 1 (Rho GDI 1) (Rho-GDI alpha)	ARHGDIA GDIA1	Homo sapiens (Human)	204	23,207	23.207	0.890917	0	0	0	0	0	0	0	0	0	0	0	0	0	0	0	0	0	0	0	0	0	0	0	0	0	0	0	0	0	0	0	0	0	0	0	0	0	0	0
Q96B26	AEFAAPSTDAPDK	EXOS8_HUMAN	reviewed	Exosome complex component RRP43 (Exosome component 8) (Opa-interacting protein 2) (OIP-2) (Ribosomal RNA-processing protein 43) (p9)	EXOSC8 OIP2 RRP43	Homo sapiens (Human)	276	30,040	30.04	0.784932	0	661	1750	4040	4702	5394	6657	4352	0	0	0	0	0	0	0	0	0	0	0	0	0	0	0	0	0	0	0	0	0	0	0	0	0	0	0	0	0	0	0
P02768	AEFAEVSK	ALBU_HUMAN	reviewed	Serum albumin	ALB GIG20 GIG42 PRO0903 PRO1708 PRO2044 PRO2619 PRO2675 UNQ696/PRO1341	Homo sapiens (Human)	609	69,367	69.367	0.455353	0	0	0	0	0	0	0	0	0	0	0	0	0	0	0	0	0	0	0	0	0	0	0	0	0	0	0	0	0	0	0	0	0	0	0	0	0	0	0
Q14692	AEFEDQDDEAR	BMS1_HUMAN	reviewed	Ribosome biogenesis protein BMS1 homolog (Ribosome assembly protein BMS1 homolog)	BMS1 BMS1L KIAA0187	Homo sapiens (Human)	1282	145,807	145.807	0.404445	0	0	0	720	682	821	703	602	463	0	0	0	0	0	0	0	0	0	0	0	0	0	0	0	0	0	0	0	0	0	0	0	0	0	0	0	0	0	0
Q9UQ80	AEFEVHEVYAVDVLVSSGEGK	PA2G4_HUMAN	reviewed	Proliferation-associated protein 2G4 (Cell cycle protein p38-2G4 homolog) (hG4-1) (ErbB3-binding protein 1)	PA2G4 EBP1	Homo sapiens (Human)	394	43,787	43.787	0.855662	0	0	0	0	0	0	0	0	0	0	0	0	0	0	0	0	0	0	0	0	0	0	0	0	0	0	0	0	0	0	0	0	0	0	0	0	0	0	0
Q9UHY7	AEFFADVVPAVR	ENOPH_HUMAN	reviewed	Enolase-phosphatase E1 (EC 3.1.3.77) (2,3-diketo-5-methylthio-1-phosphopentane phosphatase) (MASA homolog)	ENOPH1 MASA MSTP145	Homo sapiens (Human)	261	28,933	28.933	0.981396	0	0	0	0	0	0	0	0	0	0	0	0	0	0	0	0	0	0	0	0	0	0	0	0	0	0	0	0	0	0	0	0	0	0	0	0	0	0	0
O95487	AEFFQHLIEDR	SC24B_HUMAN	reviewed	Protein transport protein Sec24B (SEC24-related protein B)	SEC24B	Homo sapiens (Human)	1268	137,418	137.418	0.860363	0	0	0	0	0	0	0	0	0	0	0	0	0	0	0	0	0	0	0	0	0	0	0	0	0	0	0	0	0	0	0	0	2091	2677	2818	2527	3220	4890	6726
Q9H4A4	AEFGPPGPGAGSR	AMPB_HUMAN	reviewed	Aminopeptidase B (AP-B) (EC 3.4.11.6) (Arginine aminopeptidase) (Arginyl aminopeptidase)	RNPEP APB	Homo sapiens (Human)	650	72,596	72.596	0.971649	0	0	0	0	0	0	0	0	0	0	0	0	0	0	0	0	0	0	0	0	0	0	0	0	0	0	0	0	0	0	0	0	0	0	0	0	0	0	0
P21333	AEFTVETR	FLNA_HUMAN	reviewed	Filamin-A (FLN-A) (Actin-binding protein 280) (ABP-280) (Alpha-filamin) (Endothelial actin-binding protein) (Filamin-1) (Non-muscle filamin)	FLNA FLN FLN1	Homo sapiens (Human)	2647	280,739	280.739	0.952802	0	2211	4393	8216	9935	16157	26988	34000	28091	31660	33811	85041	167642	174048	116886	41151	25103	18966	11301	15024	11530	15462	16609	18892	24467	18732	0	0	0	0	0	0	0	0	0	0	0	0	0
Q05655	AEFWLDLQPQAK	KPCD_HUMAN	reviewed	Protein kinase C delta type (EC 2.7.11.13) (Tyrosine-protein kinase PRKCD) (EC 2.7.10.2) (nPKC-delta) [Cleaved into: Protein kinase C delta type regulatory subunit; Protein kinase C delta type catalytic subunit (Sphingosine-dependent protein kinase-1) (SDK1)]	PRKCD	Homo sapiens (Human)	676	77,505	77.505	0.892451	0	0	0	0	0	0	0	0	0	0	0	0	0	0	0	0	0	0	0	0	0	0	0	0	0	0	0	0	0	0	0	0	0	0	0	0	0	0	0
P80723	AEGAATEEEGTPK	BASP1_HUMAN	reviewed	Brain acid soluble protein 1 (22 kDa neuronal tissue-enriched acidic protein) (Neuronal axonal membrane protein NAP-22)	BASP1 NAP22	Homo sapiens (Human)	227	22,693	22.693	0.891084	0	0	0	0	0	0	0	0	0	0	0	0	0	0	0	0	0	0	0	0	0	0	0	0	0	0	1227	2436	1972	3001	2780	1733	1390	2052	1624	1064	0	0	0
P80723	AEGAATEEEGTPKESEPQAAAEPAEAK	BASP1_HUMAN	reviewed	Brain acid soluble protein 1 (22 kDa neuronal tissue-enriched acidic protein) (Neuronal axonal membrane protein NAP-22)	BASP1 NAP22	Homo sapiens (Human)	227	22,693	22.693	0.906881	0	0	0	0	0	0	0	0	0	0	0	0	0	0	0	0	0	0	0	0	0	0	0	0	983	1385	3445	4306	4768	6182	5795	5404	5920	4169	3695	3980	3329	3163	3470
P58107	AEGAIAGFR	EPIPL_HUMAN	reviewed	Epiplakin (450 kDa epidermal antigen)	EPPK1 EPIPL	Homo sapiens (Human)	5090	555,621	555.621	0.789709	0	0	0	0	0	0	0	0	0	0	0	0	0	0	0	0	15514	39190	36904	30421	14731	7789	0	0	0	0	0	0	0	0	0	0	0	0	0	0	0	0	0
Q9UBB4	AEGDISNVANGFK	ATX10_HUMAN	reviewed	Ataxin-10 (Brain protein E46 homolog) (Spinocerebellar ataxia type 10 protein)	ATXN10 SCA10	Homo sapiens (Human)	475	53,489	53.489	0.714363	0	0	0	0	5738	5112	7493	6688	7928	8613	8826	9605	6851	7318	6664	5103	6748	6206	6363	9060	7768	8027	8023	7792	9157	7565	8282	9073	5733	7253	7352	5244	6124	6262	6770	7388	6115	6039	7103
Q92925	AEGDSAGTAGTPGGTPAGDK	SMRD2_HUMAN	reviewed	SWI/SNF-related matrix-associated actin-dependent regulator of chromatin subfamily D member 2 (60 kDa BRG-1/Brm-associated factor subunit B) (BRG1-associated factor 60B) (BAF60B)	SMARCD2 BAF60B PRO2451	Homo sapiens (Human)	531	58,921	58.921	0.878209	0	0	0	0	0	0	0	0	0	0	0	561	543	704	584	300	0	0	0	0	0	0	0	0	0	0	0	0	0	0	0	0	0	0	0	0	0	0	0
P67936	AEGDVAALNR	TPM4_HUMAN	reviewed	Tropomyosin alpha-4 chain (TM30p1) (Tropomyosin-4)	TPM4	Homo sapiens (Human)	248	28,522	28.522	0.909112	0	0	0	0	0	0	0	0	0	0	0	0	0	0	0	0	0	0	0	0	0	0	0	0	0	0	0	0	5216	7297	8726	8923	11979	13934	35996	115628	191054	137089	54494
P67936	AEGDVAALNRR	TPM4_HUMAN	reviewed	Tropomyosin alpha-4 chain (TM30p1) (Tropomyosin-4)	TPM4	Homo sapiens (Human)	248	28,522	28.522	0.906962	0	0	0	0	0	0	0	0	0	0	0	0	0	0	0	0	0	0	0	0	0	0	0	0	0	0	0	0	0	0	0	0	0	0	0	2257	4534	3085	1206
Q96I24	AEGFVDALHR	FUBP3_HUMAN	reviewed	Far upstream element-binding protein 3 (FUSE-binding protein 3)	FUBP3 FBP3	Homo sapiens (Human)	572	61,640	61.64	0.420984	0	0	0	0	0	0	0	0	0	4486	4493	4314	0	0	0	0	0	0	0	0	0	0	0	0	0	0	0	0	0	0	0	0	0	0	0	0	0	0	0
Q8NI27	AEGGYFGQIR	THOC2_HUMAN	reviewed	THO complex subunit 2 (Tho2) (hTREX120)	THOC2 CXorf3	Homo sapiens (Human)	1593	182,775	182.775	0.746217	0	1321	2920	5882	5326	6593	6682	5954	6478	6460	6288	5348	4827	4852	3120	0	2899	4394	2733	4390	0	3580	4278	3348	4018	3686	3156	3890	2349	2894	0	0	0	0	0	0	0	0	0
Q9UDR5	AEGIIYTTQSTIKP	AASS_HUMAN	reviewed	Alpha-aminoadipic semialdehyde synthase, mitochondrial (LKR/SDH) [Includes: Lysine ketoglutarate reductase (LKR) (LOR) (EC 1.5.1.8); Saccharopine dehydrogenase (SDH) (EC 1.5.1.9)]	AASS	Homo sapiens (Human)	926	102,132	102.132	0.929007	0	0	0	0	0	0	0	0	0	0	0	0	0	0	0	0	0	0	0	1722	881	1224	0	0	0	0	0	0	0	0	0	0	0	2471	6846	8543	6285	4473	2023
Q9BX68	AEGLGDGYR	HINT2_HUMAN	reviewed	Histidine triad nucleotide-binding protein 2, mitochondrial (HINT-2) (EC 3.-.-.-) (HINT-3) (HIT-17kDa) (PKCI-1-related HIT protein)	HINT2	Homo sapiens (Human)	163	17,162	17.162	0.963998	0	0	0	0	0	0	0	0	0	0	0	0	0	0	0	0	0	0	0	0	0	0	0	0	0	0	0	0	0	0	0	0	0	0	0	0	0	0	0
Q8WWM7	AEGLQVGQDAR	ATX2L_HUMAN	reviewed	Ataxin-2-like protein (Ataxin-2 domain protein) (Ataxin-2-related protein)	ATXN2L A2D A2LG A2LP A2RP	Homo sapiens (Human)	1075	113,374	113.374	0.827864	0	0	0	0	0	0	0	0	0	0	0	0	0	0	0	0	0	0	0	0	0	0	5945	6049	9507	9832	9667	12101	12079	12015	9025	7171	6037	5214	3707	3942	4676	4642	3259
Q09666	AEGPDVAVDLPK	AHNK_HUMAN	reviewed	Neuroblast differentiation-associated protein AHNAK (Desmoyokin)	AHNAK PM227	Homo sapiens (Human)	5890	629,101	629.101	0.813247	0	2900	5653	9643	10983	10033	9486	7621	6272	944	5345	4326	0	0	0	0	0	0	0	0	0	0	0	0	0	0	0	0	0	0	0	0	0	0	0	0	0	0	0
Q09666	AEGPEVDVNLPK	AHNK_HUMAN	reviewed	Neuroblast differentiation-associated protein AHNAK (Desmoyokin)	AHNAK PM227	Homo sapiens (Human)	5890	629,101	629.101	0.837073	0	16959	34436	60742	66185	59875	55426	35506	24218	20746	17154	14462	10186	8774	7358	4814	4265	5770	3666	4956	3900	4233	4393	3870	4050	0	0	0	0	0	0	0	0	0	0	0	0	0	0
Q9NVI7	AEGPGRGDEPSPS	ATD3A_HUMAN	reviewed	ATPase family AAA domain-containing protein 3A	ATAD3A	Homo sapiens (Human)	634	71,369	71.369	0.931265	0	2818	3898	5201	4017	3274	2884	2501	2076	1304	1083	823	860	620	603	0	0	0	0	0	0	0	0	0	0	0	0	0	0	0	0	0	0	0	0	0	0	0	0
P14735	AEGPQEWVFQEC(UniMod:4)K	IDE_HUMAN	reviewed	Insulin-degrading enzyme (EC 3.4.24.56) (Abeta-degrading protease) (Insulin protease) (Insulinase) (Insulysin)	IDE	Homo sapiens (Human)	1019	117,968	117.968	0.959295	0	0	0	0	0	0	0	0	0	0	0	0	0	0	0	0	0	0	0	0	0	0	0	0	0	0	0	0	0	0	0	0	0	0	0	0	0	0	2144
Q86UK7	AEGPVAVVVNGHTEGPAPAR	ZN598_HUMAN	reviewed	Zinc finger protein 598	ZNF598	Homo sapiens (Human)	904	98,637	98.637	0.410222	0	0	0	0	0	0	0	0	0	0	0	0	0	0	0	0	0	0	0	0	0	0	0	0	0	0	0	0	0	0	0	0	0	0	0	0	0	1524	2696
P14618	AEGSDVANAVLDGADC(UniMod:4)IM(UniMod:35)LSGETAK	KPYM_HUMAN	reviewed	Pyruvate kinase PKM (EC 2.7.1.40) (Cytosolic thyroid hormone-binding protein) (CTHBP) (Opa-interacting protein 3) (OIP-3) (Pyruvate kinase 2/3) (Pyruvate kinase muscle isozyme) (Thyroid hormone-binding protein 1) (THBP1) (Tumor M2-PK) (p58)	PKM OIP3 PK2 PK3 PKM2	Homo sapiens (Human)	531	57,937	57.937	0.931555	0	0	0	0	0	0	0	0	0	0	0	0	0	0	0	0	0	0	0	0	0	0	0	0	0	0	0	0	0	0	0	0	0	0	0	0	0	0	0
P14618	AEGSDVANAVLDGADC(UniMod:4)IM(UniMod:35)LSGETAKGDYPLEAVR	KPYM_HUMAN	reviewed	Pyruvate kinase PKM (EC 2.7.1.40) (Cytosolic thyroid hormone-binding protein) (CTHBP) (Opa-interacting protein 3) (OIP-3) (Pyruvate kinase 2/3) (Pyruvate kinase muscle isozyme) (Thyroid hormone-binding protein 1) (THBP1) (Tumor M2-PK) (p58)	PKM OIP3 PK2 PK3 PKM2	Homo sapiens (Human)	531	57,937	57.937	0.938241	0	0	0	0	0	0	0	0	0	0	0	0	0	0	0	0	0	0	0	0	0	0	0	0	0	0	0	0	0	0	0	0	0	0	0	0	0	0	0
P14618	AEGSDVANAVLDGADC(UniMod:4)IMLSGETAK	KPYM_HUMAN	reviewed	Pyruvate kinase PKM (EC 2.7.1.40) (Cytosolic thyroid hormone-binding protein) (CTHBP) (Opa-interacting protein 3) (OIP-3) (Pyruvate kinase 2/3) (Pyruvate kinase muscle isozyme) (Thyroid hormone-binding protein 1) (THBP1) (Tumor M2-PK) (p58)	PKM OIP3 PK2 PK3 PKM2	Homo sapiens (Human)	531	57,937	57.937	0.953515	0	0	0	0	0	0	0	0	0	0	0	0	0	0	0	0	0	3889	4242	2598	0	0	0	0	0	0	0	0	0	0	0	0	0	0	0	0	8140	9363	11594
P14618	AEGSDVANAVLDGADC(UniMod:4)IMLSGETAKGDYPLEAVR	KPYM_HUMAN	reviewed	Pyruvate kinase PKM (EC 2.7.1.40) (Cytosolic thyroid hormone-binding protein) (CTHBP) (Opa-interacting protein 3) (OIP-3) (Pyruvate kinase 2/3) (Pyruvate kinase muscle isozyme) (Thyroid hormone-binding protein 1) (THBP1) (Tumor M2-PK) (p58)	PKM OIP3 PK2 PK3 PKM2	Homo sapiens (Human)	531	57,937	57.937	0.940989	0	0	0	0	0	0	0	0	0	0	0	0	0	0	0	0	0	0	0	0	0	0	0	0	0	0	0	0	0	0	0	0	0	0	0	0	0	1423	2015
Q9NZB2	AEGSSTASSGSQLAEGK	F120A_HUMAN	reviewed	Constitutive coactivator of PPAR-gamma-like protein 1 (Oxidative stress-associated Src activator) (Protein FAM120A)	FAM120A C9orf10 KIAA0183 OSSA	Homo sapiens (Human)	1118	121,888	121.888	0.58074	0	0	0	623	561	360	541	563	602	883	845	441	681	441	200	0	0	0	0	0	0	0	0	0	0	0	0	0	0	0	0	0	0	0	0	0	0	0	0
P14854	AEGTFPGK	CX6B1_HUMAN	reviewed	Cytochrome c oxidase subunit 6B1 (Cytochrome c oxidase subunit VIb isoform 1) (COX VIb-1)	COX6B1 COX6B	Homo sapiens (Human)	86	10,192	10.192	0.55688	0	0	0	0	0	0	0	0	0	0	0	0	0	0	0	0	0	0	0	0	0	0	0	0	0	0	0	0	0	0	0	0	0	0	0	0	0	0	0
P14854	AEGTFPGKI	CX6B1_HUMAN	reviewed	Cytochrome c oxidase subunit 6B1 (Cytochrome c oxidase subunit VIb isoform 1) (COX VIb-1)	COX6B1 COX6B	Homo sapiens (Human)	86	10,192	10.192	0.649695	0	2435	7528	3363	12705	13451	30700	23754	14661	23079	20823	25937	22212	18978	6888	5578	9269	20477	7560	10181	6241	8212	3753	3833	0	0	0	0	0	0	0	0	0	0	0	0	0	0	0
Q96EH3	AEGTVNEGRPESDAADHTGPK	MASU1_HUMAN	reviewed	Mitochondrial assembly of ribosomal large subunit protein 1	MALSU1 C7orf30	Homo sapiens (Human)	234	26,170	26.17	0.807468	0	0	0	0	0	0	0	0	0	0	522	1001	801	0	1046	782	903	1585	1045	1626	0	0	0	0	0	0	0	0	0	0	0	0	0	0	0	0	0	0	0
Q99996	AEGVIDGYADEK	AKAP9_HUMAN	reviewed	A-kinase anchor protein 9 (AKAP-9) (A-kinase anchor protein 350 kDa) (AKAP 350) (hgAKAP 350) (A-kinase anchor protein 450 kDa) (AKAP 450) (AKAP 120-like protein) (Centrosome- and Golgi-localized PKN-associated protein) (CG-NAP) (Protein hyperion) (Protein kinase A-anchoring protein 9) (PRKA9) (Protein yotiao)	AKAP9 AKAP350 AKAP450 KIAA0803	Homo sapiens (Human)	3911	453,667	453.667	0.780331	0	1430	2721	6157	4442	3442	2295	0	0	0	0	0	0	0	0	0	0	0	0	0	0	0	0	0	0	0	0	0	0	0	0	0	0	0	0	0	0	0	0
[truncated: 57,848 more rows]
[truncated: 44 more columns]
