# Supplementary material for: Complex‐centric proteome profiling by SEC‐SWATH‐MS
Source: Mol Syst Biol. 2019 Jan 14;15(1):e8438. doi: 10.15252/msb.20188438 (PMC6346213; doi:10.15252/msb.20188438)
Supplement: Supplementary file 3 — Dataset EV2 [file MSB-15-e8438-s003.xls]

## Sheet: Sheet1
id	protein_id	Entry_name	Status	Protein_names	Gene_names	Organism	Length	Mass	protein_mw	DECOY	SibPepCorr_protein_mean	n_peptides	quant_peptides_used	1	2	3	4	5	6	7	8	9	10	11	12	13	14	15	16	17	18	19	20	21	22	23	24	25	26	27	28	29	30	31	32	33	34	35	36
iRT_protein	iRT_protein	NA	NA	NA	NA	NA	NA	NA	NA	0	0.616597	10	DGLDAASYYAPVR,GTFIIDPAAVIR	5135288	5582318	5109056	5130209	5073084	5368394	5200419	5302265	4924801	5253856	5093261	5005973	5533130	5364959	6730491	2083004	5878218	6448427	5852088	5482062	5287311	6875126	6508211	6686622	5506210	6542617	6416948	1967128	1846819	1953114	1837014	1629200	1629893	1714691	1782796	1468746
Q9Y6Y8	Q9Y6Y8	S23IP_HUMAN	reviewed	SEC23-interacting protein (p125)	SEC23IP MSTP053	Homo sapiens (Human)	1000	111,076	111.076	0	0.626776	21	FIPYTEEFSEK,VEFLPVHWHSSLGGDATGVDR	4646	8227	16628	22134	22710	28812	35961	35720	37527	39878	37716	30265	25679	27632	21560	22781	27461	23116	27812	27909	24325	28119	23685	32093	22927	25675	26155	13903	19266	17458	13111	11453	13311	5076	4824	3665
Q9Y6Y0	Q9Y6Y0	NS1BP_HUMAN	reviewed	Influenza virus NS1A-binding protein (NS1-BP) (NS1-binding protein) (Aryl hydrocarbon receptor-associated protein 3)	IVNS1ABP ARA3 FLARA3 KIAA0850 NS1 NS1BP HSPC068	Homo sapiens (Human)	642	71,729	71.729	0	0.922248	16	LIAAGGYNR,LYIVGGSDPYGQK	0	0	0	0	0	0	0	0	0	0	0	0	0	0	0	0	0	0	0	0	0	1783	440	2671	0	0	3083	2035	3431	2771	5361	6619	11577	10159	13495	21083
Q9Y6X9	Q9Y6X9	MORC2_HUMAN	reviewed	MORC family CW-type zinc finger protein 2 (Zinc finger CW-type coiled-coil domain protein 1)	MORC2 KIAA0852 ZCWCC1	Homo sapiens (Human)	1032	117,823	117.823	0	0.537286	5	TASRPAPLVQQLSPSLLPNSK,TNIVALLQK	0	1162	3047	3583	3338	0	0	0	0	0	0	0	0	0	0	0	0	0	0	0	1647	2210	1908	0	3869	10351	12043	8842	12881	12172	10214	10958	12333	12969	11760	9841
Q9Y6X8	Q9Y6X8	ZHX2_HUMAN	reviewed	Zinc fingers and homeoboxes protein 2 (Alpha-fetoprotein regulator 1) (AFP regulator 1) (Regulator of AFP) (Zinc finger and homeodomain protein 2)	ZHX2 AFR1 KIAA0854 RAF	Homo sapiens (Human)	837	92,307	92.307	0	0.877631	2	LVTDTAEILSR,VANPPLTPASDR	0	0	0	0	0	0	0	0	0	0	0	0	0	0	0	0	0	0	0	0	0	0	0	0	0	0	0	0	2634	5858	5532	3120	0	0	12824	13575
Q9Y6X5	Q9Y6X5	ENPP4_HUMAN	reviewed	Bis(5'-adenosyl)-triphosphatase ENPP4 (EC 3.6.1.29) (AP3A hydrolase) (AP3Aase) (Ectonucleotide pyrophosphatase/phosphodiesterase family member 4) (E-NPP 4) (NPP-4)	ENPP4 KIAA0879 NPP4	Homo sapiens (Human)	453	51,641	51.641	0	0.724141	4	IDDLIGDLVQR,NYEFPHLQNFIK	0	0	0	0	0	0	0	0	0	5122	8630	7439	7211	3286	3056	0	0	0	0	0	0	0	0	0	0	0	0	0	0	0	0	0	0	0	0	0
Q9Y6X4	Q9Y6X4	F169A_HUMAN	reviewed	Soluble lamin-associated protein of 75 kDa (SLAP75) (Protein FAM169A)	FAM169A KIAA0888	Homo sapiens (Human)	670	74,955	74.955	0	0.916482	14	ILALSQNEPK,RPMSGEYGPASVPEYEAR	0	0	0	0	0	0	0	0	0	0	0	0	0	0	0	0	0	0	0	0	0	0	0	0	0	0	0	0	4905	8659	11877	14366	30454	60800	102350	90682
Q9Y6W5	Q9Y6W5	WASF2_HUMAN	reviewed	Wiskott-Aldrich syndrome protein family member 2 (WASP family protein member 2) (Protein WAVE-2) (Verprolin homology domain-containing protein 2)	WASF2 WAVE2	Homo sapiens (Human)	498	54,284	54.284	0	0.915247	9	DVVGNDVATILSR,SDLLSAIR	0	0	1406	3343	2960	2331	2842	0	2918	2875	3217	2673	1724	1649	1643	203	6326	6292	4069	6793	9170	8436	8427	13365	13621	18997	27605	24284	36108	46291	66367	99636	137356	89239	60816	33007
Q9Y6W3	Q9Y6W3	CAN7_HUMAN	reviewed	Calpain-7 (EC 3.4.22.-) (PalB homolog) (PalBH)	CAPN7 PALBH	Homo sapiens (Human)	813	92,652	92.652	0	0.958724	16	AEALSEPLTKPVGK,TGPLLIELR	0	0	0	0	0	0	0	0	0	0	0	0	0	0	0	0	0	0	0	0	0	0	0	0	0	0	0	0	0	0	0	0	0	0	0	0
Q9Y6U3	Q9Y6U3	ADSV_HUMAN	reviewed	Adseverin (Scinderin)	SCIN KIAA1905	Homo sapiens (Human)	715	80,489	80.489	0	0.90923	19	NTQIQVLPEGGETPIFK,SLGGQAVQIR	0	0	0	0	0	0	0	0	0	0	0	0	0	2681	1629	2324	2582	0	0	0	0	0	0	0	0	0	0	0	0	0	0	0	0	0	0	0
Q9Y6R4	Q9Y6R4	M3K4_HUMAN	reviewed	Mitogen-activated protein kinase kinase kinase 4 (EC 2.7.11.25) (MAP three kinase 1) (MAPK/ERK kinase kinase 4) (MEK kinase 4) (MEKK 4)	MAP3K4 KIAA0213 MAPKKK4 MEKK4 MTK1	Homo sapiens (Human)	1608	181,685	181.685	0	0.730463	3	GANIFLTSSGLIK,VVPQVETVDTLR	0	0	0	0	0	0	0	0	0	0	0	0	0	0	0	0	0	0	0	0	0	0	0	0	0	3311	5258	3805	11864	15385	11603	7851	6176	4397	0	0
Q9Y6N5	Q9Y6N5	SQRD_HUMAN	reviewed	Sulfide:quinone oxidoreductase, mitochondrial (SQOR) (EC 1.8.5.-)	SQRDL CGI-44	Homo sapiens (Human)	450	49,961	49.961	0	0.425924	3	EGNAIFTFPNTPVK,TAAAVAAQSGILDR	0	0	0	0	0	3842	3139	6662	8407	7753	3343	3425	7511	7311	5102	6011	9237	7218	8752	4707	8271	8174	8309	4843	3431	4539	3524	2110	2677	2493	2191	2028	0	0	0	0
Q9Y6N1	Q9Y6N1	COX11_HUMAN	reviewed	Cytochrome c oxidase assembly protein COX11, mitochondrial	COX11	Homo sapiens (Human)	276	31,430	31.43	0	0.387932	2	IQC(UniMod:4)FC(UniMod:4)FEEQR,VDLITLSYTFFEAK	0	0	0	0	0	0	0	0	0	0	0	0	0	0	1406	1141	1144	0	0	1103	840	1422	1467	1482	0	1122	924	400	0	0	0	0	0	0	0	0
Q9Y6M9	Q9Y6M9	NDUB9_HUMAN	reviewed	NADH dehydrogenase [ubiquinone] 1 beta subcomplex subunit 9 (Complex I-B22) (CI-B22) (LYR motif-containing protein 3) (NADH-ubiquinone oxidoreductase B22 subunit)	NDUFB9 LYRM3 UQOR22	Homo sapiens (Human)	179	21,831	21.831	0	0.802795	7	AMYPDYFAK,QHPQPYIFPDSPGGTSYER	9338	17712	38104	49018	46852	50720	53932	51010	51525	47485	44809	31022	28556	19193	13666	16845	19474	16002	18308	4505	12832	11058	9055	5061	2494	1768	1669	2571	0	0	0	0	0	0	0	0
Q9Y6M7	Q9Y6M7	S4A7_HUMAN	reviewed	Sodium bicarbonate cotransporter 3 (Electroneutral Na/HCO(3) cotransporter) (Sodium bicarbonate cotransporter 2) (Sodium bicarbonate cotransporter 2b) (Bicarbonate transporter) (Solute carrier family 4 member 7)	SLC4A7 BT NBC2 NBC2B NBC3 NBCn1 SBC2 SLC4A6	Homo sapiens (Human)	1214	136,044	136.044	0	0.7538	7	AVYIGVHVPFSK,LAPAVLLTGLTEVPVPTR	2651	6924	11027	20141	18353	25674	22772	24138	24049	29210	28092	25082	17708	14327	13018	13601	14713	10386	13635	6594	11393	9043	9322	10487	5782	3282	3285	1688	2430	2972	2048	3017	3266	2757	0	2455
Q9Y6M5	Q9Y6M5	ZNT1_HUMAN	reviewed	Zinc transporter 1 (ZnT-1) (Solute carrier family 30 member 1)	SLC30A1 ZNT1	Homo sapiens (Human)	507	55,300	55.3	0	0.776501	6	LDPADPENPR,SSVVPC(UniMod:4)ELAC(UniMod:4)R	361	1224	5945	6002	9976	13001	13866	14915	16723	15152	12715	11994	10560	10060	7712	7333	9446	6398	8446	6765	7851	3564	3102	3686	2430	1828	2373	1870	0	0	0	0	0	0	0	0
Q9Y6M1	Q9Y6M1	IF2B2_HUMAN	reviewed	Insulin-like growth factor 2 mRNA-binding protein 2 (IGF2 mRNA-binding protein 2) (IMP-2) (Hepatocellular carcinoma autoantigen p62) (IGF-II mRNA-binding protein 2) (VICKZ family member 2)	IGF2BP2 IMP2 VICKZ2	Homo sapiens (Human)	599	66,121	66.121	0	0.776556	7	ITISSLQDLSIYNPER,LAEEIPLK	6574	16030	34184	42770	33247	32529	31972	26659	35566	36213	31451	38556	36419	26668	18993	18496	17971	12585	6046	0	0	0	0	0	0	0	0	0	0	0	0	0	0	0	0	0
Q9Y6K9	Q9Y6K9	NEMO_HUMAN	reviewed	NF-kappa-B essential modulator (NEMO) (FIP-3) (IkB kinase-associated protein 1) (IKKAP1) (Inhibitor of nuclear factor kappa-B kinase subunit gamma) (I-kappa-B kinase subunit gamma) (IKK-gamma) (IKKG) (IkB kinase subunit gamma) (NF-kappa-B essential modifier)	IKBKG FIP3 NEMO	Homo sapiens (Human)	419	48,198	48.198	0	0.77354	9	AQVTSLLGELQESQSR,IVMETVPVLK	861	160	3601	5367	4785	5824	6030	9875	15673	10952	12209	8785	14869	16955	19749	29999	45827	38391	42575	34014	35269	32283	27826	26646	17254	12991	10689	0	0	0	0	0	0	1282	2093	1304
Q9Y6K5	Q9Y6K5	OAS3_HUMAN	reviewed	2'-5'-oligoadenylate synthase 3 ((2-5')oligo(A) synthase 3) (2-5A synthase 3) (EC 2.7.7.84) (p100 OAS) (p100OAS)	OAS3 P/OKcl.4	Homo sapiens (Human)	1087	121,170	121.17	0	0.83793	2	ALGALAAALR,LTFPEQSVPGALQFR	0	0	0	0	0	0	0	0	0	0	0	0	0	0	0	0	0	0	0	0	0	0	0	0	0	0	0	0	0	0	0	0	0	0	0	0
Q9Y6I9	Q9Y6I9	TX264_HUMAN	reviewed	Testis-expressed sequence 264 protein (Putative secreted protein Zsig11)	TEX264 ZSIG11 UNQ337/PRO536	Homo sapiens (Human)	313	34,189	34.189	0	0.617006	7	LDPGTEPLGTTK,WLWEPTAPEK	0	2187	4270	16466	15936	23768	26803	26933	34096	32337	33503	28672	27369	21719	16888	20624	26949	20506	23429	9233	20261	18456	16670	18267	12226	14792	6830	10624	10451	10012	5151	5126	3470	3406	4883	3735
Q9Y6I3	Q9Y6I3	EPN1_HUMAN	reviewed	Epsin-1 (EH domain-binding mitotic phosphoprotein) (EPS-15-interacting protein 1)	EPN1	Homo sapiens (Human)	576	60,293	60.293	0	0.875076	10	ENMYAVQTLK,TALPTSGSSAGELELLAGEVPAR	0	0	0	0	0	0	0	0	0	0	0	0	0	0	0	1044	4914	7129	9845	8879	10613	10343	5920	13938	8247	10486	14707	13236	16666	22184	32781	48349	53080	43030	49580	56968
Q9Y6G9	Q9Y6G9	DC1L1_HUMAN	reviewed	Cytoplasmic dynein 1 light intermediate chain 1 (LIC1) (Dynein light chain A) (DLC-A) (Dynein light intermediate chain 1, cytosolic)	DYNC1LI1 DNCLI1	Homo sapiens (Human)	523	56,579	56.579	0	0.831448	20	IPAVVVEK,NVLLLGEDGAGK	16754	30962	58790	69823	78664	90888	86861	90894	99148	105531	145369	190822	201277	134536	65281	53708	55780	41379	44362	15828	35615	31825	27288	15428	11792	10241	11374	8423	9013	9681	8526	7986	5675	4782	4961	0
Q9Y6G5	Q9Y6G5	COMDA_HUMAN	reviewed	COMM domain-containing protein 10	COMMD10 HSPC305 PTD002	Homo sapiens (Human)	202	22,966	22.966	0	0.714599	2	AVSLINAIDTGR,AVSLINAIDTGRFPR	0	0	0	0	0	0	0	0	0	0	0	0	0	0	0	0	0	0	0	0	0	0	0	0	0	0	3122	2592	3402	3988	9878	15672	25813	9858	9564	6347
Q9Y6E2	Q9Y6E2	BZW2_HUMAN	reviewed	Basic leucine zipper and W2 domain-containing protein 2	BZW2 HSPC028 MSTP017	Homo sapiens (Human)	419	48,162	48.162	0	0.434841	4	ADVLSEEAILK,LLELFPVNR	1564	3500	5917	7708	13593	18470	20659	22185	25390	29409	28410	27378	27002	21338	21599	26953	33506	26209	33181	28522	31149	33371	30883	41037	30306	31062	32075	19824	23952	19994	18773	19110	19884	20795	19773	20839
Q9Y6E0	Q9Y6E0	STK24_HUMAN	reviewed	Serine/threonine-protein kinase 24 (EC 2.7.11.1) (Mammalian STE20-like protein kinase 3) (MST-3) (STE20-like kinase MST3) [Cleaved into: Serine/threonine-protein kinase 24 36 kDa subunit (Mammalian STE20-like protein kinase 3 N-terminal) (MST3/N); Serine/threonine-protein kinase 24 12 kDa subunit (Mammalian STE20-like protein kinase 3 C-terminal) (MST3/C)]	STK24 MST3 STK3	Homo sapiens (Human)	443	49,308	49.308	0	0.882837	8	ADIWSLGITAIELAR,NLENGALQPSDLDR	0	0	0	0	0	0	0	0	0	0	0	0	0	0	0	0	0	0	0	0	0	0	0	0	0	0	0	0	0	0	0	0	0	0	0	0
Q9Y6D9	Q9Y6D9	MD1L1_HUMAN	reviewed	Mitotic spindle assembly checkpoint protein MAD1 (Mitotic arrest deficient 1-like protein 1) (MAD1-like protein 1) (Mitotic checkpoint MAD1 protein homolog) (HsMAD1) (hMAD1) (Tax-binding protein 181)	MAD1L1 MAD1 TXBP181	Homo sapiens (Human)	718	83,067	83.067	0	0.826858	19	FVVELQQR,GGTVPADLEAAAASLPSSK	0	0	0	0	0	0	0	0	0	0	0	0	0	0	2564	9301	22262	25658	39896	44061	55419	45776	41347	43965	25549	22189	18042	484	0	0	0	0	5456	3593	4053	3835
Q9Y6D6	Q9Y6D6	BIG1_HUMAN	reviewed	Brefeldin A-inhibited guanine nucleotide-exchange protein 1 (Brefeldin A-inhibited GEP 1) (ADP-ribosylation factor guanine nucleotide-exchange factor 1) (p200 ARF guanine nucleotide exchange factor) (p200 ARF-GEP1)	ARFGEF1 ARFGEP1 BIG1	Homo sapiens (Human)	1849	208,767	208.767	0	0.512545	7	FLTSQQLFK,SVDNRPQAPLVSASAVNEEVSK	0	722	4099	3888	5579	6436	6703	8026	8513	9285	10209	5891	6702	6830	4235	5846	9957	8081	8345	2452	6806	6372	5095	2668	4827	4658	2427	847	0	0	0	0	0	0	0	0
Q9Y6D5	Q9Y6D5	BIG2_HUMAN	reviewed	Brefeldin A-inhibited guanine nucleotide-exchange protein 2 (Brefeldin A-inhibited GEP 2) (ADP-ribosylation factor guanine nucleotide-exchange factor 2)	ARFGEF2 ARFGEP2 BIG2	Homo sapiens (Human)	1785	202,038	202.038	0	0.463186	2	LDSTQVGDFLGDSAR,MENQVLQEAR	0	0	0	0	3649	5236	7733	7988	8647	6644	6331	6421	4743	4576	0	3528	5253	3930	4678	0	0	0	0	0	0	0	0	0	0	0	0	0	0	0	0	0
Q9Y6C9	Q9Y6C9	MTCH2_HUMAN	reviewed	Mitochondrial carrier homolog 2 (Met-induced mitochondrial protein)	MTCH2 MIMP HSPC032	Homo sapiens (Human)	303	33,331	33.331	0	0.83509	10	GLFTGLTPR,VLQHYQESDKGEELGPGNVQK	7262	15367	31785	38561	46152	60370	73124	85052	95031	100264	110526	100691	99052	85967	71033	85574	108317	86605	104543	81449	83787	76455	62796	73321	49460	45576	41456	26386	29504	22631	18198	21928	27369	17559	17395	15429
Q9Y6B6	Q9Y6B6	SAR1B_HUMAN	reviewed	GTP-binding protein SAR1b (GTP-binding protein B) (GTBPB)	SAR1B SARA2 SARB	Homo sapiens (Human)	198	22,410	22.41	0	0.556185	6	EMFGLYGQTTGK,IDRPEAISEER	0	0	0	0	0	0	0	0	0	0	0	0	0	0	0	0	0	3663	4902	4415	4386	20762	19034	26786	23078	27540	30163	24332	27267	22773	20767	21403	25258	23433	21526	20698
Q9Y6A9	Q9Y6A9	SPCS1_HUMAN	reviewed	Signal peptidase complex subunit 1 (EC 3.4.-.-) (Microsomal signal peptidase 12 kDa subunit) (SPase 12 kDa subunit)	SPCS1 SPC12 HSPC033	Homo sapiens (Human)	102	11,805	11.805	0	0.85741	4	MLEHLSSLPTQMDYK,WLPVQESSTDDKKPGER	1645	1704	12428	16319	20738	27319	33843	38719	45101	48979	53097	44279	43928	37262	27311	33383	42149	34046	37030	28224	30551	25431	19630	26385	13736	15567	14029	9231	10430	4537	6178	8141	8406	5423	9044	8974
Q9Y6A5	Q9Y6A5	TACC3_HUMAN	reviewed	Transforming acidic coiled-coil-containing protein 3 (ERIC-1)	TACC3 ERIC1	Homo sapiens (Human)	838	90,360	90.36	0	0.906538	18	HGGVC(UniMod:4)APAAVATSPPGAIPK,LQLANEEIAQVR	929	1587	2783	3426	3540	4929	4786	4418	5390	5882	12873	10446	11208	13732	11118	26008	55388	58622	83480	74108	69003	47437	29651	24330	13027	10524	5210	0	0	0	0	0	0	0	0	0
Q9Y6A4	Q9Y6A4	CFA20_HUMAN	reviewed	Cilia- and flagella-associated protein 20 (Basal body up-regulated protein 22) (Transcription factor IIB)	CFAP20 BUG22 C16orf80	Homo sapiens (Human)	193	22,774	22.774	0	0.950683	5	AYGTNYIETLR,LYSEDELPAEFK	0	0	0	0	0	0	0	0	0	0	0	0	0	0	0	0	0	0	0	0	0	0	0	0	0	0	0	0	0	0	0	0	0	0	0	0
Q9Y697	Q9Y697	NFS1_HUMAN	reviewed	Cysteine desulfurase, mitochondrial (EC 2.8.1.7)	NFS1 NIFS HUSSY-08	Homo sapiens (Human)	457	50,196	50.196	0	0.90711	17	AIGTDEDLAHSSIR,GVGAIYIR	0	0	0	0	0	0	0	0	0	0	0	0	0	0	0	0	0	0	0	0	0	0	0	0	0	0	0	0	0	0	0	0	0	2996	7226	7159
Q9Y696	Q9Y696	CLIC4_HUMAN	reviewed	Chloride intracellular channel protein 4 (Intracellular chloride ion channel protein p64H1)	CLIC4	Homo sapiens (Human)	253	28,772	28.772	0	0.958372	19	GVVFSVTTVDLK,YLTNAYSR	0	0	0	0	0	0	0	0	0	0	0	0	0	0	0	0	0	0	0	0	0	0	0	0	0	0	0	0	0	0	0	0	0	0	0	0
Q9Y680	Q9Y680	FKBP7_HUMAN	reviewed	Peptidyl-prolyl cis-trans isomerase FKBP7 (PPIase FKBP7) (EC 5.2.1.8) (23 kDa FK506-binding protein) (23 kDa FKBP) (FKBP-23) (FK506-binding protein 7) (FKBP-7) (Rotamase)	FKBP7 FKBP23 UNQ670/PRO1304	Homo sapiens (Human)	259	30,009	30.009	0	0.921377	5	AEINLYLQR,WFVLGVGQVIK	0	0	0	0	0	0	0	0	0	0	0	0	0	0	0	0	0	0	0	0	0	0	0	0	0	0	0	0	0	0	0	0	0	0	0	0
Q9Y679	Q9Y679	AUP1_HUMAN	reviewed	Ancient ubiquitous protein 1	AUP1	Homo sapiens (Human)	476	53,028	53.028	0	0.694209	6	EVLPHVPLGVIQR,QLGEANEEFALR	0	4074	22357	12113	30218	37066	12679	45128	43454	43877	43441	34069	11899	7638	19995	22802	29131	23336	24349	18821	20154	19179	16685	17276	14606	14028	4699	8692	6482	4399	3964	4112	3990	6988	5935	3241
Q9Y678	Q9Y678	COPG1_HUMAN	reviewed	Coatomer subunit gamma-1 (Gamma-1-coat protein) (Gamma-1-COP)	COPG1 COPG	Homo sapiens (Human)	874	97,718	97.718	0	0.876861	42	TLEEAVGNIVK,VFNETPINPR	960	2731	6884	7941	9993	13144	11994	13015	15111	17185	16222	13864	15537	13648	10384	14596	19991	17409	22635	22466	33982	41819	60697	117084	171970	243291	211141	78873	43593	22249	14629	11657	8865	7532	6067	5247
Q9Y676	Q9Y676	RT18B_HUMAN	reviewed	28S ribosomal protein S18b, mitochondrial (MRP-S18-b) (Mrps18-b) (S18mt-b) (28S ribosomal protein S18-2, mitochondrial) (MRP-S18-2)	MRPS18B C6orf14 HSPC183 PTD017	Homo sapiens (Human)	258	29,396	29.396	0	0.929291	9	DHGLLIYHIPQVEPR,VVGNPC(UniMod:4)PIC(UniMod:4)R	1427	2786	11598	16536	20654	22670	25330	22988	36669	31827	31421	43691	45077	39348	44981	68916	111046	100834	148760	111470	94676	56789	23303	19548	5729	3494	3712	1889	1834	1852	1531	0	0	0	0	0
Q9Y673	Q9Y673	ALG5_HUMAN	reviewed	Dolichyl-phosphate beta-glucosyltransferase (DolP-glucosyltransferase) (EC 2.4.1.117) (Asparagine-linked glycosylation protein 5 homolog)	ALG5 HSPC149	Homo sapiens (Human)	324	36,946	36.946	0	0.42659	5	ETLPSIWDSPTK,QLSVVVPSYNEEK	1186	1967	8199	12017	13391	19255	19542	20352	14847	27441	28555	8688	24925	25704	19774	23127	34168	28909	34808	28726	32619	31104	28638	37706	25214	25664	27567	13821	8618	6528	5553	6970	9860	6829	2876	13708
Q9Y672	Q9Y672	ALG6_HUMAN	reviewed	Dolichyl pyrophosphate Man9GlcNAc2 alpha-1,3-glucosyltransferase (EC 2.4.1.267) (Asparagine-linked glycosylation protein 6 homolog) (Dol-P-Glc:Man(9)GlcNAc(2)-PP-Dol alpha-1,3-glucosyltransferase) (Dolichyl-P-Glc:Man9GlcNAc2-PP-dolichyl glucosyltransferase)	ALG6 My046	Homo sapiens (Human)	507	58,181	58.181	0	0.786655	3	FINPDWIALHTSR,TSEEELQLK	0	1384	6862	9215	9448	12396	12635	14682	16124	17269	15025	14584	13310	10660	7520	8685	10399	7038	8256	6735	6254	2694	2970	5044	4535	4003	0	0	0	0	0	0	0	0	0	0
Q9Y664	Q9Y664	KPTN_HUMAN	reviewed	Kaptin (Actin-associated protein 2E4)	KPTN	Homo sapiens (Human)	436	48,080	48.08	0	0.963983	4	FSSQSNVYGLAGGAGGR,VIVFSLSAAK	0	0	0	0	0	0	0	0	0	0	0	0	0	0	0	0	0	0	0	0	0	0	0	0	0	0	0	0	0	0	0	0	0	0	0	0
Q9Y639	Q9Y639	NPTN_HUMAN	reviewed	Neuroplastin (Stromal cell-derived receptor 1) (SDR-1)	NPTN SDFR1 SDR1	Homo sapiens (Human)	398	44,387	44.387	0	0.791501	5	IVTSEEVIIR,NGVELSATR	4859	9678	15587	21906	27638	40836	42480	48493	61083	59875	57544	49056	46744	42182	34709	46704	47866	39233	41331	41599	43021	40126	33503	43229	32527	31190	28510	15708	19455	16098	14295	16578	10663	10685	12536	15068
Q9Y624	Q9Y624	JAM1_HUMAN	reviewed	Junctional adhesion molecule A (JAM-A) (Junctional adhesion molecule 1) (JAM-1) (Platelet F11 receptor) (Platelet adhesion molecule 1) (PAM-1) (CD antigen CD321)	F11R JAM1 JCAM UNQ264/PRO301	Homo sapiens (Human)	299	32,583	32.583	0	0.724312	6	LIVLVPPSKPTVNIPSSATIGNR,VTFLPTGITFK	3620	6120	13417	17296	21139	25235	29868	33591	47334	54420	55888	47866	46646	41281	32008	44232	52648	43896	48371	44447	38652	36713	31566	40281	24447	20831	19237	9188	12215	11049	9670	9327	12403	10122	11102	8872
Q9Y619	Q9Y619	ORNT1_HUMAN	reviewed	Mitochondrial ornithine transporter 1 (Solute carrier family 25 member 15)	SLC25A15 ORNT1 SP1855	Homo sapiens (Human)	301	32,736	32.736	0	0.676821	7	MQTFPDLYR,NEGITALYSGLKPTMIR	0	0	1630	1908	1889	2441	2944	10545	12075	12692	13031	11697	11235	9504	7003	10461	12598	11320	11849	9051	9063	8414	7245	9489	1654	1954	1626	1147	1165	801	0	921	783	821	702	0
Q9Y618	Q9Y618	NCOR2_HUMAN	reviewed	Nuclear receptor corepressor 2 (N-CoR2) (CTG repeat protein 26) (SMAP270) (Silencing mediator of retinoic acid and thyroid hormone receptor) (SMRT) (T3 receptor-associating factor) (TRAC) (Thyroid-, retinoic-acid-receptor-associated corepressor)	NCOR2 CTG26	Homo sapiens (Human)	2525	274,804	274.804	0	0.473654	6	GIITAVEPSTPTVLR,GTALGSVPGGSITK	601	1962	4166	4958	5786	6921	6116	3050	7420	7791	6519	5863	5561	3659	2675	1608	1713	1264	0	762	1289	881	0	0	0	0	0	0	0	0	0	0	0	0	0	0
Q9Y617	Q9Y617	SERC_HUMAN	reviewed	Phosphoserine aminotransferase (EC 2.6.1.52) (Phosphohydroxythreonine aminotransferase) (PSAT)	PSAT1 PSA	Homo sapiens (Human)	370	40,423	40.423	0	0.96879	24	FGVIFAGAQK,IINNTENLVR	0	0	0	0	0	0	0	0	0	0	0	0	0	0	0	0	0	0	0	0	0	0	0	0	0	0	0	0	0	0	0	0	0	0	0	0
Q9Y613	Q9Y613	FHOD1_HUMAN	reviewed	FH1/FH2 domain-containing protein 1 (Formin homolog overexpressed in spleen 1) (FHOS) (Formin homology 2 domain-containing protein 1)	FHOD1 FHOS FHOS1	Homo sapiens (Human)	1164	126,551	126.551	0	0.705111	17	AEPIWELPTR,FLENVAAAETEK	0	0	0	6193	5701	7187	4527	0	0	5388	5911	4817	0	0	0	0	0	0	0	0	0	0	0	0	0	0	0	0	3397	3339	3713	10826	17919	24841	24323	22079
Q9Y608	Q9Y608	LRRF2_HUMAN	reviewed	Leucine-rich repeat flightless-interacting protein 2 (LRR FLII-interacting protein 2)	LRRFIP2	Homo sapiens (Human)	721	82,171	82.171	0	0.980532	3	AEQDITTLEQSISR,ESLSEVEEK	0	0	0	0	0	0	0	0	0	0	0	0	0	0	0	0	0	0	0	0	0	0	0	0	0	0	6906	6716	11041	11558	14755	15554	15387	10202	0	0
Q9Y606	Q9Y606	TRUA_HUMAN	reviewed	tRNA pseudouridine synthase A, mitochondrial (EC 5.4.99.12) (tRNA pseudouridine(38-40) synthase) (tRNA pseudouridylate synthase I) (tRNA-uridine isomerase I)	PUS1 PP8985	Homo sapiens (Human)	427	47,470	47.47	0	0.812626	18	APGLGLVLER,TIEDDLVSALVR	0	0	0	0	0	0	0	0	0	0	0	0	0	0	0	0	0	0	1124	641	602	0	0	0	0	0	0	0	0	0	0	0	0	0	0	1949
Q9Y605	Q9Y605	MOFA1_HUMAN	reviewed	MORF4 family-associated protein 1 (Protein PGR1) (Protein associated with MRG of 14 kDa)	MRFAP1 PAM14 PGR1	Homo sapiens (Human)	127	14,650	14.65	0	0.893803	2	MAEMLVELVR,TQVEASEESALNHLQNPGDAAEGR	0	0	0	0	0	0	0	0	0	0	0	0	0	0	0	0	0	0	0	0	0	0	0	0	0	0	0	0	0	0	0	0	0	0	0	0
Q9Y5Z4	Q9Y5Z4	HEBP2_HUMAN	reviewed	Heme-binding protein 2 (Placental protein 23) (PP23) (Protein SOUL)	HEBP2 C6orf34 SOUL	Homo sapiens (Human)	205	22,875	22.875	0	0.990882	8	NQEQLLTLASILR,VYYTAGYNSPVK	0	0	0	0	0	0	0	0	0	0	0	0	0	0	0	0	0	0	0	0	0	0	0	0	0	0	0	0	0	0	0	0	0	0	0	0
Q9Y5Y2	Q9Y5Y2	NUBP2_HUMAN	reviewed	Cytosolic Fe-S cluster assembly factor NUBP2 (Nucleotide-binding protein 2) (NBP 2)	NUBP2	Homo sapiens (Human)	271	28,825	28.825	0	0.604197	7	GWAPVFLDR,STISTELALALR	700	1545	3444	3039	2447	3124	7863	7089	6897	3366	7615	6810	6702	2680	2207	2413	2897	2494	2107	2214	2053	2694	2315	2795	1365	2149	1848	1726	3308	4621	3715	3560	3779	4478	4135	1905
Q9Y5Y0	Q9Y5Y0	FLVC1_HUMAN	reviewed	Feline leukemia virus subgroup C receptor-related protein 1 (Feline leukemia virus subgroup C receptor) (hFLVCR)	FLVCR1 FLVCR	Homo sapiens (Human)	555	59,863	59.863	0	0.548746	3	AIPADSPTDQEPK,ARPDDEEGAAVAPGHPLAK	1262	1224	5695	8160	6246	13118	14069	15152	15911	18051	15717	12831	12017	11075	7906	8530	11644	8408	9753	8082	8222	7039	5830	7038	5262	4917	3539	2509	2749	1569	722	601	1448	920	642	340
Q9Y5X3	Q9Y5X3	SNX5_HUMAN	reviewed	Sorting nexin-5	SNX5	Homo sapiens (Human)	404	46,816	46.816	0	0.773114	17	SADEVLFTGVK,TVSSHEVFLQR	0	0	0	0	0	0	0	4072	2537	12290	15292	16677	73158	72392	70232	82638	94068	85914	100005	80663	85176	81845	38678	76635	29243	26474	23196	23545	25761	20163	17044	17333	13861	5840	13873	11494
Q9Y5X1	Q9Y5X1	SNX9_HUMAN	reviewed	Sorting nexin-9 (SH3 and PX domain-containing protein 1) (Protein SDP1) (SH3 and PX domain-containing protein 3A)	SNX9 SH3PX1 SH3PXD3A	Homo sapiens (Human)	595	66,592	66.592	0	0.675631	8	FGSAIPIPSLPDK,IYDYNSVIR	502	2367	4140	0	0	0	0	0	0	0	0	0	0	0	0	0	0	0	0	3275	2759	8682	4757	5783	9341	9499	10823	4345	7462	6262	8218	12865	8317	2177	19071	20503
Q9Y5U9	Q9Y5U9	IR3IP_HUMAN	reviewed	Immediate early response 3-interacting protein 1	IER3IP1 HSPC039	Homo sapiens (Human)	82	8,969	8.969	0	0.974436	2	NIGWGTDQGIGGFGEEPGIK,SQLMNLIR	2033	5263	13701	13674	21049	28368	33972	33312	41319	46846	49099	49848	41622	31921	32739	38108	50788	44420	48730	36237	36515	33407	25970	39961	22988	21016	20699	12214	11880	9514	7938	6497	5950	4433	5567	4406
Q9Y5U2	Q9Y5U2	TSSC4_HUMAN	reviewed	Protein TSSC4 (Tumor-suppressing STF cDNA 4 protein) (Tumor-suppressing subchromosomal transferable fragment candidate gene 4 protein)	TSSC4	Homo sapiens (Human)	329	34,326	34.326	0	0.924239	4	DIFDC(UniMod:4)LEGAAR,VPPVPDYVAHPER	0	0	0	0	0	0	0	0	0	0	0	0	0	0	0	0	6218	4944	8051	7482	33371	39251	48598	64165	59224	58631	41409	9490	3276	0	0	0	0	0	0	0
Q9Y5T5	Q9Y5T5	UBP16_HUMAN	reviewed	Ubiquitin carboxyl-terminal hydrolase 16 (EC 3.4.19.12) (Deubiquitinating enzyme 16) (Ubiquitin thioesterase 16) (Ubiquitin-processing protease UBP-M) (Ubiquitin-specific-processing protease 16)	USP16 MSTP039	Homo sapiens (Human)	823	93,570	93.57	0	0.641049	2	GYQQQDSQELLR,MIESVTDNQK	0	0	0	0	0	0	0	0	0	0	0	0	0	0	0	0	0	0	0	0	0	0	0	0	0	0	0	0	0	0	0	0	0	0	0	0
Q9Y5S9	Q9Y5S9	RBM8A_HUMAN	reviewed	RNA-binding protein 8A (Binder of OVCA1-1) (BOV-1) (RNA-binding motif protein 8A) (RNA-binding protein Y14) (Ribonucleoprotein RBM8A)	RBM8A RBM8 HSPC114 MDS014	Homo sapiens (Human)	174	19,889	19.889	0	0.962979	8	GYTLVEYETYK,MREDYDSVEQDGDEPGPQR	360	1005	1911	1468	1224	1141	720	861	0	0	0	0	0	0	0	0	0	0	0	0	0	0	0	0	0	0	0	0	0	0	0	0	0	0	0	0
Q9Y5S2	Q9Y5S2	MRCKB_HUMAN	reviewed	Serine/threonine-protein kinase MRCK beta (EC 2.7.11.1) (CDC42-binding protein kinase beta) (CDC42BP-beta) (DMPK-like beta) (Myotonic dystrophy kinase-related CDC42-binding kinase beta) (MRCK beta) (Myotonic dystrophy protein kinase-like beta)	CDC42BPB KIAA1124	Homo sapiens (Human)	1711	194,315	194.315	0	0.883121	19	AILTAAIVDADR,TSSLLILTENENEK	0	0	0	0	0	0	0	0	0	0	0	0	0	0	0	0	0	9820	13175	17355	24274	27100	23735	21141	5717	3978	0	0	0	0	0	0	0	0	0	0
Q9Y5R8	Q9Y5R8	TPPC1_HUMAN	reviewed	Trafficking protein particle complex subunit 1 (BET5 homolog) (Multiple myeloma protein 2) (MUM-2)	TRAPPC1 BET5 MUM2	Homo sapiens (Human)	145	16,832	16.832	0	0.57508	3	DGFLAFQTSR,NPLC(UniMod:4)PLGQTVQSELFR	0	0	0	0	0	0	0	0	9358	9572	18704	13846	18047	12087	7312	8133	9423	8986	10534	8199	7434	6242	0	3824	2434	2272	0	0	0	0	0	0	0	0	0	0
Q9Y5Q9	Q9Y5Q9	TF3C3_HUMAN	reviewed	General transcription factor 3C polypeptide 3 (Transcription factor IIIC 102 kDa subunit) (TFIIIC 102 kDa subunit) (TFIIIC102) (Transcription factor IIIC subunit gamma) (TF3C-gamma)	GTF3C3	Homo sapiens (Human)	886	101,272	101.272	0	0.740858	13	ILNLLSPSDGER,VVDLAPLHLDAR	4090	9970	21158	28760	29976	28073	21020	18188	20704	19842	20195	14483	12056	9415	7128	8133	11219	8869	12566	8344	12175	4477	11463	14959	10241	10010	11387	8080	11030	9124	3639	0	0	0	0	0
Q9Y5Q8	Q9Y5Q8	TF3C5_HUMAN	reviewed	General transcription factor 3C polypeptide 5 (TF3C-epsilon) (Transcription factor IIIC 63 kDa subunit) (TFIIIC 63 kDa subunit) (TFIIIC63) (Transcription factor IIIC subunit epsilon)	GTF3C5 CDABP0017	Homo sapiens (Human)	519	59,571	59.571	0	0.815593	11	IYQVLDFR,MLPTLGGEEGVSR	2547	6337	12567	19840	18615	19800	16831	14150	7043	6939	7203	5104	4803	0	2793	3858	3624	0	0	0	3830	3676	9553	12041	8160	9901	5195	8230	12848	9965	4156	0	0	3276	3833	9180
Q9Y5P6	Q9Y5P6	GMPPB_HUMAN	reviewed	Mannose-1-phosphate guanyltransferase beta (EC 2.7.7.13) (GDP-mannose pyrophosphorylase B) (GTP-mannose-1-phosphate guanylyltransferase beta)	GMPPB	Homo sapiens (Human)	360	39,834	39.834	0	0.795421	9	ALILVGGYGTR,LC(UniMod:4)SGPGIVGNVLVDPSAR	0	0	0	0	0	0	0	0	0	0	0	0	0	0	0	0	0	0	0	0	0	0	0	0	0	0	0	0	0	0	0	0	0	19324	50204	69728
Q9Y5P4	Q9Y5P4	C43BP_HUMAN	reviewed	Collagen type IV alpha-3-binding protein (Ceramide transfer protein) (hCERT) (Goodpasture antigen-binding protein) (GPBP) (START domain-containing protein 11) (StARD11) (StAR-related lipid transfer protein 11)	COL4A3BP CERT STARD11	Homo sapiens (Human)	624	70,835	70.835	0	0.915819	17	DKVVEDDEDDFPTTR,EVEENGIVLDPLK	0	0	0	0	0	0	0	0	0	0	0	0	0	2328	1949	2735	3182	2954	3792	7008	7774	6695	6910	8308	5628	6783	3000	1764	1668	1524	2127	2150	2881	5539	7193	11632
Q9Y5N5	Q9Y5N5	HEMK2_HUMAN	reviewed	HemK methyltransferase family member 2 (EC 2.1.1.-) (M.HsaHemK2P) (N(6)-adenine-specific DNA methyltransferase 1)	N6AMT1 C21orf127 HEMK2 PRED28	Homo sapiens (Human)	214	22,900	22.9	0	0.986812	4	GLFYLVTIK,VHIQPVITDLVK	0	0	0	0	0	0	0	0	0	0	0	0	0	0	0	0	0	0	0	0	0	0	0	0	0	0	0	0	0	0	0	0	0	0	0	0
Q9Y5M8	Q9Y5M8	SRPRB_HUMAN	reviewed	Signal recognition particle receptor subunit beta (SR-beta) (Protein APMCF1)	SRPRB PSEC0230	Homo sapiens (Human)	271	29,702	29.702	0	0.740522	14	AIVFVVDSAAFQR,AVLLVGLC(UniMod:4)DSGK	10065	21172	43717	57113	64541	68262	72733	75332	84527	87677	80707	80116	74490	56613	55561	60628	65926	55396	56654	51269	44587	39427	40892	54044	34814	36649	32287	16272	24368	18541	18317	20621	9559	7983	8301	22780
Q9Y5L4	Q9Y5L4	TIM13_HUMAN	reviewed	Mitochondrial import inner membrane translocase subunit Tim13	TIMM13 TIM13B TIMM13A TIMM13B	Homo sapiens (Human)	95	10,500	10.5	0	0.946495	5	LDPGLIMEQVK,VQIAVANAQELLQR	3581	7065	15273	15933	16170	17067	14368	12565	12638	13154	15004	10878	10809	4865	6849	7417	11381	7574	8606	9548	7918	8219	10190	11272	8346	9750	8778	3045	2947	4027	6077	7126	8595	8730	11873	9538
Q9Y5L0	Q9Y5L0	TNPO3_HUMAN	reviewed	Transportin-3 (Importin-12) (Imp12) (Transportin-SR) (TRN-SR)	TNPO3 IPO12	Homo sapiens (Human)	923	104,203	104.203	0	0.507484	14	ETTVGAVTVTHK,GTALVLAR	3884	7222	17678	22331	25964	30220	36925	39808	45381	40279	41256	34552	33694	30197	22910	27186	31195	23639	30573	25686	26796	26421	21196	28014	21611	24527	20914	14102	17574	14245	10667	14463	8548	6657	5846	6509
Q9Y5K8	Q9Y5K8	VATD_HUMAN	reviewed	V-type proton ATPase subunit D (V-ATPase subunit D) (V-ATPase 28 kDa accessory protein) (Vacuolar proton pump subunit D)	ATP6V1D ATP6M VATD	Homo sapiens (Human)	247	28,263	28.263	0	0.873235	9	EAAFSLAEAK,VNAIEHVIIPR	0	0	0	0	0	0	0	0	0	0	0	0	0	0	0	0	0	0	0	0	0	0	0	0	0	0	0	0	0	0	6089	11920	20430	31013	56676	84383
Q9Y5K6	Q9Y5K6	CD2AP_HUMAN	reviewed	CD2-associated protein (Adapter protein CMS) (Cas ligand with multiple SH3 domains)	CD2AP	Homo sapiens (Human)	639	71,451	71.451	0	0.889373	35	LGLFPSNFVK,SVDFDSLTVR	0	0	0	0	4010	1730	3505	4132	3709	3893	4167	12923	12077	11775	9641	16425	35722	50388	111668	136909	170944	158226	111509	118902	69894	59847	52104	25885	22953	15666	11495	10960	9121	3724	8109	8377
Q9Y5K5	Q9Y5K5	UCHL5_HUMAN	reviewed	Ubiquitin carboxyl-terminal hydrolase isozyme L5 (UCH-L5) (EC 3.4.19.12) (Ubiquitin C-terminal hydrolase UCH37) (Ubiquitin thioesterase L5)	UCHL5 UCH37 AD-019 CGI-70	Homo sapiens (Human)	329	37,607	37.607	0	0.700729	12	GLALSNSDVIR,LYELDGLR	0	6482	13941	17686	8164	21174	24756	21114	33875	47773	33514	26896	25836	30304	33459	43910	51025	32881	34895	24264	31414	34791	26608	36648	21313	18957	24082	15426	6514	6220	5528	6606	6598	5501	5937	5276
Q9Y5J9	Q9Y5J9	TIM8B_HUMAN	reviewed	Mitochondrial import inner membrane translocase subunit Tim8 B (DDP-like protein) (Deafness dystonia protein 2)	TIMM8B DDP2 DDPL TIM8B	Homo sapiens (Human)	83	9,344	9.344	0	0.939684	4	FAQIVQK,FIDTTLAITSR	0	2150	4481	5078	4830	3947	4715	3787	4513	4831	3144	3564	2836	2518	2816	0	0	0	0	0	0	0	0	4183	2354	2857	0	0	0	0	0	0	0	0	2529	2433
Q9Y5J7	Q9Y5J7	TIM9_HUMAN	reviewed	Mitochondrial import inner membrane translocase subunit Tim9	TIMM9 TIM9 TIM9A TIMM9A	Homo sapiens (Human)	89	10,378	10.378	0	0.887698	4	AGLLGQPR,FQEYHIQQNEALAAK	4807	12761	24905	36596	43196	59420	59731	55769	56656	42397	31810	22476	17322	13758	10305	10122	13464	32987	10989	9793	9729	8736	20580	28450	7336	6701	6913	5948	3420	18207	10881	2848	3863	16892	16921	20415
Q9Y5J6	Q9Y5J6	T10B_HUMAN	reviewed	Mitochondrial import inner membrane translocase subunit Tim10 B (Fracture callus protein 1) (FxC1) (Mitochondrial import inner membrane translocase subunit Tim9 B) (TIMM10B) (Tim10b)	TIMM10B FXC1 TIM9B TIMM9B	Homo sapiens (Human)	103	11,586	11.586	0	0.64137	3	LMAAYVQLMPALVQR,NLRDFLLVYNR	0	922	5574	9403	9187	10158	10941	11436	11018	8956	8373	6455	4238	2071	0	0	0	0	0	0	0	0	0	0	0	0	0	0	0	0	0	0	0	0	0	0
Q9Y5B9	Q9Y5B9	SP16H_HUMAN	reviewed	FACT complex subunit SPT16 (Chromatin-specific transcription elongation factor 140 kDa subunit) (FACT 140 kDa subunit) (FACTp140) (Facilitates chromatin transcription complex subunit SPT16) (hSPT16)	SUPT16H FACT140 FACTP140	Homo sapiens (Human)	1047	119,914	119.914	0	0.54712	14	NEGNIFPNPEATFVK,QDSLVINLNR	0	0	5822	14882	15358	15260	13244	3528	0	3849	4914	4176	4372	1792	2278	0	0	0	0	0	0	0	0	0	0	0	0	0	0	0	0	0	0	0	0	0
Q9Y5B8	Q9Y5B8	NDK7_HUMAN	reviewed	Nucleoside diphosphate kinase 7 (NDK 7) (NDP kinase 7) (EC 2.7.4.6) (nm23-H7)	NME7	Homo sapiens (Human)	376	42,492	42.492	0	0.959348	7	AGEIIEIINK,LLGPANSGVAR	0	0	0	0	0	0	0	2620	4132	10197	9615	5106	4473	4930	2719	2824	0	0	0	0	0	0	0	0	0	0	0	0	0	0	0	0	0	0	0	0
Q9Y5B0	Q9Y5B0	CTDP1_HUMAN	reviewed	RNA polymerase II subunit A C-terminal domain phosphatase (EC 3.1.3.16) (TFIIF-associating CTD phosphatase)	CTDP1 FCP1	Homo sapiens (Human)	961	104,399	104.399	0	0.836879	11	GPPAPSSSLPIR,LVLSPDAPDR	0	0	0	0	0	0	0	0	0	0	0	0	0	0	0	0	0	0	0	0	0	0	3781	11856	7394	8394	6722	1307	2704	6406	5516	6452	6361	7129	26883	36501
Q9Y5A9	Q9Y5A9	YTHD2_HUMAN	reviewed	YTH domain-containing family protein 2 (CLL-associated antigen KW-14) (High-glucose-regulated protein 8) (Renal carcinoma antigen NY-REN-2)	YTHDF2 HGRG8	Homo sapiens (Human)	579	62,334	62.334	0	0.65997	11	LGSTEVASNVPK,NGIAGSSLPPPPIK	2255	7477	17629	12178	17669	22872	18138	14529	21222	17954	17964	11967	11228	8804	6446	7214	5496	6303	3771	3249	4095	3164	2744	3349	3042	3045	3384	2471	3541	3032	3756	4160	3749	5434	7500	6605
Q9Y5A7	Q9Y5A7	NUB1_HUMAN	reviewed	NEDD8 ultimate buster 1 (Negative regulator of ubiquitin-like proteins 1) (Renal carcinoma antigen NY-REN-18)	NUB1 NYREN18	Homo sapiens (Human)	615	70,538	70.538	0	0.781987	11	IAETFGLQENYIK,LYLLQGIR	0	0	0	0	0	0	0	0	0	0	0	0	0	0	0	0	0	0	0	0	0	0	0	0	0	0	0	0	0	0	0	0	0	0	0	0
Q9Y597	Q9Y597	KCTD3_HUMAN	reviewed	BTB/POZ domain-containing protein KCTD3 (Renal carcinoma antigen NY-REN-45)	KCTD3	Homo sapiens (Human)	815	88,984	88.984	0	0.710755	10	DFQTINLNR,LLDQC(UniMod:4)DLSTSR	0	0	0	0	0	0	0	0	0	0	0	0	0	0	0	0	1486	6192	8561	7784	10157	10193	9921	10400	8074	7866	7563	5484	6960	4924	1265	1984	2332	0	0	0
Q9Y584	Q9Y584	TIM22_HUMAN	reviewed	Mitochondrial import inner membrane translocase subunit Tim22 (Testis-expressed sequence 4)	TIMM22 TEX4 TIM22	Homo sapiens (Human)	194	20,031	20.031	0	0.600797	2	LLEPGSLGGIPSPAK,NSVISGC(UniMod:4)ITGGAIGFR	0	0	0	0	0	13277	13567	14138	16072	18290	22330	20087	18334	16492	14036	16198	18287	15435	21498	15693	16622	16467	11771	13326	9158	8773	7369	2783	9176	7382	0	0	0	0	0	0
Q9Y580	Q9Y580	RBM7_HUMAN	reviewed	RNA-binding protein 7 (RNA-binding motif protein 7)	RBM7	Homo sapiens (Human)	266	30,504	30.504	0	0.598483	4	SFSSPENFQR,TLFVGNLETK	900	1261	5477	8462	7858	9311	8388	5303	10530	11567	12655	11267	12042	9586	8021	7947	9100	6373	0	0	0	0	0	0	0	0	0	0	0	0	0	0	0	0	0	0
Q9Y570	Q9Y570	PPME1_HUMAN	reviewed	Protein phosphatase methylesterase 1 (PME-1) (EC 3.1.1.89)	PPME1 PME1 PP2593 PRO0750	Homo sapiens (Human)	386	42,315	42.315	0	0.846852	17	LLLLAGVDR,LPSRPPLPGSGGSQSGAK	0	0	0	0	0	0	0	0	0	0	0	0	0	0	0	0	0	0	0	0	0	0	0	0	0	0	0	0	0	0	0	0	0	0	0	0
Q9Y547	Q9Y547	IFT25_HUMAN	reviewed	Intraflagellar transport protein 25 homolog (Heat shock protein beta-11) (Hspb11) (Placental protein 25) (PP25)	HSPB11 C1orf41 IFT25 HSPC034	Homo sapiens (Human)	144	16,297	16.297	0	0.922166	5	DLVHTEGQLQNEEIVAHDGSATYLR,LVIQSYFVQTLK	0	0	0	0	0	0	0	0	0	0	0	0	0	0	1426	1846	2050	1542	0	0	0	0	0	0	0	0	0	0	0	0	0	0	0	0	0	0
Q9Y530	Q9Y530	OARD1_HUMAN	reviewed	O-acetyl-ADP-ribose deacetylase 1 (EC 3.5.1.-)	OARD1 C6orf130	Homo sapiens (Human)	152	17,025	17.025	0	0.910788	8	GDLFAC(UniMod:4)PK,YIYYLITK	0	0	0	0	0	0	0	0	0	0	0	0	0	0	0	0	0	0	0	0	0	0	0	0	0	0	0	0	0	0	0	0	0	0	0	0
Q9Y520	Q9Y520	PRC2C_HUMAN	reviewed	Protein PRRC2C (BAT2 domain-containing protein 1) (HBV X-transactivated gene 2 protein) (HBV XAg-transactivated protein 2) (HLA-B-associated transcript 2-like 2) (Proline-rich and coiled-coil-containing protein 2C)	PRRC2C BAT2D1 BAT2L2 KIAA1096 XTP2	Homo sapiens (Human)	2896	316,911	316.911	0	0.503404	33	SSSQIPAQPSVAK,VAPPAVLNDISK	5307	12006	22427	23427	21736	27845	23192	16648	22327	16830	17399	11288	11424	10708	8488	11109	10883	12276	17634	14118	23563	29654	28130	28968	18430	13855	19449	11674	9710	9087	6361	11030	14779	11993	11243	10468
Q9Y512	Q9Y512	SAM50_HUMAN	reviewed	Sorting and assembly machinery component 50 homolog (Transformation-related gene 3 protein) (TRG-3)	SAMM50 SAM50 CGI-51 TRG3	Homo sapiens (Human)	469	51,976	51.976	0	0.85747	15	NFSVNLYK,VTGQFPWSSLR	31327	54983	105125	108167	90886	89271	76606	63491	63622	48660	42942	32968	26360	20106	14002	20022	20232	18121	20679	14597	13904	13362	10558	16271	11260	5951	5523	3645	0	0	0	0	0	0	0	0
Q9Y508	Q9Y508	RN114_HUMAN	reviewed	E3 ubiquitin-protein ligase RNF114 (EC 6.3.2.-) (RING finger protein 114) (Zinc finger protein 228) (Zinc finger protein 313)	RNF114 ZNF228 ZNF313	Homo sapiens (Human)	228	25,694	25.694	0	0.979976	7	DC(UniMod:4)GGAAQLAGPAAEADPLGR,YTFPC(UniMod:4)PYC(UniMod:4)PEK	0	0	0	0	0	0	0	0	0	0	0	0	0	0	0	0	0	0	0	0	0	0	0	0	0	0	0	0	0	0	0	0	0	0	0	0
Q9Y4Z0	Q9Y4Z0	LSM4_HUMAN	reviewed	U6 snRNA-associated Sm-like protein LSm4 (Glycine-rich protein) (GRP)	LSM4	Homo sapiens (Human)	139	15,350	15.35	0	0.900592	5	MPEC(UniMod:4)YIR,TAQNHPMLVELK	0	0	0	0	0	5015	4855	5000	6114	5905	7312	5333	4957	3797	0	0	0	0	5474	4507	3789	4022	3035	3963	3012	3632	0	0	0	0	0	0	0	0	0	0
Q9Y4X5	Q9Y4X5	ARI1_HUMAN	reviewed	E3 ubiquitin-protein ligase ARIH1 (EC 2.3.2.-) (H7-AP2) (HHARI) (Monocyte protein 6) (MOP-6) (Protein ariadne-1 homolog) (ARI-1) (UbcH7-binding protein) (UbcM4-interacting protein) (Ubiquitin-conjugating enzyme E2-binding protein 1)	ARIH1 ARI MOP6 UBCH7BP HUSSY-27	Homo sapiens (Human)	557	64,118	64.118	0	0.94331	14	AVDVLC(UniMod:4)QC(UniMod:4)R,DISQDSLQDIK	0	0	0	0	0	0	0	0	0	0	0	0	0	0	0	0	0	0	0	0	0	0	0	0	0	0	0	0	0	0	0	0	0	0	0	0
Q9Y4W6	Q9Y4W6	AFG32_HUMAN	reviewed	AFG3-like protein 2 (EC 3.4.24.-) (Paraplegin-like protein)	AFG3L2	Homo sapiens (Human)	797	88,584	88.584	0	0.708408	20	GAILTGPPGTGK,VGQISFDLPR	10045	19682	36929	47521	52712	65889	71936	71934	85440	84171	83988	64792	64411	58692	47197	52849	69722	53855	64685	51675	57437	53348	47364	56164	39945	41202	38934	24207	27120	22949	19500	20186	23566	21360	19199	18241
Q9Y4W2	Q9Y4W2	LAS1L_HUMAN	reviewed	Ribosomal biogenesis protein LAS1L (Protein LAS1 homolog)	LAS1L MSTP060	Homo sapiens (Human)	734	83,065	83.065	0	0.584096	10	GLHSQNFTQALLER,VEC(UniMod:4)VLAELK	5160	10586	16746	17414	13630	15134	12297	13264	13043	12981	12398	10488	10610	9478	3320	7426	10022	8254	3967	2940	0	0	0	0	0	0	0	0	0	0	0	0	0	0	0	0
Q9Y4U1	Q9Y4U1	MMAC_HUMAN	reviewed	Methylmalonic aciduria and homocystinuria type C protein (EC 1.16.1.-) (CblC) (Cyanocobalamin reductase (cyanide-eliminating))	MMACHC	Homo sapiens (Human)	282	31,728	31.728	0	0.842398	4	IALLEGFNFHWR,LALLGLAQPSEKPSSPSPDLPFTTPAPK	0	0	0	0	0	0	0	0	0	0	0	0	0	0	0	0	0	0	0	0	0	0	0	0	0	0	0	0	0	0	0	0	0	0	0	0
Q9Y4R8	Q9Y4R8	TELO2_HUMAN	reviewed	Telomere length regulation protein TEL2 homolog (Protein clk-2 homolog) (hCLK2)	TELO2 KIAA0683	Homo sapiens (Human)	837	91,747	91.747	0	0.575426	12	ALEGLVYR,LVEQVPDR	0	2154	4945	13131	14517	17493	22422	18447	21350	20378	20379	16243	16936	14876	11517	14373	17805	13079	15739	12841	12707	13125	11026	14102	10545	10562	10241	8219	0	0	0	0	0	0	0	0
Q9Y4P8	Q9Y4P8	WIPI2_HUMAN	reviewed	WD repeat domain phosphoinositide-interacting protein 2 (WIPI-2) (WIPI49-like protein 2)	WIPI2 CGI-50	Homo sapiens (Human)	454	49,408	49.408	0	0.565842	2	LFSSSLVAIVSLK,VFSIPEGQK	0	0	0	0	0	0	0	0	0	0	0	0	0	0	0	0	0	0	0	0	0	0	0	963	621	1061	0	0	0	1001	561	1142	0	0	0	0
Q9Y4P3	Q9Y4P3	TBL2_HUMAN	reviewed	Transducin beta-like protein 2 (WS beta-transducin repeats protein) (WS-betaTRP) (Williams-Beuren syndrome chromosomal region 13 protein)	TBL2 WBSCR13 UNQ563/PRO1125	Homo sapiens (Human)	447	49,798	49.798	0	0.677818	10	ANVELDHATLVR,LQQQLTQAQETLK	4788	9203	22069	23900	22130	18866	15565	11196	11378	9571	9610	8647	7635	5328	4929	4481	6941	4346	5736	4660	4936	4063	3914	4150	3175	3301	3657	0	0	0	0	0	0	0	0	0
Q9Y4P1	Q9Y4P1	ATG4B_HUMAN	reviewed	Cysteine protease ATG4B (EC 3.4.22.-) (AUT-like 1 cysteine endopeptidase) (Autophagin-1) (Autophagy-related cysteine endopeptidase 1) (Autophagy-related protein 4 homolog B) (hAPG4B)	ATG4B APG4B AUTL1 KIAA0943	Homo sapiens (Human)	393	44,294	44.294	0	0.895462	9	TSVPC(UniMod:4)AGATAFPADSDR,YSIFTEKDEILSDVASR	0	0	0	0	0	0	0	0	0	0	0	0	0	0	0	0	0	0	0	0	0	0	0	0	0	0	0	0	0	0	0	0	0	0	0	0
Q9Y4L1	Q9Y4L1	HYOU1_HUMAN	reviewed	Hypoxia up-regulated protein 1 (150 kDa oxygen-regulated protein) (ORP-150) (170 kDa glucose-regulated protein) (GRP-170)	HYOU1 GRP170 ORP150	Homo sapiens (Human)	999	111,335	111.335	0	0.898833	59	DAVVYPILVEFTR,LAGLFNEQR	0	0	0	0	0	0	3623	3232	422	9411	17389	12503	11873	14391	13099	20019	20046	21148	24089	19637	25743	24011	23363	36675	21363	24455	22771	18867	26899	25446	28489	40645	39248	47472	75034	149375
Q9Y4K4	Q9Y4K4	M4K5_HUMAN	reviewed	Mitogen-activated protein kinase kinase kinase kinase 5 (EC 2.7.11.1) (Kinase homologous to SPS1/STE20) (KHS) (MAPK/ERK kinase kinase kinase 5) (MEK kinase kinase 5) (MEKKK 5)	MAP4K5	Homo sapiens (Human)	846	95,040	95.04	0	0.93641	6	LLTHTFVAQPGLSR,SDEVTQEISDETR	0	0	0	0	0	0	0	0	0	0	0	0	0	0	0	0	0	0	0	0	0	0	0	0	0	0	0	0	0	0	0	0	0	0	0	0
Q9Y4K3	Q9Y4K3	TRAF6_HUMAN	reviewed	TNF receptor-associated factor 6 (EC 6.3.2.-) (E3 ubiquitin-protein ligase TRAF6) (Interleukin-1 signal transducer) (RING finger protein 85)	TRAF6 RNF85	Homo sapiens (Human)	522	59,573	59.573	0	0.881935	4	MLAQAVHSLSVIPDSGYISEVR,TFIKDDTLLVR	0	0	0	0	0	0	0	0	0	0	0	0	0	0	0	0	0	0	0	0	0	0	0	0	0	0	0	0	0	0	1749	3141	12781	14917	11367	8765
Q9Y4H2	Q9Y4H2	IRS2_HUMAN	reviewed	Insulin receptor substrate 2 (IRS-2)	IRS2	Homo sapiens (Human)	1338	137,334	137.334	0	0.582134	9	ALTDLVSEGR,VALLPAGGALQHSR	0	0	0	0	0	0	0	0	0	0	0	0	0	0	0	0	0	0	0	0	0	0	0	8199	7260	13602	15838	13090	15452	13926	14213	17806	19291	16798	13545	11220
Q9Y4G8	Q9Y4G8	RPGF2_HUMAN	reviewed	Rap guanine nucleotide exchange factor 2 (Cyclic nucleotide ras GEF) (CNrasGEF) (Neural RAP guanine nucleotide exchange protein) (nRap GEP) (PDZ domain-containing guanine nucleotide exchange factor 1) (PDZ-GEF1) (RA-GEF-1) (Ras/Rap1-associating GEF-1)	RAPGEF2 KIAA0313 NRAPGEP PDZGEF1	Homo sapiens (Human)	1499	167,417	167.417	0	0.780392	2	ILDFSATPDLPDQVLR,NVLNSQNLQPPIIPLFPVIK	0	0	0	0	0	0	0	0	0	0	0	0	0	0	0	0	0	0	0	0	0	0	0	0	0	0	0	0	0	0	1244	2168	2110	3258	743	0
Q9Y4G6	Q9Y4G6	TLN2_HUMAN	reviewed	Talin-2	TLN2 KIAA0320	Homo sapiens (Human)	2542	271,613	271.613	0	0.49722	8	NLATSLAELR,SLSVDPGAPNAK	0	0	0	0	0	0	0	0	0	0	0	0	0	0	0	0	0	0	0	0	0	0	0	0	0	0	1464	1407	7659	9770	7849	6369	0	0	0	0
Q9Y4F1	Q9Y4F1	FARP1_HUMAN	reviewed	FERM, RhoGEF and pleckstrin domain-containing protein 1 (Chondrocyte-derived ezrin-like protein) (Pleckstrin homology domain-containing family C member 2) (PH domain-containing family C member 2)	FARP1 CDEP PLEKHC2	Homo sapiens (Human)	1045	118,633	118.633	0	0.697901	4	SLIFPNFEPLHK,YLFALQVK	0	500	1410	1706	1565	0	1609	1746	2106	1645	1866	1806	2051	0	0	0	0	0	0	0	0	0	0	0	0	0	0	0	0	0	0	0	0	0	0	4731
Q9Y4E8	Q9Y4E8	UBP15_HUMAN	reviewed	Ubiquitin carboxyl-terminal hydrolase 15 (EC 3.4.19.12) (Deubiquitinating enzyme 15) (Ubiquitin thioesterase 15) (Ubiquitin-specific-processing protease 15) (Unph-2) (Unph4)	USP15 KIAA0529	Homo sapiens (Human)	981	112,419	112.419	0	0.887616	25	ADTIDTIEK,SDIATLLK	0	0	0	0	0	0	0	0	0	0	0	0	0	0	0	0	0	0	0	0	0	0	2087	2274	1907	1965	0	0	0	0	0	0	0	0	2410	2727
Q9Y4E6	Q9Y4E6	WDR7_HUMAN	reviewed	WD repeat-containing protein 7 (Rabconnectin-3 beta) (TGF-beta resistance-associated protein TRAG)	WDR7 KIAA0541 TRAG	Homo sapiens (Human)	1490	163,810	163.81	0	0.366725	3	EAAQALLLAELR,GSPPTSSNIVQGQIK	0	0	0	0	0	0	0	0	743	942	866	0	1929	1787	1264	2592	3333	1988	984	1006	843	1068	0	1304	983	866	0	0	0	0	0	0	0	0	0	0
Q9Y4D8	Q9Y4D8	HECD4_HUMAN	reviewed	Probable E3 ubiquitin-protein ligase HECTD4 (EC 2.3.2.26) (HECT domain-containing protein 4) (HECT-type E3 ubiquitin transferase HECTD4)	HECTD4 C12orf51 KIAA0614	Homo sapiens (Human)	3996	439,344	439.344	0	0.492474	13	LLVISGIPTHLDEGVVR,SLFGGTSGLSSLK	0	0	0	0	0	0	0	0	0	0	2692	4983	6027	6992	7695	9064	10328	6995	2593	0	0	0	0	0	0	0	0	0	0	0	0	0	0	0	0	0
Q9Y4C8	Q9Y4C8	RBM19_HUMAN	reviewed	Probable RNA-binding protein 19 (RNA-binding motif protein 19)	RBM19 KIAA0682	Homo sapiens (Human)	960	107,332	107.332	0	0.60783	5	GFGFVDFLTK,VALGETQLVQEVR	0	0	0	1125	1726	1528	1687	0	1682	5678	6333	6849	6453	5290	1771	0	0	0	0	0	0	0	0	0	0	0	0	0	0	0	0	0	0	0	0	0
Q9Y4C2	Q9Y4C2	TCAF1_HUMAN	reviewed	TRPM8 channel-associated factor 1 (TRP channel-associated factor 1)	TCAF1 FAM115A KIAA0738	Homo sapiens (Human)	921	102,126	102.126	0	0.658199	12	ILEGSGVDAK,TLENPEPLLR	0	0	0	0	0	6310	7274	6476	6585	6695	5847	5862	5654	4592	3700	4686	4880	3719	5064	4288	4452	4126	5363	5791	5203	5173	5178	3063	4433	3961	3583	3891	4168	3314	9246	12186
Q9Y4B6	Q9Y4B6	VPRBP_HUMAN	reviewed	Protein VPRBP (DDB1- and CUL4-associated factor 1) (HIV-1 Vpr-binding protein) (VprBP) (Serine/threonine-protein kinase VPRBP) (EC 2.7.11.1) (Vpr-interacting protein)	VPRBP DCAF1 KIAA0800 RIP	Homo sapiens (Human)	1507	169,007	169.007	0	0.970129	31	ELQLQEVALR,GLGETATVLTK	0	0	0	0	0	0	0	0	0	0	0	0	0	0	0	2105	3482	3663	11076	11381	15543	27279	49640	93964	70804	43633	20580	6691	5105	0	0	0	0	0	0	0
Q9Y4A5	Q9Y4A5	TRRAP_HUMAN	reviewed	Transformation/transcription domain-associated protein (350/400 kDa PCAF-associated factor) (PAF350/400) (STAF40) (Tra1 homolog)	TRRAP PAF400	Homo sapiens (Human)	3859	437,600	437.6	0	0.573407	16	TATGAISAVFGR,VVAVSPQMR	1953	4190	15995	16171	15864	18149	16790	15652	14999	6914	6314	3487	0	0	0	0	0	0	0	0	0	0	0	0	0	0	0	0	0	0	0	0	0	0	0	0
Q9Y496	Q9Y496	KIF3A_HUMAN	reviewed	Kinesin-like protein KIF3A (Microtubule plus end-directed kinesin motor 3A)	KIF3A KIF3	Homo sapiens (Human)	699	80,041	80.041	0	0.759092	8	LLQDSLGGNSK,YTSLQEEAQGK	0	0	0	0	0	0	0	0	0	0	0	0	0	0	0	0	0	0	0	0	0	0	0	0	0	0	0	0	0	3799	5692	6598	10238	3502	14491	15840
Q9Y490	Q9Y490	TLN1_HUMAN	reviewed	Talin-1	TLN1 KIAA1027 TLN	Homo sapiens (Human)	2541	269,767	269.767	0	0.916209	150	AVAEQIPLLVQGVR,GLAGAVSELLR	0	0	2305	2130	2132	0	1849	2474	2072	2758	2932	2432	1972	1970	0	0	3966	2472	3292	3522	3562	2977	3848	5459	4959	6036	7215	7308	12713	32227	45179	72821	96076	99498	119832	185274
Q9Y487	Q9Y487	VPP2_HUMAN	reviewed	V-type proton ATPase 116 kDa subunit a isoform 2 (V-ATPase 116 kDa isoform a2) (Lysosomal H(+)-transporting ATPase V0 subunit a2) (TJ6) (Vacuolar proton translocating ATPase 116 kDa subunit a isoform 2)	ATP6V0A2	Homo sapiens (Human)	856	98,082	98.082	0	0.757905	6	FVPFSFSLLSSK,HNSILQLDPSIPGVFR	4166	8025	14250	16857	17048	19545	19555	20649	19992	19097	17295	14807	12639	10380	8194	9022	6565	6188	7771	2795	4929	684	462	2293	1285	1744	0	0	0	0	0	1924	1022	1588	1361	0
Q9Y485	Q9Y485	DMXL1_HUMAN	reviewed	DmX-like protein 1 (X-like 1 protein)	DMXL1 XL1	Homo sapiens (Human)	3027	337,839	337.839	0	0.720344	2	ALLEPTNTPFK,ILPDQFSPLNEVLK	0	0	0	0	0	0	0	0	0	0	0	0	0	502	1287	1867	2739	3795	7353	5868	6630	4975	6556	8473	6528	6029	5093	683	0	0	0	0	0	0	0	0
Q9Y484	Q9Y484	WIPI4_HUMAN	reviewed	WD repeat domain phosphoinositide-interacting protein 4 (WIPI-4) (WD repeat-containing protein 45)	WDR45 WDRX1 WDRXI4 WIPI4 JM5	Homo sapiens (Human)	360	39,868	39.868	0	0.630003	4	GLC(UniMod:4)DLC(UniMod:4)PSLEK,SNLLALVGGGSSPK	0	0	0	0	9341	20391	20678	20877	26037	0	0	0	0	0	0	0	0	0	0	0	0	0	0	0	0	0	0	0	0	0	0	0	0	0	0	0
Q9Y478	Q9Y478	AAKB1_HUMAN	reviewed	5'-AMP-activated protein kinase subunit beta-1 (AMPK subunit beta-1) (AMPKb)	PRKAB1 AMPK	Homo sapiens (Human)	270	30,382	30.382	0	0.915917	5	KTDFEVFDALMVDSQK,SHNNFVAILDLPEGEHQYK	0	0	0	0	0	0	0	0	0	0	0	0	0	0	0	0	0	0	0	0	0	0	0	0	0	0	0	0	0	0	0	0	0	0	0	0
Q9Y450	Q9Y450	HBS1L_HUMAN	reviewed	HBS1-like protein (ERFS)	HBS1L HBS1 KIAA1038	Homo sapiens (Human)	684	75,473	75.473	0	0.913189	21	ALSGVLEQDR,GPPIEDAIASSDVLETASK	0	0	0	0	0	0	0	0	0	0	0	0	0	0	0	0	0	0	0	0	0	0	0	0	0	0	0	0	0	0	0	0	0	0	0	0
Q9Y448	Q9Y448	SKAP_HUMAN	reviewed	Small kinetochore-associated protein (SKAP) (Kinetochore-localized astrin-binding protein) (Kinastrin) (Kinetochore-localized astrin/SPAG5-binding protein) (TRAF4-associated factor 1)	KNSTRN C15orf23 SKAP TRAF4AF1 HSD11	Homo sapiens (Human)	316	35,438	35.438	0	0.585646	2	FRDNC(UniMod:4)LAILESK,GLDPALGSETLASR	5033	15121	24400	24354	12660	12625	9537	7171	8084	7209	5368	3444	2834	2190	1668	2270	3139	2695	4799	0	0	0	0	0	0	0	0	0	0	0	0	0	0	0	0	0
Q9Y3Z3	Q9Y3Z3	SAMH1_HUMAN	reviewed	Deoxynucleoside triphosphate triphosphohydrolase SAMHD1 (dNTPase) (EC 3.1.5.-) (Dendritic cell-derived IFNG-induced protein) (DCIP) (Monocyte protein 5) (MOP-5) (SAM domain and HD domain-containing protein 1)	SAMHD1 MOP5	Homo sapiens (Human)	626	72,201	72.201	0	0.825839	28	FAEQLIR,IIDTPQFQR	0	0	0	0	0	0	0	0	0	0	0	0	0	0	0	0	0	0	0	0	0	0	0	0	0	0	0	0	0	0	0	0	0	5921	5784	7083
Q9Y3U8	Q9Y3U8	RL36_HUMAN	reviewed	60S ribosomal protein L36	RPL36	Homo sapiens (Human)	105	12,254	12.254	0	0.947526	8	EVC(UniMod:4)GFAPYER,YPMAVGLNK	65479	159103	373669	408219	505284	466301	253792	146588	97631	60082	45730	29991	24313	19605	13278	14094	20918	16274	19841	15881	15120	14403	10279	14158	9699	11329	7559	5263	5223	4534	3539	3972	6637	4672	5571	5065
Q9Y3T9	Q9Y3T9	NOC2L_HUMAN	reviewed	Nucleolar complex protein 2 homolog (Protein NOC2 homolog) (NOC2-like protein) (Novel INHAT repressor)	NOC2L NIR	Homo sapiens (Human)	749	84,919	84.919	0	0.671647	7	LFHEVVQAFR,NSVPVTVAMVER	1709	4811	22222	10057	26411	14184	20983	17053	15480	5696	5643	3939	10433	8076	7746	2496	3931	3006	3528	2633	3176	2777	2415	2835	0	0	0	0	0	0	0	0	0	0	0	0
Q9Y3S2	Q9Y3S2	ZN330_HUMAN	reviewed	Zinc finger protein 330 (Nucleolar autoantigen 36) (Nucleolar cysteine-rich protein)	ZNF330 NOA36	Homo sapiens (Human)	320	36,201	36.201	0	0.886589	2	AFC(UniMod:4)YFC(UniMod:4)NSVQK,C(UniMod:4)LSTHAC(UniMod:4)AC(UniMod:4)PLTDAEC(UniMod:4)VEC(UniMod:4)ER	0	0	0	0	0	0	0	0	0	0	0	0	0	0	0	0	0	0	0	0	0	0	0	0	0	0	0	0	0	0	0	0	0	0	0	0
Q9Y3S1	Q9Y3S1	WNK2_HUMAN	reviewed	Serine/threonine-protein kinase WNK2 (EC 2.7.11.1) (Antigen NY-CO-43) (Protein kinase lysine-deficient 2) (Protein kinase with no lysine 2) (Serologically defined colon cancer antigen 43)	WNK2 KIAA1760 PRKWNK2 SDCCAG43 P/OKcl.13	Homo sapiens (Human)	2297	242,676	242.676	0	0.963132	2	EISELQSQQK,ELSDSC(UniMod:4)EGAFGGGR	0	421	1441	2106	2087	3134	4162	3894	4762	4282	0	0	0	0	0	0	0	0	0	0	0	0	0	0	0	0	0	0	0	0	0	0	0	0	0	0
Q9Y3R5	Q9Y3R5	DOP2_HUMAN	reviewed	Protein dopey-2	DOPEY2 C21orf5 KIAA0933	Homo sapiens (Human)	2298	258,230	258.23	0	0.396135	4	ASLLDSNVLVQR,FIDADVEER	0	1928	3980	5494	7007	8358	8060	8616	6270	9156	9350	8147	2299	1811	1910	1689	2170	0	0	0	0	0	0	0	0	0	0	0	0	0	0	0	0	0	0	0
Q9Y3R0	Q9Y3R0	GRIP1_HUMAN	reviewed	Glutamate receptor-interacting protein 1 (GRIP-1)	GRIP1	Homo sapiens (Human)	1128	122,422	122.422	0	0.378325	2	EGNTFGFVIR,ILAINSSSLK	0	0	0	0	0	0	0	0	0	0	0	0	0	0	0	0	0	0	0	0	0	0	0	0	0	0	0	0	701	1185	1566	1467	2158	2496	2402	2638
Q9Y3Q8	Q9Y3Q8	T22D4_HUMAN	reviewed	TSC22 domain family protein 4 (TSC22-related-inducible leucine zipper protein 2) (Tsc-22-like protein THG-1)	TSC22D4 THG1 TILZ2	Homo sapiens (Human)	395	41,026	41.026	0	0.442305	3	ALASPEQLAQLPSSGVPR,NAALEQENGLLR	0	0	0	0	0	1527	1528	1910	2212	0	0	3187	2150	3819	3133	4497	2152	2275	7842	5738	6688	3202	3165	3185	3337	4991	4504	1934	3892	2914	3423	4844	4091	5351	4519	2671
Q9Y3Q3	Q9Y3Q3	TMED3_HUMAN	reviewed	Transmembrane emp24 domain-containing protein 3 (Membrane protein p24B) (p24 family protein gamma-4) (p24gamma4) (p26)	TMED3 C15orf22 UNQ5357/PRO1078	Homo sapiens (Human)	217	24,777	24.777	0	0.424762	2	TVIDSQTHYR,VTALTQMESAC(UniMod:4)VTIHEALK	0	0	2330	601	3316	0	8818	14153	17149	14490	12368	9486	9362	7131	6431	7221	11399	9008	11488	8862	7865	5226	4632	7152	4726	5477	0	0	0	0	0	0	0	0	0	0
Q9Y3P9	Q9Y3P9	RBGP1_HUMAN	reviewed	Rab GTPase-activating protein 1 (GAP and centrosome-associated protein) (Rab6 GTPase-activating protein GAPCenA)	RABGAP1 HSPC094	Homo sapiens (Human)	1069	121,737	121.737	0	0.785758	20	EVLDEDTDEEKETLK,SYVITGSWNPK	0	0	0	0	0	0	4775	4311	4841	5529	5460	0	0	0	6816	7619	9878	0	0	7246	8498	13318	12445	20331	21485	29035	24328	12643	9652	2175	0	0	0	0	0	0
Q9Y3L3	Q9Y3L3	3BP1_HUMAN	reviewed	SH3 domain-binding protein 1 (3BP-1)	SH3BP1	Homo sapiens (Human)	701	75,713	75.713	0	0.72183	18	DVLQPLSR,SLSSLDTALAELR	0	0	0	0	0	0	0	0	0	0	0	0	0	0	0	0	0	0	0	0	0	0	0	3958	2655	18714	22456	17885	27443	28671	24014	21091	17115	3220	3079	2313
Q9Y3I1	Q9Y3I1	FBX7_HUMAN	reviewed	F-box only protein 7	FBXO7 FBX7	Homo sapiens (Human)	522	58,503	58.503	0	0.933957	9	LQLLPESFIC(UniMod:4)K,SVLSLSAVC(UniMod:4)R	0	0	0	0	0	0	0	0	0	0	0	0	0	0	0	0	0	0	0	0	0	0	0	2313	2959	3705	1027	2255	0	0	0	0	0	0	0	0
Q9Y3I0	Q9Y3I0	RTCB_HUMAN	reviewed	tRNA-splicing ligase RtcB homolog (EC 6.5.1.3)	RTCB C22orf28 HSPC117	Homo sapiens (Human)	505	55,210	55.21	0	0.559296	20	IASPEGQDYLK,QIGNVAALPGIVHR	0	0	3598	3546	4819	4281	3885	3062	4044	4449	3658	2705	3320	2975	2149	2250	3597	2411	3075	2329	2371	0	2739	3460	2392	3287	2691	3017	8541	7310	5923	3058	8789	7750	8385	9802
Q9Y3F4	Q9Y3F4	STRAP_HUMAN	reviewed	Serine-threonine kinase receptor-associated protein (MAP activator with WD repeats) (UNR-interacting protein) (WD-40 repeat protein PT-WD)	STRAP MAWD UNRIP	Homo sapiens (Human)	350	38,438	38.438	0	0.816492	20	GAVWGATLNK,IYDLNKPEAEPK	8551	17210	35593	39464	36229	34302	25916	23368	22665	21366	21659	18398	15555	16944	9841	10928	14436	4660	6137	5094	6499	5636	10926	14149	11663	13671	13715	10812	17666	17967	21549	33704	79678	116942	127549	95634
Q9Y3E7	Q9Y3E7	CHMP3_HUMAN	reviewed	Charged multivesicular body protein 3 (Chromatin-modifying protein 3) (Neuroendocrine differentiation factor) (Vacuolar protein sorting-associated protein 24) (hVps24)	CHMP3 CGI149 NEDF VPS24 CGI-149	Homo sapiens (Human)	222	25,073	25.073	0	0.919558	5	ILFEITAGALGK,IPEIQATMR	0	0	0	0	0	0	0	0	0	0	0	0	0	0	0	0	0	0	0	0	0	0	0	0	0	0	0	0	0	0	0	0	0	0	0	0
Q9Y3E5	Q9Y3E5	PTH2_HUMAN	reviewed	Peptidyl-tRNA hydrolase 2, mitochondrial (PTH 2) (EC 3.1.1.29) (Bcl-2 inhibitor of transcription 1)	PTRH2 BIT1 PTH2 CGI-147	Homo sapiens (Human)	179	19,194	19.194	0	0.89583	8	APDEETLIALLAHAK,THTDTESEASILGDSGEYK	6046	12384	26727	34764	43049	53996	53563	63213	72027	74270	75706	65856	63841	52545	41908	52358	57471	48679	57867	43365	41198	38815	35511	38782	24970	26736	22736	12226	16823	13329	11977	14106	14324	11687	10378	10267
Q9Y3E2	Q9Y3E2	BOLA1_HUMAN	reviewed	BolA-like protein 1 (hBolA)	BOLA1 CGI-143	Homo sapiens (Human)	137	14,289	14.289	0	0.867948	3	FEGLSPLQR,LVHAALAEELGGPVHALAIQAR	0	0	0	0	0	0	0	0	0	0	0	0	0	0	0	0	0	0	0	0	0	0	0	0	0	0	0	0	0	0	0	0	0	0	0	0
Q9Y3E1	Q9Y3E1	HDGR3_HUMAN	reviewed	Hepatoma-derived growth factor-related protein 3 (HRP-3) (Hepatoma-derived growth factor 2) (HDGF-2)	HDGFRP3 HDGF2 CGI-142	Homo sapiens (Human)	203	22,620	22.62	0	0.757832	2	AGDLVFAK,GFNEGLWEIENNPGVK	0	0	0	0	0	0	0	0	0	0	0	0	0	0	0	0	0	0	0	0	0	0	0	0	0	0	0	0	0	0	0	0	0	0	0	0
Q9Y3E0	Q9Y3E0	GOT1B_HUMAN	reviewed	Vesicle transport protein GOT1B (Germ cell tumor 2) (Golgi transport 1 homolog B) (Putative NF-kappa-B-activating protein 470) (hGOT1a)	GOLT1B GCT2 GOT1A CGI-141 HDCMA39P UNQ432/PRO793	Homo sapiens (Human)	138	15,426	15.426	0	0.919616	2	RVPVLGSLLNLPGIR,VPVLGSLLNLPGIR	1604	2528	6955	8720	8861	10224	11758	14120	16796	20944	22557	22433	16124	16204	15536	23115	22522	20330	24568	17393	16650	16552	18326	22247	11224	12763	10999	6941	13827	0	0	0	0	7836	4907	2683
Q9Y3D9	Q9Y3D9	RT23_HUMAN	reviewed	28S ribosomal protein S23, mitochondrial (MRP-S23) (S23mt)	MRPS23 CGI-138 HSPC329	Homo sapiens (Human)	190	21,771	21.771	0	0.964985	10	ALLAEGVILR,LETVGSIFSR	6635	12153	21895	33211	32027	39630	43305	46760	58604	65487	73629	78287	100401	95709	98298	144636	214023	207248	268828	227872	190108	117090	62032	48637	23474	20094	15689	8409	11662	8076	3851	4579	4223	3287	3760	2696
Q9Y3D8	Q9Y3D8	KAD6_HUMAN	reviewed	Adenylate kinase isoenzyme 6 (AK6) (EC 2.7.4.3) (Adrenal gland protein AD-004) (Coilin-interacting nuclear ATPase protein) (hCINAP) (Dual activity adenylate kinase/ATPase) (AK/ATPase)	AK6 CINAP AD-004 CGI-137	Homo sapiens (Human)	172	20,061	20.061	0	0.942836	6	TDTNVLYER,YINVGDLAR	0	0	0	0	0	0	0	0	0	0	0	0	0	0	0	0	0	0	0	0	0	0	0	0	0	0	0	0	0	0	0	0	0	0	0	0
Q9Y3D7	Q9Y3D7	TIM16_HUMAN	reviewed	Mitochondrial import inner membrane translocase subunit TIM16 (Mitochondria-associated granulocyte macrophage CSF-signaling molecule) (Presequence translocated-associated motor subunit PAM16)	PAM16 MAGMAS TIM16 TIMM16 CGI-136	Homo sapiens (Human)	125	13,825	13.825	0	0.741117	4	LSPEEVQK,SVGGSFYLQSK	3195	6200	11304	13466	15355	19428	22354	27316	32662	31622	30946	28029	28477	23405	19050	24641	32954	28360	34840	30281	29095	26010	21496	27551	19784	18881	17635	11707	12547	10802	9082	10781	11236	11506	10804	9410
Q9Y3D6	Q9Y3D6	FIS1_HUMAN	reviewed	Mitochondrial fission 1 protein (FIS1 homolog) (hFis1) (Tetratricopeptide repeat protein 11) (TPR repeat protein 11)	FIS1 TTC11 CGI-135	Homo sapiens (Human)	152	16,938	16.938	0	0.960387	5	GIVLLEELLPK,GLLQTEPQNNQAK	0	0	682	802	2855	4392	4707	5757	3565	2758	3524	3153	3025	2828	3742	9156	5520	4657	4758	6425	4352	4431	5103	7894	2961	4126	3580	2814	1826	1891	2008	2114	2293	2614	3419	4278
Q9Y3D5	Q9Y3D5	RT18C_HUMAN	reviewed	28S ribosomal protein S18c, mitochondrial (MRP-S18-c) (Mrps18-c) (S18mt-c) (28S ribosomal protein S18-1, mitochondrial) (MRP-S18-1)	MRPS18C CGI-134	Homo sapiens (Human)	142	15,850	15.85	0	0.880802	2	HITGLC(UniMod:4)GK,NVQLLSQFVSPFTGC(UniMod:4)IYGR	0	0	0	2673	1704	1505	823	5485	2172	2694	5792	4030	5975	7690	7266	16977	16710	17823	26224	19163	15287	10524	6069	4739	0	0	0	0	0	0	0	0	0	0	0	0
Q9Y3D3	Q9Y3D3	RT16_HUMAN	reviewed	28S ribosomal protein S16, mitochondrial (MRP-S16) (S16mt)	MRPS16 RPMS16 CGI-132	Homo sapiens (Human)	137	15,345	15.345	0	0.810001	5	FVEQLGSYDPLPNSHGEK,LVALNLDR	4368	8432	29930	34445	38920	43678	37828	35364	43675	45275	50532	45805	61560	55446	60352	88559	138023	144247	181356	146898	128289	74955	38029	30769	12930	12844	8146	6354	6370	4363	4068	4671	4883	0	0	0
Q9Y3D2	Q9Y3D2	MSRB2_HUMAN	reviewed	Methionine-R-sulfoxide reductase B2, mitochondrial (MsrB2) (EC 1.8.4.-)	MSRB2 CBS-1 MSRB CGI-131	Homo sapiens (Human)	182	19,536	19.536	0	0.951693	7	FC(UniMod:4)INSVALK,KLTPEQFYVTR	0	0	0	0	0	0	0	0	0	0	0	0	0	0	0	0	0	0	0	0	0	0	0	0	0	0	0	0	0	0	0	0	0	0	0	0
Q9Y3D0	Q9Y3D0	MIP18_HUMAN	reviewed	Mitotic spindle-associated MMXD complex subunit MIP18 (MSS19-interacting protein of 18 kDa) (Protein FAM96B)	FAM96B MIP18 CGI-128 HSPC118	Homo sapiens (Human)	163	17,663	17.663	0	0.827106	4	SGERPVTAGEEDEQVPDSIDAR,SINDPEHPLTLEELNVVEQVR	4350	9024	14244	19931	21737	26151	28269	29356	33406	32295	31106	26268	22573	17564	14898	16556	22722	17657	19900	18154	18116	16925	15462	18102	13271	13331	15123	10426	4859	3805	3056	9416	9479	8055	8651	9903
Q9Y3C8	Q9Y3C8	UFC1_HUMAN	reviewed	Ubiquitin-fold modifier-conjugating enzyme 1 (Ufm1-conjugating enzyme 1)	UFC1 CGI-126 HSPC155	Homo sapiens (Human)	167	19,458	19.458	0	0.921723	5	LKEEYQSLIR,VVSEIPVLK	0	0	0	0	0	0	0	0	0	0	0	0	0	0	0	0	0	0	0	0	0	0	0	0	0	0	0	0	0	3098	11640	25293	0	65400	52507	36518
Q9Y3C6	Q9Y3C6	PPIL1_HUMAN	reviewed	Peptidyl-prolyl cis-trans isomerase-like 1 (PPIase) (EC 5.2.1.8) (Rotamase PPIL1)	PPIL1 CYPL1 CGI-124 UNQ2425/PRO4984	Homo sapiens (Human)	166	18,237	18.237	0	0.970233	9	IIKDFMIQGGDPTGTGR,NFAELAR	0	0	0	0	0	0	0	0	0	0	0	0	0	0	0	0	0	0	0	0	5470	4995	7149	8459	11206	9199	9779	7343	10250	8000	7006	7922	7658	5176	7104	5018
Q9Y3C4	Q9Y3C4	TPRKB_HUMAN	reviewed	EKC/KEOPS complex subunit TPRKB (PRPK-binding protein) (TP53RK-binding protein)	TPRKB CGI-121 My019	Homo sapiens (Human)	175	19,661	19.661	0	0.712088	4	LSSQEESIGTLLDAIIC(UniMod:4)R,TLSTEIIFNLSPNNNISEALKK	0	0	0	0	0	0	0	0	0	0	0	0	0	0	0	0	0	0	0	0	0	0	0	0	0	0	0	0	0	0	0	0	0	0	0	0
Q9Y3C1	Q9Y3C1	NOP16_HUMAN	reviewed	Nucleolar protein 16 (HBV pre-S2 trans-regulated protein 3)	NOP16 CGI-117 HSPC111	Homo sapiens (Human)	178	21,188	21.188	0	0.777306	6	DLIDYVR,KPYVLNDLEAEASLPEKK	5997	12645	23190	44637	54991	50799	25630	13295	14686	12083	18530	19600	20013	15532	14083	10612	9560	7893	7460	0	0	0	0	0	0	0	0	0	0	0	0	0	0	0	0	0
Q9Y3C0	Q9Y3C0	CCD53_HUMAN	reviewed	WASH complex subunit CCDC53 (Coiled-coil domain-containing protein 53)	CCDC53 AD-016 CGI-116 x0009	Homo sapiens (Human)	194	21,173	21.173	0	0.970333	2	IQQIETTLNILDAK,MVQVGVPVMAIR	0	0	0	0	0	0	0	0	0	0	0	0	0	0	0	1768	2835	8199	17054	22418	27028	19430	9866	10179	2496	1888	2294	1487	0	0	0	0	0	0	0	0
Q9Y3B9	Q9Y3B9	RRP15_HUMAN	reviewed	RRP15-like protein (Ribosomal RNA-processing protein 15)	RRP15 KIAA0507 CGI-115	Homo sapiens (Human)	282	31,484	31.484	0	0.833917	5	DFISVLR,GVVQLFNAVQK	2940	9632	25812	32767	32706	29511	20183	14621	6247	10646	14432	13209	13260	5067	7539	2261	2776	0	0	0	0	0	0	0	0	0	0	0	0	0	0	0	0	0	0	2495
Q9Y3B8	Q9Y3B8	ORN_HUMAN	reviewed	Oligoribonuclease, mitochondrial (EC 3.1.-.-) (RNA exonuclease 2 homolog) (Small fragment nuclease)	REXO2 SFN SMFN CGI-114	Homo sapiens (Human)	237	26,833	26.833	0	0.963606	9	ALDDISESIK,QQTPPGLC(UniMod:4)PLAGNSVHEDKK	0	0	0	0	0	0	0	0	0	0	0	0	0	0	0	0	0	0	0	0	0	0	0	0	0	0	0	0	0	0	0	0	0	0	0	0
Q9Y3B7	Q9Y3B7	RM11_HUMAN	reviewed	39S ribosomal protein L11, mitochondrial (L11mt) (MRP-L11)	MRPL11 CGI-113	Homo sapiens (Human)	192	20,683	20.683	0	0.819781	11	AQDEAFALQDVPLSSVVR,IGQPTVSYFLK	480	8689	20220	26079	27145	31103	26390	22917	24903	24214	25775	23629	27032	26131	29868	47030	75440	57715	51770	29213	20890	11476	8659	8466	4514	3461	4078	1363	2171	1342	561	1463	0	0	0	0
Q9Y3B6	Q9Y3B6	EMC9_HUMAN	reviewed	ER membrane protein complex subunit 9 (Protein FAM158A)	EMC9 C14orf122 FAM158A CGI-112	Homo sapiens (Human)	208	23,061	23.061	0	0.947457	2	VPPVIVLENQGLR,YPHAAVNGLFLAPAPR	822	3270	9338	6959	11968	11379	15092	15858	18403	16150	15350	13252	8686	8047	7333	8522	10293	9063	9714	8541	3205	5870	5490	7094	0	0	0	0	0	0	0	0	0	0	0	0
Q9Y3B4	Q9Y3B4	SF3B6_HUMAN	reviewed	Splicing factor 3B subunit 6 (Pre-mRNA branch site protein p14) (SF3b 14 kDa subunit) (SF3B14a) (Spliceosome-associated protein, 14-kDa) (Splicing factor 3b, subunit 6, 14kDa)	SF3B6 SAP14 SF3B14 SF3B14A CGI-110 HSPC175 HT006	Homo sapiens (Human)	125	14,585	14.585	0	0.686554	5	GTAYVVYEDIFDAK,YLVVLYYNANR	1906	5553	12426	17363	14830	15582	14516	13210	18776	22252	28685	34293	38754	31205	25783	34879	29334	29803	27376	21658	20497	14777	16064	24360	15472	14816	9492	7228	9070	7036	7100	10574	0	0	0	0
Q9Y3B3	Q9Y3B3	TMED7_HUMAN	reviewed	Transmembrane emp24 domain-containing protein 7 (p24 family protein gamma-3) (p24gamma3) (p27)	TMED7 CGI-109	Homo sapiens (Human)	224	25,172	25.172	0	0.64272	6	SVIDYQTHFR,VSALTQMESAC(UniMod:4)VSIHEALK	5649	12753	25837	34549	36223	47323	51686	53669	61028	64092	64383	53661	49809	36886	27997	33569	41349	34117	35211	29372	31954	27677	24490	30491	17184	17266	20322	10872	12289	12122	8132	5935	7115	6487	4099	4444
Q9Y3B2	Q9Y3B2	EXOS1_HUMAN	reviewed	Exosome complex component CSL4 (Exosome component 1)	EXOSC1 CSL4 CGI-108	Homo sapiens (Human)	195	21,452	21.452	0	0.918082	7	SFRPGDIVLAK,SSENGALPVVSVVR	3782	13884	33137	42450	54392	53500	26727	16901	13826	11070	3213	0	2617	2014	1387	0	0	0	0	0	0	1025	1446	1931	0	0	0	0	0	0	0	0	0	0	1768	2071
Q9Y3A6	Q9Y3A6	TMED5_HUMAN	reviewed	Transmembrane emp24 domain-containing protein 5 (p24 family protein gamma-2) (p24gamma2) (p28)	TMED5 CGI-100 UNQ397/PRO733	Homo sapiens (Human)	229	26,005	26.005	0	0.799293	5	EC(UniMod:4)FYQPMPLK,TLVFEQR	13242	29606	44410	37328	43844	57623	60140	71291	88076	88585	93537	82248	77295	60120	49033	60525	78385	62789	66894	54086	52461	50277	38008	49767	36038	32704	34020	22292	27324	17865	17029	18169	19745	18602	25470	21505
Q9Y3A5	Q9Y3A5	SBDS_HUMAN	reviewed	Ribosome maturation protein SBDS (Shwachman-Bodian-Diamond syndrome protein)	SBDS CGI-97	Homo sapiens (Human)	250	28,764	28.764	0	0.912708	15	FILPVNEGK,LTNVAVVR	0	0	0	0	0	0	0	0	0	0	0	0	0	0	0	0	0	0	0	0	0	0	0	0	0	0	0	0	0	0	0	0	0	0	0	0
Q9Y3A3	Q9Y3A3	PHOCN_HUMAN	reviewed	MOB-like protein phocein (2C4D) (Class II mMOB1) (Mob1 homolog 3) (Mob3) (Mps one binder kinase activator-like 3) (Preimplantation protein 3)	MOB4 MOB3 MOBKL3 PHOCN PREI3 CGI-95	Homo sapiens (Human)	225	26,032	26.032	0	0.826964	7	EC(UniMod:4)PAIDYTR,HTLDGAAC(UniMod:4)LLNSNK	9475	19410	41234	47151	51825	59203	57744	57003	61011	55271	56688	52222	48977	44182	28619	33548	37607	26880	33206	26080	25380	21871	18570	19635	18082	15659	13448	8787	6648	9753	0	4633	4836	3084	4192	0
Q9Y399	Q9Y399	RT02_HUMAN	reviewed	28S ribosomal protein S2, mitochondrial (MRP-S2) (S2mt)	MRPS2 CGI-91	Homo sapiens (Human)	296	33,249	33.249	0	0.945943	9	LFQTAITR,LLFGPTVR	4491	8345	14395	21589	9610	20722	23777	33979	17309	18796	50028	44712	52119	55500	59707	81086	125811	124933	160698	139524	112253	80129	39760	32110	18861	14346	15775	5546	0	0	6625	5022	3113	6747	3043	0
Q9Y394	Q9Y394	DHRS7_HUMAN	reviewed	Dehydrogenase/reductase SDR family member 7 (EC 1.1.-.-) (Retinal short-chain dehydrogenase/reductase 4) (retSDR4) (Short chain dehydrogenase/reductase family 34C member 1)	DHRS7 DHRS7A RETSDR4 SDR34C1 CGI-86 UNQ285/PRO3448	Homo sapiens (Human)	339	38,299	38.299	0	0.879831	8	AVLQEFGR,LGVSLVLSAR	0	1829	3685	4475	4129	20100	21021	25089	29888	31524	33933	33300	30757	32345	28300	29373	37694	30589	35029	31815	32064	30537	29136	29615	21979	22380	20040	12499	14906	13034	11178	7865	8875	7474	10735	10015
Q9Y383	Q9Y383	LC7L2_HUMAN	reviewed	Putative RNA-binding protein Luc7-like 2	LUC7L2 CGI-59 CGI-74	Homo sapiens (Human)	392	46,514	46.514	0	0.905732	11	MDLGEC(UniMod:4)LK,SHLLNC(UniMod:4)C(UniMod:4)PHDVLSGTR	0	0	0	0	0	0	0	0	0	0	0	0	0	0	0	0	0	0	0	0	0	0	0	0	0	0	0	0	0	0	0	0	0	0	0	0
Q9Y376	Q9Y376	CAB39_HUMAN	reviewed	Calcium-binding protein 39 (MO25alpha) (Protein Mo25)	CAB39 MO25 CGI-66	Homo sapiens (Human)	341	39,869	39.869	0	0.940707	11	LIEFLSK,TQPILDILLK	0	0	0	0	0	0	0	0	0	502	460	480	701	0	0	0	0	0	0	0	0	120	40	361	0	322	180	40	1244	1769	1023	821	0	401	380	822
Q9Y375	Q9Y375	CIA30_HUMAN	reviewed	Complex I intermediate-associated protein 30, mitochondrial (NADH dehydrogenase [ubiquinone] 1 alpha subcomplex assembly factor 1)	NDUFAF1 CIA30 CGI-65	Homo sapiens (Human)	327	37,764	37.764	0	0.527576	2	NNQSALLYGTLSSEAPQDGESTR,SGYC(UniMod:4)AMISR	1261	2594	7269	9621	10428	11791	12935	13820	13773	12423	11738	12525	11236	8377	6089	7925	0	3747	5096	6495	3064	1790	0	0	0	0	0	0	0	0	0	0	0	0	0	0
Q9Y371	Q9Y371	SHLB1_HUMAN	reviewed	Endophilin-B1 (Bax-interacting factor 1) (Bif-1) (SH3 domain-containing GRB2-like protein B1)	SH3GLB1 KIAA0491 CGI-61	Homo sapiens (Human)	365	40,796	40.796	0	0.763206	10	ELIQTSALNFLTPLR,LAADAGTFLSR	1044	2048	4258	9774	10233	13948	17117	29176	36289	40718	53207	49404	46463	42002	37400	48851	58436	53967	57198	53751	54981	56156	57123	89312	61458	73789	93627	53924	29408	18043	20823	19043	20814	15861	13452	11679
Q9Y365	Q9Y365	PCTL_HUMAN	reviewed	PCTP-like protein (PCTP-L) (Antigen NY-CO-28) (START domain-containing protein 10) (StARD10) (Serologically defined colon cancer antigen 28) (StAR-related lipid transfer protein 10)	STARD10 SDCCAG28 CGI-52	Homo sapiens (Human)	291	33,049	33.049	0	0.823703	2	ESVQVPDDQDFR,LAASTEPQGPRPVLGR	0	0	0	0	0	0	0	0	0	0	0	0	0	0	0	0	0	0	0	0	0	0	0	0	0	0	0	0	0	0	0	0	0	0	0	0
Q9Y333	Q9Y333	LSM2_HUMAN	reviewed	U6 snRNA-associated Sm-like protein LSm2 (Protein G7b) (Small nuclear ribonuclear protein D homolog) (snRNP core Sm-like protein Sm-x5)	LSM2 C6orf28 G7B	Homo sapiens (Human)	95	10,835	10.835	0	0.958685	7	DVVVELK,YVQLPADEVDTQLLQDAAR	1303	7458	15888	14857	19858	23219	23354	22829	32498	28277	29218	25105	22858	17255	12363	17032	21768	19846	18037	20420	24920	22987	13709	19380	17481	15238	10656	7365	0	2049	4188	6511	3222	2500	2535	0
Q9Y320	Q9Y320	TMX2_HUMAN	reviewed	Thioredoxin-related transmembrane protein 2 (Cell proliferation-inducing gene 26 protein) (Thioredoxin domain-containing protein 14)	TMX2 TXNDC14 CGI-31 My009 PIG26 PSEC0045 UNQ237/PRO270	Homo sapiens (Human)	296	34,038	34.038	0	0.7106	6	EFNLNELYQR,QLPTLILFQGGK	2004	5526	9928	15243	18030	22091	22586	27306	32156	35860	36879	33874	30880	25215	21829	25221	32830	29080	28456	20333	20203	19078	16139	23012	14072	13219	12212	7520	8115	3741	2496	4215	9214	10894	9576	5921
Q9Y316	Q9Y316	MEMO1_HUMAN	reviewed	Protein MEMO1 (C21orf19-like protein) (Hepatitis C virus NS5A-transactivated protein 7) (HCV NS5A-transactivated protein 7) (Mediator of ErbB2-driven cell motility 1) (Mediator of cell motility 1) (Memo-1)	MEMO1 C2orf4 MEMO NS5ATP7 CGI-27	Homo sapiens (Human)	297	33,733	33.733	0	0.895265	9	HPIGVLLNAITELQK,TPLYDLR	0	0	0	0	0	0	0	0	0	0	0	0	0	0	0	0	0	0	0	0	0	0	0	0	0	0	0	0	0	0	0	0	0	0	0	0
Q9Y315	Q9Y315	DEOC_HUMAN	reviewed	Deoxyribose-phosphate aldolase (DERA) (EC 4.1.2.4) (2-deoxy-D-ribose 5-phosphate aldolase) (Phosphodeoxyriboaldolase) (Deoxyriboaldolase)	DERA CGI-26	Homo sapiens (Human)	318	35,231	35.231	0	0.704465	11	GITTAAVC(UniMod:4)VYPAR,IGASTLLSDIER	0	0	5437	10346	14821	18281	22516	23504	25346	27056	26660	24574	26488	19963	17087	18907	29513	23331	34156	6752	33489	27534	20250	25170	20492	21811	17350	10489	16112	12530	9653	5751	14153	15279	16727	9180
Q9Y314	Q9Y314	NOSIP_HUMAN	reviewed	Nitric oxide synthase-interacting protein (E3 ubiquitin-protein ligase NOSIP) (EC 6.3.2.-) (eNOS-interacting protein)	NOSIP CGI-25	Homo sapiens (Human)	301	33,172	33.172	0	0.889081	10	ALSGTSPDDVQPGPSVGPPSK,ESAIVSRPLNPFTAK	0	0	0	0	0	0	0	0	0	0	0	0	0	0	0	0	0	0	0	0	0	0	0	0	0	0	0	0	0	0	0	0	0	0	0	0
Q9Y312	Q9Y312	AAR2_HUMAN	reviewed	Protein AAR2 homolog (AAR2 splicing factor homolog)	AAR2 C20orf4 CGI-23 PRO0225	Homo sapiens (Human)	384	43,472	43.472	0	0.768541	9	ANLQELDQFLGPYPYATLK,HSMDLSYALETVLNK	582	662	3312	2474	2632	3697	3775	4788	4828	5254	5159	4833	1062	2148	1910	4389	3272	8076	4585	5044	6208	7959	13978	24915	15570	16051	8556	1685	1441	0	0	0	0	0	0	0
Q9Y305	Q9Y305	ACOT9_HUMAN	reviewed	Acyl-coenzyme A thioesterase 9, mitochondrial (Acyl-CoA thioesterase 9) (EC 3.1.2.-) (Acyl-CoA thioester hydrolase 9)	ACOT9 CGI-16	Homo sapiens (Human)	439	49,902	49.902	0	0.538087	8	IAFSSTSLLK,YLTVQNTVR	722	4647	9818	11097	13388	13001	10601	8555	7911	3801	7968	6020	5868	5274	2072	5553	7451	6179	2621	2615	2774	0	0	2638	1871	1908	1567	1124	1163	983	0	1405	1465	1243	1424	0
Q9Y303	Q9Y303	NAGA_HUMAN	reviewed	N-acetylglucosamine-6-phosphate deacetylase (GlcNAc 6-P deacetylase) (EC 3.5.1.25) (Amidohydrolase domain-containing protein 2)	AMDHD2 CGI-14	Homo sapiens (Human)	409	43,748	43.748	0	0.899988	6	AHPQGLVLVTDAIPALGLGNGR,IVTLAPELGR	0	0	0	0	0	0	0	0	0	0	0	0	0	0	0	0	0	0	0	0	0	0	0	0	0	0	0	0	0	0	0	0	0	0	0	0
Q9Y2Z9	Q9Y2Z9	COQ6_HUMAN	reviewed	Ubiquinone biosynthesis monooxygenase COQ6, mitochondrial (EC 1.14.13.-) (Coenzyme Q10 monooxygenase 6)	COQ6 CGI-10	Homo sapiens (Human)	468	50,870	50.87	0	0.399357	3	ILLLEAGPK,LYSTSASPLVLLR	27069	44186	76706	104427	126533	174029	197597	201863	207495	225493	224763	178858	164235	144546	125224	136409	153379	119506	134916	104913	110740	110873	89459	105189	82858	78472	85992	58468	76899	63645	48877	44064	46243	45358	45599	32109
Q9Y2Z4	Q9Y2Z4	SYYM_HUMAN	reviewed	Tyrosine--tRNA ligase, mitochondrial (EC 6.1.1.1) (Tyrosyl-tRNA synthetase) (TyrRS)	YARS2 CGI-04	Homo sapiens (Human)	477	53,199	53.199	0	0.977852	19	AGHNVIALVGGATAR,IELPELFDR	0	0	0	0	0	0	0	0	9051	9256	9232	8148	6583	0	0	0	0	0	0	0	0	0	0	0	0	0	0	0	0	0	0	0	0	0	0	0
Q9Y2Z2	Q9Y2Z2	MTO1_HUMAN	reviewed	Protein MTO1 homolog, mitochondrial	MTO1 CGI-02	Homo sapiens (Human)	717	79,964	79.964	0	0.975934	3	EVDALDGLC(UniMod:4)SR,IPGVTPAAIINLLR	0	0	0	0	0	0	0	0	0	0	0	0	0	0	0	0	0	0	0	0	0	0	0	0	0	0	0	0	0	0	0	0	0	0	0	0
Q9Y2Z0	Q9Y2Z0	SGT1_HUMAN	reviewed	Protein SGT1 homolog (Protein 40-6-3) (Sgt1) (Suppressor of G2 allele of SKP1 homolog)	SUGT1	Homo sapiens (Human)	365	41,024	41.024	0	0.916506	22	LPSGEDYNLK,NLYPSSSPYTR	981	1649	6237	8331	7806	9869	9636	11304	11622	12500	12445	9865	11091	9386	7725	9091	13535	11279	14064	11988	14673	15183	13284	16266	12568	13175	13703	10862	13963	11834	11639	15619	25273	25840	20098	15438
Q9Y2Y0	Q9Y2Y0	AR2BP_HUMAN	reviewed	ADP-ribosylation factor-like protein 2-binding protein (ARF-like 2-binding protein) (ARL2-binding protein) (Binder of ARF2 protein 1)	ARL2BP BART BART1	Homo sapiens (Human)	163	18,822	18.822	0	0.628872	3	GLDLSSGLVVTSLC(UniMod:4)K,SSSLPASQNNLRH	0	0	0	0	0	0	0	0	0	0	0	0	0	0	0	0	0	0	0	0	0	0	0	0	0	0	0	0	0	0	0	0	0	0	0	0
Q9Y2X7	Q9Y2X7	GIT1_HUMAN	reviewed	ARF GTPase-activating protein GIT1 (ARF GAP GIT1) (Cool-associated and tyrosine-phosphorylated protein 1) (CAT-1) (CAT1) (G protein-coupled receptor kinase-interactor 1) (GRK-interacting protein 1)	GIT1	Homo sapiens (Human)	761	84,341	84.341	0	0.739582	20	LQAENLQLR,SAVPFLPVNPEYSATR	0	2185	7428	6813	8434	10793	11633	11088	13882	12896	14482	11546	13505	11534	13555	20124	36960	32816	32889	22812	20638	17934	17991	27832	18996	17386	14021	6705	6460	4782	1572	1955	1594	1733	1828	2013
Q9Y2X3	Q9Y2X3	NOP58_HUMAN	reviewed	Nucleolar protein 58 (Nucleolar protein 5)	NOP58 NOL5 NOP5 HSPC120	Homo sapiens (Human)	529	59,578	59.578	0	0.556388	9	LSELLPEEVEAEVK,SQMDGLIPGVEPR	3378	5973	16454	18104	17416	18751	17309	14948	15473	15404	16861	13131	12574	8321	7417	7132	9195	1913	5334	6606	8709	8118	8264	10073	0	3036	2937	4029	4955	6275	4784	7157	5183	7378	8462	2638
Q9Y2X0	Q9Y2X0	MED16_HUMAN	reviewed	Mediator of RNA polymerase II transcription subunit 16 (Mediator complex subunit 16) (Thyroid hormone receptor-associated protein 5) (Thyroid hormone receptor-associated protein complex 95 kDa component) (Trap95) (Vitamin D3 receptor-interacting protein complex 92 kDa component) (DRIP92)	MED16 DRIP92 THRAP5	Homo sapiens (Human)	877	96,793	96.793	0	0.665737	3	APTLPGSAATLQLDGLAR,LPISLTNTDLK	0	0	3066	7658	7311	4067	8219	15132	15199	23321	22240	15124	9763	3764	2413	0	0	0	0	0	0	0	0	0	0	0	0	0	0	0	8839	12954	12979	8433	5689	0
Q9Y2W6	Q9Y2W6	TDRKH_HUMAN	reviewed	Tudor and KH domain-containing protein (Tudor domain-containing protein 2)	TDRKH TDRD2	Homo sapiens (Human)	561	62,046	62.046	0	0.603186	4	AAIHQILTENTPVSEQLSVPQR,GYAIELPEDIEENR	0	1646	3097	7886	9360	7421	12410	14277	16762	16658	17134	15252	16036	12804	10192	11570	17637	12299	13641	12300	14223	10639	11169	12937	8628	0	0	0	0	0	0	0	0	0	0	0
Q9Y2W2	Q9Y2W2	WBP11_HUMAN	reviewed	WW domain-binding protein 11 (WBP-11) (Npw38-binding protein) (NpwBP) (SH3 domain-binding protein SNP70) (Splicing factor that interacts with PQBP-1 and PP1)	WBP11 NPWBP SIPP1 SNP70	Homo sapiens (Human)	641	69,998	69.998	0	0.656469	9	ATATISAKPQITNPK,AVSILPLLGHGVPR	0	4350	12440	14960	14506	16999	15407	0	22020	24370	19577	15367	15725	10347	9067	13764	16590	13059	15094	12120	13014	0	14758	25894	14800	19128	20743	12061	20407	9205	20079	20741	27220	26562	29934	34434
Q9Y2V7	Q9Y2V7	COG6_HUMAN	reviewed	Conserved oligomeric Golgi complex subunit 6 (COG complex subunit 6) (Component of oligomeric Golgi complex 6)	COG6 KIAA1134	Homo sapiens (Human)	657	73,279	73.279	0	0.677278	9	ALSTFFVENSLR,GFIDALTR	5379	9903	18779	25188	25837	30704	33195	31284	34938	34048	31217	28916	23288	18431	13478	16097	21578	17662	19143	15897	13274	13018	11294	13969	10016	9446	8065	3246	0	0	0	0	0	0	0	0
Q9Y2V2	Q9Y2V2	CHSP1_HUMAN	reviewed	Calcium-regulated heat-stable protein 1 (Calcium-regulated heat-stable protein of 24 kDa) (CRHSP-24)	CARHSP1	Homo sapiens (Human)	147	15,892	15.892	0	0.977121	5	HETWSGHVISS,LQAVEVVITHLAPGTK	0	0	0	0	0	0	0	0	0	0	0	0	0	0	0	0	0	0	0	0	0	0	0	0	0	0	0	0	0	0	0	0	0	0	0	0
Q9Y2U8	Q9Y2U8	MAN1_HUMAN	reviewed	Inner nuclear membrane protein Man1 (LEM domain-containing protein 3)	LEMD3 MAN1	Homo sapiens (Human)	911	99,997	99.997	0	0.684662	7	AVDFLAANESR,TNNHIGGGAFSVDSPR	0	0	4579	12758	13603	18428	19631	19476	24104	23646	22259	18681	19270	16217	13314	14673	20475	16782	18699	15802	18097	16928	15763	19514	13380	14765	13891	10242	12119	10253	10037	10080	10873	10098	11068	9744
Q9Y2U5	Q9Y2U5	M3K2_HUMAN	reviewed	Mitogen-activated protein kinase kinase kinase 2 (EC 2.7.11.25) (MAPK/ERK kinase kinase 2) (MEK kinase 2) (MEKK 2)	MAP3K2 MAPKKK2 MEKK2	Homo sapiens (Human)	619	69,741	69.741	0	0.52859	3	AVELLDR,AYGALTENVTR	0	0	0	0	0	0	0	0	0	0	0	0	0	0	0	0	0	0	0	0	0	0	0	0	0	0	0	0	0	0	0	0	0	0	0	0
Q9Y2T2	Q9Y2T2	AP3M1_HUMAN	reviewed	AP-3 complex subunit mu-1 (AP-3 adaptor complex mu3A subunit) (Adaptor-related protein complex 3 subunit mu-1) (Mu-adaptin 3A) (Mu3A-adaptin)	AP3M1	Homo sapiens (Human)	418	46,939	46.939	0	0.69772	9	VLSFIPPDGNFR,VSSQNLVAIPVYVK	0	0	0	0	3607	4344	3408	5585	7382	11517	16425	18362	18314	11720	18085	21517	26251	19740	21462	18930	11832	16739	18610	28362	18526	19884	21458	15033	13343	25191	29535	31965	39512	27089	14083	7182
Q9Y2S7	Q9Y2S7	PDIP2_HUMAN	reviewed	Polymerase delta-interacting protein 2 (38 kDa DNA polymerase delta interaction protein) (p38)	POLDIP2 PDIP38 POLD4 HSPC017	Homo sapiens (Human)	368	42,033	42.033	0	0.932312	19	GVVLFPWQAR,IFSLSGTLETVR	2389	3446	7007	7711	7779	9013	8268	8631	4599	10031	9354	9729	7535	5974	4966	6904	7814	7866	7857	7386	6784	7918	7334	12044	7561	8484	0	1790	2153	1528	0	0	0	2415	3081	5773
Q9Y2S2	Q9Y2S2	CRYL1_HUMAN	reviewed	Lambda-crystallin homolog (EC 1.1.1.45) (L-gulonate 3-dehydrogenase) (Gul3DH)	CRYL1 CRY	Homo sapiens (Human)	319	35,419	35.419	0	0.929475	7	LLEQAGSLK,LYDIEQQQIR	0	0	0	0	0	0	0	0	0	0	0	0	0	0	0	0	0	0	0	0	0	0	0	0	0	0	0	0	0	0	0	0	0	0	0	0
Q9Y2S0	Q9Y2S0	RPAC2_HUMAN	reviewed	DNA-directed RNA polymerases I and III subunit RPAC2 (RNA polymerases I and III subunit AC2) (AC19) (DNA-directed RNA polymerase I subunit D) (RNA polymerase I 16 kDa subunit) (RPA16) (RPC16) (hRPA19)	POLR1D	Homo sapiens (Human)	133	15,237	15.237	0	0.890038	5	GTLPAVEPFQR,KTALEMVQAAGTDR	0	0	0	0	4644	4522	3927	3242	5024	4036	4648	0	0	0	0	0	0	0	0	0	0	0	0	17222	16410	27871	40889	29456	33096	14073	8539	6500	0	0	0	0
Q9Y2R9	Q9Y2R9	RT07_HUMAN	reviewed	28S ribosomal protein S7, mitochondrial (MRP-S7) (S7mt) (bMRP-27a) (bMRP27a)	MRPS7	Homo sapiens (Human)	242	28,134	28.134	0	0.932308	12	FYQVPVPLPDR,TSSVFEDPVISK	1346	2412	13022	19771	20687	24000	23894	24816	29314	33766	40551	39805	45994	46448	44801	62431	100055	91900	123563	99636	86391	53752	31416	23593	13600	10883	11899	2373	2997	2248	2265	0	0	0	0	0
Q9Y2R5	Q9Y2R5	RT17_HUMAN	reviewed	28S ribosomal protein S17, mitochondrial (MRP-S17) (S17mt)	MRPS17 RPMS17 HSPC011	Homo sapiens (Human)	130	14,502	14.502	0	0.948655	5	LVLDPYLLK,VIDPVTGKPC(UniMod:4)AGTTYLESPLSSETTQLSK	2605	6824	12504	15793	26838	20519	24181	20221	27627	32053	34558	37412	41904	44182	38720	66756	104067	100071	138532	109952	87479	54461	30634	21974	10028	8863	6661	2894	4138	2579	0	0	0	0	0	0
Q9Y2R4	Q9Y2R4	DDX52_HUMAN	reviewed	Probable ATP-dependent RNA helicase DDX52 (EC 3.6.4.13) (ATP-dependent RNA helicase ROK1-like) (DEAD box protein 52)	DDX52 ROK1 HUSSY-19	Homo sapiens (Human)	599	67,498	67.498	0	0.868052	5	AITFFTEDDKPLLR,ELLASAPTGSGK	3287	6333	15027	16550	15118	13200	11710	9069	8571	8981	7861	6911	6375	5270	2411	2332	2836	1908	2070	0	0	0	0	0	0	0	0	0	0	0	0	0	0	0	0	0
Q9Y2R0	Q9Y2R0	COA3_HUMAN	reviewed	Cytochrome c oxidase assembly factor 3 homolog, mitochondrial (Coiled-coil domain-containing protein 56) (Mitochondrial translation regulation assembly intermediate of cytochrome c oxidase protein of 12 kDa)	COA3 CCDC56 MITRAC12 HSPC009	Homo sapiens (Human)	106	11,731	11.731	0	0.802967	4	FLDELEDEAK,LTPEQLHSMR	5248	14106	25352	36158	41548	56192	61809	71338	81900	82905	94397	81596	81871	71662	48778	70949	91436	75077	88646	72405	81131	72704	63541	74813	56653	55008	52368	39843	54137	50472	37941	29717	29332	26019	26715	23777
Q9Y2Q9	Q9Y2Q9	RT28_HUMAN	reviewed	28S ribosomal protein S28, mitochondrial (MRP-S28) (S28mt) (28S ribosomal protein S35, mitochondrial) (MRP-S35) (S35mt)	MRPS28 MRPS35 HSPC007	Homo sapiens (Human)	187	20,843	20.843	0	0.922445	7	AGGFASALER,LLDLELTSR	3709	8041	15787	21239	23178	29013	32595	70127	77030	74613	89398	88241	95279	90395	83577	106255	143772	169694	196074	164618	140941	87630	55242	43979	22049	20088	12523	3994	14127	8944	8245	3838	0	0	0	0
Q9Y2Q5	Q9Y2Q5	LTOR2_HUMAN	reviewed	Ragulator complex protein LAMTOR2 (Endosomal adaptor protein p14) (Late endosomal/lysosomal Mp1-interacting protein) (Late endosomal/lysosomal adaptor and MAPK and MTOR activator 2) (Mitogen-activated protein-binding protein-interacting protein) (MAPBP-interacting protein) (Roadblock domain-containing protein 3)	LAMTOR2 MAPBPIP ROBLD3 HSPC003	Homo sapiens (Human)	125	13,508	13.508	0	0.542369	4	ETVGFGMLK,VTAAIASNIWAAYDR	0	0	4292	5244	9707	13102	13677	14295	15364	16354	17522	13280	14103	11022	8273	9564	15509	12696	14669	3914	2875	9414	10043	12662	3464	3369	3752	0	1809	1847	2682	1888	0	0	0	0
Q9Y2Q3	Q9Y2Q3	GSTK1_HUMAN	reviewed	Glutathione S-transferase kappa 1 (EC 2.5.1.18) (GST 13-13) (GST class-kappa) (GSTK1-1) (hGSTK1) (Glutathione S-transferase subunit 13)	GSTK1 HDCMD47P	Homo sapiens (Human)	226	25,497	25.497	0	0.750807	9	DSGNKPPGLLPR,NEDITEPQSILAAAEK	0	0	0	0	0	0	0	0	0	0	0	0	0	0	0	0	0	0	0	0	0	0	0	0	0	0	0	0	0	0	0	0	0	0	0	0
Q9Y2P8	Q9Y2P8	RCL1_HUMAN	reviewed	RNA 3'-terminal phosphate cyclase-like protein	RCL1 RNAC RPC2 RPCL1 RTC2 HSPC338	Homo sapiens (Human)	373	40,843	40.843	0	0.975405	3	ATALPLLK,LLLEEIYR	522	1849	8306	10030	11010	12010	9823	7277	8512	9434	10706	10894	11454	8418	5602	5189	2156	0	0	0	0	0	0	0	0	0	0	0	0	0	0	0	0	0	0	0
Q9Y2L9	Q9Y2L9	LRCH1_HUMAN	reviewed	Leucine-rich repeat and calponin homology domain-containing protein 1 (Calponin homology domain-containing protein 1) (Neuronal protein 81) (NP81)	LRCH1 CHDC1 KIAA1016	Homo sapiens (Human)	728	80,875	80.875	0	0.489363	3	ALEEAANSGGLNLSAR,LGSLPEEIGQLK	0	0	0	0	0	0	1504	2150	2127	2570	2778	5867	5654	3537	1406	1649	2536	0	4572	2507	6751	8976	7110	9343	5764	1347	1830	0	0	0	0	0	0	0	0	0
Q9Y2L5	Q9Y2L5	TPPC8_HUMAN	reviewed	Trafficking protein particle complex subunit 8 (Protein TRS85 homolog)	TRAPPC8 KIAA1012	Homo sapiens (Human)	1435	160,997	160.997	0	0.743186	16	IAVSNIVTQPPQPGAIR,YSEAAALLIR	0	0	0	1081	1326	1827	3985	4796	14639	17191	21480	20388	16424	7870	5156	12261	12844	4467	4269	2034	1928	1826	1584	2351	3251	3142	3541	1384	480	0	0	0	0	0	0	0
Q9Y2L1	Q9Y2L1	RRP44_HUMAN	reviewed	Exosome complex exonuclease RRP44 (EC 3.1.13.-) (EC 3.1.26.-) (Protein DIS3 homolog) (Ribosomal RNA-processing protein 44)	DIS3 KIAA1008 RRP44	Homo sapiens (Human)	958	109,003	109.003	0	0.954392	38	GALTLSSPEVR,NVIVLQTVLQEVR	0	0	0	0	0	0	0	0	0	0	0	0	0	0	0	0	0	0	0	0	0	0	0	0	0	0	0	0	0	0	0	0	0	0	0	0
Q9Y2K2	Q9Y2K2	SIK3_HUMAN	reviewed	Serine/threonine-protein kinase SIK3 (EC 2.7.11.1) (Salt-inducible kinase 3) (SIK-3) (Serine/threonine-protein kinase QSK)	SIK3 KIAA0999 QSK L19	Homo sapiens (Human)	1263	139,980	139.98	0	0.34506	2	LIAEC(UniMod:4)QQLK,TEVMEDLQK	767	360	2596	3083	4059	4353	5608	2869	2712	5008	29674	23684	21631	4926	3447	3719	3980	2208	786	3549	3964	1149	3100	3064	2539	2272	2872	2802	2224	2303	1688	2119	2769	1450	747	0
Q9Y2J8	Q9Y2J8	PADI2_HUMAN	reviewed	Protein-arginine deiminase type-2 (EC 3.5.3.15) (PAD-H19) (Peptidylarginine deiminase II) (Protein-arginine deiminase type II)	PADI2 KIAA0994 PAD2 PDI2	Homo sapiens (Human)	665	75,564	75.564	0	0.478849	2	ELGLTEQDIIDLPALFK,WLLSPSTTLR	0	0	0	0	0	0	0	0	0	0	0	0	0	0	0	0	0	0	0	0	0	0	0	0	0	0	0	0	0	0	0	0	0	0	0	0
Q9Y2J2	Q9Y2J2	E41L3_HUMAN	reviewed	Band 4.1-like protein 3 (4.1B) (Differentially expressed in adenocarcinoma of the lung protein 1) (DAL-1) [Cleaved into: Band 4.1-like protein 3, N-terminally processed]	EPB41L3 DAL1 KIAA0987	Homo sapiens (Human)	1087	120,678	120.678	0	0.889427	29	KGEEVTPISAIR,VVQETVLVEER	3866	8023	13038	16188	13376	15377	14283	14824	18856	19902	20901	21671	19270	18590	17795	25799	32536	28297	36544	29382	39783	37609	43506	63647	63332	85030	136848	120060	136505	94650	52434	35727	22807	14710	13648	4276
Q9Y2I8	Q9Y2I8	WDR37_HUMAN	reviewed	WD repeat-containing protein 37	WDR37 KIAA0982	Homo sapiens (Human)	494	54,665	54.665	0	0.526165	7	EIDTLNER,STLLELFGQIER	0	0	0	0	0	0	0	0	0	0	0	0	0	0	2556	6403	7800	8256	11865	11963	12587	12679	12154	12984	8183	6869	6543	1384	1704	0	0	0	0	0	0	0
Q9Y2I1	Q9Y2I1	NISCH_HUMAN	reviewed	Nischarin (Imidazoline receptor 1) (I-1) (IR1) (Imidazoline receptor antisera-selected protein) (hIRAS) (Imidazoline-1 receptor) (I1R) (Imidazoline-1 receptor candidate protein) (I-1 receptor candidate protein) (I1R candidate protein)	NISCH IRAS KIAA0975	Homo sapiens (Human)	1504	166,629	166.629	0	0.504969	6	GLVASKPTLATLSVR,LLAAFPGVTPR	0	0	0	2649	2572	3237	0	3501	2975	4304	4325	3216	0	2453	842	2332	3017	6574	6587	8730	9151	9570	6166	10137	5761	4608	5232	3140	3500	2252	240	0	0	0	0	0
Q9Y2H6	Q9Y2H6	FND3A_HUMAN	reviewed	Fibronectin type-III domain-containing protein 3A (Human gene expressed in odontoblasts)	FNDC3A FNDC3 HUGO KIAA0970	Homo sapiens (Human)	1198	131,852	131.852	0	0.653985	8	GQIAGGINTGSAK,YDGEDLAYTVK	2087	4592	9720	11728	12568	16374	15750	15736	17366	15929	13876	10774	10768	8728	5962	8075	5694	6127	7773	6024	6000	5376	4124	5967	4161	4731	2477	2157	2170	2030	1790	2552	0	0	0	0
Q9Y2H5	Q9Y2H5	PKHA6_HUMAN	reviewed	Pleckstrin homology domain-containing family A member 6 (PH domain-containing family A member 6) (Phosphoinositol 3-phosphate-binding protein 3) (PEPP-3)	PLEKHA6 KIAA0969 PEPP3	Homo sapiens (Human)	1048	117,128	117.128	0	0.599049	2	DISLVPTRQEVEAEK,MSVEEQIDR	0	1914	7348	7693	10285	6076	9012	6301	7176	6028	4055	0	0	0	0	0	0	0	0	0	0	0	0	0	0	0	0	0	0	0	0	0	0	0	0	0
Q9Y2H2	Q9Y2H2	SAC2_HUMAN	reviewed	Phosphatidylinositide phosphatase SAC2 (EC 3.1.3.25) (Inositol polyphosphate 5-phosphatase F) (Sac domain-containing inositol phosphatase 2) (Sac domain-containing phosphoinositide 4-phosphatase 2) (hSAC2)	INPP5F KIAA0966 SAC2 MSTP007 MSTP047	Homo sapiens (Human)	1132	128,407	128.407	0	0.672622	3	IEIGPEPTLFGKPK,TNVVQAAIAR	0	0	0	0	0	0	0	0	3873	1228	3859	3043	2759	3135	2677	7366	10118	8673	10427	8287	3628	7809	7711	9013	2886	6390	6136	4713	2492	2634	0	0	0	0	0	0
Q9Y2H1	Q9Y2H1	ST38L_HUMAN	reviewed	Serine/threonine-protein kinase 38-like (EC 2.7.11.1) (NDR2 protein kinase) (Nuclear Dbf2-related kinase 2)	STK38L KIAA0965 NDR2	Homo sapiens (Human)	464	54,003	54.003	0	0.655722	4	DIKPDNLLLDAK,LGLDDFESLK	0	0	0	0	0	0	0	0	0	0	0	0	0	0	0	0	0	0	0	0	0	0	0	0	0	0	0	0	0	0	0	0	0	0	0	0
Q9Y2H0	Q9Y2H0	DLGP4_HUMAN	reviewed	Disks large-associated protein 4 (DAP-4) (PSD-95/SAP90-binding protein 4) (SAP90/PSD-95-associated protein 4) (SAPAP-4)	DLGAP4 DAP4 KIAA0964 SAPAP4	Homo sapiens (Human)	992	108,012	108.012	0	0.700161	5	LLQAETER,SLPDC(UniMod:4)TPHPNSISIDAGPR	0	0	0	0	0	0	0	0	0	0	0	0	0	0	0	7438	22592	20871	19502	7721	3722	2741	0	0	0	0	0	0	0	0	0	0	0	0	0	0
Q9Y2G5	Q9Y2G5	OFUT2_HUMAN	reviewed	GDP-fucose protein O-fucosyltransferase 2 (EC 2.4.1.221) (Peptide-O-fucosyltransferase 2) (O-FucT-2)	POFUT2 C21orf80 FUT13 KIAA0958	Homo sapiens (Human)	429	49,976	49.976	0	0.659435	4	LGSALGGPYLGVHLR,VFVATDAVR	0	0	0	0	0	0	0	0	0	0	0	0	0	0	0	0	0	0	0	0	0	0	0	0	0	0	0	0	0	0	0	0	0	0	0	0
Q9Y2D8	Q9Y2D8	ADIP_HUMAN	reviewed	Afadin- and alpha-actinin-binding protein (ADIP) (Afadin DIL domain-interacting protein) (SSX2-interacting protein)	SSX2IP KIAA0923	Homo sapiens (Human)	614	71,236	71.236	0	0.919029	2	ILLNDYEYR,VHLEGFNDEDVISR	844	3997	4268	5281	0	0	0	0	0	0	0	0	0	0	0	0	0	0	0	0	0	0	0	0	0	0	0	0	0	0	0	0	0	0	0	0
Q9Y2D5	Q9Y2D5	AKAP2_HUMAN	reviewed	A-kinase anchor protein 2 (AKAP-2) (AKAP-KL) (Protein kinase A-anchoring protein 2) (PRKA2)	AKAP2 KIAA0920 PRKA2	Homo sapiens (Human)	859	94,661	94.661	0	0.437192	6	AKEDIVTEQIDFSAAR,YSEAAELR	0	0	0	0	0	0	0	0	0	0	0	0	0	0	0	0	0	0	0	2772	3770	3645	4026	9443	8247	8677	9368	7005	4696	7248	7370	7515	8748	6596	6809	5881
Q9Y2D4	Q9Y2D4	EXC6B_HUMAN	reviewed	Exocyst complex component 6B (Exocyst complex component Sec15B) (SEC15-like protein 2)	EXOC6B KIAA0919 SEC15B SEC15L2	Homo sapiens (Human)	811	94,201	94.201	0	0.774495	2	VNPVTALTLLEK,VVGQFPFQDIELEK	0	0	1386	6792	6599	7847	6560	2861	8543	5753	7697	8008	965	1705	1303	1666	2187	0	0	0	0	0	0	0	0	0	0	0	0	0	0	0	0	0	0	0
Q9Y2B0	Q9Y2B0	CNPY2_HUMAN	reviewed	Protein canopy homolog 2 (MIR-interacting saposin-like protein) (Putative secreted protein Zsig9) (Transmembrane protein 4)	CNPY2 MSAP TMEM4 ZSIG9 UNQ1943/PRO4426	Homo sapiens (Human)	182	20,652	20.652	0	0.974658	14	INPDGSQSVVEVPYAR,NGESSELDLQGIR	0	0	0	0	0	0	0	0	0	0	0	0	0	0	0	0	0	0	0	0	0	0	0	0	0	0	0	0	0	0	0	0	0	0	0	0
Q9Y2A7	Q9Y2A7	NCKP1_HUMAN	reviewed	Nck-associated protein 1 (NAP 1) (Membrane-associated protein HEM-2) (p125Nap1)	NCKAP1 HEM2 KIAA0587 NAP1	Homo sapiens (Human)	1128	128,790	128.79	0	0.878366	38	AAEDLFVNIR,SLAQEALR	0	0	0	0	0	0	0	0	4308	2917	2736	2635	0	623	2072	2853	3647	3440	4226	4660	4960	12928	13239	8540	18217	23857	29344	21037	35693	42867	61829	91545	91109	68259	37082	23013
Q9Y296	Q9Y296	TPPC4_HUMAN	reviewed	Trafficking protein particle complex subunit 4 (Hematopoietic stem/progenitor cell protein 172) (Synbindin) (TRS23 homolog)	TRAPPC4 SBDN CGI-104 HSPC172 PTD009	Homo sapiens (Human)	219	24,340	24.34	0	0.392314	3	AGGLIYQLDSYAPR,LALEVAEK	0	0	0	0	0	0	5718	12779	13866	21360	22410	16935	13920	11501	10478	8748	13513	10199	17964	14919	9612	9448	0	0	0	0	6059	11359	19088	12619	0	0	0	0	0	0
Q9Y295	Q9Y295	DRG1_HUMAN	reviewed	Developmentally-regulated GTP-binding protein 1 (DRG-1) (Neural precursor cell expressed developmentally down-regulated protein 3) (NEDD-3)	DRG1 NEDD3	Homo sapiens (Human)	367	40,542	40.542	0	0.548334	6	IGFVGFPSVGK,IQLLDLPGIIEGAK	0	0	1263	2589	2105	1693	1668	0	2250	3520	2632	2130	1951	0	1224	1825	1711	1486	802	1368	1546	1281	1766	2273	1324	0	0	0	0	0	1186	5182	7327	10333	15611	14088
Q9Y294	Q9Y294	ASF1A_HUMAN	reviewed	Histone chaperone ASF1A (Anti-silencing function protein 1 homolog A) (hAsf1) (hAsf1a) (CCG1-interacting factor A) (CIA) (hCIA)	ASF1A CGI-98 HSPC146	Homo sapiens (Human)	204	22,969	22.969	0	0.912239	2	ENPPVKPDFSK,VGYYVNNEYTETELR	0	0	0	0	0	0	0	0	0	0	0	0	0	0	0	0	0	0	0	0	0	0	0	0	0	0	0	0	0	9146	10777	13414	14275	10120	7419	6489
Q9Y291	Q9Y291	RT33_HUMAN	reviewed	28S ribosomal protein S33, mitochondrial (MRP-S33) (S33mt)	MRPS33 CGI-139 PTD003	Homo sapiens (Human)	106	12,629	12.629	0	0.955055	3	LFGEVTRPTNSK,LFSELPLAK	1387	3190	6348	8317	9728	12653	27544	27096	33272	34199	39198	38818	44718	46592	47215	62491	100187	101034	144314	124436	106335	67691	36087	25306	14452	9589	3336	1571	1325	1024	902	0	0	0	1308	904
Q9Y289	Q9Y289	SC5A6_HUMAN	reviewed	Sodium-dependent multivitamin transporter (Na(+)-dependent multivitamin transporter) (Solute carrier family 5 member 6)	SLC5A6 SMVT	Homo sapiens (Human)	635	68,642	68.642	0	0.919397	3	LLSLLPLSC(UniMod:4)QK,SLNPATIYPVLPK	0	1485	3355	9236	12221	14444	14575	15025	17844	16123	16780	12256	12982	9943	7694	8391	12351	5132	4656	3216	3463	6172	5913	7906	4808	4320	1990	1220	2027	0	0	0	0	0	0	0
Q9Y287	Q9Y287	ITM2B_HUMAN	reviewed	Integral membrane protein 2B (Immature BRI2) (imBRI2) (Protein E25B) (Transmembrane protein BRI) (Bri) [Cleaved into: BRI2, membrane form (Mature BRI2) (mBRI2); BRI2 intracellular domain (BRI2 ICD); BRI2C, soluble form; Bri23 peptide (Bri2-23) (ABri23) (C-terminal peptide) (P23 peptide)]	ITM2B BRI BRI2	Homo sapiens (Human)	266	30,338	30.338	0	0.417698	2	NLLELLINIK,VTFNSALAQK	0	1706	2994	4527	4413	5567	6789	5964	7868	8380	8355	8138	12311	9930	7436	6937	8030	5368	6603	4985	6336	7843	6591	7771	5409	4096	3969	2478	0	0	0	0	0	0	0	0
Q9Y285	Q9Y285	SYFA_HUMAN	reviewed	Phenylalanine--tRNA ligase alpha subunit (EC 6.1.1.20) (CML33) (Phenylalanyl-tRNA synthetase alpha subunit) (PheRS)	FARSA FARS FARSL FARSLA	Homo sapiens (Human)	508	57,564	57.564	0	0.962478	26	SLQALGEVIEAELR,YGINNIR	0	1826	5779	5993	9799	8597	9157	9546	10440	8581	10169	5637	3021	0	2694	1649	2852	2690	1305	0	3576	3224	3124	0	3411	3227	3986	0	0	3924	4384	8066	21513	18192	18725	30980
Q9Y282	Q9Y282	ERGI3_HUMAN	reviewed	Endoplasmic reticulum-Golgi intermediate compartment protein 3 (Serologically defined breast cancer antigen NY-BR-84)	ERGIC3 C20orf47 ERV46 SDBCAG84 CGI-54 PRO0989	Homo sapiens (Human)	383	43,222	43.222	0	0.609442	6	TNQFSVTR,VVPTVYMK	0	3929	7564	16688	13901	22789	35942	30160	38072	35783	36374	16975	30870	26592	20670	26377	33280	24597	30416	25167	25431	24520	18290	25193	19370	17536	16788	13578	13835	13622	3664	3515	6456	4224	3424	3424
Q9Y281	Q9Y281	COF2_HUMAN	reviewed	Cofilin-2 (Cofilin, muscle isoform)	CFL2	Homo sapiens (Human)	166	18,737	18.737	0	0.924933	8	LLPLNDC(UniMod:4)R,QILVGDIGDTVEDPYTSFVK	0	0	0	0	0	0	0	0	0	0	0	0	0	0	0	0	0	0	0	0	0	0	0	0	0	0	0	0	0	0	0	0	0	0	0	0
Q9Y277	Q9Y277	VDAC3_HUMAN	reviewed	Voltage-dependent anion-selective channel protein 3 (VDAC-3) (hVDAC3) (Outer mitochondrial membrane protein porin 3)	VDAC3	Homo sapiens (Human)	283	30,659	30.659	0	0.862151	13	LSQNNFALGYK,VNNASLIGLGYTQTLRPGVK	30562	46672	85128	108543	114444	158103	184285	236538	264232	265912	292087	182986	222021	146254	121334	166854	225191	133647	150189	154342	158431	158435	128708	156096	111937	111057	111073	67241	85890	39244	59884	70626	84088	77315	75283	76916
Q9Y276	Q9Y276	BCS1_HUMAN	reviewed	Mitochondrial chaperone BCS1 (h-BCS1) (BCS1-like protein)	BCS1L BCS1	Homo sapiens (Human)	419	47,534	47.534	0	0.689154	11	DVQEFIDNPK,RPLNSVVLQQGLADR	1625	7369	11739	16264	17395	20819	24609	25349	27148	27084	27545	21971	21699	19548	7210	20620	26563	22439	23386	18897	20682	18094	17877	20101	16185	15946	7444	4609	4753	4126	3357	4789	5043	3596	3397	0
Q9Y266	Q9Y266	NUDC_HUMAN	reviewed	Nuclear migration protein nudC (Nuclear distribution protein C homolog)	NUDC	Homo sapiens (Human)	331	38,243	38.243	0	0.959141	35	DMVVDIQR,LVSSDPEINTK	1779	3666	6877	9304	9209	11424	18118	19339	23888	24188	19346	19034	17029	17425	13631	15717	20439	22927	19882	17431	22803	22567	21538	25435	22290	27058	26358	18586	27329	24455	25149	49005	72683	84046	88081	83735
Q9Y265	Q9Y265	RUVB1_HUMAN	reviewed	RuvB-like 1 (EC 3.6.4.12) (49 kDa TATA box-binding protein-interacting protein) (49 kDa TBP-interacting protein) (54 kDa erythrocyte cytosolic protein) (ECP-54) (INO80 complex subunit H) (Nuclear matrix protein 238) (NMP 238) (Pontin 52) (TIP49a) (TIP60-associated protein 54-alpha) (TAP54-alpha)	RUVBL1 INO80H NMP238 TIP49 TIP49A	Homo sapiens (Human)	456	50,228	50.228	0	0.791633	27	AVLLAGPPGTGK,LDPSIFESLQK	24827	49145	107069	139170	147208	169254	174278	189402	206254	227338	240394	202839	215766	195477	169298	192039	264619	210116	251911	223681	250103	245576	225744	272359	205319	218817	236657	162158	185450	171866	149153	172801	215895	204802	237067	221628
Q9Y263	Q9Y263	PLAP_HUMAN	reviewed	Phospholipase A-2-activating protein (PLA2P) (PLAP)	PLAA PLAP	Homo sapiens (Human)	795	87,157	87.157	0	0.35671	5	LWAPDSPNR,TGDLGDINAEQLPGR	0	0	0	2255	2578	2622	5512	8749	8164	10058	6856	7373	7000	7256	6072	5510	3142	2292	10267	8722	9926	8895	8285	11585	7449	9304	2570	1786	2276	1689	5254	7158	6875	4839	0	1790
Q9Y262	Q9Y262	EIF3L_HUMAN	reviewed	Eukaryotic translation initiation factor 3 subunit L (eIF3l) (Eukaryotic translation initiation factor 3 subunit 6-interacting protein) (Eukaryotic translation initiation factor 3 subunit E-interacting protein)	EIF3L EIF3EIP EIF3S6IP HSPC021 HSPC025 MSTP005	Homo sapiens (Human)	564	66,727	66.727	0	0.954398	31	TVSDLIDQK,VFSDEVQQQAQLSTIR	0	820	3194	2979	4586	4897	7369	4981	0	7732	10016	11196	13748	35664	27526	46992	141462	290781	791815	813574	746560	371255	155760	88107	36668	28368	10993	6101	7229	6534	5069	4879	2799	442	0	0
Q9Y248	Q9Y248	PSF2_HUMAN	reviewed	DNA replication complex GINS protein PSF2 (GINS complex subunit 2)	GINS2 PSF2 CGI-122 DC5 HSPC037	Homo sapiens (Human)	185	21,428	21.428	0	0.935088	4	ELVTIIPNFSLDK,LLLNHASDNIPK	0	0	0	0	0	0	0	0	0	0	0	0	0	0	0	0	0	0	0	0	0	0	0	0	0	0	0	0	0	0	0	0	0	0	0	0
Q9Y244	Q9Y244	POMP_HUMAN	reviewed	Proteasome maturation protein (Proteassemblin) (Protein UMP1 homolog) (hUMP1) (Voltage-gated K channel beta subunit 4.1)	POMP C13orf12 UMP1 HSPC014 HSPC036 PNAS-110	Homo sapiens (Human)	141	15,789	15.789	0	0.942864	6	NELLPSHPLELSEK,NIQGLFAPLK	0	0	0	0	0	0	0	0	0	0	0	0	0	0	0	0	0	0	0	0	0	0	0	0	0	0	0	1993	8655	9382	8867	11024	12759	11816	14360	10031
Q9Y243	Q9Y243	AKT3_HUMAN	reviewed	RAC-gamma serine/threonine-protein kinase (EC 2.7.11.1) (Protein kinase Akt-3) (Protein kinase B gamma) (PKB gamma) (RAC-PK-gamma) (STK-2)	AKT3 PKBG	Homo sapiens (Human)	479	55,775	55.775	0	0.909335	4	EEWTEAIQAVADR,TDGSFIGYK	0	0	0	0	0	0	0	0	0	0	0	0	0	0	0	0	0	0	0	0	0	0	0	0	0	0	0	0	0	0	0	0	0	0	0	0
Q9Y237	Q9Y237	PIN4_HUMAN	reviewed	Peptidyl-prolyl cis-trans isomerase NIMA-interacting 4 (EC 5.2.1.8) (Parvulin-14) (Par14) (hPar14) (Parvulin-17) (Par17) (hPar17) (Peptidyl-prolyl cis-trans isomerase Pin4) (PPIase Pin4) (Peptidyl-prolyl cis/trans isomerase EPVH) (hEPVH) (Rotamase Pin4)	PIN4	Homo sapiens (Human)	131	13,810	13.81	0	0.616396	4	FGYHIIMVEGR,FNEVAAQYSEDK	0	0	0	0	0	0	0	0	0	0	0	0	0	0	0	0	0	0	0	0	0	0	0	0	0	0	0	0	0	0	0	0	0	0	0	0
Q9Y230	Q9Y230	RUVB2_HUMAN	reviewed	RuvB-like 2 (EC 3.6.4.12) (48 kDa TATA box-binding protein-interacting protein) (48 kDa TBP-interacting protein) (51 kDa erythrocyte cytosolic protein) (ECP-51) (INO80 complex subunit J) (Repressing pontin 52) (Reptin 52) (TIP49b) (TIP60-associated protein 54-beta) (TAP54-beta)	RUVBL2 INO80J TIP48 TIP49B CGI-46	Homo sapiens (Human)	463	51,157	51.157	0	0.853092	34	AVLIAGQPGTGK,GLGLDDALEPR	21458	46070	90505	115187	129389	144618	153246	157022	196149	193391	206235	183556	185303	171634	150995	175039	240185	188773	221602	197403	224813	220506	201907	252797	191329	201837	202229	138318	158754	144527	127757	162915	194070	173935	190249	190472
Q9Y224	Q9Y224	CN166_HUMAN	reviewed	UPF0568 protein C14orf166 (CLE7 homolog) (CLE)	C14orf166 CGI-99	Homo sapiens (Human)	244	28,068	28.068	0	0.550076	14	EGLPVALDK,INEAIVAVQAIIADPK	0	2305	6875	3683	0	0	0	0	0	0	0	0	0	0	0	0	0	0	0	0	0	0	0	0	0	0	0	0	0	0	0	0	0	2451	1644	1787
Q9Y223	Q9Y223	GLCNE_HUMAN	reviewed	Bifunctional UDP-N-acetylglucosamine 2-epimerase/N-acetylmannosamine kinase (UDP-GlcNAc-2-epimerase/ManAc kinase) [Includes: UDP-N-acetylglucosamine 2-epimerase (hydrolyzing) (EC 3.2.1.183) (UDP-GlcNAc-2-epimerase) (Uridine diphosphate-N-acetylglucosamine-2-epimerase); N-acetylmannosamine kinase (EC 2.7.1.60) (ManAc kinase)]	GNE GLCNE	Homo sapiens (Human)	722	79,275	79.275	0	0.831267	19	LAPIMFGIK,TLVLFPNIDAGSK	0	0	0	0	0	0	0	0	0	0	0	0	0	0	0	0	0	0	0	0	1343	3800	4336	4558	2848	0	0	0	0	0	0	0	0	2730	4947	12195
Q9Y221	Q9Y221	NIP7_HUMAN	reviewed	60S ribosome subunit biogenesis protein NIP7 homolog (KD93)	NIP7 CGI-37 HSPC031 HSPC180 OK/SW-cl.76 OK/SW-cl.78	Homo sapiens (Human)	180	20,463	20.463	0	0.952951	5	LHVTALDYLAPYAK,LVSLGTC(UniMod:4)FGK	6834	16619	31361	35122	36641	33628	22212	11299	4729	3639	0	0	0	0	0	0	0	0	0	0	0	0	0	0	0	0	0	0	0	0	0	0	0	0	0	0
Q9Y217	Q9Y217	MTMR6_HUMAN	reviewed	Myotubularin-related protein 6 (EC 3.1.3.-)	MTMR6	Homo sapiens (Human)	621	71,968	71.968	0	0.921763	12	SEPAVVSLEYGVAR,YLNPLYSSESHR	0	0	0	0	0	0	0	0	0	0	0	0	0	0	0	0	0	0	0	0	0	0	0	0	0	0	0	0	0	0	0	0	0	0	0	0
Q9UQR0	Q9UQR0	SCML2_HUMAN	reviewed	Sex comb on midleg-like protein 2	SCML2	Homo sapiens (Human)	700	77,257	77.257	0	0.75429	6	SVPGTTSSPLVGDISPK,TTLILPTQQVR	0	0	1810	2617	2864	2845	3085	3489	3868	5929	4776	4083	2623	2233	1611	1207	2858	2658	2979	2175	2337	2056	2189	2777	2434	2312	2434	0	0	0	0	1970	2676	2595	3858	3426
Q9UQN3	Q9UQN3	CHM2B_HUMAN	reviewed	Charged multivesicular body protein 2b (CHMP2.5) (Chromatin-modifying protein 2b) (CHMP2b) (Vacuolar protein sorting-associated protein 2-2) (Vps2-2) (hVps2-2)	CHMP2B CGI-84	Homo sapiens (Human)	213	23,907	23.907	0	0.993615	2	ATISDEEIER,TLQTMQNFQK	0	0	0	0	0	0	0	0	0	0	0	0	1994	2073	2230	2423	4443	2457	3742	3230	3401	1408	0	0	0	0	0	0	0	0	0	0	0	0	0	0
Q9UQE7	Q9UQE7	SMC3_HUMAN	reviewed	Structural maintenance of chromosomes protein 3 (SMC protein 3) (SMC-3) (Basement membrane-associated chondroitin proteoglycan) (Bamacan) (Chondroitin sulfate proteoglycan 6) (Chromosome-associated polypeptide) (hCAP)	SMC3 BAM BMH CSPG6 SMC3L1	Homo sapiens (Human)	1217	141,542	141.542	0	0.840994	57	KAEEELGELEAK,QVIIQGFR	2839	6831	12242	14361	15206	52833	53605	57608	59208	51218	65954	56553	54123	43298	35663	43783	60792	51299	77527	90102	131482	119913	71754	68877	56944	76755	83890	53677	57648	49805	32417	7305	7868	8608	4280	5444
Q9UQB8	Q9UQB8	BAIP2_HUMAN	reviewed	Brain-specific angiogenesis inhibitor 1-associated protein 2 (BAI-associated protein 2) (BAI1-associated protein 2) (Protein BAP2) (Fas ligand-associated factor 3) (FLAF3) (Insulin receptor substrate p53/p58) (IRS-58) (IRSp53/58) (Insulin receptor substrate protein of 53 kDa) (IRSp53) (Insulin receptor substrate p53)	BAIAP2	Homo sapiens (Human)	552	60,868	60.868	0	0.843311	20	ALAGVTYAAK,EGDLITLLVPEAR	0	0	0	0	0	0	0	0	0	0	0	0	0	0	0	0	0	0	0	0	0	0	0	0	0	0	0	0	0	0	0	4705	7220	9568	11756	16510
Q9UQ80	Q9UQ80	PA2G4_HUMAN	reviewed	Proliferation-associated protein 2G4 (Cell cycle protein p38-2G4 homolog) (hG4-1) (ErbB3-binding protein 1)	PA2G4 EBP1	Homo sapiens (Human)	394	43,787	43.787	0	0.918817	41	AFFSEVER,HELLQPFNVLYEK	0	0	0	0	0	0	0	0	0	0	0	0	0	0	0	0	0	0	0	0	0	0	0	0	0	0	0	0	0	0	0	0	0	0	0	0
Q9UQ35	Q9UQ35	SRRM2_HUMAN	reviewed	Serine/arginine repetitive matrix protein 2 (300 kDa nuclear matrix antigen) (Serine/arginine-rich splicing factor-related nuclear matrix protein of 300 kDa) (SR-related nuclear matrix protein of 300 kDa) (Ser/Arg-related nuclear matrix protein of 300 kDa) (Splicing coactivator subunit SRm300) (Tax-responsive enhancer element-binding protein 803) (TaxREB803)	SRRM2 KIAA0324 SRL300 SRM300 HSPC075	Homo sapiens (Human)	2752	299,615	299.615	0	0.800798	40	TAAALAPASLTSAR,TPAIPTAVNLADSR	8622	18035	37136	47368	55592	63258	62326	61679	75677	79441	93189	92030	121263	124274	102564	110212	116149	69468	68798	45906	45822	37367	27967	37158	28615	31386	30999	19669	23320	19437	15385	15579	16330	13466	12002	10849
Q9UQ16	Q9UQ16	DYN3_HUMAN	reviewed	Dynamin-3 (EC 3.6.5.5) (Dynamin, testicular) (T-dynamin)	DNM3 KIAA0820	Homo sapiens (Human)	869	97,746	97.746	0	0.628192	2	TGLFTPDMAFEAIVK,TGLFTPDMAFEAIVKK	0	0	0	0	0	0	0	0	0	0	0	0	0	0	0	0	0	0	0	0	0	0	0	0	0	0	2049	1187	2800	2653	1247	901	701	6589	7438	4486
Q9UQ13	Q9UQ13	SHOC2_HUMAN	reviewed	Leucine-rich repeat protein SHOC-2 (Protein soc-2 homolog) (Protein sur-8 homolog)	SHOC2 KIAA0862	Homo sapiens (Human)	582	64,888	64.888	0	0.957066	6	LDSLTTLYLR,LVLTNNQLTTLPR	0	0	0	0	0	0	0	0	0	0	0	0	0	0	0	0	0	0	0	0	0	0	0	0	0	0	0	0	0	0	0	0	0	0	0	0
Q9UPY8	Q9UPY8	MARE3_HUMAN	reviewed	Microtubule-associated protein RP/EB family member 3 (EB1 protein family member 3) (EBF3) (End-binding protein 3) (EB3) (RP3)	MAPRE3	Homo sapiens (Human)	281	31,982	31.982	0	0.585477	3	FFDANYDGKDYNPLLAR,LSNVAPPC(UniMod:4)ILR	0	0	0	0	0	0	0	0	0	0	0	0	0	0	0	0	0	0	0	0	0	0	0	0	0	0	0	0	0	0	0	0	0	0	0	0
Q9UPY3	Q9UPY3	DICER_HUMAN	reviewed	Endoribonuclease Dicer (EC 3.1.26.3) (Helicase with RNase motif) (Helicase MOI)	DICER1 DICER HERNA KIAA0928	Homo sapiens (Human)	1922	218,682	218.682	0	0.494337	7	FDLPTEYR,VTINTAIGHINR	0	0	7808	9799	10244	9312	3972	0	0	0	0	0	0	0	0	0	0	0	0	0	0	0	0	0	0	0	0	0	0	0	0	0	0	2415	2534	8907
Q9UPW5	Q9UPW5	CBPC1_HUMAN	reviewed	Cytosolic carboxypeptidase 1 (EC 3.4.17.-) (ATP/GTP-binding protein 1) (Nervous system nuclear protein induced by axotomy protein 1 homolog)	AGTPBP1 CCP1 KIAA1035 NNA1	Homo sapiens (Human)	1226	138,448	138.448	0	0.435908	5	IVGLLAQLEK,VALDTLAALLK	0	743	1463	1648	0	0	1107	1001	2914	3696	3356	2993	2652	1647	1362	1770	2252	1672	2194	0	0	0	945	1003	923	0	0	0	1829	1503	1566	3154	0	3725	3288	2446
Q9UPU7	Q9UPU7	TBD2B_HUMAN	reviewed	TBC1 domain family member 2B	TBC1D2B KIAA1055	Homo sapiens (Human)	963	109,880	109.88	0	0.594406	2	ESLQQEVR,HSSGDPSSEGTSGSGSVSIR	0	0	0	0	0	0	0	0	3865	3678	3098	3373	0	0	0	0	0	0	0	3364	3806	3583	1146	1045	683	0	0	0	0	0	0	0	0	0	0	0
Q9UPU5	Q9UPU5	UBP24_HUMAN	reviewed	Ubiquitin carboxyl-terminal hydrolase 24 (EC 3.4.19.12) (Deubiquitinating enzyme 24) (Ubiquitin thioesterase 24) (Ubiquitin-specific-processing protease 24)	USP24 KIAA1057	Homo sapiens (Human)	2620	294,365	294.365	0	0.530097	14	LDLVGSSQPIK,VLYNLEVLSSK	0	0	0	6756	7315	8610	9007	10348	11381	10907	11436	9941	10279	8879	4253	9509	11189	9501	10362	9902	10577	10509	9471	9588	8382	9171	9184	6734	3915	3526	2279	2398	5673	3597	3500	6567
Q9UPT5	Q9UPT5	EXOC7_HUMAN	reviewed	Exocyst complex component 7 (Exocyst complex component Exo70)	EXOC7 EXO70 KIAA1067	Homo sapiens (Human)	735	83,382	83.382	0	0.830474	12	HDFSTVLTVFPILR,NLPVFQPGVK	4298	9256	19105	22325	22152	22537	23642	26144	27457	27350	27005	22339	19993	17928	4063	3990	8141	14158	13231	15228	8372	8183	1866	3142	1749	865	1770	0	0	0	0	0	0	0	941	1284
Q9UPR0	Q9UPR0	PLCL2_HUMAN	reviewed	Inactive phospholipase C-like protein 2 (PLC-L(2)) (PLC-L2) (Phospholipase C-L2) (Phospholipase C-epsilon-2) (PLC-epsilon-2)	PLCL2 KIAA1092 PLCE2	Homo sapiens (Human)	1127	125,866	125.866	0	0.321706	2	DSVPGVSPQLLHIK,GGAAGGALPTSPGPALGAK	0	0	461	862	963	1564	1207	1691	1554	1970	2111	1976	1792	2895	2636	3237	4326	1369	2299	1896	1793	1936	1654	2010	1855	1388	1508	985	0	0	0	0	0	0	0	904
Q9UPN9	Q9UPN9	TRI33_HUMAN	reviewed	E3 ubiquitin-protein ligase TRIM33 (EC 6.3.2.-) (Ectodermin homolog) (RET-fused gene 7 protein) (Protein Rfg7) (Transcription intermediary factor 1-gamma) (TIF1-gamma) (Tripartite motif-containing protein 33)	TRIM33 KIAA1113 RFG7 TIF1G	Homo sapiens (Human)	1127	122,533	122.533	0	0.91913	25	GAIENLLAK,SLLQQLENVTK	0	0	0	0	0	0	0	3802	3834	7949	4403	3661	0	0	0	6291	9660	9141	11751	13004	18153	25897	33424	50976	51783	62200	58744	34884	34089	25542	16706	11392	9661	4113	2899	0
Q9UPN7	Q9UPN7	PP6R1_HUMAN	reviewed	Serine/threonine-protein phosphatase 6 regulatory subunit 1 (SAPS domain family member 1)	PPP6R1 KIAA1115 PP6R1 SAPS1	Homo sapiens (Human)	881	96,724	96.724	0	0.776143	9	LIEQIHPSKDENQHSNASQSLC(UniMod:4)DIIR,VAGALVQNTEK	3141	7737	13447	18916	21073	21804	19937	20547	21279	18407	18213	15108	10169	10192	4214	6734	10335	7179	9477	7754	8038	6961	4880	6813	4099	5367	1505	1304	1343	0	0	0	0	0	0	0
Q9UPN6	Q9UPN6	SCAF8_HUMAN	reviewed	Protein SCAF8 (CDC5L complex-associated protein 7) (RNA-binding motif protein 16) (SR-related and CTD-associated factor 8)	SCAF8 CCAP7 KIAA1116 RBM16	Homo sapiens (Human)	1271	140,519	140.519	0	0.518623	7	VFDYFEGATSQR,VLPVYGGPK	1954	5396	13605	17036	17140	20154	20466	20918	23333	23995	22496	19646	17100	13464	10887	11134	16689	6933	8872	8113	8347	6519	6260	8183	5772	4983	5533	0	0	0	0	0	0	0	0	0
Q9UPN3	Q9UPN3	MACF1_HUMAN	reviewed	Microtubule-actin cross-linking factor 1, isoforms 1/2/3/5 (620 kDa actin-binding protein) (ABP620) (Actin cross-linking family protein 7) (Macrophin-1) (Trabeculin-alpha)	MACF1 ABP620 ACF7 KIAA0465 KIAA1251	Homo sapiens (Human)	7388	838,308	838.308	0	0.905117	139	LVLDTVNEVSR,LVSDTIGQR	5116	13428	27593	34411	33406	42424	61546	89047	86717	51032	31252	19432	15979	10078	7167	0	0	0	0	0	0	0	0	0	0	0	0	0	0	0	0	0	0	0	0	0
Q9UP95	Q9UP95	S12A4_HUMAN	reviewed	Solute carrier family 12 member 4 (Electroneutral potassium-chloride cotransporter 1) (Erythroid K-Cl cotransporter 1) (hKCC1)	SLC12A4 KCC1	Homo sapiens (Human)	1085	120,650	120.65	0	0.931658	2	ESSPFLSPLEASR,LVSYTNLTQGAK	0	1464	2215	7898	7460	9781	10933	9869	12169	11983	9991	8149	6812	7034	5247	0	0	0	2351	2196	2237	1913	0	0	0	0	0	0	0	0	0	0	0	0	0	0
Q9UP83	Q9UP83	COG5_HUMAN	reviewed	Conserved oligomeric Golgi complex subunit 5 (COG complex subunit 5) (13S Golgi transport complex 90 kDa subunit) (GTC-90) (Component of oligomeric Golgi complex 5) (Golgi transport complex 1)	COG5 GOLTC1 GTC90	Homo sapiens (Human)	839	92,743	92.743	0	0.798343	10	GALEAYVQSVR,LFDPINLVFPPGGR	4217	10172	19470	27336	25061	24181	27607	29144	32398	30013	27408	22253	17618	17741	11753	17180	9700	10931	11577	7938	8281	8759	3915	9211	4328	5104	3221	2356	2689	2550	0	0	0	0	0	0
Q9UNZ2	Q9UNZ2	NSF1C_HUMAN	reviewed	NSFL1 cofactor p47 (UBX domain-containing protein 2C) (p97 cofactor p47)	NSFL1C UBXN2C	Homo sapiens (Human)	370	40,573	40.573	0	0.943703	22	EANLLNAVIVQR,LFIVDAR	0	0	0	0	0	0	0	0	0	0	0	0	0	0	0	3883	6077	6020	9285	10183	15633	18260	0	24971	2583	11836	16468	7822	9287	6980	0	0	0	0	0	0
Q9UNY4	Q9UNY4	TTF2_HUMAN	reviewed	Transcription termination factor 2 (EC 3.6.4.-) (Lodestar homolog) (RNA polymerase II termination factor) (Transcription release factor 2) (F2) (HuF2)	TTF2	Homo sapiens (Human)	1162	129,588	129.588	0	0.783033	10	ITSEAIGQLHR,TTTGPPHLVPPQPLPR	0	0	0	0	0	0	0	0	0	0	0	3278	3094	2549	581	3618	3493	2105	2838	3293	2571	1990	1868	0	0	0	1986	2188	2473	0	0	0	2984	2277	6656	9625
Q9UNX4	Q9UNX4	WDR3_HUMAN	reviewed	WD repeat-containing protein 3	WDR3	Homo sapiens (Human)	943	106,099	106.099	0	0.388815	4	DAITQALFLR,IMEAIELYR	0	1989	8552	10779	10795	10326	3099	2615	2978	0	2692	2613	2109	0	0	0	0	0	0	0	0	0	0	0	0	0	0	0	0	0	0	0	0	0	0	0
Q9UNW1	Q9UNW1	MINP1_HUMAN	reviewed	Multiple inositol polyphosphate phosphatase 1 (EC 3.1.3.62) (2,3-bisphosphoglycerate 3-phosphatase) (2,3-BPG phosphatase) (EC 3.1.3.80) (Inositol (1,3,4,5)-tetrakisphosphate 3-phosphatase) (Ins(1,3,4,5)P(4) 3-phosphatase)	MINPP1 MIPP UNQ900/PRO1917	Homo sapiens (Human)	487	55,051	55.051	0	0.951751	6	DPVASSLSPYFGTK,LASLFPALFSR	0	0	0	0	0	0	0	0	0	0	0	0	0	0	0	0	0	0	0	0	0	0	0	0	0	0	0	0	0	0	0	0	0	0	0	0
Q9UNS2	Q9UNS2	CSN3_HUMAN	reviewed	COP9 signalosome complex subunit 3 (SGN3) (Signalosome subunit 3) (JAB1-containing signalosome subunit 3)	COPS3 CSN3	Homo sapiens (Human)	423	47,873	47.873	0	0.864678	16	TFLTLSLQDMASR,VQLSGPQEAEK	0	0	2068	2110	2757	7490	7884	7984	10066	9520	8244	9025	8482	6319	5306	3446	10334	9548	10440	8700	9781	9413	9852	12998	12063	16438	19954	19166	39164	50073	55641	60997	70489	108428	189606	185715
Q9UNS1	Q9UNS1	TIM_HUMAN	reviewed	Protein timeless homolog (hTIM)	TIMELESS TIM TIM1 TIMELESS1	Homo sapiens (Human)	1208	138,658	138.658	0	0.808193	13	LLALGLVAER,SADFAELEVLR	0	0	3123	3944	2977	3148	3243	7973	9275	10046	15203	7147	8276	5299	7028	8271	11249	8938	7115	9564	7946	4638	5350	6956	5173	8330	8232	4700	6285	6755	6301	8572	9836	12642	30400	49263
Q9UNQ2	Q9UNQ2	DIM1_HUMAN	reviewed	Probable dimethyladenosine transferase (EC 2.1.1.183) (DIM1 dimethyladenosine transferase 1 homolog) (DIM1 dimethyladenosine transferase 1-like) (Probable 18S rRNA (adenine(1779)-N(6)/adenine(1780)-N(6))-dimethyltransferase) (Probable 18S rRNA dimethylase) (Probable S-adenosylmethionine-6-N',N'-adenosyl(rRNA) dimethyltransferase)	DIMT1 DIMT1L HUSSY-05	Homo sapiens (Human)	313	35,236	35.236	0	0.760169	8	LQVLVGDVLK,NPLIINSIIDK	1227	6871	15753	20478	21984	22642	17597	13332	15641	16654	18977	18784	21492	18852	15384	15950	17058	3612	2192	1871	1847	0	0	0	0	0	0	0	0	0	0	0	0	0	0	0
Q9UNP9	Q9UNP9	PPIE_HUMAN	reviewed	Peptidyl-prolyl cis-trans isomerase E (PPIase E) (EC 5.2.1.8) (Cyclophilin E) (Cyclophilin-33) (Rotamase E)	PPIE CYP33	Homo sapiens (Human)	301	33,431	33.431	0	0.72485	10	HVVFGEVTEGLDVLR,SDVVPMTAENFR	0	7277	15735	10072	9466	12109	11453	11493	11756	13771	12460	11766	15147	3365	5550	0	0	0	0	0	0	0	0	10133	7330	10291	17814	16320	21253	8107	0	0	0	0	0	0
Q9UNN8	Q9UNN8	EPCR_HUMAN	reviewed	Endothelial protein C receptor (Activated protein C receptor) (APC receptor) (Endothelial cell protein C receptor) (CD antigen CD201)	PROCR EPCR	Homo sapiens (Human)	238	26,671	26.671	0	0.885326	4	LHMLQISYFR,TLAFPLTIR	4138	11017	21391	25805	13220	30099	37485	44060	51263	49141	56468	61882	56747	47775	37703	47800	58531	48143	51653	41611	39491	34336	30420	40550	27010	25865	23074	14833	17478	12999	10873	13145	16148	14242	16268	16057
Q9UNN5	Q9UNN5	FAF1_HUMAN	reviewed	FAS-associated factor 1 (hFAF1) (UBX domain-containing protein 12) (UBX domain-containing protein 3A)	FAF1 UBXD12 UBXN3A CGI-03	Homo sapiens (Human)	650	73,954	73.954	0	0.948943	24	LSLEQALPPEPK,NVYDLTSIPVR	0	0	0	0	0	0	0	0	0	0	0	0	1362	440	2449	2742	0	0	0	0	0	0	0	0	0	0	0	0	0	0	4706	13798	28616	39314	43530	29336
Q9UNM6	Q9UNM6	PSD13_HUMAN	reviewed	26S proteasome non-ATPase regulatory subunit 13 (26S proteasome regulatory subunit RPN9) (26S proteasome regulatory subunit S11) (26S proteasome regulatory subunit p40.5)	PSMD13	Homo sapiens (Human)	376	42,945	42.945	0	0.766377	24	LNIGDLQVTK,VLDLQQIK	8325	17568	30575	41981	50812	64201	68956	74094	89332	89699	97513	84805	90490	84569	75696	112247	150977	125774	123636	97289	103722	94439	88865	115392	83496	72631	64853	36889	39621	36150	31117	33359	42137	51060	72191	69317
Q9UNK0	Q9UNK0	STX8_HUMAN	reviewed	Syntaxin-8	STX8	Homo sapiens (Human)	236	26,907	26.907	0	0.960339	3	IIQEQDAGLDALSSIISR,NEGAEPDLIR	2386	6929	11316	16899	21841	25825	27397	28571	36279	32724	35739	29610	25697	21746	15791	23051	25592	22478	18128	13470	18252	15523	13773	18880	12472	8763	8466	7372	5808	2896	1163	3298	2053	5766	2796	2411
Q9UNI6	Q9UNI6	DUS12_HUMAN	reviewed	Dual specificity protein phosphatase 12 (EC 3.1.3.16) (EC 3.1.3.48) (Dual specificity tyrosine phosphatase YVH1)	DUSP12	Homo sapiens (Human)	340	37,687	37.687	0	0.953747	9	AGPGVEDLWR,ILPVLGSQTGK	0	0	0	0	0	0	0	0	0	0	0	0	0	0	0	0	0	0	0	0	0	0	0	0	0	0	0	0	0	0	0	0	0	0	0	0
Q9UNH7	Q9UNH7	SNX6_HUMAN	reviewed	Sorting nexin-6 (TRAF4-associated factor 2) [Cleaved into: Sorting nexin-6, N-terminally processed]	SNX6	Homo sapiens (Human)	406	46,649	46.649	0	0.872222	16	NLVELAELELK,SADGVIVSGVK	0	0	0	0	821	4280	4536	6436	10397	14840	21134	26477	30853	33496	37560	57271	72782	74241	92558	74334	85187	78911	76716	96504	58793	62465	46541	30335	34044	27853	20828	20914	20638	15065	14979	14776
Q9UNH6	Q9UNH6	SNX7_HUMAN	reviewed	Sorting nexin-7	SNX7	Homo sapiens (Human)	387	45,303	45.303	0	0.527036	2	FNDDFIETR,GEFDSSEFEVR	0	0	0	0	0	0	0	0	4592	7971	9809	9287	9056	8661	3621	8320	11662	8468	9933	9873	7771	7042	3218	3022	2492	2191	0	0	0	0	0	0	0	0	0	0
Q9UNF1	Q9UNF1	MAGD2_HUMAN	reviewed	Melanoma-associated antigen D2 (11B6) (Breast cancer-associated gene 1 protein) (BCG-1) (Hepatocellular carcinoma-associated protein JCL-1) (MAGE-D2 antigen)	MAGED2 BCG1	Homo sapiens (Human)	606	64,954	64.954	0	0.605583	13	ALEVSEDVK,VFGIQLK	6254	10090	18145	22004	25036	31949	33418	37359	40866	40277	37996	36436	35002	29898	26388	27896	35413	28928	31363	27273	31703	28522	24743	28608	21578	22561	20253	15009	15887	14282	12652	13106	14622	11855	2444	5448
Q9UNF0	Q9UNF0	PACN2_HUMAN	reviewed	Protein kinase C and casein kinase substrate in neurons protein 2 (Syndapin-2) (Syndapin-II)	PACSIN2	Homo sapiens (Human)	486	55,739	55.739	0	0.91536	20	AADAVEDLR,EVLLEVQK	0	0	0	0	0	0	0	0	0	0	0	0	0	0	0	0	0	0	0	0	0	0	0	0	0	0	0	0	0	3603	8254	12748	18879	24174	28388	53755
Q9UNE7	Q9UNE7	CHIP_HUMAN	reviewed	E3 ubiquitin-protein ligase CHIP (EC 6.3.2.-) (Antigen NY-CO-7) (CLL-associated antigen KW-8) (Carboxy terminus of Hsp70-interacting protein) (STIP1 homology and U box-containing protein 1)	STUB1 CHIP PP1131	Homo sapiens (Human)	303	34,856	34.856	0	0.870115	22	ALELDGQSVK,LNFGDDIPSALR	2254	4110	9761	11020	11226	13810	15249	14192	16544	18194	16793	13664	13470	12422	3909	10982	15857	11925	18422	13397	15095	15875	16195	18239	16138	21453	26217	22980	34873	32643	36618	80715	405258	541783	328577	130844
Q9UN37	Q9UN37	VPS4A_HUMAN	reviewed	Vacuolar protein sorting-associated protein 4A (EC 3.6.4.6) (Protein SKD2) (VPS4-1) (hVPS4)	VPS4A VPS4	Homo sapiens (Human)	437	48,898	48.898	0	0.882796	7	IYIPLPEEAAR,NLFELAR	1666	2960	6342	12310	12998	15613	15232	17974	20860	17801	16788	15969	14325	12826	11795	5295	16526	13169	17087	13481	14449	15155	14498	17447	13224	14193	16094	13585	4192	3353	12429	12066	13237	8989	11687	11214
Q9UN36	Q9UN36	NDRG2_HUMAN	reviewed	Protein NDRG2 (N-myc downstream-regulated gene 2 protein) (Protein Syld709613)	NDRG2 KIAA1248 SYLD	Homo sapiens (Human)	371	40,798	40.798	0	0.634183	4	LDPTQTSFLK,YALNHPDTVEGLVLINIDPNAK	0	0	0	0	0	0	0	0	0	0	0	0	0	0	0	0	0	0	0	0	0	0	0	0	0	0	0	0	0	0	0	0	0	0	0	0
Q9UN30	Q9UN30	SCML1_HUMAN	reviewed	Sex comb on midleg-like protein 1	SCML1	Homo sapiens (Human)	329	37,447	37.447	0	0.755756	5	ADSIHNTYSTDHASAAPPSVTR,ALLLLTSDVLLK	7013	12949	28085	31414	26744	29375	31674	32472	37287	34669	33785	28409	25203	22974	19739	22721	22575	19614	21910	19406	20577	19358	17261	21495	14099	16589	13712	10884	14483	14522	12019	11267	11668	13353	11955	8533
Q9UMZ2	Q9UMZ2	SYNRG_HUMAN	reviewed	Synergin gamma (AP1 subunit gamma-binding protein 1) (Gamma-synergin)	SYNRG AP1GBP1 SYNG	Homo sapiens (Human)	1314	140,654	140.654	0	0.521077	4	LADVGGDLK,LYPILMSSGLPR	0	0	1205	2365	2471	2495	1263	0	0	0	3503	4432	3516	10038	7383	10715	6819	0	0	0	0	0	0	0	0	0	0	0	0	0	0	0	0	0	0	0
Q9UMY4	Q9UMY4	SNX12_HUMAN	reviewed	Sorting nexin-12	SNX12	Homo sapiens (Human)	172	19,730	19.73	0	0.959437	9	IVVPPLPGK,RQGLEQFINK	0	0	0	0	0	0	0	0	0	0	0	0	0	0	0	0	0	0	0	0	0	0	0	0	0	0	0	0	0	0	0	0	0	0	0	0
Q9UMX5	Q9UMX5	NENF_HUMAN	reviewed	Neudesin (Cell immortalization-related protein 2) (Neuron-derived neurotrophic factor) (Protein GIG47) (Secreted protein of unknown function) (SPUF protein)	NENF CIR2 SPUF	Homo sapiens (Human)	172	18,856	18.856	0	0.964859	13	GVVFDVTSGK,LFTEEELAR	0	0	0	0	0	0	0	0	0	0	0	0	0	0	0	0	0	3582	3951	3995	4391	0	0	0	0	0	0	0	0	0	0	0	0	0	0	0
Q9UMX0	Q9UMX0	UBQL1_HUMAN	reviewed	Ubiquilin-1 (Protein linking IAP with cytoskeleton 1) (PLIC-1) (hPLIC-1)	UBQLN1 DA41 PLIC1	Homo sapiens (Human)	589	62,519	62.519	0	0.522672	5	FQQQLEQLSAMGFLNR,SHTDQLVLIFAGK	1243	2195	4602	7146	6770	8405	9445	10432	11732	13345	12653	19008	14977	13080	12447	18771	19516	23348	16774	16121	16529	15309	20677	30066	14875	19937	16965	9429	14116	10237	9374	10355	9820	8495	8096	8400
Q9UMS4	Q9UMS4	PRP19_HUMAN	reviewed	Pre-mRNA-processing factor 19 (EC 6.3.2.-) (Nuclear matrix protein 200) (PRP19/PSO4 homolog) (hPso4) (Senescence evasion factor)	PRPF19 NMP200 PRP19 SNEV	Homo sapiens (Human)	504	55,181	55.181	0	0.764853	14	TVPEELVKPEELSK,VTSVVFHPSQDLVFSASPDATIR	9663	25363	61057	75597	75722	83413	64387	53007	61918	60772	68274	52736	49875	36340	24234	29970	31288	27646	35706	42674	56658	59425	77949	113890	102905	141027	137508	69545	63752	41550	30124	32636	40989	29983	11692	6920
Q9UMS0	Q9UMS0	NFU1_HUMAN	reviewed	NFU1 iron-sulfur cluster scaffold homolog, mitochondrial (HIRA-interacting protein 5)	NFU1 HIRIP5 CGI-33	Homo sapiens (Human)	254	28,463	28.463	0	0.985868	5	SVFFGPDFITVTK,TMDFPTPAAAFR	0	0	0	0	0	0	0	0	0	0	0	0	0	0	0	0	0	0	0	0	0	0	0	0	0	0	0	0	0	0	0	0	0	0	0	0
Q9UM54	Q9UM54	MYO6_HUMAN	reviewed	Unconventional myosin-VI (Unconventional myosin-6)	MYO6 KIAA0389	Homo sapiens (Human)	1294	149,691	149.691	0	0.92167	56	IVEANPLLEAFGNAK,SSEELLSALQK	3953	4699	6021	0	0	0	0	0	0	0	0	0	0	0	0	0	0	0	0	0	0	0	0	0	0	0	0	0	0	0	0	0	0	0	0	2734
Q9UM00	Q9UM00	TMCO1_HUMAN	reviewed	Calcium load-activated calcium channel (CLAC channel) (Transmembrane and coiled-coil domain-containing protein 1) (Transmembrane and coiled-coil domains protein 4) (Xenogeneic cross-immune protein PCIA3)	TMCO1 TMCC4 PNAS-10 PNAS-136 UNQ151/PRO177	Homo sapiens (Human)	188	21,175	21.175	0	0.958487	3	ILGLAPSR,LPFTPLSYIQGLSHR	12497	23227	50848	64547	71559	83996	93411	103455	126661	123245	124219	116265	99056	85430	73438	83863	98360	85699	95929	79194	74114	70053	56418	73681	48849	47804	42832	26679	30213	24718	20984	21817	24250	19832	19962	17940
Q9ULX6	Q9ULX6	AKP8L_HUMAN	reviewed	A-kinase anchor protein 8-like (AKAP8-like protein) (Helicase A-binding protein 95) (HAP95) (Homologous to AKAP95 protein) (HA95) (Neighbor of A-kinase-anchoring protein 95) (Neighbor of AKAP95)	AKAP8L NAKAP NAKAP95 HRIHFB2018	Homo sapiens (Human)	646	71,649	71.649	0	0.597848	7	DQDLTQEIAMEHFVK,QTADFLQEYVTNK	0	5562	11038	14153	12727	13887	13984	12568	13771	13400	14043	12969	10486	4243	5832	8071	11330	8484	3502	2935	0	3280	2211	4164	3154	2976	3657	0	0	0	0	0	0	0	0	0
Q9ULX3	Q9ULX3	NOB1_HUMAN	reviewed	RNA-binding protein NOB1 (Phosphorylation regulatory protein HP-10) (Protein ART-4)	NOB1 ART4 NOB1P PSMD8BP1 MSTP158	Homo sapiens (Human)	412	46,675	46.675	0	0.491828	2	APVEHVVADAGAFLR,FKEPLPEYVR	0	0	0	0	0	0	0	0	0	0	0	0	0	0	0	0	0	0	0	0	0	0	0	0	0	0	0	0	0	0	0	0	0	0	0	0
Q9ULV4	Q9ULV4	COR1C_HUMAN	reviewed	Coronin-1C (Coronin-3) (hCRNN4)	CORO1C CRN2 CRNN4	Homo sapiens (Human)	474	53,249	53.249	0	0.94043	17	AIFLADGNVFTTGFSR,NADPILISLK	7101	10095	14423	14451	11085	11106	10545	7517	4405	4936	10449	6875	6122	5454	1545	2111	3604	2723	2784	2868	3209	3614	3671	3692	2722	2817	2581	1873	1710	1650	1445	1849	2378	2858	4213	12825
Q9ULU4	Q9ULU4	PKCB1_HUMAN	reviewed	Protein kinase C-binding protein 1 (Cutaneous T-cell lymphoma-associated antigen se14-3) (CTCL-associated antigen se14-3) (Rack7) (Zinc finger MYND domain-containing protein 8)	ZMYND8 KIAA1125 PRKCBP1 RACK7	Homo sapiens (Human)	1186	131,692	131.692	0	0.383655	2	ESGSTLDLSGSR,NTTGSTIAEIR	0	0	1102	3214	3599	4066	2011	0	0	0	0	0	0	0	0	0	0	0	0	0	0	0	0	0	0	0	0	0	0	0	0	0	0	0	0	0
Q9ULT8	Q9ULT8	HECD1_HUMAN	reviewed	E3 ubiquitin-protein ligase HECTD1 (EC 2.3.2.26) (E3 ligase for inhibin receptor) (EULIR) (HECT domain-containing protein 1) (HECT-type E3 ubiquitin transferase HECTD1)	HECTD1 KIAA1131	Homo sapiens (Human)	2610	289,384	289.384	0	0.678069	32	ETSSLESFVR,NDLITYLQK	0	0	0	2088	2428	2994	3235	2937	4607	3582	4226	0	3884	3520	2413	3463	5374	4727	4227	4383	5511	4840	10493	9526	10122	5265	5717	4517	6339	6430	7669	12343	15395	13757	20539	35860
Q9ULR0	Q9ULR0	ISY1_HUMAN	reviewed	Pre-mRNA-splicing factor ISY1 homolog	ISY1 KIAA1160	Homo sapiens (Human)	285	32,992	32.992	0	0.672783	5	FIAHVPVPSQQEIEEALVR,VAQIQNAGLGEFR	0	0	4295	5614	5345	6815	5362	5797	6647	6828	6956	0	5179	4309	4477	2859	0	0	0	0	0	0	0	0	1505	8591	10348	13907	19607	13120	3519	0	0	0	0	0
Q9ULP9	Q9ULP9	TBC24_HUMAN	reviewed	TBC1 domain family member 24	TBC1D24 KIAA1171	Homo sapiens (Human)	559	62,919	62.919	0	0.91423	2	AGQPLESDSVK,TVTPDASVYSDIVGK	0	0	0	0	0	0	0	0	0	0	0	0	0	0	0	0	0	0	0	0	0	0	0	0	0	0	0	0	0	0	0	0	0	0	0	0
Q9ULM3	Q9ULM3	YETS2_HUMAN	reviewed	YEATS domain-containing protein 2	YEATS2 KIAA1197	Homo sapiens (Human)	1422	150,782	150.782	0	0.585875	2	LLLIPQGAILR,VVGVPVGSALPSTVK	1107	1878	4212	8527	8808	8045	8353	7189	5895	5941	5940	5187	4520	2890	1618	2198	1897	1004	1105	1162	0	823	1002	1384	0	0	0	0	0	0	0	0	0	0	0	0
Q9ULK4	Q9ULK4	MED23_HUMAN	reviewed	Mediator of RNA polymerase II transcription subunit 23 (Activator-recruited cofactor 130 kDa component) (ARC130) (Cofactor required for Sp1 transcriptional activation subunit 3) (CRSP complex subunit 3) (Mediator complex subunit 23) (Protein sur-2 homolog) (hSur-2) (Transcriptional coactivator CRSP130) (Vitamin D3 receptor-interacting protein complex 130 kDa component) (DRIP130)	MED23 ARC130 CRSP3 DRIP130 KIAA1216 SUR2	Homo sapiens (Human)	1368	156,474	156.474	0	0.742959	8	EVGNALLNVVLK,YVLEQPYSR	1162	2893	4664	6265	6293	6650	7798	9505	10932	13630	10122	8711	7130	3880	4083	2606	4039	1043	821	0	0	0	0	0	0	0	0	0	0	0	0	0	0	0	0	0
Q9ULH7	Q9ULH7	MKL2_HUMAN	reviewed	MKL/myocardin-like protein 2 (Megakaryoblastic leukemia 2) (Myocardin-related transcription factor B) (MRTF-B)	MKL2 KIAA1243 MRTFB	Homo sapiens (Human)	1088	118,127	118.127	0	0.360696	2	GLPVSGTKPDLIER,QPIPVASHAVGQPVSTGGQTLVAK	0	0	0	0	0	0	0	0	0	0	0	0	0	0	0	0	0	0	0	0	1166	1504	5984	8009	6657	1849	1969	1242	1689	1588	1165	0	0	743	801	663
Q9ULH1	Q9ULH1	ASAP1_HUMAN	reviewed	Arf-GAP with SH3 domain, ANK repeat and PH domain-containing protein 1 (130 kDa phosphatidylinositol 4,5-bisphosphate-dependent ARF1 GTPase-activating protein) (ADP-ribosylation factor-directed GTPase-activating protein 1) (ARF GTPase-activating protein 1) (Development and differentiation-enhancing factor 1) (DEF-1) (Differentiation-enhancing factor 1) (PIP2-dependent ARF1 GAP)	ASAP1 DDEF1 KIAA1249	Homo sapiens (Human)	1129	125,498	125.498	0	0.631002	7	LALPGFSTPR,NTVTLLEEALDQDR	0	0	0	0	0	0	0	0	0	0	0	0	0	0	0	0	0	0	0	0	0	0	0	5506	4695	17227	25013	17936	19798	10225	6619	0	0	0	0	0
Q9ULH0	Q9ULH0	KDIS_HUMAN	reviewed	Kinase D-interacting substrate of 220 kDa (Ankyrin repeat-rich membrane-spanning protein)	KIDINS220 ARMS KIAA1250	Homo sapiens (Human)	1771	196,542	196.542	0	0.744619	7	GIPHSLSGLQDPIIAR,LLNIVSVTGR	2811	5309	11193	13165	13467	13044	12838	12847	12828	11339	4286	3562	0	0	0	0	0	0	0	0	0	0	0	0	0	0	0	0	0	0	0	0	0	0	0	0
Q9ULF5	Q9ULF5	S39AA_HUMAN	reviewed	Zinc transporter ZIP10 (Solute carrier family 39 member 10) (Zrt- and Irt-like protein 10) (ZIP-10)	SLC39A10 KIAA1265 ZIP10	Homo sapiens (Human)	831	94,132	94.132	0	0.616895	2	LLTNLGLGER,LSFFGLEK	1868	8102	17009	23020	25630	9329	9913	9242	10102	10148	9841	30893	27149	20151	17600	17982	23584	19185	21018	19135	18456	16224	4099	13996	13218	13393	11395	6423	6977	7317	2311	0	2451	2213	2306	2112
Q9ULE6	Q9ULE6	PALD_HUMAN	reviewed	Paladin	PALD1 KIAA1274 PALD	Homo sapiens (Human)	856	96,754	96.754	0	0.926507	5	ALGSILAYLTDAK,GSLREDDLVSPDALSTVR	0	0	0	0	0	0	0	0	0	0	1887	1546	1426	4944	1969	5053	6276	6258	6242	0	1524	1429	1925	2389	1043	982	860	0	0	0	0	0	0	0	0	0
Q9ULC4	Q9ULC4	MCTS1_HUMAN	reviewed	Malignant T-cell-amplified sequence 1 (MCT-1) (Multiple copies T-cell malignancies)	MCTS1 MCT1	Homo sapiens (Human)	181	20,555	20.555	0	0.93974	15	EGPFYPTLR,LYPAAVDTIVAIMAEGK	0	0	0	0	0	0	0	0	0	0	0	0	0	0	0	0	0	0	0	0	0	0	0	0	0	0	0	0	0	0	0	0	0	0	0	0
Q9ULC3	Q9ULC3	RAB23_HUMAN	reviewed	Ras-related protein Rab-23	RAB23 HSPC137	Homo sapiens (Human)	237	26,659	26.659	0	0.772676	7	TIGVDFLER,VVAEVGDIPTVLVQNK	0	0	0	0	0	0	4530	9769	14661	21928	29312	31590	36365	31902	29720	37038	49017	39204	45479	37432	38157	34612	29530	31541	21887	19166	17585	10394	12126	9431	6790	6245	0	0	0	0
Q9ULA0	Q9ULA0	DNPEP_HUMAN	reviewed	Aspartyl aminopeptidase (EC 3.4.11.21)	DNPEP ASPEP DAP	Homo sapiens (Human)	475	52,428	52.428	0	0.900633	18	GTPEPGPLNAVDER,YASNAVSEALIR	0	0	0	0	0	0	0	0	0	0	0	0	0	0	0	0	0	0	0	1503	1444	1305	1064	2169	1568	1628	0	0	1916	2115	3572	5692	5886	7042	10439	16393
Q9UL63	Q9UL63	MKLN1_HUMAN	reviewed	Muskelin	MKLN1	Homo sapiens (Human)	735	84,768	84.768	0	0.589935	6	ATIDPELNEIHVLSGLSK,LERPAIVQNITFGK	0	863	2853	2474	3438	4179	4154	11052	13555	14518	17687	18834	7795	17989	14367	16661	17652	10969	9150	2435	0	0	0	0	0	0	0	0	0	0	0	0	0	0	0	0
Q9UL46	Q9UL46	PSME2_HUMAN	reviewed	Proteasome activator complex subunit 2 (11S regulator complex subunit beta) (REG-beta) (Activator of multicatalytic protease subunit 2) (Proteasome activator 28 subunit beta) (PA28b) (PA28beta)	PSME2	Homo sapiens (Human)	239	27,402	27.402	0	0.956015	16	AMVLDLR,DEAAYGELR	0	0	0	0	0	0	0	0	0	0	0	0	0	0	0	0	0	0	0	0	0	0	0	2335	3491	13885	18535	10794	2384	0	0	0	0	0	0	0
Q9UL45	Q9UL45	BL1S6_HUMAN	reviewed	Biogenesis of lysosome-related organelles complex 1 subunit 6 (BLOC-1 subunit 6) (Pallid protein homolog) (Pallidin) (Syntaxin 13-interacting protein)	BLOC1S6 PA PLDN	Homo sapiens (Human)	172	19,744	19.744	0	0.691307	2	AVEQLAEGLLSHYLPDLQR,QALQELTQNQVVLLDTLEQEISK	0	0	0	0	0	0	0	0	0	0	0	4545	4122	3557	7438	10706	13682	9799	9925	5800	6279	5234	4724	0	0	0	0	0	0	0	0	0	0	0	0	0
Q9UL42	Q9UL42	PNMA2_HUMAN	reviewed	Paraneoplastic antigen Ma2 (40 kDa neuronal protein) (Onconeuronal antigen Ma2) (Paraneoplastic neuronal antigen MM2)	PNMA2 KIAA0883 MA2	Homo sapiens (Human)	364	41,509	41.509	0	0.911856	2	TPNQDTEFLER,VIREEEEEEASFENESIEEPEER	0	1224	2712	3605	0	0	4042	3896	6346	4007	2993	0	0	0	0	0	0	0	0	1608	1868	3273	0	0	0	0	0	0	1932	4361	4466	5004	2843	0	0	7103
Q9UL33	Q9UL33	TPC2L_HUMAN	reviewed	Trafficking protein particle complex subunit 2-like protein	TRAPPC2L HSPC126	Homo sapiens (Human)	140	16,146	16.146	0	0.666107	3	ENYPLYIR,FVMVVDSSNTALR	0	0	0	0	0	0	0	6336	7577	8566	8649	8799	7212	5911	4770	6114	5826	4561	7371	6792	5669	4311	3104	5140	4138	4373	4885	9830	18725	16248	10629	2835	0	0	0	0
Q9UL25	Q9UL25	RAB21_HUMAN	reviewed	Ras-related protein Rab-21	RAB21 KIAA0118	Homo sapiens (Human)	225	24,348	24.348	0	0.631824	10	FHALGPIYYR,VVLLGEGC(UniMod:4)VGK	4471	9689	16773	25311	32185	35411	50467	56993	73085	72840	78088	81160	79115	73521	51256	70900	81525	71615	84120	64881	65741	67745	51075	72054	49940	42069	34299	19198	20580	19276	21225	21779	20548	17140	16080	15058
Q9UL15	Q9UL15	BAG5_HUMAN	reviewed	BAG family molecular chaperone regulator 5 (BAG-5) (Bcl-2-associated athanogene 5)	BAG5 KIAA0873	Homo sapiens (Human)	447	51,200	51.2	0	0.576592	8	QLLALDAVDPQGEEK,YLDLEEEADTTK	0	1142	2187	3597	0	7982	8840	13208	16526	15801	14372	3279	3226	3246	3113	7032	7511	8625	3502	2611	8536	9128	8625	3925	3075	2979	3037	1743	1994	1286	1665	1807	0	0	1545	1611
Q9UKZ1	Q9UKZ1	CNO11_HUMAN	reviewed	CCR4-NOT transcription complex subunit 11	CNOT11 C2orf29 C40	Homo sapiens (Human)	510	55,215	55.215	0	0.590369	4	GGQEPDRPPLSGFLPPITPPEK,LVYHIGLTPAK	2909	11407	17102	17914	8468	15546	20665	14221	20503	20384	12640	0	13048	12921	8759	15984	28853	17278	13813	10689	10044	7375	3224	2840	0	0	0	0	0	0	0	0	0	0	0	0
Q9UKY7	Q9UKY7	CDV3_HUMAN	reviewed	Protein CDV3 homolog	CDV3 H41	Homo sapiens (Human)	258	27,335	27.335	0	0.643597	8	KTPQGPPEIYSDTQFPSLQSTAK,SLDNFFAK	0	0	0	0	0	0	0	0	948	2501	2336	0	0	0	0	0	0	0	0	0	0	0	0	0	0	0	0	0	0	0	0	0	0	0	0	1429
Q9UKX7	Q9UKX7	NUP50_HUMAN	reviewed	Nuclear pore complex protein Nup50 (50 kDa nucleoporin) (Nuclear pore-associated protein 60 kDa-like) (Nucleoporin Nup50)	NUP50 NPAP60L PRO1146	Homo sapiens (Human)	468	50,144	50.144	0	0.653449	12	GLVVPSGGGR,HVNTNPLC(UniMod:4)DLTPIFK	4602	10280	21105	26507	26531	32130	30639	32903	37353	30253	27544	23690	22199	18713	13576	16588	20696	17026	19211	17957	21201	25333	27044	41123	28168	21552	21518	16376	26057	41937	49638	58041	58090	40643	29693	21331
Q9UKV5	Q9UKV5	AMFR_HUMAN	reviewed	E3 ubiquitin-protein ligase AMFR (EC 2.3.2.27) (Autocrine motility factor receptor) (AMF receptor) (RING finger protein 45) (RING-type E3 ubiquitin transferase AMFR) (gp78)	AMFR RNF45	Homo sapiens (Human)	643	72,996	72.996	0	0.845144	4	SVEITTDNILEGR,VREEHQGENLDENLVPVAAAEGRPR	0	0	0	5625	6430	8208	8620	19322	21539	21408	20531	17328	14814	12921	9384	10510	13719	10673	12791	5629	10648	9634	7769	10617	4095	3687	0	0	0	0	0	0	0	0	0	0
Q9UKV3	Q9UKV3	ACINU_HUMAN	reviewed	Apoptotic chromatin condensation inducer in the nucleus (Acinus)	ACIN1 ACINUS KIAA0670	Homo sapiens (Human)	1341	151,862	151.862	0	0.507761	12	LLDDLFR,SGVSITIDDPVR	0	0	1953	1306	1005	1288	1508	0	0	0	0	0	0	0	0	1666	2319	7435	12456	11648	14903	10745	10183	11892	7368	1851	2194	682	2332	1435	1870	1912	1629	0	0	0
Q9UKU7	Q9UKU7	ACAD8_HUMAN	reviewed	Isobutyryl-CoA dehydrogenase, mitochondrial (EC 1.3.99.-) (Activator-recruited cofactor 42 kDa component) (ARC42) (Acyl-CoA dehydrogenase family member 8) (ACAD-8)	ACAD8 ARC42 IBD	Homo sapiens (Human)	415	45,070	45.07	0	0.637162	5	AVIFEDC(UniMod:4)AVPVANR,VAFDFAAR	0	0	0	0	0	0	0	0	0	0	0	0	0	0	0	0	0	0	0	0	0	0	0	0	0	0	0	0	0	0	0	0	0	0	0	0
Q9UKT5	Q9UKT5	FBX4_HUMAN	reviewed	F-box only protein 4	FBXO4 FBX4	Homo sapiens (Human)	387	44,136	44.136	0	0.505341	3	DLPSWSSVDWK,YSVIPQIQK	0	0	0	0	0	0	0	0	0	0	0	0	0	0	0	0	0	0	0	0	0	0	0	0	0	0	0	0	0	0	0	0	0	0	0	0
Q9UKS6	Q9UKS6	PACN3_HUMAN	reviewed	Protein kinase C and casein kinase substrate in neurons protein 3 (SH3 domain-containing protein 6511)	PACSIN3	Homo sapiens (Human)	424	48,487	48.487	0	0.979371	9	LC(UniMod:4)GDLVSC(UniMod:4)FQER,SPDEVTLTSIVPTR	0	0	0	0	0	0	0	0	0	0	0	0	0	0	0	0	0	0	0	0	0	0	0	0	0	0	0	0	0	0	0	0	0	0	1488	3112
Q9UKR5	Q9UKR5	ERG28_HUMAN	reviewed	Probable ergosterol biosynthetic protein 28	C14orf1 AD-011 HSPC288 x0006	Homo sapiens (Human)	140	15,864	15.864	0	0.782241	2	LYTGKPNLVNGLQAR,YLEVEPVSR	1828	2826	5845	8198	7968	15442	31115	36658	27644	23186	49756	28186	30479	34142	22705	24632	44946	35425	30059	11922	15862	13556	10874	30325	21230	17643	16868	10916	10641	6990	4502	4318	4881	0	0	0
Q9UKN8	Q9UKN8	TF3C4_HUMAN	reviewed	General transcription factor 3C polypeptide 4 (EC 2.3.1.48) (TF3C-delta) (Transcription factor IIIC 90 kDa subunit) (TFIIIC 90 kDa subunit) (TFIIIC90) (Transcription factor IIIC subunit delta)	GTF3C4	Homo sapiens (Human)	822	91,982	91.982	0	0.807039	12	LSDVFGSVR,QLIPIFTDVALK	1261	6442	13904	19807	18494	18627	13999	14719	15292	15826	15437	12674	783	5162	641	0	0	0	0	7356	8085	8668	3766	13436	8309	6443	0	2241	1636	9491	2744	0	0	0	0	0
Q9UKL0	Q9UKL0	RCOR1_HUMAN	reviewed	REST corepressor 1 (Protein CoREST)	RCOR1 KIAA0071 RCOR	Homo sapiens (Human)	482	53,028	53.028	0	0.864051	8	DFQAISDVIGNK,VGPQYQAVVPDFDPAK	1768	5862	9970	21204	16057	27415	30561	33924	43451	46815	44258	29733	22883	13989	15051	16247	24178	11937	20754	17590	11615	11806	9933	16627	12239	10942	10193	8125	5512	5078	3825	0	0	5354	4792	3742
Q9UKK9	Q9UKK9	NUDT5_HUMAN	reviewed	ADP-sugar pyrophosphatase (EC 3.6.1.13) (8-oxo-dGDP phosphatase) (EC 3.6.1.58) (Nuclear ATP-synthesis protein NUDIX5) (EC 2.7.7.-) (Nucleoside diphosphate-linked moiety X motif 5) (Nudix motif 5) (hNUDT5) (YSA1H)	NUDT5 NUDIX5 HSPC115	Homo sapiens (Human)	219	24,328	24.328	0	0.791191	14	KEQTADGVAVIPVLQR,VYSYALALK	0	0	0	0	0	0	0	0	0	0	0	0	0	1384	1287	1830	2145	6223	3448	12841	15895	9432	9109	14268	10186	9764	9704	5797	7813	7563	8355	12051	15933	22591	40750	60013
Q9UKI8	Q9UKI8	TLK1_HUMAN	reviewed	Serine/threonine-protein kinase tousled-like 1 (EC 2.7.11.1) (PKU-beta) (Tousled-like kinase 1)	TLK1 KIAA0137	Homo sapiens (Human)	766	86,700	86.7	0	0.803939	3	ATEVQFPVKPVVSSEAK,SIVMQIVNALR	0	0	0	0	0	0	0	0	0	0	0	0	0	0	0	0	0	0	0	0	0	0	0	0	0	1446	3816	3499	6005	6816	7196	10215	9135	7823	5412	0
Q9UKG9	Q9UKG9	OCTC_HUMAN	reviewed	Peroxisomal carnitine O-octanoyltransferase (COT) (EC 2.3.1.137)	CROT COT	Homo sapiens (Human)	612	70,178	70.178	0	0.592659	3	VGNTPLDMNQFR,VLNDINQAK	0	0	0	0	0	0	0	0	0	0	0	0	0	0	0	0	0	0	0	0	0	0	0	0	0	0	0	0	0	0	0	0	0	0	0	0
Q9UKG1	Q9UKG1	DP13A_HUMAN	reviewed	DCC-interacting protein 13-alpha (Dip13-alpha) (Adapter protein containing PH domain, PTB domain and leucine zipper motif 1)	APPL1 APPL DIP13A KIAA1428	Homo sapiens (Human)	709	79,663	79.663	0	0.867723	22	LIDPQTQVTR,PGIDKLPIEETLEDSPQTR	0	0	0	0	0	0	0	0	0	0	0	0	0	0	0	0	0	0	0	0	0	0	0	0	5004	15544	22425	17087	33558	84481	119088	105605	66887	24721	12922	8620
Q9UKF6	Q9UKF6	CPSF3_HUMAN	reviewed	Cleavage and polyadenylation specificity factor subunit 3 (EC 3.1.27.-) (Cleavage and polyadenylation specificity factor 73 kDa subunit) (CPSF 73 kDa subunit) (mRNA 3'-end-processing endonuclease CPSF-73)	CPSF3 CPSF73	Homo sapiens (Human)	684	77,486	77.486	0	0.801933	9	GLIPVFALGR,NTEAVTLNFR	3156	5394	11106	13816	13771	14430	13334	13309	15719	17108	15073	8080	11127	9711	8534	10554	11835	10722	11678	10874	9434	9914	8182	12920	9286	8535	4552	3263	3874	3472	3002	2981	4105	10112	10312	10331
Q9UKE5	Q9UKE5	TNIK_HUMAN	reviewed	TRAF2 and NCK-interacting protein kinase (EC 2.7.11.1)	TNIK KIAA0551	Homo sapiens (Human)	1360	154,943	154.943	0	0.746489	11	AIDEDLTALAK,ASFTPFVDPR	584	1247	1992	1873	2038	0	0	0	0	0	0	0	1226	1506	1906	1029	0	0	0	4564	4713	2924	4074	0	5634	9767	18910	11256	0	18171	32700	41435	3928	17881	6874	7116
Q9UKD2	Q9UKD2	MRT4_HUMAN	reviewed	mRNA turnover protein 4 homolog (Ribosome assembly factor MRTO4)	MRTO4 C1orf33 MRT4	Homo sapiens (Human)	239	27,560	27.56	0	0.933456	17	GEVGLLFTNR,VMMVALGR	2793	7486	21213	23397	20993	22606	15420	0	0	0	0	0	0	0	0	0	0	0	0	0	0	0	0	0	0	0	0	0	0	0	0	0	0	0	0	0
Q9UKA9	Q9UKA9	PTBP2_HUMAN	reviewed	Polypyrimidine tract-binding protein 2 (Neural polypyrimidine tract-binding protein) (Neurally-enriched homolog of PTB) (PTB-like protein)	PTBP2 NPTB PTB PTBLP	Homo sapiens (Human)	531	57,491	57.491	0	0.942615	10	KLPGEVTETEVIALGLPFGK,LALDGQNIYNAC(UniMod:4)C(UniMod:4)TLR	0	0	0	0	0	0	0	0	0	0	0	0	0	0	0	0	0	0	0	0	0	0	0	0	0	0	0	0	0	0	0	0	0	0	0	2191
Q9UK99	Q9UK99	FBX3_HUMAN	reviewed	F-box only protein 3	FBXO3 FBX3	Homo sapiens (Human)	471	54,561	54.561	0	0.866333	2	LVVPGLLGSMALSNHYR,NVVSGGFPIIR	0	0	0	0	0	0	0	0	0	0	0	0	0	0	0	0	0	0	0	0	0	0	0	0	0	0	0	0	0	0	0	0	0	0	0	0
Q9UK76	Q9UK76	HN1_HUMAN	reviewed	Hematological and neurological expressed 1 protein (Androgen-regulated protein 2) [Cleaved into: Hematological and neurological expressed 1 protein, N-terminally processed]	HN1 ARM2	Homo sapiens (Human)	154	16,015	16.015	0	0.941644	7	SSGGREDLESSGLQR,VLRPPGGGSNFSLGFDEPTEQPVRK	0	0	0	0	0	0	0	0	0	0	0	0	0	0	0	0	0	0	0	0	0	0	0	0	0	0	0	0	0	0	0	0	0	0	0	0
Q9UK59	Q9UK59	DBR1_HUMAN	reviewed	Lariat debranching enzyme (EC 3.1.-.-)	DBR1	Homo sapiens (Human)	544	61,555	61.555	0	0.769438	3	ATDDLINVTGR,IGGISGIFK	0	0	0	0	0	0	0	0	0	0	0	0	0	0	0	0	0	0	0	0	0	0	0	0	0	0	0	0	0	0	0	0	0	0	0	0
Q9UK41	Q9UK41	VPS28_HUMAN	reviewed	Vacuolar protein sorting-associated protein 28 homolog (H-Vps28) (ESCRT-I complex subunit VPS28)	VPS28	Homo sapiens (Human)	221	25,425	25.425	0	0.882211	9	AMDEIQPDLR,YDNMAELFAVVK	722	1687	2841	5742	6527	7550	6875	7528	8774	2498	8021	5522	6091	4989	1263	2251	3750	7916	3987	3859	3760	0	2917	3241	2652	2959	3214	1927	0	2799	2996	4831	4951	5997	7946	8294
Q9UJZ1	Q9UJZ1	STML2_HUMAN	reviewed	Stomatin-like protein 2, mitochondrial (SLP-2) (EPB72-like protein 2) (Paraprotein target 7) (Paratarg-7)	STOML2 SLP2 HSPC108	Homo sapiens (Human)	356	38,534	38.534	0	0.760764	21	APVPGTPDSLSSGSSR,ILEPGLNILIPVLDR	56988	120908	215004	254603	225373	181859	174695	161135	137330	125172	94555	79519	71795	61981	50457	65952	64506	58585	74009	61241	64767	68536	68841	90786	57521	64399	58360	38192	53839	45074	40768	45447	46330	40614	40733	46846
Q9UJY5	Q9UJY5	GGA1_HUMAN	reviewed	ADP-ribosylation factor-binding protein GGA1 (Gamma-adaptin-related protein 1) (Golgi-localized, gamma ear-containing, ARF-binding protein 1)	GGA1	Homo sapiens (Human)	639	70,384	70.384	0	0.943146	11	NIVFQSAVPK,NVIFEDEEK	0	0	0	0	0	0	0	0	0	0	0	0	0	0	0	0	0	0	0	0	0	0	0	0	0	0	0	0	0	0	0	0	0	0	0	0
Q9UJY4	Q9UJY4	GGA2_HUMAN	reviewed	ADP-ribosylation factor-binding protein GGA2 (Gamma-adaptin-related protein 2) (Golgi-localized, gamma ear-containing, ARF-binding protein 2) (VHS domain and ear domain of gamma-adaptin) (Vear)	GGA2 KIAA1080	Homo sapiens (Human)	613	67,150	67.15	0	0.829076	5	RPGQAPPDQEALQVVYER,VTSSLGDIPVSR	0	0	0	0	0	0	0	0	0	0	0	0	0	0	0	0	0	0	0	0	0	3094	2233	3517	2895	0	0	0	0	0	0	0	0	0	0	0
Q9UJX6	Q9UJX6	ANC2_HUMAN	reviewed	Anaphase-promoting complex subunit 2 (APC2) (Cyclosome subunit 2)	ANAPC2 APC2 KIAA1406	Homo sapiens (Human)	822	93,828	93.828	0	0.74263	4	GVLFFSTPR,LLHQFSFSPER	0	2954	11850	14598	12968	15666	14801	13196	17403	15525	15711	9248	6627	13162	12136	13274	18565	15633	21418	19631	19612	17274	13582	16230	10821	9328	7459	4051	0	0	0	0	0	0	0	0
Q9UJX5	Q9UJX5	APC4_HUMAN	reviewed	Anaphase-promoting complex subunit 4 (APC4) (Cyclosome subunit 4)	ANAPC4 APC4	Homo sapiens (Human)	808	92,116	92.116	0	0.49564	4	DLIALANTAGEVLLHR,ESPLLFPYYPR	220	2144	8844	12185	9679	8450	9046	10114	8222	9134	7688	7576	7656	6411	5883	7189	8269	8634	13136	11448	12499	10093	9076	14376	6491	6375	5167	3071	1303	882	1123	901	1026	700	480	0
Q9UJX4	Q9UJX4	APC5_HUMAN	reviewed	Anaphase-promoting complex subunit 5 (APC5) (Cyclosome subunit 5)	ANAPC5 APC5	Homo sapiens (Human)	755	85,077	85.077	0	0.510098	10	KAEALEAAIENLNEAK,TSVVGLFLR	3094	6779	12626	14237	12871	13121	15088	12692	16977	16843	16358	8505	8039	11728	8378	12603	14956	12749	16708	16216	18678	15549	14383	12242	9028	8779	8065	4415	2436	1948	1643	2227	1505	0	0	0
Q9UJX3	Q9UJX3	APC7_HUMAN	reviewed	Anaphase-promoting complex subunit 7 (APC7) (Cyclosome subunit 7)	ANAPC7 APC7	Homo sapiens (Human)	599	66,855	66.855	0	0.589478	13	GMDVYGYLLAR,YEDGIALLR	3034	6893	15230	19163	17848	20188	19037	20312	23133	22674	21814	17654	16838	14451	11752	15516	20303	18867	22656	20325	19850	16410	12202	15659	9201	8587	8726	4566	7236	2943	2500	2717	6473	2308	2232	2413
Q9UJX2	Q9UJX2	CDC23_HUMAN	reviewed	Cell division cycle protein 23 homolog (Anaphase-promoting complex subunit 8) (APC8) (Cyclosome subunit 8)	CDC23 ANAPC8	Homo sapiens (Human)	597	68,834	68.834	0	0.723798	10	AYAVGDVEK,NTSAAIQAYR	3673	7268	13576	17080	16235	19001	19309	21674	25362	21934	20890	18868	17753	16015	12931	18025	23522	21509	27199	24504	27139	23491	17350	22517	16393	14482	15135	10386	11379	10369	7406	10528	11638	11515	0	0
Q9UJW0	Q9UJW0	DCTN4_HUMAN	reviewed	Dynactin subunit 4 (Dyn4) (Dynactin subunit p62)	DCTN4	Homo sapiens (Human)	460	52,337	52.337	0	0.912125	18	AGASISTLAGLSLK,IQLVAVNYIPEVR	1145	1990	2706	2496	2981	3896	4079	4076	5334	13894	19993	23737	35245	30264	21019	31040	83648	105173	126568	68917	34662	16270	8760	9194	2030	2400	2172	1180	1365	505	0	0	0	0	0	0
Q9UJU6	Q9UJU6	DBNL_HUMAN	reviewed	Drebrin-like protein (Cervical SH3P7) (Cervical mucin-associated protein) (Drebrin-F) (HPK1-interacting protein of 55 kDa) (HIP-55) (SH3 domain-containing protein 7)	DBNL CMAP SH3P7 PP5423	Homo sapiens (Human)	430	48,207	48.207	0	0.972652	20	FQDVGPQAPVGSVYQK,NGPALQEAYVR	0	0	0	0	0	0	0	0	0	0	0	0	0	0	0	0	0	0	0	0	0	0	0	0	0	0	0	0	0	0	0	0	1544	4080	8104	18188
Q9UJS0	Q9UJS0	CMC2_HUMAN	reviewed	Calcium-binding mitochondrial carrier protein Aralar2 (Citrin) (Mitochondrial aspartate glutamate carrier 2) (Solute carrier family 25 member 13)	SLC25A13 ARALAR2	Homo sapiens (Human)	675	74,176	74.176	0	0.802464	21	ASGDSARPVLLQVAESAYR,IAPLEEGTLPFNLAEAQR	14113	26116	48283	57483	65078	77136	80471	86570	94014	92151	94271	80103	70517	65852	50162	59010	75807	60816	67846	55989	57618	57638	54315	66541	43786	44997	42964	25590	30287	26109	23343	27579	31422	23735	26165	23504
Q9UJC5	Q9UJC5	SH3L2_HUMAN	reviewed	SH3 domain-binding glutamic acid-rich-like protein 2 (Fovea-associated SH3 domain-binding protein)	SH3BGRL2 FASH3	Homo sapiens (Human)	107	12,326	12.326	0	0.892751	5	ESNTVFSFLGLKPR,VFIASSSGFVAIK	0	0	0	0	0	0	0	0	0	0	0	0	0	0	0	0	0	0	0	0	0	0	0	0	0	0	0	0	0	0	0	0	0	0	0	0
Q9UJC3	Q9UJC3	HOOK1_HUMAN	reviewed	Protein Hook homolog 1 (h-hook1) (hHK1)	HOOK1	Homo sapiens (Human)	728	84,648	84.648	0	0.608937	8	KQELIEDLQPDINQNVQK,NDELTSLAEETR	1345	1729	7757	9514	14128	6396	12945	16258	17287	15864	17666	15287	12365	11222	8017	10622	13142	10512	10845	11203	7702	11307	12336	11406	8988	9736	6256	3658	4965	3598	2225	3459	0	0	0	0
Q9UJA5	Q9UJA5	TRM6_HUMAN	reviewed	tRNA (adenine(58)-N(1))-methyltransferase non-catalytic subunit TRM6 (tRNA(m1A58)-methyltransferase subunit TRM6) (tRNA(m1A58)MTase subunit TRM6)	TRMT6 KIAA1153 TRM6 CGI-09	Homo sapiens (Human)	497	55,799	55.799	0	0.810363	12	HLEAAALLSER,NADGLIVASR	0	0	0	5525	6979	7389	0	0	0	11797	11366	16792	16882	9873	0	0	0	0	0	0	0	0	0	0	0	0	0	0	0	0	0	0	0	0	1144	4171
Q9UJ83	Q9UJ83	HACL1_HUMAN	reviewed	2-hydroxyacyl-CoA lyase 1 (EC 4.1.-.-) (2-hydroxyphytanoyl-CoA lyase) (2-HPCL) (Phytanoyl-CoA 2-hydroxylase 2)	HACL1 HPCL HPCL2 PHYH2 HSPC279	Homo sapiens (Human)	578	63,729	63.729	0	0.947492	18	GYFVQTPEELQK,TVLQNYLPR	0	0	0	0	0	0	0	0	0	0	0	0	0	0	0	0	0	0	0	0	0	0	0	0	0	0	0	0	0	0	0	0	0	0	0	0
Q9UJ70	Q9UJ70	NAGK_HUMAN	reviewed	N-acetyl-D-glucosamine kinase (N-acetylglucosamine kinase) (EC 2.7.1.59) (GlcNAc kinase)	NAGK	Homo sapiens (Human)	344	37,376	37.376	0	0.934388	13	AGVDPLVPLR,HIVAVLPEIDPVLFQGK	0	0	0	0	0	0	0	0	0	0	0	0	0	0	0	0	0	0	0	0	0	0	0	0	0	0	0	0	0	0	0	0	0	0	0	0
Q9UJ68	Q9UJ68	MSRA_HUMAN	reviewed	Mitochondrial peptide methionine sulfoxide reductase (EC 1.8.4.11) (Peptide-methionine (S)-S-oxide reductase) (Peptide Met(O) reductase) (Protein-methionine-S-oxide reductase) (PMSR)	MSRA	Homo sapiens (Human)	235	26,132	26.132	0	0.918325	4	SAIYPTSAK,VLSEHGFGPITTDIR	0	0	0	0	0	0	0	0	0	0	0	0	0	0	0	0	0	0	0	0	0	0	0	0	0	0	0	0	0	0	0	0	0	0	0	0
Q9UJ41	Q9UJ41	RABX5_HUMAN	reviewed	Rab5 GDP/GTP exchange factor (RAP1) (Rabaptin-5-associated exchange factor for Rab5) (Rabex-5)	RABGEF1 RABEX5	Homo sapiens (Human)	708	79,371	79.371	0	0.796392	9	DLIDWTDGIAR,NLDLLSQLNER	0	9359	18206	18751	0	0	0	0	0	0	0	0	0	0	0	3302	7199	19969	35696	30357	21214	11992	9449	20374	19165	18991	8530	3245	2542	0	0	0	0	0	0	0
Q9UIW2	Q9UIW2	PLXA1_HUMAN	reviewed	Plexin-A1 (Semaphorin receptor NOV)	PLXNA1 NOV PLXN1	Homo sapiens (Human)	1896	211,067	211.067	0	0.801433	2	GLDC(UniMod:4)DTVTQAK,SLTLFGQLLTK	300	841	1142	2755	2453	3734	4080	3773	5256	5338	4577	4445	3197	2857	2991	2416	2412	2717	3803	3522	2330	0	1623	3372	2106	1062	2024	561	1343	0	0	0	0	0	0	0
Q9UIV1	Q9UIV1	CNOT7_HUMAN	reviewed	CCR4-NOT transcription complex subunit 7 (EC 3.1.13.4) (BTG1-binding factor 1) (CCR4-associated factor 1) (CAF-1) (Caf1a)	CNOT7 CAF1	Homo sapiens (Human)	285	32,745	32.745	0	0.531717	5	GGLQEVAEQLELER,LFFPVIYDVK	5813	11938	21447	28074	27320	27852	28411	30480	29130	27474	25585	22028	20263	14232	11022	14137	14892	14370	14397	11724	12183	11606	12116	17341	9020	6780	2518	1022	1645	0	0	0	0	0	4793	8917
Q9UIQ6	Q9UIQ6	LCAP_HUMAN	reviewed	Leucyl-cystinyl aminopeptidase (Cystinyl aminopeptidase) (EC 3.4.11.3) (Insulin-regulated membrane aminopeptidase) (Insulin-responsive aminopeptidase) (IRAP) (Oxytocinase) (OTase) (Placental leucine aminopeptidase) (P-LAP) [Cleaved into: Leucyl-cystinyl aminopeptidase, pregnancy serum form]	LNPEP OTASE	Homo sapiens (Human)	1025	117,349	117.349	0	0.567947	10	GFPLVTVQK,YFAATQFEPLAAR	0	0	0	5949	5207	7544	9320	14634	17419	19914	16894	15456	14057	12619	9287	11543	14460	12159	13851	6652	7820	14062	11443	15282	12555	11172	6382	5151	5360	5192	4342	4724	10882	9565	7109	2133
Q9UIM3	Q9UIM3	FKBPL_HUMAN	reviewed	FK506-binding protein-like (WAF-1/CIP1 stabilizing protein 39) (WISp39)	FKBPL DIR1 NG7	Homo sapiens (Human)	349	38,176	38.176	0	0.614377	4	GVAQAALGNLEK,LTLASFTQGR	0	0	0	0	0	0	0	0	0	0	0	0	0	0	0	0	0	0	0	0	0	0	0	0	0	0	0	0	0	0	0	0	0	0	0	0
Q9UIL1	Q9UIL1	SCOC_HUMAN	reviewed	Short coiled-coil protein	SCOC SCOCO HRIHFB2072	Homo sapiens (Human)	159	18,045	18.045	0	0.822054	2	LINQVLELQHTLEDLSAR,VDAVKEENLK	0	0	3559	3401	2089	1908	1626	1863	2011	0	0	0	0	0	0	0	0	0	0	1549	1406	1044	1704	7068	1367	803	924	0	16111	18747	17082	11597	6318	2815	3527	3819
Q9UIJ7	Q9UIJ7	KAD3_HUMAN	reviewed	GTP:AMP phosphotransferase AK3, mitochondrial (EC 2.7.4.10) (Adenylate kinase 3) (AK 3) (Adenylate kinase 3 alpha-like 1)	AK3 AK3L1 AK6 AKL3L	Homo sapiens (Human)	227	25,565	25.565	0	0.947591	17	LIPDDVMTR,TLPQAEALDR	0	0	0	0	0	0	0	0	0	0	0	0	0	0	0	0	0	0	0	0	0	0	0	0	0	0	0	0	0	0	0	0	0	0	0	0
Q9UII2	Q9UII2	ATIF1_HUMAN	reviewed	ATPase inhibitor, mitochondrial (Inhibitor of F(1)F(o)-ATPase) (IF(1)) (IF1)	ATPIF1 ATPI	Homo sapiens (Human)	106	12,249	12.249	0	0.927322	3	EQLAALKK,GFGSDQSENVDR	0	0	0	0	0	0	0	0	0	0	0	0	0	0	0	0	0	0	0	0	0	0	0	0	0	0	0	0	0	0	0	0	0	0	0	0
Q9UID3	Q9UID3	VPS51_HUMAN	reviewed	Vacuolar protein sorting-associated protein 51 homolog (Another new gene 2 protein) (Protein fat-free homolog)	VPS51 ANG2 C11orf2 C11orf3 FFR PP5382	Homo sapiens (Human)	782	86,042	86.042	0	0.358395	2	APGALLAAAGLADAATEIVER,LAQEQGGGDNSLLVR	0	1869	4984	6039	6667	6353	6999	6884	7934	8743	8181	5531	5970	5495	4324	4023	5459	4055	4965	4276	5674	5828	3622	4587	4082	7065	6762	5765	6260	5608	4102	5872	6148	4116	684	0
Q9UIC8	Q9UIC8	LCMT1_HUMAN	reviewed	Leucine carboxyl methyltransferase 1 (EC 2.1.1.233) (Protein-leucine O-methyltransferase) ([Phosphatase 2A protein]-leucine-carboxy methyltransferase 1)	LCMT1 LCMT CGI-68	Homo sapiens (Human)	334	38,379	38.379	0	0.960059	5	FGQIMIENLR,YFEVDFPMIVTR	0	0	0	0	0	0	0	0	0	0	0	0	0	0	0	0	0	0	0	0	0	0	0	0	0	0	0	0	0	0	0	0	0	0	0	0
Q9UIA9	Q9UIA9	XPO7_HUMAN	reviewed	Exportin-7 (Exp7) (Ran-binding protein 16)	XPO7 KIAA0745 RANBP16	Homo sapiens (Human)	1087	123,907	123.907	0	0.599791	31	NAITDVTR,TNNPLPLEQR	3064	6843	12758	19351	22256	31148	36099	40489	47010	42602	44179	37933	32849	27892	22144	26527	34352	25428	28981	23859	26415	23418	19722	25024	18412	17808	17645	13360	16308	12529	10789	14235	5216	4707	3983	4162
Q9UI30	Q9UI30	TR112_HUMAN	reviewed	Multifunctional methyltransferase subunit TRM112-like protein (tRNA methyltransferase 112 homolog)	TRMT112 AD-001 HSPC152 HSPC170	Homo sapiens (Human)	125	14,199	14.199	0	0.831068	6	IC(UniMod:4)PVEFNPNFVAR,VEWSAFLEAADNLR	0	0	0	0	0	0	0	0	0	0	0	0	0	0	0	0	0	0	0	0	0	0	0	0	0	0	0	0	0	0	0	0	0	0	0	0
Q9UI26	Q9UI26	IPO11_HUMAN	reviewed	Importin-11 (Imp11) (Ran-binding protein 11) (RanBP11)	IPO11 RANBP11	Homo sapiens (Human)	975	112,535	112.535	0	0.828654	18	NFEDSSPETLEAHK,VAPHALSEEEK	0	0	2710	3939	4379	6178	6866	9100	9415	8555	3146	6497	5815	5823	3495	1650	2496	1810	2736	2657	1869	1611	3277	5230	3881	1633	1446	1567	0	0	0	1146	1832	1777	0	926
Q9UI14	Q9UI14	PRAF1_HUMAN	reviewed	Prenylated Rab acceptor protein 1 (PRA1 family protein 1)	RABAC1 PRA1 PRAF1	Homo sapiens (Human)	185	20,648	20.648	0	0.802486	2	ATIRPWSTFVDQQR,DAEAEGLSGTTLLPK	0	3419	5796	8554	8377	10762	19968	21607	29311	28471	33649	33856	29667	27120	23166	29016	39444	34336	28088	28691	31640	29306	24291	31209	20206	12604	16848	10304	11931	10288	5571	6448	8443	6752	7036	6335
Q9UI12	Q9UI12	VATH_HUMAN	reviewed	V-type proton ATPase subunit H (V-ATPase subunit H) (Nef-binding protein 1) (NBP1) (Protein VMA13 homolog) (V-ATPase 50/57 kDa subunits) (Vacuolar proton pump subunit H) (Vacuolar proton pump subunit SFD)	ATP6V1H CGI-11	Homo sapiens (Human)	483	55,883	55.883	0	0.745632	12	GAVDAAVPTNIIAAK,LLEVSDDPQVLAVAAHDVGEYVR	0	2015	4188	9136	10810	13619	13729	15161	16733	17404	20023	16144	14713	12306	11649	11884	15450	14042	14634	11327	13317	15410	13211	18293	11978	12488	11324	6651	9299	9650	7596	7758	9803	9101	14900	25296
Q9UI10	Q9UI10	EI2BD_HUMAN	reviewed	Translation initiation factor eIF-2B subunit delta (eIF-2B GDP-GTP exchange factor subunit delta)	EIF2B4 EIF2BD	Homo sapiens (Human)	523	57,557	57.557	0	0.718395	16	IVLAAQAISR,VGTAQLALVAR	8497	19378	41462	43740	44797	44655	43151	0	46457	47349	40160	34429	35663	7370	25680	49061	85989	67397	7699	81977	85789	57445	56350	77861	45000	37916	25883	19834	20013	15228	9766	0	0	0	0	944
Q9UI09	Q9UI09	NDUAC_HUMAN	reviewed	NADH dehydrogenase [ubiquinone] 1 alpha subcomplex subunit 12 (13 kDa differentiation-associated protein) (Complex I-B17.2) (CI-B17.2) (CIB17.2) (NADH-ubiquinone oxidoreductase subunit B17.2)	NDUFA12 DAP13	Homo sapiens (Human)	145	17,114	17.114	0	0.678056	8	FNVTGTPEQYVPYSTTR,GLQQITGHGGLR	11444	21793	43358	54175	55920	61061	59151	57344	53167	47959	39267	32610	27817	20405	15646	16300	21324	14530	15152	10206	12711	11927	9841	10874	8057	6571	4986	0	0	0	0	0	0	0	0	0
Q9UI08	Q9UI08	EVL_HUMAN	reviewed	Ena/VASP-like protein (Ena/vasodilator-stimulated phosphoprotein-like)	EVL RNB6	Homo sapiens (Human)	416	44,620	44.62	0	0.676588	3	INIYHNTASNTFR,LQDQQVVINYSIVK	0	0	0	0	0	0	0	0	0	0	0	0	0	0	0	0	0	0	0	0	3561	2817	3222	10470	6373	5475	0	0	0	0	0	0	0	0	0	0
Q9UHY7	Q9UHY7	ENOPH_HUMAN	reviewed	Enolase-phosphatase E1 (EC 3.1.3.77) (2,3-diketo-5-methylthio-1-phosphopentane phosphatase) (MASA homolog)	ENOPH1 MASA MSTP145	Homo sapiens (Human)	261	28,933	28.933	0	0.972082	7	AEFFADVVPAVR,IADSIGC(UniMod:4)STNNILFLTDVTR	0	0	0	0	0	0	0	0	0	0	0	0	0	0	0	0	0	0	0	0	0	0	0	0	0	0	0	0	0	0	0	0	0	0	0	0
Q9UHY1	Q9UHY1	NRBP_HUMAN	reviewed	Nuclear receptor-binding protein	NRBP1 BCON3 NRBP	Homo sapiens (Human)	535	59,845	59.845	0	0.621681	8	AVFDNLIQLEHLNIVK,IGSVAPDTINNHVK	0	0	0	1711	1270	4088	4528	4733	5079	6169	6474	6740	7644	6908	6088	7924	9452	8883	12613	16704	16722	18919	18844	28811	22137	17150	13011	8194	9449	8560	6400	8096	2967	6221	6213	7149
Q9UHX1	Q9UHX1	PUF60_HUMAN	reviewed	Poly(U)-binding-splicing factor PUF60 (60 kDa poly(U)-binding-splicing factor) (FUSE-binding protein-interacting repressor) (FBP-interacting repressor) (Ro-binding protein 1) (RoBP1) (Siah-binding protein 1) (Siah-BP1)	PUF60 FIR ROBPI SIAHBP1	Homo sapiens (Human)	559	59,875	59.875	0	0.885383	23	LGLPPLTPEQQEALQK,VGRPSNIGQAQPIIDQLAEEAR	0	321	482	1587	944	1012	2131	2476	2951	1488	2827	2277	2802	1201	1121	1871	4094	3147	4951	3646	1977	2798	4958	10463	10458	11852	15496	13498	35303	41821	43888	116993	173084	154479	129529	59070
Q9UHV9	Q9UHV9	PFD2_HUMAN	reviewed	Prefoldin subunit 2	PFDN2 PFD2 HSPC231	Homo sapiens (Human)	154	16,648	16.648	0	0.926156	11	GAVSAEQVIAGFNR,MVGGVLVER	1630	1102	6022	8298	8280	11188	10193	11888	14167	15390	15877	12259	14243	15312	13150	17150	25993	18042	20153	29886	33265	29859	22626	29709	23704	29433	33417	12203	13745	8756	7324	7013	8586	7726	8609	9883
Q9UHR6	Q9UHR6	ZNHI2_HUMAN	reviewed	Zinc finger HIT domain-containing protein 2 (Protein FON)	ZNHIT2 C11orf5	Homo sapiens (Human)	403	42,884	42.884	0	0.723335	5	ILLGEGPTNQK,IPAIVSLSR	0	0	0	0	0	0	1990	2835	2171	2517	2594	0	0	0	0	3002	3769	2433	0	2892	2619	2617	1993	2853	0	0	0	0	0	0	0	0	0	0	0	0
Q9UHR5	Q9UHR5	S30BP_HUMAN	reviewed	SAP30-binding protein (Transcriptional regulator protein HCNGP)	SAP30BP HCNGP HTRG HTRP	Homo sapiens (Human)	308	33,870	33.87	0	0.952497	2	GGLVSDAYGEDDFSR,TTVISAVGTIVK	0	0	0	0	0	0	0	0	0	0	0	0	0	0	0	0	0	0	0	0	0	1664	621	2549	1928	6241	8038	8102	4153	14252	12091	12034	9475	6468	4950	4465
Q9UHR4	Q9UHR4	BI2L1_HUMAN	reviewed	Brain-specific angiogenesis inhibitor 1-associated protein 2-like protein 1 (BAI1-associated protein 2-like protein 1) (Insulin receptor tyrosine kinase substrate)	BAIAP2L1 IRTKS	Homo sapiens (Human)	511	56,883	56.883	0	0.857782	15	EIEYVETVTSR,NVMEQFNPGLR	0	0	0	0	0	0	0	0	0	0	0	0	0	0	0	0	0	0	0	0	0	0	0	0	0	0	0	0	0	0	0	0	4043	3777	4867	6439
Q9UHQ9	Q9UHQ9	NB5R1_HUMAN	reviewed	NADH-cytochrome b5 reductase 1 (b5R.1) (EC 1.6.2.2) (Humb5R2) (NAD(P)H:quinone oxidoreductase type 3 polypeptide A2)	CYB5R1 NQO3A2 UNQ3049/PRO9865	Homo sapiens (Human)	305	34,095	34.095	0	0.85699	9	GFVTADMIR,RPQVTLLDPNEK	0	0	6204	20745	22339	30235	32922	35415	42402	45275	55733	45356	49135	40144	34396	41456	56003	46084	55094	44240	43232	40494	34396	37823	26575	27464	25070	14934	16860	13147	10094	14082	16374	5079	7885	5234
Q9UHQ4	Q9UHQ4	BAP29_HUMAN	reviewed	B-cell receptor-associated protein 29 (BCR-associated protein 29) (Bap29)	BCAP29 BAP29	Homo sapiens (Human)	241	28,320	28.32	0	0.868385	4	AQNDVMEMK,SHGKDEEC(UniMod:4)VLEAENKK	0	1384	4225	6197	6756	8489	8378	8131	8637	6918	4751	5114	2836	0	0	0	0	0	0	0	0	0	0	0	0	0	0	0	0	0	0	0	0	0	0	0
Q9UHP3	Q9UHP3	UBP25_HUMAN	reviewed	Ubiquitin carboxyl-terminal hydrolase 25 (EC 3.4.19.12) (Deubiquitinating enzyme 25) (USP on chromosome 21) (Ubiquitin thioesterase 25) (Ubiquitin-specific-processing protease 25)	USP25 USP21	Homo sapiens (Human)	1055	122,218	122.218	0	0.938933	3	ETGITDEEQAISR,TVEQNVLQQSAAQK	0	0	0	0	0	0	0	0	0	0	0	0	0	0	0	0	0	0	0	0	0	0	0	0	0	0	0	0	0	0	1124	4430	5813	4941	3016	1305
Q9UHN6	Q9UHN6	TMEM2_HUMAN	reviewed	Transmembrane protein 2	TMEM2 KIAA1412	Homo sapiens (Human)	1383	154,374	154.374	0	0.547499	3	IVAIAVGDSAAK,YVGTGGIDQKPR	0	0	0	1306	1061	1589	7222	8615	11134	1686	1792	1352	1387	1570	1243	1127	1771	0	1164	1189	1043	945	1203	844	0	0	0	0	0	0	0	0	0	0	0	0
Q9UHK6	Q9UHK6	AMACR_HUMAN	reviewed	Alpha-methylacyl-CoA racemase (EC 5.1.99.4) (2-methylacyl-CoA racemase)	AMACR	Homo sapiens (Human)	382	42,387	42.387	0	0.946038	2	EEIYQLNSDK,LQLGPEILQR	0	0	0	0	0	0	0	0	0	0	0	0	0	0	0	0	0	0	0	0	0	0	0	0	0	0	0	0	0	0	0	0	0	0	0	0
Q9UHK0	Q9UHK0	NUFP1_HUMAN	reviewed	Nuclear fragile X mental retardation-interacting protein 1 (Nuclear FMRP-interacting protein 1)	NUFIP1	Homo sapiens (Human)	495	56,300	56.3	0	0.655896	3	GAVLTTTQYGK,NVILQC(UniMod:4)VR	902	3779	7338	9557	9723	9356	3745	3607	3972	0	0	0	0	0	0	0	0	0	0	0	0	0	0	0	0	0	0	0	0	0	0	0	0	0	0	0
Q9UHJ6	Q9UHJ6	SHPK_HUMAN	reviewed	Sedoheptulokinase (SHK) (EC 2.7.1.14) (Carbohydrate kinase-like protein)	SHPK CARKL	Homo sapiens (Human)	478	51,491	51.491	0	0.936576	7	DTHLTITPTVLGER,ISSSDLSLGHVTR	0	0	0	0	0	0	0	0	0	0	0	0	0	0	0	0	0	0	0	0	0	0	0	0	0	0	0	0	0	0	0	0	0	0	0	0
Q9UHI6	Q9UHI6	DDX20_HUMAN	reviewed	Probable ATP-dependent RNA helicase DDX20 (EC 3.6.4.13) (Component of gems 3) (DEAD box protein 20) (DEAD box protein DP 103) (Gemin-3)	DDX20 DP103 GEMIN3	Homo sapiens (Human)	824	92,241	92.241	0	0.811001	20	AAGFERPSPVQLK,VLISTDLTSR	13183	25311	47895	51416	40052	34882	27392	23805	19879	15949	14586	11378	10642	9005	6619	2435	3858	2586	2943	2281	2238	2685	0	0	0	1633	2772	2236	0	0	0	0	0	0	0	0
Q9UHG3	Q9UHG3	PCYOX_HUMAN	reviewed	Prenylcysteine oxidase 1 (EC 1.8.3.5) (Prenylcysteine lyase)	PCYOX1 KIAA0908 PCL1 UNQ597/PRO1183	Homo sapiens (Human)	505	56,640	56.64	0	0.650009	14	SDFYDIVLVATPLNR,TLLETLQK	280	1807	11965	16560	17594	21553	25913	29569	36576	39275	41356	36181	38482	34471	29387	39046	43836	40780	39903	37958	42836	43803	38279	51627	30815	32943	26326	17796	23505	18186	17117	22397	24026	21985	14089	3199
Q9UHD8	Q9UHD8	SEPT9_HUMAN	reviewed	Septin-9 (MLL septin-like fusion protein MSF-A) (MLL septin-like fusion protein) (Ovarian/Breast septin) (Ov/Br septin) (Septin D1)	SEPT9 KIAA0991 MSF	Homo sapiens (Human)	586	65,401	65.401	0	0.947165	43	LEPKPQPPVAEATPR,VVNIVPVIAK	0	0	0	0	0	0	0	0	3993	3869	5190	5033	19402	22489	28898	71687	214736	302409	449862	330841	265879	157713	79137	60307	35196	27410	13199	20428	27073	16851	4641	4143	2800	2195	3546	3186
Q9UHD2	Q9UHD2	TBK1_HUMAN	reviewed	Serine/threonine-protein kinase TBK1 (EC 2.7.11.1) (NF-kappa-B-activating kinase) (T2K) (TANK-binding kinase 1)	TBK1 NAK	Homo sapiens (Human)	729	83,642	83.642	0	0.522016	5	EPLNTIGLIYEK,VIGEDGQSVYK	502	806	1711	1770	842	2116	2294	2351	2679	6920	7419	6116	4147	2503	3577	4708	7737	6852	8832	9014	10504	9908	2545	3864	3112	3173	2766	5378	7807	6883	7096	8941	8294	7716	2991	3311
Q9UHD1	Q9UHD1	CHRD1_HUMAN	reviewed	Cysteine and histidine-rich domain-containing protein 1 (CHORD domain-containing protein 1) (CHORD-containing protein 1) (CHP-1) (Protein morgana)	CHORDC1 CHP1	Homo sapiens (Human)	332	37,490	37.49	0	0.951722	20	NSLPELSR,RPSPDEPMTNLELK	0	0	0	0	0	0	0	0	0	0	0	0	0	0	0	0	0	0	0	0	0	0	0	0	0	0	0	0	0	0	18239	34727	34441	33528	21232	9420
Q9UHB9	Q9UHB9	SRP68_HUMAN	reviewed	Signal recognition particle subunit SRP68 (SRP68) (Signal recognition particle 68 kDa protein)	SRP68	Homo sapiens (Human)	627	70,730	70.73	0	0.819513	32	LASAFTEEQAVLYNQR,VEEISPNIR	6036	13809	30564	37055	42776	44252	40557	37189	40725	38683	40008	33188	28391	27306	20419	24362	33613	23385	31857	24201	29037	27697	26550	37659	30191	35619	44458	34194	54539	69680	113419	156837	153369	79345	46897	27484
Q9UHB7	Q9UHB7	AFF4_HUMAN	reviewed	AF4/FMR2 family member 4 (ALL1-fused gene from chromosome 5q31 protein) (Protein AF-5q31) (Major CDK9 elongation factor-associated protein)	AFF4 AF5Q31 MCEF HSPC092	Homo sapiens (Human)	1163	127,459	127.459	0	0.69957	3	IDLNLLTR,WTPVGPAPSTSQSQK	0	4379	7691	9995	9251	0	9752	8209	8623	9012	9526	8060	7252	6352	5236	7580	8862	7854	12560	11607	18622	26160	28486	41953	32201	28893	16243	5825	5076	3547	2555	0	0	0	0	0
Q9UHB6	Q9UHB6	LIMA1_HUMAN	reviewed	LIM domain and actin-binding protein 1 (Epithelial protein lost in neoplasm)	LIMA1 EPLIN SREBP3 PP624	Homo sapiens (Human)	759	85,226	85.226	0	0.823644	17	SRPFTVAASFQSTSVK,VGVLAASMEAK	0	0	0	0	0	0	0	0	0	0	0	0	0	0	0	0	0	0	0	0	0	0	0	0	0	0	4748	2552	9402	9664	11201	15054	7765	17184	26582	40641
Q9UHB4	Q9UHB4	NDOR1_HUMAN	reviewed	NADPH-dependent diflavin oxidoreductase 1 (EC 1.18.1.-) (NADPH-dependent FMN and FAD-containing oxidoreductase) (Novel reductase 1)	NDOR1 NR1	Homo sapiens (Human)	597	66,763	66.763	0	0.947683	2	AFSIASSLLTHPSR,VTGPSHFQDVR	0	0	0	0	0	0	0	0	0	0	0	0	0	0	0	0	0	0	0	0	0	0	0	0	0	0	0	0	0	0	0	0	0	0	0	0
Q9UHA4	Q9UHA4	LTOR3_HUMAN	reviewed	Ragulator complex protein LAMTOR3 (Late endosomal/lysosomal adaptor and MAPK and MTOR activator 3) (MEK-binding partner 1) (Mp1) (Mitogen-activated protein kinase kinase 1-interacting protein 1) (Mitogen-activated protein kinase scaffold protein 1)	LAMTOR3 MAP2K1IP1 MAPKSP1 PRO2783	Homo sapiens (Human)	124	13,623	13.623	0	0.739147	2	ELAPLFEELR,VANDNAPEHALRPGFLSTFALATDQGSK	2453	3780	6775	12483	13914	16213	17780	18887	23405	26148	23436	19761	21366	15120	12625	14242	21248	18896	20062	15126	14322	11088	9208	12727	7492	13547	12660	7663	6867	5294	4713	5887	6171	5598	5648	4735
Q9UH99	Q9UH99	SUN2_HUMAN	reviewed	SUN domain-containing protein 2 (Protein unc-84 homolog B) (Rab5-interacting protein) (Rab5IP) (Sad1/unc-84 protein-like 2)	SUN2 FRIGG KIAA0668 RAB5IP UNC84B	Homo sapiens (Human)	717	80,311	80.311	0	0.689748	8	IGLADYALESGGASVISTR,IQEELSALR	4872	7041	16801	21641	20843	23387	23140	22526	19576	21708	19574	12941	13283	4080	3079	3505	3794	0	0	0	0	0	0	0	0	2773	2713	1644	703	0	0	0	0	0	0	0
Q9UH65	Q9UH65	SWP70_HUMAN	reviewed	Switch-associated protein 70 (SWAP-70)	SWAP70 KIAA0640 HSPC321	Homo sapiens (Human)	585	68,998	68.998	0	0.851563	15	LQTQVELQAR,TFEISASDK	180	2236	2318	0	0	0	0	0	0	0	0	0	0	0	0	0	0	0	0	0	0	0	0	0	0	0	0	0	0	0	0	0	0	0	0	0
Q9UH62	Q9UH62	ARMX3_HUMAN	reviewed	Armadillo repeat-containing X-linked protein 3 (ARM protein lost in epithelial cancers on chromosome X 3) (Protein ALEX3)	ARMCX3 ALEX3 BM-017 UNQ2517/PRO6007	Homo sapiens (Human)	379	42,501	42.501	0	0.592434	6	DLGGLPIVAK,LNSSVQLAGLR	0	0	0	0	2278	3203	5269	5759	7111	6980	6304	3224	3575	2759	0	1354	3056	2658	3050	2132	2696	2339	2199	3262	2801	2372	2593	0	0	0	0	1061	1105	1267	2929	400
Q9UH03	Q9UH03	SEPT3_HUMAN	reviewed	Neuronal-specific septin-3	SEPT3 SEP3	Homo sapiens (Human)	358	40,704	40.704	0	0.966695	7	STLVNTLFK,VVNIIPVIAK	0	0	0	0	0	0	0	0	0	0	0	0	0	0	0	1926	6386	9891	22359	30457	43640	67694	92605	118143	59282	24034	6740	2414	2169	1530	1047	701	1467	2737	4533	3948
Q9UGV2	Q9UGV2	NDRG3_HUMAN	reviewed	Protein NDRG3 (N-myc downstream-regulated gene 3 protein)	NDRG3	Homo sapiens (Human)	375	41,409	41.409	0	0.869196	13	DLEIERPILGQNDNK,LNPINTTLLK	481	824	1706	1710	2149	2738	2684	2942	3088	3210	3834	2986	2938	2254	1807	2659	2782	2119	2594	2341	1915	2458	1873	2397	1691	0	0	0	0	0	1003	1968	1687	1268	1591	1166
Q9UGR2	Q9UGR2	Z3H7B_HUMAN	reviewed	Zinc finger CCCH domain-containing protein 7B (Rotavirus 'X'-associated non-structural protein) (RoXaN)	ZC3H7B KIAA1031	Homo sapiens (Human)	993	111,578	111.578	0	0.470959	4	ALGLDSESIR,DLLFDPLGGVK	2250	4139	7952	10003	8911	9519	9006	7877	9125	10067	9025	7226	6116	4366	2265	1568	1065	0	0	0	0	0	0	0	0	0	0	0	0	0	0	0	0	0	0	0
Q9UGP8	Q9UGP8	SEC63_HUMAN	reviewed	Translocation protein SEC63 homolog	SEC63 SEC63L	Homo sapiens (Human)	760	87,997	87.997	0	0.851252	23	AYAALTDEESR,DATSRPTDNILIPQLIR	5888	13724	26410	36115	46717	59660	67676	79291	93785	93582	94391	84059	77521	58210	47212	55529	74256	47982	60171	51588	51320	44270	38644	48715	31678	30191	27838	18900	19788	16303	15001	16094	15945	14243	13565	11473
Q9UGP4	Q9UGP4	LIMD1_HUMAN	reviewed	LIM domain-containing protein 1	LIMD1	Homo sapiens (Human)	676	72,190	72.19	0	0.888327	9	AFYFVNGK,TPSVSAPLALSC(UniMod:4)PR	0	0	0	0	0	0	0	0	0	0	0	0	0	0	0	0	0	0	0	0	0	0	0	0	0	0	0	0	0	0	0	0	0	0	0	0
Q9UGM6	Q9UGM6	SYWM_HUMAN	reviewed	Tryptophan--tRNA ligase, mitochondrial (EC 6.1.1.2) ((Mt)TrpRS) (Tryptophanyl-tRNA synthetase) (TrpRS)	WARS2	Homo sapiens (Human)	360	40,147	40.147	0	0.832048	8	ITDSPEEIVQK,LAVADAVIEK	0	0	0	0	0	0	0	0	0	0	0	0	0	0	0	0	0	0	0	0	0	0	0	0	0	0	0	0	0	0	0	0	0	0	0	0
Q9UGK8	Q9UGK8	SRGEF_HUMAN	reviewed	Secretion-regulating guanine nucleotide exchange factor (Deafness locus-associated putative guanine nucleotide exchange factor) (DelGEF) (Guanine nucleotide exchange factor-related protein)	SERGEF DELGEF GNEFR	Homo sapiens (Human)	458	48,981	48.981	0	0.96363	3	HGQLANEAAFLPVPQK,LC(UniMod:4)PGQTLPLFFTAK	0	0	0	0	0	0	0	0	0	0	0	0	0	0	0	0	0	0	0	0	0	0	0	0	0	0	0	0	0	0	0	0	0	0	0	0
Q9UGJ1	Q9UGJ1	GCP4_HUMAN	reviewed	Gamma-tubulin complex component 4 (GCP-4) (hGCP4) (Gamma-ring complex protein 76 kDa) (h76p) (hGrip76)	TUBGCP4 76P GCP4	Homo sapiens (Human)	667	76,089	76.089	0	0.694176	7	LIEEENMLAPSLK,VEILPSYIPVR	2322	5551	9015	11756	12008	15127	15386	14953	17581	19522	21124	19826	17620	4550	12062	11269	11830	7923	8821	8485	6038	5850	3326	4842	0	2181	2718	2292	0	2073	221	1710	1189	0	0	0
Q9UGI8	Q9UGI8	TES_HUMAN	reviewed	Testin (TESS)	TES	Homo sapiens (Human)	421	47,996	47.996	0	0.915844	26	EGDPAIYAER,STPAAVGAMEDK	2017	3193	5295	0	0	10265	13194	14169	18974	18076	20223	19702	17645	15831	14004	15128	22837	16863	19712	17990	19560	16725	16511	18135	12521	12601	10918	8110	9167	7640	6049	6131	1625	4861	2034	1839
Q9UGC7	Q9UGC7	RF1ML_HUMAN	reviewed	Peptide chain release factor 1-like, mitochondrial (Mitochondrial translational release factor 1-like) (mtRF1a)	MTRF1L MTRF1A	Homo sapiens (Human)	380	43,600	43.6	0	0.968729	3	IVHLPTGVVSEC(UniMod:4)QQER,WHFETLEYFPSELGGLR	0	0	0	0	0	0	0	0	0	0	0	0	0	0	0	0	0	0	0	0	0	0	0	0	0	0	0	0	0	0	0	0	0	0	0	0
Q9UG63	Q9UG63	ABCF2_HUMAN	reviewed	ATP-binding cassette sub-family F member 2 (Iron-inhibited ABC transporter 2)	ABCF2 HUSSY-18	Homo sapiens (Human)	623	71,290	71.29	0	0.344748	4	LLTGELLPTDGMIR,VALVGPNGAGK	863	3846	7787	10745	9790	9317	7902	9221	9326	9464	8370	8147	7788	2377	2375	2801	3858	0	3081	3006	2879	3407	2973	3713	3350	3491	3268	2797	3516	2986	2617	0	0	0	0	2939
Q9UFW8	Q9UFW8	CGBP1_HUMAN	reviewed	CGG triplet repeat-binding protein 1 (CGG-binding protein 1) (20 kDa CGG-binding protein) (p20-CGGBP DNA-binding protein)	CGGBP1 CGGBP	Homo sapiens (Human)	167	18,820	18.82	0	0.717297	7	FVVTAPPAR,TALYVTPLDR	0	0	0	0	0	0	0	0	0	0	0	0	0	0	0	0	0	0	0	0	0	0	0	0	0	0	0	0	0	0	0	0	0	0	0	0
Q9UFN0	Q9UFN0	NPS3A_HUMAN	reviewed	Protein NipSnap homolog 3A (NipSnap3A) (Protein NipSnap homolog 4) (NipSnap4) (Target for Salmonella secreted protein C) (TassC)	NIPSNAP3A NIPSNAP4 HSPC299	Homo sapiens (Human)	247	28,467	28.467	0	0.938742	10	LVGVFHTEYGALNR,MNEFLENFEK	0	0	0	0	0	0	0	0	0	0	0	0	0	0	0	0	0	0	0	0	0	0	0	0	0	0	0	0	0	0	0	0	0	0	0	0
Q9UFG5	Q9UFG5	CS025_HUMAN	reviewed	UPF0449 protein C19orf25	C19orf25	Homo sapiens (Human)	118	12,878	12.878	0	0.884132	3	GAPAEDPVFTILAPEDPPVPFR,LQQAGNVLR	4443	10902	30722	36621	36344	44196	43641	46987	49413	43105	44368	33664	28418	26018	21319	26363	28127	13528	18930	18167	19719	17329	5398	21715	11458	11165	9622	0	0	0	0	0	0	0	0	0
Q9UFF9	Q9UFF9	CNOT8_HUMAN	reviewed	CCR4-NOT transcription complex subunit 8 (EC 3.1.13.4) (CAF1-like protein) (CALIFp) (CAF2) (CCR4-associated factor 8) (Caf1b)	CNOT8 CALIF POP2	Homo sapiens (Human)	292	33,540	33.54	0	0.550789	3	GGLQEVADQLDLQR,LYGLGTGVAQK	1005	1997	2868	4687	4293	0	13199	25546	19490	15075	10971	15924	14274	0	0	3958	4339	3363	4762	3026	3873	3202	2659	3087	0	0	0	0	0	0	0	0	0	0	0	0
Q9UFC0	Q9UFC0	LRWD1_HUMAN	reviewed	Leucine-rich repeat and WD repeat-containing protein 1 (Centromere protein 33) (CENP-33) (Origin recognition complex-associated protein) (ORC-associated protein) (ORCA)	LRWD1 CENP-33 ORCA	Homo sapiens (Human)	647	70,861	70.861	0	0.624606	10	RVDGLAFVNEDIVASK,VSFLLPTLR	2630	4344	9758	12327	13273	15004	15430	13600	18020	18067	19762	15666	14987	12202	11051	14603	21121	19435	9628	17510	15109	14107	11600	15149	11289	12121	12175	7122	10464	8247	8239	9971	9689	9732	10466	13542
Q9UEY8	Q9UEY8	ADDG_HUMAN	reviewed	Gamma-adducin (Adducin-like protein 70)	ADD3 ADDL	Homo sapiens (Human)	706	79,155	79.155	0	0.69673	16	INENDPEYIR,TLDNLGYR	602	1125	1874	4248	4447	2152	2394	0	0	0	0	2095	2016	2457	0	2413	7463	8372	15324	20370	28186	25561	21716	20675	13942	12012	10784	8850	10619	10921	9289	11726	3913	3877	0	0
Q9UEW8	Q9UEW8	STK39_HUMAN	reviewed	STE20/SPS1-related proline-alanine-rich protein kinase (Ste-20-related kinase) (EC 2.7.11.1) (DCHT) (Serine/threonine-protein kinase 39)	STK39 SPAK	Homo sapiens (Human)	545	59,474	59.474	0	0.822757	6	EASSC(UniMod:4)AVNLVLR,LASGC(UniMod:4)DGSEIPDEVK	0	0	0	1871	3981	4833	4586	5856	7326	4021	4097	3841	1668	0	0	2630	3697	1404	3373	2674	3494	3157	1384	4099	863	3013	1908	1928	2548	1447	1000	0	0	982	1564	1084
Q9UEU0	Q9UEU0	VTI1B_HUMAN	reviewed	Vesicle transport through interaction with t-SNAREs homolog 1B (Vesicle transport v-SNARE protein Vti1-like 1) (Vti1-rp1)	VTI1B VTI1 VTI1L VTI1L1 VTI2	Homo sapiens (Human)	232	26,688	26.688	0	0.775578	6	GLHEDLQGVPER,STPLTATPGGR	1142	1951	3668	5230	18754	21438	18568	24425	25846	24659	21013	18218	17149	4408	11219	13340	14344	10117	11090	11259	3630	3332	2835	0	0	0	0	0	0	0	0	0	0	0	0	0
Q9UET6	Q9UET6	TRM7_HUMAN	reviewed	Putative tRNA (cytidine(32)/guanosine(34)-2'-O)-methyltransferase (EC 2.1.1.205) (2'-O-ribose RNA methyltransferase TRM7 homolog) (Protein ftsJ homolog 1)	FTSJ1 JM23	Homo sapiens (Human)	329	36,079	36.079	0	0.84118	2	EIRPQDC(UniMod:4)PISR,LLQLDKEFQLFQGVTR	0	1391	5672	7044	6357	8061	4532	5702	6166	1835	3407	2314	2274	0	1406	1632	2317	0	0	0	0	0	0	0	0	0	0	0	0	0	0	0	0	0	0	0
Q9UER7	Q9UER7	DAXX_HUMAN	reviewed	Death domain-associated protein 6 (Daxx) (hDaxx) (ETS1-associated protein 1) (EAP1) (Fas death domain-associated protein)	DAXX BING2 DAP6	Homo sapiens (Human)	740	81,373	81.373	0	0.598182	5	LINKPGPDTFPDYGDVLR,VDSPSHGLVTSSLC(UniMod:4)IPSPAR	0	0	0	3598	3869	4457	3480	4048	5746	6262	10842	10406	10194	8356	5415	0	0	0	0	3117	3842	4466	7057	11964	8822	5261	11138	8396	10239	11656	12578	16281	24326	18378	16314	12694
Q9UEE9	Q9UEE9	CFDP1_HUMAN	reviewed	Craniofacial development protein 1 (Bucentaur)	CFDP1 BCNT CENP-29	Homo sapiens (Human)	299	33,593	33.593	0	0.979339	7	EKPQANVPSALPSLPAGSGLK,VFDFAGEEVR	0	0	0	0	0	0	0	0	0	0	0	0	0	0	0	0	0	0	0	0	0	0	0	0	0	0	0	0	0	0	0	0	0	0	10432	17002
Q9UDY8	Q9UDY8	MALT1_HUMAN	reviewed	Mucosa-associated lymphoid tissue lymphoma translocation protein 1 (EC 3.4.22.-) (MALT lymphoma-associated translocation) (Paracaspase)	MALT1 MLT	Homo sapiens (Human)	824	92,272	92.272	0	0.743898	6	GTPEETGSYLVSK,VLEPEGSPSLC(UniMod:4)LLK	0	0	0	0	0	0	1710	480	1772	262	0	1889	542	1432	0	0	0	0	0	0	0	0	0	0	0	0	743	160	340	160	240	280	0	0	0	0
Q9UDY4	Q9UDY4	DNJB4_HUMAN	reviewed	DnaJ homolog subfamily B member 4 (Heat shock 40 kDa protein 1 homolog) (HSP40 homolog) (Heat shock protein 40 homolog) (Human liver DnaJ-like protein)	DNAJB4 DNAJW HLJ1	Homo sapiens (Human)	337	37,807	37.807	0	0.804897	4	EALC(UniMod:4)GC(UniMod:4)SINVPTLDGR,IIGYGLPFPK	0	0	0	0	0	0	0	0	0	0	0	0	0	0	0	0	0	0	0	0	0	0	0	0	0	0	0	0	0	0	0	0	0	0	0	0
Q9UDY2	Q9UDY2	ZO2_HUMAN	reviewed	Tight junction protein ZO-2 (Tight junction protein 2) (Zona occludens protein 2) (Zonula occludens protein 2)	TJP2 X104 ZO2	Homo sapiens (Human)	1190	133,958	133.958	0	0.724293	22	ETPQSLAFTR,TFLRPSPEDEAIYGPNTK	0	0	0	0	0	0	0	0	0	0	0	0	0	0	0	0	0	0	5725	14525	18579	19361	20509	30578	25185	24154	20093	11425	7768	3823	7832	8907	14138	16958	14642	9255
Q9UDX5	Q9UDX5	MTFP1_HUMAN	reviewed	Mitochondrial fission process protein 1 (Mitochondrial 18 kDa protein) (MTP18)	MTFP1 MTP18 HSPC242 My022	Homo sapiens (Human)	166	18,010	18.01	0	0.808934	5	SVDFLLDSSLR,YLGYANEVGEAFR	0	2272	5303	11348	13723	15942	17294	16812	21757	21411	22216	22276	22100	19523	17339	21879	28988	22997	27424	21913	22967	22937	22874	25075	16259	18024	16251	10124	12437	10796	9220	10770	4374	9313	9285	8277
Q9UDW1	Q9UDW1	QCR9_HUMAN	reviewed	Cytochrome b-c1 complex subunit 9 (Complex III subunit 9) (Complex III subunit X) (Cytochrome c1 non-heme 7 kDa protein) (Ubiquinol-cytochrome c reductase complex 7.2 kDa protein)	UQCR10 UCRC HSPC119	Homo sapiens (Human)	63	7,308	7.308	0	0.990538	2	AFDQGADAIYDHINEGK,LYSLLFR	27723	52456	108962	154608	161542	193555	204543	218683	251498	233085	224145	202204	176210	142197	111258	130761	145504	115805	121090	93278	93132	83707	70904	99549	62953	61138	55830	29783	41322	33203	29728	31338	33419	28318	30905	27379
Q9UDT6	Q9UDT6	CLIP2_HUMAN	reviewed	CAP-Gly domain-containing linker protein 2 (Cytoplasmic linker protein 115) (CLIP-115) (Cytoplasmic linker protein 2) (Williams-Beuren syndrome chromosomal region 3 protein) (Williams-Beuren syndrome chromosomal region 4 protein)	CLIP2 CYLN2 KIAA0291 WBSCR3 WBSCR4 WSCR4	Homo sapiens (Human)	1046	115,837	115.837	0	0.595134	2	LQEAQEELAGLQR,QSSGPSSSPAAAAAPEKPGPK	0	0	0	0	0	0	0	0	0	0	0	0	0	0	0	0	3841	3074	3374	0	0	0	0	0	0	0	0	0	0	0	0	0	0	0	0	0
Q9UDR5	Q9UDR5	AASS_HUMAN	reviewed	Alpha-aminoadipic semialdehyde synthase, mitochondrial (LKR/SDH) [Includes: Lysine ketoglutarate reductase (LKR) (LOR) (EC 1.5.1.8); Saccharopine dehydrogenase (SDH) (EC 1.5.1.9)]	AASS	Homo sapiens (Human)	926	102,132	102.132	0	0.959217	31	EIYGPILER,TVGLPTAMAAK	1703	3537	5837	8541	14037	16190	18584	16451	20648	20929	22762	19622	9549	13924	12306	15281	12778	10552	18751	16104	11800	7609	6705	15660	15169	14191	8449	10143	15128	11567	11882	8919	30784	89017	210760	190864
Q9UBX3	Q9UBX3	DIC_HUMAN	reviewed	Mitochondrial dicarboxylate carrier (Solute carrier family 25 member 10)	SLC25A10 DIC	Homo sapiens (Human)	287	31,282	31.282	0	0.731577	12	NYAHALDGLYR,VLLGSVSGLAGGFVGTPADLVNVR	11558	22014	42490	55186	53491	60482	62178	66200	66435	68974	73129	66053	55862	45290	40697	46364	57623	48070	53049	39791	40786	39000	36108	53330	20214	19118	17333	12756	21985	16154	10238	13117	18615	6226	7898	8871
Q9UBW8	Q9UBW8	CSN7A_HUMAN	reviewed	COP9 signalosome complex subunit 7a (SGN7a) (Signalosome subunit 7a) (Dermal papilla-derived protein 10) (JAB1-containing signalosome subunit 7a)	COPS7A CSN7A DERP10	Homo sapiens (Human)	275	30,277	30.277	0	0.939267	14	LEVDYSIGR,NLPPLTEAQK	0	0	0	0	0	0	5809	6710	5625	5931	6256	0	2009	4847	4323	12213	13025	14861	7571	12958	14448	13505	13075	16213	15261	17926	22503	21494	36181	48222	47675	45397	66648	111668	208078	218505
Q9UBW7	Q9UBW7	ZMYM2_HUMAN	reviewed	Zinc finger MYM-type protein 2 (Fused in myeloproliferative disorders protein) (Rearranged in atypical myeloproliferative disorder protein) (Zinc finger protein 198)	ZMYM2 FIM RAMP ZNF198	Homo sapiens (Human)	1377	154,911	154.911	0	0.73449	12	LSFGTVFR,TNDVDFSTSSFSR	1883	4490	8327	10552	11072	11551	12736	12213	14442	13789	13227	12378	11890	12244	11057	15460	22405	19836	21160	13607	11472	9588	6118	6423	2448	1567	2005	962	0	0	0	0	0	0	0	0
Q9UBV8	Q9UBV8	PEF1_HUMAN	reviewed	Peflin (PEF protein with a long N-terminal hydrophobic domain) (Penta-EF hand domain-containing protein 1)	PEF1 ABP32 UNQ1845/PRO3573	Homo sapiens (Human)	284	30,381	30.381	0	0.740973	8	LSFEDFVTMTASR,SANPAMQLDR	0	0	0	0	0	0	0	0	0	0	0	0	0	0	0	0	0	0	0	0	0	0	0	0	0	0	0	0	0	0	0	0	0	0	0	0
Q9UBV2	Q9UBV2	SE1L1_HUMAN	reviewed	Protein sel-1 homolog 1 (Suppressor of lin-12-like protein 1) (Sel-1L)	SEL1L TSA305 UNQ128/PRO1063	Homo sapiens (Human)	794	88,755	88.755	0	0.537674	4	LVANHVASDISLTGGSVVQR,VSYALLFGDYLPQNIQAAR	0	1143	2632	10828	11565	13467	11726	12357	17759	13341	17367	15209	15107	12138	12694	9402	12537	10438	10359	11218	10267	8971	9781	15871	7666	8551	10250	4542	7516	5618	4836	2983	2819	2574	0	1244
Q9UBU8	Q9UBU8	MO4L1_HUMAN	reviewed	Mortality factor 4-like protein 1 (MORF-related gene 15 protein) (Protein MSL3-1) (Transcription factor-like protein MRG15)	MORF4L1 MRG15 FWP006 HSPC008 HSPC061 PP368	Homo sapiens (Human)	362	41,474	41.474	0	0.764872	3	NSATLFSASDYEVAPPEYHR,VLC(UniMod:4)FHGPLLYEAK	0	0	0	0	0	0	0	0	0	0	0	0	0	0	0	0	4156	3645	10177	10080	11500	8589	3630	3628	0	0	0	0	0	0	0	0	0	0	0	0
Q9UBT2	Q9UBT2	SAE2_HUMAN	reviewed	SUMO-activating enzyme subunit 2 (EC 6.3.2.-) (Anthracycline-associated resistance ARX) (Ubiquitin-like 1-activating enzyme E1B) (Ubiquitin-like modifier-activating enzyme 2)	UBA2 SAE2 UBLE1B HRIHFB2115	Homo sapiens (Human)	640	71,224	71.224	0	0.939443	43	ELAEAVAGGR,VTVLTLQDK	0	0	0	0	0	0	0	0	0	0	0	0	0	0	0	0	0	0	0	0	0	0	0	0	0	0	0	0	0	0	0	0	3183	3215	3678	13898
Q9UBS8	Q9UBS8	RNF14_HUMAN	reviewed	E3 ubiquitin-protein ligase RNF14 (EC 2.3.2.-) (Androgen receptor-associated protein 54) (HFB30) (RING finger protein 14) (Triad2 protein)	RNF14 ARA54 HRIHFB2038	Homo sapiens (Human)	474	53,837	53.837	0	0.967065	8	ELVEAELFAR,IYLDLPQNFK	0	0	0	0	0	0	0	0	0	0	0	0	0	0	0	0	0	0	0	0	0	0	0	0	0	0	0	0	0	0	0	0	0	0	0	0
Q9UBS4	Q9UBS4	DJB11_HUMAN	reviewed	DnaJ homolog subfamily B member 11 (APOBEC1-binding protein 2) (ABBP-2) (DnaJ protein homolog 9) (ER-associated DNAJ) (ER-associated Hsp40 co-chaperone) (Endoplasmic reticulum DNA J domain-containing protein 3) (ER-resident protein ERdj3) (ERdj3) (ERj3p) (HEDJ) (Human DnaJ protein 9) (hDj-9) (PWP1-interacting protein 4)	DNAJB11 EDJ ERJ3 HDJ9 PSEC0121 UNQ537/PRO1080	Homo sapiens (Human)	358	40,514	40.514	0	0.846779	12	KGEGLPNFDNNNIK,TLEVEIEPGVR	0	1388	4684	6725	22559	25162	21574	20944	23938	26850	24363	23099	19849	16933	13692	16861	21775	16889	19328	17258	12420	12322	12153	22996	19659	17796	21113	13863	17955	13173	12642	17711	17084	16913	21814	23646
Q9UBR2	Q9UBR2	CATZ_HUMAN	reviewed	Cathepsin Z (EC 3.4.18.1) (Cathepsin P) (Cathepsin X)	CTSZ	Homo sapiens (Human)	303	33,868	33.868	0	0.875664	7	NVDGVNYASITR,VGDYGSLSGR	0	0	0	0	0	0	0	0	0	0	0	0	0	0	0	0	0	0	0	0	0	0	0	0	0	0	0	0	0	9712	10616	10349	13522	0	10269	404
Q9UBQ7	Q9UBQ7	GRHPR_HUMAN	reviewed	Glyoxylate reductase/hydroxypyruvate reductase (EC 1.1.1.79) (EC 1.1.1.81)	GRHPR GLXR MSTP035	Homo sapiens (Human)	328	35,668	35.668	0	0.895751	18	GEPMPSELKL,ILDAAGANLK	0	0	0	0	0	0	0	0	0	0	0	0	0	0	0	0	0	0	0	0	0	0	0	0	0	0	0	0	0	0	0	0	0	0	0	0
Q9UBQ5	Q9UBQ5	EIF3K_HUMAN	reviewed	Eukaryotic translation initiation factor 3 subunit K (eIF3k) (Eukaryotic translation initiation factor 3 subunit 12) (Muscle-specific gene M9 protein) (PLAC-24) (eIF-3 p25) (eIF-3 p28)	EIF3K EIF3S12 ARG134 HSPC029 MSTP001 PTD001	Homo sapiens (Human)	218	25,060	25.06	0	0.951893	12	ENAYDLEANLAVLK,YNPENLATLER	2275	5611	12399	13231	15163	21543	21204	22474	23860	25861	29027	30314	35948	35362	34956	53041	120447	268652	762836	860314	724991	361516	162036	103642	50238	38119	33515	22037	27107	22570	18890	21529	23914	24593	23971	25405
Q9UBQ0	Q9UBQ0	VPS29_HUMAN	reviewed	Vacuolar protein sorting-associated protein 29 (hVPS29) (PEP11 homolog) (Vesicle protein sorting 29)	VPS29 DC15 DC7 MDS007	Homo sapiens (Human)	182	20,506	20.506	0	0.939441	10	GDFDENLNYPEQK,IQHILC(UniMod:4)TGNLC(UniMod:4)TK	0	0	0	0	0	2831	2335	2772	3102	0	0	0	0	0	0	0	0	0	0	0	0	0	0	0	0	0	0	0	0	0	6879	12155	19210	14267	11064	12669
Q9UBP6	Q9UBP6	TRMB_HUMAN	reviewed	tRNA (guanine-N(7)-)-methyltransferase (EC 2.1.1.33) (Methyltransferase-like protein 1) (tRNA (guanine(46)-N(7))-methyltransferase) (tRNA(m7G46)-methyltransferase)	METTL1 C12orf1	Homo sapiens (Human)	276	31,471	31.471	0	0.844415	9	AAPAGGFQNIAC(UniMod:4)LR,IISPTLLAEYAYVLR	0	0	0	0	0	0	0	0	0	0	0	0	0	0	0	0	0	0	0	0	0	0	0	0	0	0	0	0	0	0	0	0	0	0	0	0
Q9UBP0	Q9UBP0	SPAST_HUMAN	reviewed	Spastin (EC 3.6.4.3) (Spastic paraplegia 4 protein)	SPAST ADPSP FSP2 KIAA1083 SPG4	Homo sapiens (Human)	616	67,197	67.197	0	0.367618	3	FDDIAGQDLAK,GLLLFGPPGNGK	0	0	0	0	0	0	0	0	0	0	0	0	0	0	0	0	0	0	0	0	0	0	0	0	0	0	0	0	0	0	0	0	0	0	0	0
Q9UBN7	Q9UBN7	HDAC6_HUMAN	reviewed	Histone deacetylase 6 (HD6) (EC 3.5.1.98)	HDAC6 KIAA0901 JM21	Homo sapiens (Human)	1215	131,419	131.419	0	0.871189	8	LEELGLAGR,LVDAVLGAEIR	0	0	0	0	0	0	0	0	0	0	0	0	0	0	0	0	0	0	0	0	0	0	0	0	0	0	0	0	0	0	5384	16945	17698	23073	40435	52669
Q9UBM7	Q9UBM7	DHCR7_HUMAN	reviewed	7-dehydrocholesterol reductase (7-DHC reductase) (EC 1.3.1.21) (Putative sterol reductase SR-2) (Sterol Delta(7)-reductase)	DHCR7 D7SR	Homo sapiens (Human)	475	54,489	54.489	0	0.945205	7	SLDGVTNDR,YTAAVPYR	16119	30589	52418	70096	83036	102089	113203	126462	132628	127010	115934	103139	89409	71710	56791	65077	77656	40279	47326	34016	38347	50158	36445	45785	35631	34967	30241	21383	15900	20369	16083	19071	19300	12464	13371	12222
Q9UBL3	Q9UBL3	ASH2L_HUMAN	reviewed	Set1/Ash2 histone methyltransferase complex subunit ASH2 (ASH2-like protein)	ASH2L ASH2L1	Homo sapiens (Human)	628	68,723	68.723	0	0.646823	8	SDPLFSAQR,SYLYFEEK	5350	11106	23876	33878	38733	42372	39058	35269	35138	33001	28923	29297	12740	9918	0	0	11834	9885	10248	8688	8941	0	0	0	0	0	0	0	0	0	0	0	0	0	0	0
Q9UBK9	Q9UBK9	UXT_HUMAN	reviewed	Protein UXT (Androgen receptor trapped clone 27 protein) (ART-27) (Ubiquitously expressed transcript protein)	UXT HSPC024	Homo sapiens (Human)	157	18,246	18.246	0	0.676889	2	SSLLTELSNSLTK,YETFISDVLQR	0	0	3061	4441	4792	10108	11189	12798	6629	7203	16967	17932	17757	7850	12804	14496	21611	13061	12768	12595	10667	9556	8127	10870	6335	4874	4937	4435	5886	3818	0	0	0	0	0	0
Q9UBK8	Q9UBK8	MTRR_HUMAN	reviewed	Methionine synthase reductase (MSR) (EC 1.16.1.8)	MTRR	Homo sapiens (Human)	725	80,410	80.41	0	0.977667	7	AVQLTTNDAIK,EIQNQTLPVDFFAHLR	0	0	0	0	0	0	0	0	0	0	0	0	0	0	0	0	0	0	0	0	0	0	0	0	0	0	0	0	0	0	0	0	0	0	0	0
Q9UBI6	Q9UBI6	GBG12_HUMAN	reviewed	Guanine nucleotide-binding protein G(I)/G(S)/G(O) subunit gamma-12	GNG12	Homo sapiens (Human)	72	8,006	8.006	0	0.863354	4	ASADLMSYC(UniMod:4)EEHAR,SDPLLIGIPTSENPFK	0	0	4300	6501	3858	11123	10876	12470	17026	16379	20335	17755	17305	12977	11086	15794	19739	15409	19048	11872	13621	11733	12545	18738	8768	7790	7267	3824	4858	4250	0	0	0	0	0	0
Q9UBI1	Q9UBI1	COMD3_HUMAN	reviewed	COMM domain-containing protein 3 (Protein Bup) (Protein PIL)	COMMD3 BUP C10orf8	Homo sapiens (Human)	195	22,151	22.151	0	0.643649	5	NSLEILLGSIGR,SFDSNAFTLLLR	0	621	1404	1745	1202	3920	3653	5710	5500	6201	2151	2012	1850	1786	1749	2511	1770	2269	2314	2048	3711	4312	4606	7126	3901	5447	4448	3439	5543	6078	11023	21345	25940	19155	18631	15103
Q9UBF8	Q9UBF8	PI4KB_HUMAN	reviewed	Phosphatidylinositol 4-kinase beta (PI4K-beta) (PI4Kbeta) (PtdIns 4-kinase beta) (EC 2.7.1.67) (NPIK) (PI4K92)	PI4KB PIK4CB	Homo sapiens (Human)	816	91,379	91.379	0	0.603299	11	NLGFETSAFK,VPHTQAVVLNSK	0	0	0	0	0	0	0	0	0	0	0	0	0	0	0	0	0	0	0	0	0	0	0	0	0	0	0	0	0	0	0	12803	19546	15458	13575	10496
Q9UBF6	Q9UBF6	RBX2_HUMAN	reviewed	RING-box protein 2 (Rbx2) (CKII beta-binding protein 1) (CKBBP1) (RING finger protein 7) (Regulator of cullins 2) (Sensitive to apoptosis gene protein)	RNF7 RBX2 ROC2 SAG	Homo sapiens (Human)	113	12,683	12.683	0	0.957339	2	C(UniMod:4)PLC(UniMod:4)QQDWVVQR,VQVMDAC(UniMod:4)LR	0	0	0	0	0	0	0	0	0	0	0	0	0	0	0	0	0	0	0	0	0	0	0	0	0	0	0	0	0	0	0	0	0	0	0	0
Q9UBF2	Q9UBF2	COPG2_HUMAN	reviewed	Coatomer subunit gamma-2 (Gamma-2-coat protein) (Gamma-2-COP)	COPG2	Homo sapiens (Human)	871	97,622	97.622	0	0.752687	25	GGYDLLVR,VVLENEAVR	6800	12235	23866	32132	36140	46677	48245	52621	59125	53255	52994	47367	46580	41664	33420	41282	51200	38465	47129	43301	51140	56262	56513	90554	85622	89925	73101	35942	27423	18602	13188	14035	14681	13633	11242	9655
Q9UBE0	Q9UBE0	SAE1_HUMAN	reviewed	SUMO-activating enzyme subunit 1 (Ubiquitin-like 1-activating enzyme E1A) [Cleaved into: SUMO-activating enzyme subunit 1, N-terminally processed]	SAE1 AOS1 SUA1 UBLE1A	Homo sapiens (Human)	346	38,450	38.45	0	0.965201	36	GLTMLDHEQVTPEDPGAQFLIR,NLILAGVK	0	0	0	0	5436	6605	5023	0	0	0	0	0	0	0	0	0	0	0	0	0	0	0	2743	3533	2748	0	0	0	0	0	0	0	6935	864	3923	9738
Q9UBD5	Q9UBD5	ORC3_HUMAN	reviewed	Origin recognition complex subunit 3 (Origin recognition complex subunit Latheo)	ORC3 LATHEO ORC3L	Homo sapiens (Human)	711	82,254	82.254	0	0.579891	6	AVSELELLGFIKPTK,QVALLTNER	845	3591	7286	9426	8536	8688	10190	9723	11868	7061	13236	11028	9895	8100	7369	8249	9606	8983	9411	7771	9617	9289	8198	10823	7115	7774	7017	4733	3226	5527	5046	6213	5941	6454	7445	8875
Q9UBC2	Q9UBC2	EP15R_HUMAN	reviewed	Epidermal growth factor receptor substrate 15-like 1 (Eps15-related protein) (Eps15R)	EPS15L1 EPS15R	Homo sapiens (Human)	864	94,255	94.255	0	0.882584	33	SGLSDIILGK,VQLETIIK	0	0	0	0	1185	1427	781	0	0	1274	1304	904	1244	3921	5061	12253	33076	50971	80573	65743	60129	41842	27456	20613	10976	6466	5125	3506	986	0	280	1929	2071	2389	4551	4914
Q9UBB9	Q9UBB9	TFP11_HUMAN	reviewed	Tuftelin-interacting protein 11 (Septin and tuftelin-interacting protein 1) (STIP-1)	TFIP11 STIP HSPC006	Homo sapiens (Human)	837	96,820	96.82	0	0.634643	11	AEEHNIVFMPVIGK,LEPLYSPIR	1587	2982	11052	12696	14146	17550	17093	18964	20720	16326	19946	15453	14438	11619	9062	10171	13428	3677	12745	2412	9663	9813	4796	2493	8730	7584	8135	0	0	0	0	0	0	0	0	0
Q9UBB6	Q9UBB6	NCDN_HUMAN	reviewed	Neurochondrin	NCDN KIAA0607	Homo sapiens (Human)	729	78,864	78.864	0	0.643859	9	IFDAVGFTFPNR,LLSTSPALQGTPASR	0	0	0	0	5181	11907	11371	13038	14986	15391	16087	14041	13926	10147	8788	10531	16277	13705	16750	15762	18106	18928	17934	23824	15753	16708	13858	13638	59368	26216	17581	10790	8512	1938	1909	1712
Q9UBB5	Q9UBB5	MBD2_HUMAN	reviewed	Methyl-CpG-binding domain protein 2 (Demethylase) (DMTase) (Methyl-CpG-binding protein MBD2)	MBD2	Homo sapiens (Human)	411	43,255	43.255	0	0.417732	2	AFIVTDEDIR,LQGLSASDVTEQIIK	0	0	0	0	0	0	0	0	0	0	0	0	0	4006	3965	7977	11459	7812	7781	0	5734	6413	7878	10492	6762	5089	4633	0	0	0	0	0	0	0	0	0
Q9UBB4	Q9UBB4	ATX10_HUMAN	reviewed	Ataxin-10 (Brain protein E46 homolog) (Spinocerebellar ataxia type 10 protein)	ATXN10 SCA10	Homo sapiens (Human)	475	53,489	53.489	0	0.767872	21	LASEEPPDDEEALATIR,LSGVMVPAPIQDLEALR	0	1909	6543	7059	10243	13072	13763	11197	17185	21792	17945	18662	12392	13740	15813	12205	18535	16761	19696	16448	21741	17811	15669	23435	15471	16720	18764	13519	17043	11840	10143	8881	14820	9358	14584	14935
Q9P2Y5	Q9P2Y5	UVRAG_HUMAN	reviewed	UV radiation resistance-associated gene protein (p63)	UVRAG	Homo sapiens (Human)	699	78,151	78.151	0	0.933607	3	ILVLQNELER,IYALNENVSSFR	0	0	0	0	0	0	0	0	0	0	0	0	0	0	0	0	0	0	0	0	0	0	0	0	0	0	0	0	0	0	4060	14539	15241	11850	0	0
Q9P2X3	Q9P2X3	IMPCT_HUMAN	reviewed	Protein IMPACT (Imprinted and ancient gene protein homolog)	IMPACT	Homo sapiens (Human)	320	36,476	36.476	0	0.891318	5	ALDFDISETR,STFQAHLAPVVC(UniMod:4)PK	0	0	0	0	0	0	0	0	0	0	0	0	0	0	0	0	0	0	0	0	0	0	0	0	0	0	0	0	0	0	0	0	0	0	0	0
Q9P2X0	Q9P2X0	DPM3_HUMAN	reviewed	Dolichol-phosphate mannosyltransferase subunit 3 (Dolichol-phosphate mannose synthase subunit 3) (DPM synthase subunit 3) (Dolichyl-phosphate beta-D-mannosyltransferase subunit 3) (Mannose-P-dolichol synthase subunit 3) (MPD synthase subunit 3) (Prostin-1)	DPM3	Homo sapiens (Human)	92	10,094	10.094	0	0.929221	2	ELQSQIQEAR,VATFHDC(UniMod:4)EDAAR	1749	4035	7284	9333	11675	16786	20707	24438	31009	30426	31116	29310	31687	31450	25520	30653	45195	32346	41116	35171	36003	32127	27649	33855	25950	23264	20487	14259	12887	11527	8647	9674	10548	9210	8269	7996
Q9P2W9	Q9P2W9	STX18_HUMAN	reviewed	Syntaxin-18 (Cell growth-inhibiting gene 9 protein)	STX18 GIG9	Homo sapiens (Human)	335	38,674	38.674	0	0.966787	2	ALGVAVGGGVDGSRDELFR,TC(UniMod:4)SEAIQQLR	2812	4870	11278	13506	13301	14608	15422	15144	14725	13283	11674	11052	10331	7543	6040	6499	7872	4590	6618	5105	4468	3336	0	0	0	0	0	0	0	0	0	0	0	0	0	0
Q9P2W1	Q9P2W1	HOP2_HUMAN	reviewed	Homologous-pairing protein 2 homolog (Nuclear receptor coactivator GT198) (PSMC3-interacting protein) (Proteasome 26S ATPase subunit 3-interacting protein) (Tat-binding protein 1-interacting protein) (TBP-1-interacting protein)	PSMC3IP HOP2 TBPIP	Homo sapiens (Human)	217	24,906	24.906	0	0.907182	3	AEAAAGAAGILLR,ELSSALTTPEMQK	0	0	0	0	0	0	0	0	0	0	0	0	0	0	0	0	0	0	0	0	0	0	0	0	0	0	0	0	0	0	0	0	0	0	0	0
Q9P2T1	Q9P2T1	GMPR2_HUMAN	reviewed	GMP reductase 2 (GMPR 2) (EC 1.7.1.7) (Guanosine 5'-monophosphate oxidoreductase 2) (Guanosine monophosphate reductase 2)	GMPR2	Homo sapiens (Human)	348	37,874	37.874	0	0.878165	11	TVEVPFKGDVEHTIR,VGIGPGSVC(UniMod:4)TTR	0	0	0	0	0	0	0	0	0	0	0	0	0	0	0	0	0	0	0	0	0	0	0	0	0	0	0	0	0	0	0	0	0	0	0	0
Q9P2S5	Q9P2S5	WRP73_HUMAN	reviewed	WD repeat-containing protein WRAP73 (WD repeat-containing protein 8) (WD repeat-containing protein antisense to TP73 gene)	WRAP73 WDR8	Homo sapiens (Human)	460	51,588	51.588	0	0.888939	2	LFAVLEQLSPVR,YEIASVPVSLQTLKPVTDR	0	0	0	0	0	0	0	0	0	0	0	1735	1964	1065	0	0	0	0	0	0	0	0	0	0	0	0	0	0	0	0	0	0	0	0	0	0
Q9P2R7	Q9P2R7	SUCB1_HUMAN	reviewed	Succinate--CoA ligase [ADP-forming] subunit beta, mitochondrial (EC 6.2.1.5) (ATP-specific succinyl-CoA synthetase subunit beta) (Renal carcinoma antigen NY-REN-39) (Succinyl-CoA synthetase beta-A chain) (SCS-betaA)	SUCLA2	Homo sapiens (Human)	463	50,317	50.317	0	0.968074	19	ALIADSGLK,IVFSPEEAK	0	0	0	0	0	0	0	0	0	0	0	0	0	0	0	0	0	0	0	0	0	0	0	0	0	0	0	0	0	0	0	0	0	0	0	0
Q9P2R3	Q9P2R3	ANFY1_HUMAN	reviewed	Rabankyrin-5 (Rank-5) (Ankyrin repeat and FYVE domain-containing protein 1) (Ankyrin repeats hooked to a zinc finger motif)	ANKFY1 ANKHZN KIAA1255	Homo sapiens (Human)	1169	128,399	128.399	0	0.980716	26	ANALHATNNLQIIPDFSLK,FQLQLLR	0	4017	7324	9463	8738	6502	2874	3490	3718	3457	6959	3566	3981	4442	0	3739	4628	4384	0	5203	6961	19434	64453	149329	97508	46971	12631	5928	6334	2987	0	5215	4315	3835	5352	3841
Q9P2M7	Q9P2M7	CING_HUMAN	reviewed	Cingulin	CGN KIAA1319	Homo sapiens (Human)	1197	136,386	136.386	0	0.433965	2	AVAGQGELTR,GLVDGGEAVEAR	0	0	0	0	0	0	0	0	2152	6089	5844	4823	0	0	0	0	0	0	0	0	0	0	0	0	0	0	0	0	0	0	0	0	0	0	0	0
Q9P2K8	Q9P2K8	E2AK4_HUMAN	reviewed	eIF-2-alpha kinase GCN2 (EC 2.7.11.1) (Eukaryotic translation initiation factor 2-alpha kinase 4) (GCN2-like protein)	EIF2AK4 GCN2 KIAA1338	Homo sapiens (Human)	1649	186,911	186.911	0	0.871335	10	LPSAAFFSETQR,YDLLIPQFR	0	0	0	0	0	0	0	0	0	0	0	0	0	0	0	0	0	0	0	0	0	0	0	0	1226	5770	12071	13684	27069	22704	20114	16237	13834	9030	3760	0
Q9P2K5	Q9P2K5	MYEF2_HUMAN	reviewed	Myelin expression factor 2 (MEF-2) (MyEF-2) (MST156)	MYEF2 KIAA1341	Homo sapiens (Human)	600	64,122	64.122	0	0.512796	5	MGPGIGAILER,VGEVTYVELFK	562	2130	11989	14448	13486	8288	6264	4002	0	0	0	0	0	0	0	0	0	0	0	0	0	0	0	0	0	0	0	0	0	0	0	0	0	0	0	0
Q9P2K2	Q9P2K2	TXD16_HUMAN	reviewed	Thioredoxin domain-containing protein 16	TXNDC16 ERP90 KIAA1344	Homo sapiens (Human)	825	93,572	93.572	0	0.937795	8	AGVLLLLR,YAASLPALLLAR	0	0	0	0	0	0	0	0	0	0	0	0	0	0	0	1083	1223	826	0	1566	1005	742	0	0	0	0	0	0	0	1423	1711	2821	3934	21982	46475	55365
Q9P2J5	Q9P2J5	SYLC_HUMAN	reviewed	Leucine--tRNA ligase, cytoplasmic (EC 6.1.1.4) (Leucyl-tRNA synthetase) (LeuRS)	LARS KIAA1352	Homo sapiens (Human)	1176	134,466	134.466	0	0.806497	67	FDDPLLGPR,VFEVNASNLEK	73355	187461	344010	321289	230951	191456	145523	130149	147553	156823	166572	118090	125634	92366	63445	77927	89729	68412	71464	57269	57791	50573	40483	44455	35886	35368	35416	25870	27068	22619	16778	18353	16957	8924	0	5223
Q9P2I0	Q9P2I0	CPSF2_HUMAN	reviewed	Cleavage and polyadenylation specificity factor subunit 2 (Cleavage and polyadenylation specificity factor 100 kDa subunit) (CPSF 100 kDa subunit)	CPSF2 CPSF100 KIAA1367	Homo sapiens (Human)	782	88,487	88.487	0	0.484266	8	GDGNVLIAVDTAGR,ITEIELR	1510	2593	10592	17369	8930	6993	7816	8101	36883	15409	15165	10382	13057	4679	3426	4814	5727	4069	5472	0	5138	5436	4722	11642	8623	10478	4916	0	0	0	0	0	0	0	0	5934
Q9P2E9	Q9P2E9	RRBP1_HUMAN	reviewed	Ribosome-binding protein 1 (180 kDa ribosome receptor homolog) (RRp) (ES/130-related protein) (Ribosome receptor protein)	RRBP1 KIAA1398	Homo sapiens (Human)	1410	152,472	152.472	0	0.875416	54	HPPAPAEPSSDLASK,SIEALLEAGQAR	28195	73291	147097	142211	97721	77584	54136	37935	33285	30722	29955	23997	23441	15047	10809	11118	5339	3441	3302	3302	0	0	0	0	0	0	0	0	0	0	0	0	0	0	0	0
Q9P2D3	Q9P2D3	HTR5B_HUMAN	reviewed	HEAT repeat-containing protein 5B	HEATR5B KIAA1414	Homo sapiens (Human)	2071	224,302	224.302	0	0.717575	7	MVVSIAEDLLR,VLSGLGGAAASSHR	0	0	0	0	0	1546	1687	2557	2093	0	2811	7235	7694	8341	8263	8918	8862	7047	6848	1266	0	0	0	0	0	0	0	0	0	0	0	0	0	0	0	0
Q9P2C4	Q9P2C4	TM181_HUMAN	reviewed	Transmembrane protein 181	TMEM181 GPR178 KIAA1423	Homo sapiens (Human)	612	69,325	69.325	0	0.340868	2	NALYESQLK,VDGVAQDGTTMYIHNK	0	0	1647	2007	1726	1993	2375	3339	3285	3264	3023	2780	2597	2151	1986	1926	5471	4327	3895	1487	0	0	0	1847	1523	1302	0	0	0	0	0	0	0	0	0	0
Q9P2B4	Q9P2B4	CT2NL_HUMAN	reviewed	CTTNBP2 N-terminal-like protein	CTTNBP2NL KIAA1433	Homo sapiens (Human)	639	70,158	70.158	0	0.690218	12	LTQQLEFEK,NTVTQVLSR	782	1944	2590	3723	14732	16260	16397	14745	18258	20147	18842	17778	17603	15594	8536	8287	0	0	0	0	0	0	0	0	0	0	0	0	0	0	0	0	0	0	0	0
Q9P2B2	Q9P2B2	FPRP_HUMAN	reviewed	Prostaglandin F2 receptor negative regulator (CD9 partner 1) (CD9P-1) (Glu-Trp-Ile EWI motif-containing protein F) (EWI-F) (Prostaglandin F2-alpha receptor regulatory protein) (Prostaglandin F2-alpha receptor-associated protein) (CD antigen CD315)	PTGFRN CD9P1 EWIF FPRP KIAA1436	Homo sapiens (Human)	879	98,556	98.556	0	0.859261	17	LDTVGSDAYR,VPTATLVR	5100	9552	16584	24142	26460	38144	37644	38576	43459	36497	34700	29909	26423	22548	17876	18618	23206	18050	18732	15161	16851	14368	11384	14178	10328	9903	9637	3108	3049	3777	2597	3351	0	0	0	0
Q9P289	Q9P289	STK26_HUMAN	reviewed	Serine/threonine-protein kinase 26 (EC 2.7.11.1) (MST3 and SOK1-related kinase) (Mammalian STE20-like protein kinase 4) (MST-4) (STE20-like kinase MST4) (Serine/threonine-protein kinase MASK)	STK26 MASK MST4	Homo sapiens (Human)	416	46,529	46.529	0	0.766514	8	NNPPTLVGDFTK,NQAIEELEK	0	0	0	0	0	0	0	0	0	0	0	0	0	0	0	0	0	0	0	0	1914	2436	2740	5883	4795	6955	3862	2047	0	0	0	0	0	0	2009	3328
Q9P287	Q9P287	BCCIP_HUMAN	reviewed	BRCA2 and CDKN1A-interacting protein (P21- and CDK-associated protein 1) (Protein TOK-1)	BCCIP TOK1	Homo sapiens (Human)	314	35,979	35.979	0	0.907707	16	FLNDTTKPVGLLLSER,LLQQLFLK	0	421	1303	3816	14435	15550	982	0	0	0	0	0	0	0	0	0	0	0	0	0	0	0	0	0	0	0	0	0	0	0	0	0	0	0	0	0
Q9P270	Q9P270	SLAI2_HUMAN	reviewed	SLAIN motif-containing protein 2	SLAIN2 KIAA1458	Homo sapiens (Human)	581	62,543	62.543	0	0.753288	6	AGASIPSSGAASPR,LNDVTDVQILAR	744	1533	340	3620	0	0	3568	3396	3792	0	603	804	2478	1871	2409	3600	4430	3204	4455	4178	6441	6352	7520	11898	11727	13115	15387	7883	8915	5237	3581	2437	0	2029	422	1754
Q9P265	Q9P265	DIP2B_HUMAN	reviewed	Disco-interacting protein 2 homolog B (DIP2 homolog B)	DIP2B KIAA1463	Homo sapiens (Human)	1576	171,492	171.492	0	0.949332	27	DLGQIEENDLVR,VVIVNPETK	0	0	0	0	0	0	0	0	0	0	0	0	0	0	0	0	0	0	0	0	0	0	0	0	0	0	0	0	0	0	0	0	0	0	0	0
Q9P260	Q9P260	K1468_HUMAN	reviewed	LisH domain and HEAT repeat-containing protein KIAA1468	KIAA1468	Homo sapiens (Human)	1216	134,630	134.63	0	0.649014	11	LHGEVPQIEVTR,LSIDAIAAQLLR	865	1320	2621	3385	3451	2693	3543	4153	11496	11925	9943	5232	4394	4578	11944	19036	19385	7915	23043	23882	15698	21031	24623	25899	18554	22517	13469	2374	3006	1987	1567	1708	1123	0	0	0
Q9P258	Q9P258	RCC2_HUMAN	reviewed	Protein RCC2 (RCC1-like protein TD-60) (Telophase disk protein of 60 kDa)	RCC2 KIAA1470 TD60	Homo sapiens (Human)	522	56,085	56.085	0	0.955206	30	DGQILPVPNVVVR,LFDFPGR	0	7123	13003	14870	16515	15579	11085	11358	11567	12328	11975	11394	12501	9425	7170	8948	12251	8597	4679	4816	4113	8116	8360	11361	7275	7869	8171	4132	8049	6266	6424	7704	7283	3852	8765	8307
Q9P246	Q9P246	STIM2_HUMAN	reviewed	Stromal interaction molecule 2	STIM2 KIAA1482	Homo sapiens (Human)	746	83,971	83.971	0	0.409873	4	HTSC(UniMod:4)SSAGNDSKPVQEAPSVAR,IAVHEPSFMISQLK	0	0	0	1931	4285	4431	3964	4744	4630	5279	4749	4169	3561	2655	1404	2671	1245	722	1028	0	0	0	0	1044	883	521	0	0	0	0	0	0	0	0	0	0
Q9P244	Q9P244	LRFN1_HUMAN	reviewed	Leucine-rich repeat and fibronectin type III domain-containing protein 1 (Synaptic adhesion-like molecule 2)	LRFN1 KIAA1484 SALM2	Homo sapiens (Human)	771	82,318	82.318	0	0.337452	2	ALVVEGQAVSLR,AMEAETASAEPEVVLGR	0	0	0	582	921	7370	6250	5836	7829	7042	7464	0	4643	3310	3743	761	1044	703	824	0	4523	4695	3884	443	3744	3201	3317	0	2338	1809	2896	2656	3742	4066	2756	0
Q9P1Z2	Q9P1Z2	CACO1_HUMAN	reviewed	Calcium-binding and coiled-coil domain-containing protein 1 (Calphoglin) (Coiled-coil coactivator protein) (Sarcoma antigen NY-SAR-3)	CALCOCO1 KIAA1536 PP13275 UNQ2436/PRO4996	Homo sapiens (Human)	691	77,336	77.336	0	0.936098	3	ATLLGEELASAAAAR,ILELEDDIQTISEK	0	0	0	0	0	0	0	0	0	0	0	0	0	0	0	14242	27977	21748	22081	18046	0	0	0	0	0	0	0	0	0	0	0	0	0	0	0	0
Q9P0V9	Q9P0V9	SEP10_HUMAN	reviewed	Septin-10	SEPT10	Homo sapiens (Human)	454	52,593	52.593	0	0.482625	4	ATSEIFHSQSFLATGSNLR,LLEEEIIAFSK	0	0	0	0	0	0	0	0	0	0	0	0	0	0	0	7276	11534	11812	15827	12768	10996	9376	9769	13287	4672	10348	14280	5766	15769	17577	13223	0	0	0	0	0
Q9P0U4	Q9P0U4	CXXC1_HUMAN	reviewed	CXXC-type zinc finger protein 1 (CpG-binding protein) (PHD finger and CXXC domain-containing protein 1)	CXXC1 CFP1 CGBP PCCX1 PHF18	Homo sapiens (Human)	656	75,712	75.712	0	0.82953	9	IYEILPQR,LDELFEQER	802	7757	16790	23552	29169	35416	28913	25897	23097	21885	17157	6075	0	0	0	0	0	0	0	0	0	0	0	0	0	0	0	0	0	0	0	0	0	0	0	0
Q9P0U1	Q9P0U1	TOM7_HUMAN	reviewed	Mitochondrial import receptor subunit TOM7 homolog (Translocase of outer membrane 7 kDa subunit homolog)	TOMM7 TOM7 TOMM07 AD-014	Homo sapiens (Human)	55	6,248	6.248	0	0.732349	2	GADPGM(UniMod:35)PEPTVLSLLWG,GADPGMPEPTVLSLLWG	0	1248	3339	5528	6198	4514	2005	3664	4681	7006	3755	5730	2918	1790	1626	1326	1185	761	1001	0	783	2531	645	2253	0	0	0	562	481	780	884	921	0	0	0	0
Q9P0T7	Q9P0T7	TMEM9_HUMAN	reviewed	Transmembrane protein 9 (Dermal papilla-derived protein 4)	TMEM9 DERP4 TMEM9A HSPC186 PSEC0012 UNQ631/PRO1248	Homo sapiens (Human)	183	20,574	20.574	0	0.920687	2	KPDAYTEQLHNEEENEDAR,SMAAAAASLGGPR	2235	3956	9200	11184	13504	18345	20297	21058	23507	24418	26362	20408	19335	18134	13517	15137	19738	15137	17162	13965	15896	14146	11656	13761	10300	10398	7189	6140	4890	4814	3297	3142	4515	3678	4722	3668
Q9P0S9	Q9P0S9	TM14C_HUMAN	reviewed	Transmembrane protein 14C	TMEM14C C6orf53 HSPC194	Homo sapiens (Human)	112	11,565	11.565	0	0.832844	3	FMPAGLIAGASLLMVAK,VGVSMFNRPH	0	1509	5389	4815	6946	4768	12695	11709	17063	18378	22742	22373	17998	16238	14605	14368	17076	18995	18261	15702	10511	14861	6062	16042	2476	2030	3298	0	0	0	0	0	0	0	0	0
Q9P0S2	Q9P0S2	COX16_HUMAN	reviewed	Cytochrome c oxidase assembly protein COX16 homolog, mitochondrial	COX16 C14orf112 HSPC203 PTD019	Homo sapiens (Human)	106	12,293	12.293	0	0.979475	2	GPRPWEDPDLLQGR,ISLESEYEK	0	0	0	0	0	0	0	0	0	0	0	0	0	0	0	0	0	0	0	0	0	0	0	0	0	0	0	0	0	0	0	0	0	0	0	0
Q9P0R6	Q9P0R6	GSKIP_HUMAN	reviewed	GSK3-beta interaction protein (GSKIP)	GSKIP C14orf129 HSPC210	Homo sapiens (Human)	139	15,648	15.648	0	0.905301	4	EAFGNALLQR,YC(UniMod:4)LELTEAGLK	0	0	0	0	0	0	0	0	0	0	0	0	0	0	0	0	0	0	0	0	0	0	0	0	0	0	0	0	0	0	0	0	0	0	0	0
Q9P0P0	Q9P0P0	RN181_HUMAN	reviewed	E3 ubiquitin-protein ligase RNF181 (EC 6.3.2.-) (RING finger protein 181)	RNF181 HSPC238	Homo sapiens (Human)	153	17,909	17.909	0	0.988975	3	TNMLLELAR,TVVENLPR	0	0	0	0	0	0	0	0	0	0	0	0	0	0	0	0	0	0	0	0	0	0	0	0	0	0	0	0	0	0	0	0	0	0	0	0
Q9P0M9	Q9P0M9	RM27_HUMAN	reviewed	39S ribosomal protein L27, mitochondrial (L27mt) (MRP-L27)	MRPL27 HSPC250	Homo sapiens (Human)	148	16,073	16.073	0	0.888517	4	NTEAVDLITR,TFVHVVPAKPEGTFK	1955	4519	7170	15010	18268	22913	26239	23765	14254	16707	16443	22381	36541	36239	34053	54829	92916	72033	68100	43745	24727	8257	4879	4659	2862	2515	2051	1587	1205	1485	923	0	0	0	0	0
Q9P0L0	Q9P0L0	VAPA_HUMAN	reviewed	Vesicle-associated membrane protein-associated protein A (VAMP-A) (VAMP-associated protein A) (VAP-A) (33 kDa VAMP-associated protein) (VAP-33)	VAPA VAP33	Homo sapiens (Human)	249	27,893	27.893	0	0.826832	14	FKGPFTDVVTTNLK,HEQILVLDPPTDLK	56690	105673	218612	304187	338353	429707	441613	456857	512349	463137	443059	393726	222531	279064	193970	235518	297777	221570	241911	186699	198750	170002	151209	175193	115298	106421	96417	58630	67316	51557	42633	42296	41131	31867	35698	23401
Q9P0K7	Q9P0K7	RAI14_HUMAN	reviewed	Ankycorbin (Ankyrin repeat and coiled-coil structure-containing protein) (Novel retinal pigment epithelial cell protein) (Retinoic acid-induced protein 14)	RAI14 KIAA1334 NORPEG	Homo sapiens (Human)	980	110,041	110.041	0	0.758915	17	ESVFFAEPPFK,VLNELTQLK	0	1728	3483	5117	8102	9587	10176	13700	20060	23625	21673	14795	13066	8515	6099	6200	8345	2376	2743	0	0	0	0	0	0	0	0	0	0	0	0	0	0	0	0	0
Q9P0J7	Q9P0J7	KCMF1_HUMAN	reviewed	E3 ubiquitin-protein ligase KCMF1 (EC 6.3.2.-) (FGF-induced in gastric cancer) (Potassium channel modulatory factor) (PCMF) (ZZ-type zinc finger-containing protein 1)	KCMF1 FIGC ZZZ1	Homo sapiens (Human)	381	41,945	41.945	0	0.89897	7	SLFVQELLLSTLVR,TNTSSVTTTITQSTATTNIANTESSQQTLQNSQFLLTR	0	161	240	1682	2545	3410	3207	1360	1383	3173	3474	4863	6987	15870	20089	28037	20191	12967	9497	5175	0	0	0	0	0	0	0	0	0	0	0	0	0	0	0	0
Q9P0J1	Q9P0J1	PDP1_HUMAN	reviewed	[Pyruvate dehydrogenase [acetyl-transferring]]-phosphatase 1, mitochondrial (PDP 1) (EC 3.1.3.43) (Protein phosphatase 2C) (Pyruvate dehydrogenase phosphatase catalytic subunit 1) (PDPC 1)	PDP1 PDP PPM2C	Homo sapiens (Human)	537	61,054	61.054	0	0.772064	6	LLGLLMPFR,MLSLPEELAR	0	0	0	0	0	0	0	0	0	0	0	0	0	0	0	0	0	0	0	0	0	0	0	0	0	0	0	0	0	0	0	0	0	0	0	0
Q9P0J0	Q9P0J0	NDUAD_HUMAN	reviewed	NADH dehydrogenase [ubiquinone] 1 alpha subcomplex subunit 13 (Cell death regulatory protein GRIM-19) (Complex I-B16.6) (CI-B16.6) (Gene associated with retinoic and interferon-induced mortality 19 protein) (GRIM-19) (Gene associated with retinoic and IFN-induced mortality 19 protein) (NADH-ubiquinone oxidoreductase B16.6 subunit)	NDUFA13 GRIM19 CDA016 CGI-39	Homo sapiens (Human)	144	16,698	16.698	0	0.838383	7	IALLPLLQAETDRR,LQIEDFEAR	34286	63865	119743	146602	152209	154656	152006	155422	141352	134400	130516	100724	78812	61610	51081	57435	66338	51922	57667	44638	45072	46936	38330	48637	30561	31985	28879	18839	20973	17761	14613	19611	21934	19073	17421	16772
Q9P0I2	Q9P0I2	EMC3_HUMAN	reviewed	ER membrane protein complex subunit 3 (Transmembrane protein 111)	EMC3 TMEM111	Homo sapiens (Human)	261	29,952	29.952	0	0.803947	6	SIYSLILGQDNAADQSR,VPFPLTLR	6566	14559	31190	41058	45573	49189	53784	52843	58814	55308	50860	50456	40440	31741	26123	26763	35674	27691	29805	23361	23067	20796	19244	23714	15139	10213	9901	7587	6533	6873	6472	6540	4305	3593	2859	2554
Q9P086	Q9P086	MED11_HUMAN	reviewed	Mediator of RNA polymerase II transcription subunit 11 (Mediator complex subunit 11)	MED11 HSPC296	Homo sapiens (Human)	117	13,129	13.129	0	0.444604	2	QAAAFTASVQHVEAELSAQIR,YLTQVATGQPHEGSSYSSR	460	1283	2769	3733	1567	2170	3739	5573	6841	6520	6878	2673	280	1867	1122	0	0	0	0	0	0	0	0	0	0	0	0	0	0	0	0	0	0	0	0	0
Q9P035	Q9P035	HACD3_HUMAN	reviewed	Very-long-chain (3R)-3-hydroxyacyl-CoA dehydratase 3 (EC 4.2.1.134) (3-hydroxyacyl-CoA dehydratase 3) (HACD3) (Butyrate-induced protein 1) (B-ind1) (hB-ind1) (Protein-tyrosine phosphatase-like A domain-containing protein 1)	HACD3 BIND1 PTPLAD1	Homo sapiens (Human)	362	43,160	43.16	0	0.809667	11	FSFTLPYPVK,RPLFLAPDFDR	91438	178741	375972	479766	489113	521936	602242	591764	677240	637938	532915	525558	486755	372377	295718	351693	388641	310374	332440	262964	245351	225480	203473	235735	164752	161937	146635	91605	121721	82290	73877	81966	101488	85068	91364	73152
Q9P032	Q9P032	NDUF4_HUMAN	reviewed	NADH dehydrogenase [ubiquinone] 1 alpha subcomplex assembly factor 4 (Hormone-regulated proliferation-associated protein of 20 kDa)	NDUFAF4 C6orf66 HRPAP20 HSPC125 My013	Homo sapiens (Human)	175	20,266	20.266	0	0.862542	8	EQISLYPEVK,NFNLENR	7542	13927	25935	35037	41393	53946	57850	58252	67928	65913	63643	56267	52402	44036	35408	43241	68697	62722	35744	54872	50794	44495	39972	50216	35640	39973	31102	23700	24351	18663	15130	18615	21079	17726	18122	16600
Q9P031	Q9P031	TAP26_HUMAN	reviewed	Thyroid transcription factor 1-associated protein 26 (TTF-1-associated protein 26) (Coiled-coil domain-containing protein 59) (TTF-1-associated protein BR2)	CCDC59 BR22 TAP26 HSPC128	Homo sapiens (Human)	241	28,670	28.67	0	0.839665	3	AQEEYEQIQAK,GEGVSTVGYR	965	2774	5601	6183	7646	6963	4514	4031	4475	4635	4002	3984	4371	3704	2690	2410	3075	1625	400	0	0	0	0	0	0	0	0	0	0	0	0	0	0	0	0	0
Q9P016	Q9P016	THYN1_HUMAN	reviewed	Thymocyte nuclear protein 1 (Thymocyte protein Thy28)	THYN1 THY28 HSPC144 MDS012 My0054	Homo sapiens (Human)	225	25,697	25.697	0	0.798855	6	EAYPDHTQFEK,FSIEDLK	0	0	0	0	0	0	0	0	0	0	0	0	0	0	0	0	0	0	0	0	0	0	0	0	0	0	0	0	0	0	0	0	0	0	0	0
Q9P015	Q9P015	RM15_HUMAN	reviewed	39S ribosomal protein L15, mitochondrial (L15mt) (MRP-L15)	MRPL15 HSPC145	Homo sapiens (Human)	296	33,420	33.42	0	0.849996	13	GYLADPAKFPEAR,VSLANLKPNPGSK	2487	10047	19771	27974	27886	34536	36391	39676	44528	42423	45704	38365	46250	48142	52540	78676	120260	91860	84179	52057	17000	9018	6211	6329	4452	0	0	0	0	0	0	0	0	0	0	0
Q9P013	Q9P013	CWC15_HUMAN	reviewed	Spliceosome-associated protein CWC15 homolog	CWC15 C11orf5 AD-002 HSPC148	Homo sapiens (Human)	229	26,624	26.624	0	0.551549	3	GKGEGDLSQLSK,MENILSGNPLLNLTGPSQPQANFK	0	0	0	0	0	0	0	0	0	0	0	0	0	0	0	0	0	0	0	0	0	0	0	0	0	0	0	0	0	0	0	0	0	0	0	0
Q9P003	Q9P003	CNIH4_HUMAN	reviewed	Protein cornichon homolog 4 (CNIH-4) (Cornichon family AMPA receptor auxiliary protein 4)	CNIH4 HSPC163	Homo sapiens (Human)	139	16,093	16.093	0	0.883444	4	YIM(UniMod:35)VPSGNMGVFDPTEIHNR,YIMVPSGNMGVFDPTEIHNR	4661	13755	30590	44762	48337	52815	65559	61057	72483	67763	69023	50387	56901	43265	28868	42156	51112	44550	46347	23422	36260	31974	24755	39244	24342	22049	22392	8221	13134	8724	7586	9028	10672	8949	13239	9337
Q9P000	Q9P000	COMD9_HUMAN	reviewed	COMM domain-containing protein 9	COMMD9 HSPC166	Homo sapiens (Human)	198	21,819	21.819	0	0.669963	5	ETLDTMLDGLGR,MAVPTC(UniMod:4)LLQMK	0	0	0	0	0	0	0	0	0	0	0	0	0	0	0	0	0	0	0	0	0	0	0	0	0	0	0	0	0	0	2397	11790	15098	12588	14249	8133
Q9NZZ3	Q9NZZ3	CHMP5_HUMAN	reviewed	Charged multivesicular body protein 5 (Chromatin-modifying protein 5) (SNF7 domain-containing protein 2) (Vacuolar protein sorting-associated protein 60) (Vps60) (hVps60)	CHMP5 C9orf83 SNF7DC2 CGI-34 HSPC177 PNAS-114 PNAS-2	Homo sapiens (Human)	219	24,571	24.571	0	0.911824	3	APPPSLTDC(UniMod:4)IGTVDSR,NKDGVLVDEFGLPQIPAS	0	0	0	0	0	0	0	0	0	0	0	0	0	0	0	0	0	0	0	0	0	0	0	0	0	0	0	0	0	0	0	0	0	0	0	1145
Q9NZW5	Q9NZW5	MPP6_HUMAN	reviewed	MAGUK p55 subfamily member 6 (Veli-associated MAGUK 1) (VAM-1)	MPP6 VAM1	Homo sapiens (Human)	540	61,117	61.117	0	0.963264	13	AGEPLGVTFR,FGTTVPFTSR	0	0	0	0	0	0	0	0	0	0	0	0	0	0	0	0	0	0	0	0	0	0	0	0	0	0	0	0	0	0	0	0	0	0	0	0
Q9NZU5	Q9NZU5	LMCD1_HUMAN	reviewed	LIM and cysteine-rich domains protein 1 (Dyxin)	LMCD1	Homo sapiens (Human)	365	40,833	40.833	0	0.941584	11	GAAPPDSPVVYSDR,SEALGVGEVALPGQGGLPK	0	0	0	0	0	0	0	0	0	0	0	0	0	0	0	0	0	0	0	0	0	0	0	0	0	0	0	0	0	0	0	0	0	0	0	0
Q9NZT2	Q9NZT2	OGFR_HUMAN	reviewed	Opioid growth factor receptor (OGFr) (Protein 7-60) (Zeta-type opioid receptor)	OGFR	Homo sapiens (Human)	677	73,325	73.325	0	0.96631	23	SLGELGLEHFQAPLVR,SVEPQDAGPLER	0	0	0	0	0	0	0	0	0	0	0	0	0	0	0	0	0	0	0	0	0	0	0	0	1244	501	1747	2149	7451	10547	13795	21184	26369	36156	109593	186040
Q9NZT1	Q9NZT1	CALL5_HUMAN	reviewed	Calmodulin-like protein 5 (Calmodulin-like skin protein)	CALML5 CLSP	Homo sapiens (Human)	146	15,893	15.893	0	0.349679	2	AFSAVDTDGNGTINAQELGAALK,AGLEDLQVAFR	0	0	0	0	0	0	0	0	0	0	0	0	0	0	0	0	0	0	0	0	0	0	0	0	0	0	0	0	0	0	0	0	0	0	0	0
Q9NZN8	Q9NZN8	CNOT2_HUMAN	reviewed	CCR4-NOT transcription complex subunit 2 (CCR4-associated factor 2)	CNOT2 CDC36 NOT2 HSPC131 MSTP046	Homo sapiens (Human)	540	59,738	59.738	0	0.73972	7	EGSGNPTPLINPLAGR,GIQVLPDGR	6450	12775	26206	33774	36919	42647	39324	38029	37138	36047	32317	23986	19936	16557	13292	14930	18421	5940	15314	12926	16025	18048	13731	17458	11954	10579	3240	1588	0	0	0	0	0	0	0	0
Q9NZN5	Q9NZN5	ARHGC_HUMAN	reviewed	Rho guanine nucleotide exchange factor 12 (Leukemia-associated RhoGEF)	ARHGEF12 KIAA0382 LARG	Homo sapiens (Human)	1544	173,232	173.232	0	0.851632	6	GFPSILGPPR,VLDQVFYQR	0	0	0	0	0	0	0	0	0	0	3383	3507	3397	2190	2252	3281	5440	9205	15039	13014	13497	13715	10768	6918	0	0	0	0	0	0	0	0	0	0	0	0
Q9NZN4	Q9NZN4	EHD2_HUMAN	reviewed	EH domain-containing protein 2 (PAST homolog 2)	EHD2 PAST2	Homo sapiens (Human)	543	61,161	61.161	0	0.502918	2	GQQPEAIR,VYGALM(UniMod:35)WALGK	0	0	0	0	0	0	0	0	0	0	0	0	0	0	0	0	0	0	0	0	0	0	0	0	0	0	0	0	0	0	0	0	0	0	0	0
Q9NZN3	Q9NZN3	EHD3_HUMAN	reviewed	EH domain-containing protein 3 (PAST homolog 3)	EHD3 EHD2 PAST3	Homo sapiens (Human)	535	60,887	60.887	0	0.985452	2	ELVNNLAEIYGR,FVC(UniMod:4)AQLPNPVLESISVIDTPGILSGEK	0	0	0	0	0	0	0	0	0	0	0	0	0	0	0	0	0	0	0	0	0	0	0	0	0	0	0	0	0	0	0	0	0	0	0	0
Q9NZM5	Q9NZM5	GSCR2_HUMAN	reviewed	Glioma tumor suppressor candidate region gene 2 protein (p60)	GLTSCR2	Homo sapiens (Human)	478	54,389	54.389	0	0.648639	3	LFFVDTGSK,TSGGLLSEAPNEK	520	3411	10571	13916	16108	13193	10707	7462	2452	0	0	0	0	0	0	0	0	0	0	0	0	0	0	0	0	0	0	0	0	0	0	0	0	0	0	0
Q9NZM3	Q9NZM3	ITSN2_HUMAN	reviewed	Intersectin-2 (SH3 domain-containing protein 1B) (SH3P18) (SH3P18-like WASP-associated protein)	ITSN2 KIAA1256 SH3D1B SWAP	Homo sapiens (Human)	1697	193,461	193.461	0	0.668912	10	ETASVLVNYR,LIYLVPEK	0	0	0	0	0	0	0	0	0	0	0	0	0	0	0	0	19454	25956	44159	38153	29345	16939	0	0	0	0	0	0	0	0	0	0	0	0	0	0
Q9NZL9	Q9NZL9	MAT2B_HUMAN	reviewed	Methionine adenosyltransferase 2 subunit beta (Methionine adenosyltransferase II beta) (MAT II beta) (Putative dTDP-4-keto-6-deoxy-D-glucose 4-reductase)	MAT2B TGR MSTP045 Nbla02999 UNQ2435/PRO4995	Homo sapiens (Human)	334	37,552	37.552	0	0.730098	17	AVLENNLGAAVLR,VLVTGATGLLGR	0	0	0	0	0	0	0	0	0	0	0	0	0	0	0	0	0	0	0	0	0	0	0	0	0	0	0	0	0	0	0	0	0	1025	1547	1825
Q9NZL4	Q9NZL4	HPBP1_HUMAN	reviewed	Hsp70-binding protein 1 (HspBP1) (Heat shock protein-binding protein 1) (Hsp70-binding protein 2) (HspBP2) (Hsp70-interacting protein 1) (Hsp70-interacting protein 2)	HSPBP1 HSPBP PP1845	Homo sapiens (Human)	362	39,474	39.474	0	0.957758	18	EQEAGLLQFLR,YLEAGAAGLR	2272	3885	6448	8563	8841	9381	9439	10086	11848	11746	11218	10803	10093	8707	7429	10820	20887	3075	3257	3623	20988	15273	13515	17498	12411	12189	12479	8998	11462	7236	9587	9407	13608	12128	13116	18217
Q9NZJ9	Q9NZJ9	NUDT4_HUMAN	reviewed	Diphosphoinositol polyphosphate phosphohydrolase 2 (DIPP-2) (EC 3.6.1.52) (Diadenosine 5',5'''-P1,P6-hexaphosphate hydrolase 2) (EC 3.6.1.-) (Nucleoside diphosphate-linked moiety X motif 4) (Nudix motif 4)	NUDT4 DIPP2 KIAA0487 HDCMB47P	Homo sapiens (Human)	180	20,306	20.306	0	0.976015	4	LLGIFENQDR,SEQEDEVLLVSSSR	0	0	0	0	0	0	0	0	0	0	0	0	0	0	0	0	0	0	0	0	0	0	0	0	0	0	0	0	0	0	0	0	0	0	0	0
Q9NZJ7	Q9NZJ7	MTCH1_HUMAN	reviewed	Mitochondrial carrier homolog 1 (Presenilin-associated protein)	MTCH1 PSAP CGI-64 UNQ1871/PRO4314	Homo sapiens (Human)	389	41,544	41.544	0	0.676287	9	LLIQVGHEPMPPTLGTNVLGR,LMSNALSTVTR	2737	5566	12738	17938	19017	28314	26580	37022	42379	42959	45900	42195	39890	35500	26694	35115	37940	33393	39019	29491	27034	31013	22463	25825	16974	17758	16805	8235	11696	6452	4559	4454	6055	7123	12442	1847
Q9NZJ6	Q9NZJ6	COQ3_HUMAN	reviewed	Ubiquinone biosynthesis O-methyltransferase, mitochondrial (3-demethylubiquinol 3-O-methyltransferase) (EC 2.1.1.64) (Polyprenyldihydroxybenzoate methyltransferase) (EC 2.1.1.114)	COQ3 UG0215E05	Homo sapiens (Human)	369	41,054	41.054	0	0.3382	2	ILDVGC(UniMod:4)GGGLLTEPLGR,LGASVIGIDPVDENIK	0	0	0	0	0	0	0	0	0	0	0	0	0	0	0	0	0	2010	1245	1746	0	0	0	0	0	0	0	0	0	0	0	0	0	0	0	0
Q9NZJ4	Q9NZJ4	SACS_HUMAN	reviewed	Sacsin (DnaJ homolog subfamily C member 29) (DNAJC29)	SACS KIAA0730	Homo sapiens (Human)	4579	521,126	521.126	0	0.844477	13	LALIAADYAVR,SSILLSLIDEK	1546	7021	15181	16135	15002	16590	18730	14664	13914	10958	10059	0	2915	1524	680	0	0	0	0	0	0	0	0	0	0	0	0	0	0	0	0	0	0	0	0	0
Q9NZJ0	Q9NZJ0	DTL_HUMAN	reviewed	Denticleless protein homolog (DDB1- and CUL4-associated factor 2) (Lethal(2) denticleless protein homolog) (Retinoic acid-regulated nuclear matrix-associated protein)	DTL CDT2 CDW1 DCAF2 L2DTL RAMP	Homo sapiens (Human)	730	79,468	79.468	0	0.518714	3	LVTAAGDQTAK,SFLYPGSSTR	0	0	0	0	0	0	0	0	0	0	0	0	0	0	0	0	0	0	0	0	0	0	0	0	0	0	562	6697	9019	6095	6699	6064	0	7358	8839	8269
Q9NZI8	Q9NZI8	IF2B1_HUMAN	reviewed	Insulin-like growth factor 2 mRNA-binding protein 1 (IGF2 mRNA-binding protein 1) (IMP-1) (IMP1) (Coding region determinant-binding protein) (CRD-BP) (IGF-II mRNA-binding protein 1) (VICKZ family member 1) (Zipcode-binding protein 1) (ZBP-1)	IGF2BP1 CRDBP VICKZ1 ZBP1	Homo sapiens (Human)	577	63,481	63.481	0	0.955655	18	IAPPETPDSK,QQQVDIPLR	19807	50754	99304	113028	111196	118836	99355	89360	100829	102890	114090	111546	114927	98496	68605	62422	63324	40957	41281	28230	23394	17392	13914	14352	4534	9227	9993	8364	0	0	0	2430	2811	2191	2150	1850
Q9NZD8	Q9NZD8	SPG21_HUMAN	reviewed	Maspardin (Acid cluster protein 33) (Spastic paraplegia 21 autosomal recessive Mast syndrome protein) (Spastic paraplegia 21 protein)	SPG21 ACP33 BM-019 GL010	Homo sapiens (Human)	308	34,960	34.96	0	0.893948	6	LESLGQSELASR,TGGNFPYLC(UniMod:4)R	0	0	0	0	0	0	0	0	0	0	0	0	0	0	0	0	0	0	0	0	0	0	0	0	0	0	0	0	0	0	0	0	0	0	0	0
Q9NZD2	Q9NZD2	GLTP_HUMAN	reviewed	Glycolipid transfer protein (GLTP)	GLTP	Homo sapiens (Human)	209	23,850	23.85	0	0.746388	4	ADISGNITK,IFQAALYAAPYK	0	0	0	0	0	0	0	0	0	0	0	0	0	0	0	0	0	0	0	0	0	0	0	0	0	0	0	0	0	0	0	0	0	0	0	0
Q9NZB8	Q9NZB8	MOCS1_HUMAN	reviewed	Molybdenum cofactor biosynthesis protein 1 (Cell migration-inducing gene 11 protein) (Molybdenum cofactor synthesis-step 1 protein A-B) [Includes: Cyclic pyranopterin monophosphate synthase (EC 4.1.99.18) (Molybdenum cofactor biosynthesis protein A); Cyclic pyranopterin monophosphate synthase accessory protein (Molybdenum cofactor biosynthesis protein C)]	MOCS1 MIG11	Homo sapiens (Human)	636	70,105	70.105	0	0.92309	3	ANLLTTEEILTLAR,LTGGEPLIRPDVVDIVAQLQR	0	0	0	0	0	0	0	0	0	0	0	0	0	0	0	0	0	0	0	0	0	0	0	0	0	0	0	0	0	0	0	0	0	0	0	0
Q9NZB2	Q9NZB2	F120A_HUMAN	reviewed	Constitutive coactivator of PPAR-gamma-like protein 1 (Oxidative stress-associated Src activator) (Protein FAM120A)	FAM120A C9orf10 KIAA0183 OSSA	Homo sapiens (Human)	1118	121,888	121.888	0	0.540004	11	LYEPDQLQELK,PGPFGMPGMVPPHVPPQMLNIPQTSLQAK	0	2496	4465	13769	12415	14931	13421	15449	17150	13647	15079	14259	11242	9356	1912	0	0	5212	5976	4480	3371	0	0	0	0	0	0	0	0	0	0	0	0	0	0	0
Q9NZ63	Q9NZ63	CI078_HUMAN	reviewed	Uncharacterized protein C9orf78 (Hepatocellular carcinoma-associated antigen 59)	C9orf78 HCA59	Homo sapiens (Human)	289	33,688	33.688	0	0.866895	8	NAEDC(UniMod:4)LYELPENIR,NIISTEDAK	0	0	0	0	0	0	0	0	0	0	0	0	0	0	0	0	0	0	0	0	0	0	0	0	0	0	0	0	0	0	0	0	0	0	0	0
Q9NZ53	Q9NZ53	PDXL2_HUMAN	reviewed	Podocalyxin-like protein 2 (Endoglycan)	PODXL2 UNQ1861/PRO3742	Homo sapiens (Human)	605	65,076	65.076	0	0.896335	3	GPQLLALVEEVLPR,RDPEDSDVFEEDTHL	340	4449	9838	15492	15751	19734	19007	18869	19975	18268	15858	10483	10995	5721	4752	6136	6815	5819	0	0	3953	4469	3375	4597	3062	3355	2698	2812	2410	0	0	0	0	0	0	0
Q9NZ52	Q9NZ52	GGA3_HUMAN	reviewed	ADP-ribosylation factor-binding protein GGA3 (Golgi-localized, gamma ear-containing, ARF-binding protein 3)	GGA3 KIAA0154	Homo sapiens (Human)	723	78,315	78.315	0	0.933602	6	LHTLEEVNNNVR,SIVLQAAVPK	0	0	0	0	0	0	0	0	0	0	0	0	0	0	0	0	0	0	0	0	0	0	0	0	0	0	0	0	0	0	0	0	0	0	0	0
Q9NZ45	Q9NZ45	CISD1_HUMAN	reviewed	CDGSH iron-sulfur domain-containing protein 1 (MitoNEET)	CISD1 C10orf70 ZCD1 MDS029	Homo sapiens (Human)	108	12,199	12.199	0	0.874112	5	HNEETGDNVGPLIIK,IVHAFDMEDLGDK	9581	15415	33746	38129	53557	64566	80341	94108	114307	127808	145229	130966	133945	118857	95163	122731	153707	121706	136425	112085	118045	102788	88745	102404	69012	70894	62350	33808	39756	29972	21646	24035	22696	11789	20712	20347
Q9NZ43	Q9NZ43	USE1_HUMAN	reviewed	Vesicle transport protein USE1 (Putative MAPK-activating protein PM26) (USE1-like protein) (p31)	USE1 USE1L MDS032	Homo sapiens (Human)	259	29,371	29.371	0	0.924241	3	ALANQFLAPGR,SELLGTDSAEPEMDVR	500	4677	9916	11091	14490	14555	14792	13559	14637	12697	11802	9747	9579	1689	4145	5171	5029	2834	0	0	0	0	0	0	0	0	0	0	0	0	0	0	0	0	0	0
Q9NZ32	Q9NZ32	ARP10_HUMAN	reviewed	Actin-related protein 10 (Actin-related protein 11) (hARP11)	ACTR10 ACTR11 ARP11	Homo sapiens (Human)	417	46,307	46.307	0	0.889146	11	C(UniMod:4)IIPSVIK,TAVVIDLGEAFTK	4748	8618	12419	14232	14231	14843	14610	18910	21525	20622	21030	23542	28055	23868	20317	27737	52457	63831	71096	43996	25287	13043	5623	0	0	0	0	0	0	0	0	0	0	0	0	0
Q9NZ08	Q9NZ08	ERAP1_HUMAN	reviewed	Endoplasmic reticulum aminopeptidase 1 (EC 3.4.11.-) (ARTS-1) (Adipocyte-derived leucine aminopeptidase) (A-LAP) (Aminopeptidase PILS) (Puromycin-insensitive leucyl-specific aminopeptidase) (PILS-AP) (Type 1 tumor necrosis factor receptor shedding aminopeptidase regulator)	ERAP1 APPILS ARTS1 KIAA0525 UNQ584/PRO1154	Homo sapiens (Human)	941	107,235	107.235	0	0.830326	13	GFPLITITVR,SQIEFALC(UniMod:4)R	0	0	0	0	0	0	0	0	1507	1887	1605	0	1304	1305	1282	1043	1887	1549	1487	1852	1164	1241	1750	2639	1564	1667	0	1142	1646	1466	1463	1104	1003	0	1123	1268
Q9NZ01	Q9NZ01	TECR_HUMAN	reviewed	Very-long-chain enoyl-CoA reductase (EC 1.3.1.93) (Synaptic glycoprotein SC2) (Trans-2,3-enoyl-CoA reductase) (TER)	TECR GPSN2 SC2	Homo sapiens (Human)	308	36,034	36.034	0	0.834837	11	LPVGTTATLYFR,VEPHATIAEIK	8572	18288	34251	46605	46205	58131	59904	63863	68469	68823	64769	46661	45183	41100	30302	34134	45984	31917	39679	30624	33576	34417	28326	32711	27454	24069	26539	16091	18188	16488	13309	14414	14666	11945	3814	5761
Q9NYY8	Q9NYY8	FAKD2_HUMAN	reviewed	FAST kinase domain-containing protein 2, mitochondrial	FASTKD2 KIAA0971	Homo sapiens (Human)	710	81,463	81.463	0	0.711496	9	DIALSLPQLPR,VAEVLSSLLGGEGHFSK	0	0	0	0	0	1505	3306	8440	8734	10530	12373	6900	4337	5135	5531	4306	5614	4781	3062	5287	5232	5189	1932	2733	1952	0	2273	1767	1487	0	0	0	0	0	0	0
Q9NYV4	Q9NYV4	CDK12_HUMAN	reviewed	Cyclin-dependent kinase 12 (EC 2.7.11.22) (EC 2.7.11.23) (Cdc2-related kinase, arginine/serine-rich) (CrkRS) (Cell division cycle 2-related protein kinase 7) (CDC2-related protein kinase 7) (Cell division protein kinase 12) (hCDK12)	CDK12 CRK7 CRKRS KIAA0904	Homo sapiens (Human)	1490	164,155	164.155	0	0.603775	6	TQVSVTAAIPHLK,VPLALHPVVGQPFLK	0	2187	4406	7175	6584	5982	6438	6383	3750	2900	3608	4072	3921	0	944	1205	1448	1423	0	0	0	0	0	0	0	0	0	0	0	0	0	0	0	0	0	0
Q9NYU2	Q9NYU2	UGGG1_HUMAN	reviewed	UDP-glucose:glycoprotein glucosyltransferase 1 (UGT1) (hUGT1) (EC 2.4.1.-) (UDP--Glc:glycoprotein glucosyltransferase) (UDP-glucose ceramide glucosyltransferase-like 1)	UGGT1 GT UGCGL1 UGGT UGT1 UGTR	Homo sapiens (Human)	1555	177,190	177.19	0	0.894659	47	ILETTTFFQR,VDALLSAQPK	0	0	0	0	0	0	8443	7631	10153	8713	10163	9365	2917	2721	5032	6512	10090	8909	4988	8464	9576	9803	9172	13967	9278	8597	7160	6239	6091	7579	8082	8615	10909	10259	10323	13447
Q9NYR9	Q9NYR9	KBRS2_HUMAN	reviewed	NF-kappa-B inhibitor-interacting Ras-like protein 2 (I-kappa-B-interacting Ras-like protein 2) (Kappa B-Ras protein 2) (KappaB-Ras2)	NKIRAS2 KBRAS2	Homo sapiens (Human)	191	21,508	21.508	0	0.84588	3	SLLEPFVYLASK,VVVC(UniMod:4)GQASVGK	0	1205	2655	3563	0	5992	2589	6299	4718	5698	4142	6442	9161	13920	15579	18182	11720	6970	6039	1471	0	1792	1224	2273	0	0	0	0	0	0	0	0	0	0	0	0
Q9NYP9	Q9NYP9	MS18A_HUMAN	reviewed	Protein Mis18-alpha (FAPP1-associated protein 1)	MIS18A C21orf45 C21orf46 FASP1	Homo sapiens (Human)	233	25,863	25.863	0	0.480451	3	QIVSEDKELFNLESR,SLTQMEDVLK	0	0	0	0	0	0	0	0	0	0	0	0	0	0	0	0	0	0	0	0	0	0	0	0	0	0	0	0	0	0	0	0	0	0	0	0
Q9NYM9	Q9NYM9	BET1L_HUMAN	reviewed	BET1-like protein (Golgi SNARE with a size of 15 kDa) (GOS-15) (GS15) (Vesicle transport protein GOS15)	BET1L GS15	Homo sapiens (Human)	111	12,388	12.388	0	0.712481	2	AQSPGAVEEILDR,SLALDIDRDAEDQNR	0	0	0	0	0	0	5858	12923	14132	13959	0	6949	8196	11417	9077	9653	13467	12046	12364	10534	3325	3620	3198	3881	2694	2671	1906	1205	0	0	0	0	0	0	0	0
Q9NYL9	Q9NYL9	TMOD3_HUMAN	reviewed	Tropomodulin-3 (Ubiquitous tropomodulin) (U-Tmod)	TMOD3	Homo sapiens (Human)	352	39,595	39.595	0	0.853511	12	C(UniMod:4)FSLAATR,DREDYVPYTGEK	1444	2394	3423	0	0	0	0	0	0	3437	2450	1971	2762	4031	4476	7449	9239	5413	6709	4072	3995	3232	2534	3746	2093	2620	2960	2574	4054	2744	2431	2615	0	9898	11275	9662
Q9NYL4	Q9NYL4	FKB11_HUMAN	reviewed	Peptidyl-prolyl cis-trans isomerase FKBP11 (PPIase FKBP11) (EC 5.2.1.8) (19 kDa FK506-binding protein) (19 kDa FKBP) (FKBP-19) (FK506-binding protein 11) (FKBP-11) (Rotamase)	FKBP11 FKBP19 UNQ336/PRO535	Homo sapiens (Human)	201	22,180	22.18	0	0.920718	5	DPLVIELGQK,IIDTSLTR	5364	11843	21634	27888	30355	42651	45512	50331	58924	61137	63262	62011	57177	53085	43881	52816	67460	53337	68353	53864	59822	51792	46536	50617	39780	35607	33545	21344	9582	13663	14320	17482	19922	17553	15968	12034
Q9NYL2	Q9NYL2	MLTK_HUMAN	reviewed	Mitogen-activated protein kinase kinase kinase MLT (EC 2.7.11.25) (Human cervical cancer suppressor gene 4 protein) (HCCS-4) (Leucine zipper- and sterile alpha motif-containing kinase) (MLK-like mitogen-activated protein triple kinase) (Mixed lineage kinase-related kinase) (MLK-related kinase) (MRK) (Sterile alpha motif- and leucine zipper-containing kinase AZK)	ZAK MLTK HCCS4	Homo sapiens (Human)	800	91,155	91.155	0	0.964244	3	LTIPSSC(UniMod:4)PR,NVVIAADGVLK	0	0	0	0	0	0	0	0	0	0	0	0	0	0	0	0	0	0	0	0	0	0	0	0	0	0	0	0	0	0	0	0	0	0	0	0
Q9NYK5	Q9NYK5	RM39_HUMAN	reviewed	39S ribosomal protein L39, mitochondrial (L39mt) (MRP-L39) (39S ribosomal protein L5, mitochondrial) (L5mt) (MRP-L5)	MRPL39 C21orf92 MRPL5 RPML5 MSTP003 PRED22	Homo sapiens (Human)	338	38,712	38.712	0	0.862787	9	FQGVSLPVHLR,IGDFIDVSEGPLIPR	4018	7432	15455	27622	29951	34838	36905	39408	43365	51309	50319	49437	26837	46074	58489	93266	136112	103781	85674	43916	28459	19752	11631	12845	6490	7593	7693	1987	0	0	0	0	0	0	0	0
Q9NYJ8	Q9NYJ8	TAB2_HUMAN	reviewed	TGF-beta-activated kinase 1 and MAP3K7-binding protein 2 (Mitogen-activated protein kinase kinase kinase 7-interacting protein 2) (TAK1-binding protein 2) (TAB-2) (TGF-beta-activated kinase 1-binding protein 2)	TAB2 KIAA0733 MAP3K7IP2	Homo sapiens (Human)	693	76,494	76.494	0	0.563992	2	NQPTLFISTNSGASAASR,TSSTSSSVNSQTLNR	0	0	0	0	0	0	0	0	0	0	0	0	0	0	0	0	0	0	0	0	0	0	0	0	0	0	0	0	521	620	641	804	3059	2588	1343	1104
Q9NYJ1	Q9NYJ1	COA4_HUMAN	reviewed	Cytochrome c oxidase assembly factor 4 homolog, mitochondrial (Coiled-coil-helix-coiled-coil-helix domain-containing protein 8) (E2-induced gene 2 protein)	COA4 CHCHD8 E2IG2	Homo sapiens (Human)	87	10,134	10.134	0	0.9315	3	KDDEEEDPLDQLISR,VKKDDEEEDPLDQLISR	0	0	0	0	0	0	0	0	0	0	0	0	0	0	0	0	0	0	0	0	0	0	0	0	0	0	0	0	0	0	0	0	0	0	0	0
Q9NYB9	Q9NYB9	ABI2_HUMAN	reviewed	Abl interactor 2 (Abelson interactor 2) (Abi-2) (Abl-binding protein 3) (AblBP3) (Arg-binding protein 1) (ArgBP1)	ABI2 ARGBPIA	Homo sapiens (Human)	513	55,663	55.663	0	0.925588	6	IIAPANLERPVR,TLEPVRPPVVPNDYVPSPTR	0	0	0	0	0	0	0	0	0	0	0	0	0	0	0	0	0	0	5904	5216	5586	5832	6469	12895	14027	16727	25769	23618	36850	39933	43512	45657	59734	39794	28008	19097
Q9NYB0	Q9NYB0	TE2IP_HUMAN	reviewed	Telomeric repeat-binding factor 2-interacting protein 1 (TERF2-interacting telomeric protein 1) (TRF2-interacting telomeric protein 1) (Dopamine receptor-interacting protein 5) (Repressor/activator protein 1 homolog) (RAP1 homolog) (hRap1)	TERF2IP DRIP5 RAP1 PP8000	Homo sapiens (Human)	399	44,260	44.26	0	0.610838	8	LELEAYR,LGPASAADTGSEAKPGALAEGAAEPEPQR	700	1645	9767	14661	17058	22272	24062	20851	23489	22856	20808	18521	14274	17410	11442	10970	16764	10910	17601	4074	14280	13089	11952	15787	12224	14264	12214	1665	5228	542	0	0	0	0	0	1005
Q9NY93	Q9NY93	DDX56_HUMAN	reviewed	Probable ATP-dependent RNA helicase DDX56 (EC 3.6.4.13) (ATP-dependent 61 kDa nucleolar RNA helicase) (DEAD box protein 21) (DEAD box protein 56)	DDX56 DDX21 NOH61	Homo sapiens (Human)	547	61,590	61.59	0	0.885696	13	AIPLALEGK,GPILLPYQFR	7814	16931	35202	40895	41027	36857	27442	22209	23449	21982	17669	14084	13182	10566	7186	7983	10382	2150	0	0	0	0	0	1826	1145	1427	0	0	0	0	0	0	0	0	0	0
Q9NY33	Q9NY33	DPP3_HUMAN	reviewed	Dipeptidyl peptidase 3 (EC 3.4.14.4) (Dipeptidyl aminopeptidase III) (Dipeptidyl arylamidase III) (Dipeptidyl peptidase III) (DPP III) (Enkephalinase B)	DPP3	Homo sapiens (Human)	737	82,589	82.589	0	0.927442	30	LVASAEQLLK,VILGSEAAQQHPEEVR	0	0	0	0	0	0	0	0	0	0	0	0	0	0	0	0	0	0	0	0	0	0	0	0	0	0	0	0	0	0	0	0	0	0	0	0
Q9NY27	Q9NY27	PP4R2_HUMAN	reviewed	Serine/threonine-protein phosphatase 4 regulatory subunit 2	PPP4R2 SBBI57	Homo sapiens (Human)	417	46,898	46.898	0	0.879353	19	IVTGFNGIPFTIQR,LC(UniMod:4)ELLTDPR	0	0	0	0	0	0	0	0	0	0	0	0	0	0	0	0	2417	2074	3251	2255	2383	8830	8605	15858	15544	21316	36391	32184	59392	56793	42133	26044	20806	16992	18863	15400
Q9NY12	Q9NY12	GAR1_HUMAN	reviewed	H/ACA ribonucleoprotein complex subunit 1 (Nucleolar protein family A member 1) (snoRNP protein GAR1)	GAR1 NOLA1	Homo sapiens (Human)	217	22,348	22.348	0	0.594842	2	DFYFSVK,FYIDPYK	1128	2713	8156	9371	9518	6651	5211	4297	0	3951	4739	4553	3726	2454	0	0	0	0	0	0	0	0	0	0	0	0	0	0	0	0	0	0	0	0	0	0
Q9NXX6	Q9NXX6	NSE4A_HUMAN	reviewed	Non-structural maintenance of chromosomes element 4 homolog A (NS4EA) (Non-SMC element 4 homolog A)	NSMCE4A C10orf86 PP4762	Homo sapiens (Human)	385	44,301	44.301	0	0.581163	3	ALINSVQQNR,TFEISEPVITPSQR	0	0	0	0	0	0	0	0	0	10949	9860	7936	0	963	5683	7902	0	0	1285	1066	2172	7169	10379	15196	9136	2849	0	0	0	0	0	0	0	0	0	0
Q9NXW9	Q9NXW9	ALKB4_HUMAN	reviewed	Alpha-ketoglutarate-dependent dioxygenase alkB homolog 4 (EC 1.14.11.-) (Alkylated DNA repair protein alkB homolog 4)	ALKBH4 ABH4	Homo sapiens (Human)	302	33,838	33.838	0	0.950786	4	ELSAEFGPGGR,SLLVLTGAAR	0	0	0	0	0	0	0	0	0	0	0	0	0	0	0	0	0	0	0	0	0	0	0	0	0	0	0	0	0	0	0	0	0	0	0	0
Q9NXW2	Q9NXW2	DJB12_HUMAN	reviewed	DnaJ homolog subfamily B member 12	DNAJB12	Homo sapiens (Human)	375	41,819	41.819	0	0.662226	6	DYYEILGVSR,NVEDDYIANLR	3534	5270	10641	13331	11992	15587	15437	15048	16856	16123	15750	14005	13464	10421	8795	10732	11040	9510	10926	8842	10340	8710	7770	9722	7087	8106	4396	0	0	0	0	0	0	0	0	1444
Q9NXV6	Q9NXV6	CARF_HUMAN	reviewed	CDKN2A-interacting protein (Collaborator of ARF)	CDKN2AIP CARF	Homo sapiens (Human)	580	61,125	61.125	0	0.500479	11	STSQVAASLLASK,VTDAPTYTTR	200	880	2750	1487	1386	1528	1546	4482	5581	5457	5442	4198	5007	3959	800	1285	1224	0	1306	985	1245	3699	3480	3896	3158	3514	1365	965	1185	1750	1993	1893	2087	1709	7611	6695
Q9NXV2	Q9NXV2	KCTD5_HUMAN	reviewed	BTB/POZ domain-containing protein KCTD5	KCTD5	Homo sapiens (Human)	234	26,093	26.093	0	0.758039	3	GGIGAGLGGGLC(UniMod:4)R,LNVGGTYFLTTR	0	3378	3739	4637	3977	20179	4027	4235	8269	7257	17970	6117	5558	5465	3247	6636	7253	6215	7501	5617	4304	5389	6186	6380	2527	3674	0	0	0	0	0	0	0	2795	4090	7396
Q9NXU5	Q9NXU5	ARL15_HUMAN	reviewed	ADP-ribosylation factor-like protein 15 (ADP-ribosylation factor-related protein 2) (ARF-related protein 2)	ARL15 ARFRP2	Homo sapiens (Human)	204	22,876	22.876	0	0.977546	2	AVPFQNAILNVK,YFELEPLAR	0	0	0	0	2090	2701	2299	2503	3087	3333	2783	2599	2685	2624	2243	0	3991	2760	3659	2747	2721	1935	2272	2807	1407	1227	1525	1066	1252	1489	664	1021	1532	564	1311	0
Q9NXS2	Q9NXS2	QPCTL_HUMAN	reviewed	Glutaminyl-peptide cyclotransferase-like protein (EC 2.3.2.5) (Golgi-resident glutaminyl-peptide cyclotransferase) (isoQC) (gQC)	QPCTL	Homo sapiens (Human)	382	42,924	42.924	0	0.917259	2	TPGSPGNLQVR,VPLIGSLPEAR	740	4931	9238	10457	12095	13353	12032	13775	13230	14169	13633	11662	12690	9670	6524	10181	10670	8194	10778	6004	5598	0	5538	8378	7117	6508	5471	0	0	0	0	0	0	0	0	0
Q9NXR7	Q9NXR7	BRE_HUMAN	reviewed	BRCA1-A complex subunit BRE (BRCA1/BRCA2-containing complex subunit 45) (Brain and reproductive organ-expressed protein)	BRE BRCC45	Homo sapiens (Human)	383	43,552	43.552	0	0.928237	12	LPVDFSNIPTYLLK,VGLDATNC(UniMod:4)LR	0	0	0	0	0	0	0	0	0	0	0	0	0	0	0	0	0	2456	2963	3063	12177	13881	21902	75854	85148	81832	56338	18893	14815	3401	2677	0	0	0	10804	17441
Q9NXR1	Q9NXR1	NDE1_HUMAN	reviewed	Nuclear distribution protein nudE homolog 1 (NudE)	NDE1 NUDE	Homo sapiens (Human)	346	38,808	38.808	0	0.797469	2	GLDDSTGGTPLTPAAR,TDTAVQATGSVPSTPIAHR	0	0	0	0	482	2286	2869	2872	1928	1566	0	0	0	0	0	0	0	0	0	0	1045	1083	1288	0	0	0	0	623	944	1040	0	1560	2171	4324	5620	6091
Q9NXN4	Q9NXN4	GDAP2_HUMAN	reviewed	Ganglioside-induced differentiation-associated protein 2	GDAP2	Homo sapiens (Human)	497	56,225	56.225	0	0.832724	2	ALYQTGVDNC(UniMod:4)GR,SEDLSDIASLK	0	0	0	0	0	0	0	0	0	0	0	0	0	0	0	0	0	0	0	0	0	0	0	0	0	0	0	0	0	0	0	0	0	0	0	0
Q9NXH9	Q9NXH9	TRM1_HUMAN	reviewed	tRNA (guanine(26)-N(2))-dimethyltransferase (EC 2.1.1.216) (tRNA 2,2-dimethylguanosine-26 methyltransferase) (tRNA(guanine-26,N(2)-N(2)) methyltransferase) (tRNA(m(2,2)G26)dimethyltransferase)	TRMT1	Homo sapiens (Human)	659	72,234	72.234	0	0.943603	21	FALEVPGLR,VLEAVSANPGR	0	0	0	0	0	0	0	0	0	0	0	0	0	0	0	0	0	0	0	0	0	0	0	0	0	0	721	801	602	0	0	6379	13087	8556	12208	14535
Q9NXG6	Q9NXG6	P4HTM_HUMAN	reviewed	Transmembrane prolyl 4-hydroxylase (P4H-TM) (EC 1.14.11.-) (Hypoxia-inducible factor prolyl hydroxylase 4) (HIF-PH4) (HIF-prolyl hydroxylase 4) (HPH-4)	P4HTM PH4	Homo sapiens (Human)	502	56,661	56.661	0	0.792139	3	AQGPGPEPTLGPLTR,LSPEIVELSEPLQVVR	0	0	0	0	0	0	1161	723	521	0	0	0	0	0	0	0	0	0	0	800	1162	741	0	0	0	0	0	0	0	0	0	0	0	0	0	0
Q9NXG2	Q9NXG2	THUM1_HUMAN	reviewed	THUMP domain-containing protein 1	THUMPD1	Homo sapiens (Human)	353	39,315	39.315	0	0.962549	10	FQSVESGANNVVFIR,TLGIEPEK	0	0	0	0	0	0	0	0	0	0	0	0	0	0	0	0	0	0	0	0	0	0	0	0	0	0	0	0	0	0	0	0	0	0	0	0
Q9NXF7	Q9NXF7	DCA16_HUMAN	reviewed	DDB1- and CUL4-associated factor 16	DCAF16 C4orf30	Homo sapiens (Human)	216	24,193	24.193	0	0.969785	2	DHATLNGALQFATK,LLDPSTPVHILR	0	0	0	0	0	0	0	0	0	0	0	0	0	0	1770	1505	1788	1567	2229	0	0	0	0	2052	1989	2049	2416	1693	642	1853	1529	0	3442	3008	4282	4133
Q9NXF1	Q9NXF1	TEX10_HUMAN	reviewed	Testis-expressed sequence 10 protein	TEX10 L18 Nbla10363	Homo sapiens (Human)	929	105,674	105.674	0	0.919052	10	FLQALADGSSR,IYDPQEGAVVVLPADSQQR	3398	7872	12753	11686	4091	0	0	0	0	0	0	0	0	0	0	0	0	0	0	0	0	0	0	0	0	0	0	0	0	0	0	0	0	0	0	0
Q9NXE4	Q9NXE4	NSMA3_HUMAN	reviewed	Sphingomyelin phosphodiesterase 4 (EC 3.1.4.12) (Neutral sphingomyelinase 3) (nSMase-3) (nSMase3) (Neutral sphingomyelinase III)	SMPD4 KIAA1418	Homo sapiens (Human)	827	93,352	93.352	0	0.621676	4	LAQLITQAK,LFVGFLNR	685	3135	5424	5877	6953	8017	9439	9203	9616	9926	11284	9332	8099	7259	6260	6892	8003	5903	3368	3303	2174	2210	3082	3186	1908	0	0	0	1444	925	1125	0	0	0	0	0
Q9NXC2	Q9NXC2	GFOD1_HUMAN	reviewed	Glucose-fructose oxidoreductase domain-containing protein 1 (EC 1.-.-.-)	GFOD1 C6orf114	Homo sapiens (Human)	390	43,158	43.158	0	0.549595	2	AFSDIPSPYLR,LLAVGTDLYGQR	0	0	0	0	0	0	0	0	0	0	0	0	7244	12183	12827	13286	5368	6577	6775	4674	5994	0	0	0	0	0	0	0	0	0	0	0	0	0	0	0
Q9NXA8	Q9NXA8	SIR5_HUMAN	reviewed	NAD-dependent protein deacylase sirtuin-5, mitochondrial (EC 3.5.1.-) (Regulatory protein SIR2 homolog 5) (SIR2-like protein 5)	SIRT5 SIR2L5	Homo sapiens (Human)	310	33,881	33.881	0	0.950267	8	GAPEPGTQDASIPVEK,VVVITQNIDELHR	0	0	0	0	0	0	0	0	0	0	0	0	0	0	0	0	0	0	0	0	0	0	0	0	0	0	0	0	0	0	0	0	0	0	0	0
Q9NX76	Q9NX76	CKLF6_HUMAN	reviewed	CKLF-like MARVEL transmembrane domain-containing protein 6 (Chemokine-like factor superfamily member 6)	CMTM6 CKLFSF6	Homo sapiens (Human)	183	20,419	20.419	0	0.920487	2	AEALTEPLNA,SGLAAYFFMGR	0	1727	3617	4813	12418	16463	14544	16832	20268	18877	22251	19237	16841	15468	12985	16907	15451	13918	14704	13315	13378	11613	10159	12620	8357	8892	3088	1769	2193	1689	1891	1831	3322	0	0	0
Q9NX74	Q9NX74	DUS2L_HUMAN	reviewed	tRNA-dihydrouridine(20) synthase [NAD(P)+]-like (EC 1.3.1.-) (Dihydrouridine synthase 2) (Up-regulated in lung cancer protein 8) (URLC8) (tRNA-dihydrouridine synthase 2-like) (hDUS2)	DUS2 DUS2L	Homo sapiens (Human)	493	55,050	55.05	0	0.935459	9	ILPSLEDTLSLVK,LAQPVYETVQRPLDR	0	0	0	0	0	0	0	0	0	0	0	0	0	0	0	0	0	0	0	0	0	0	0	0	0	0	0	0	0	0	0	241	1489	947	0	0
Q9NX70	Q9NX70	MED29_HUMAN	reviewed	Mediator of RNA polymerase II transcription subunit 29 (Intersex-like protein) (Mediator complex subunit 29)	MED29 IXL	Homo sapiens (Human)	200	21,073	21.073	0	0.57356	3	HSPTLVPTATKPDAVQPDSLPYPQYLAVIK,VAAQNLIQNTNIDNGQK	0	0	0	0	0	3941	4290	7209	15437	10941	16276	10930	4140	4570	781	2208	4404	3778	5791	980	1324	1343	3972	6989	3624	5348	0	0	0	0	3235	400	1208	0	0	0
Q9NX63	Q9NX63	MIC19_HUMAN	reviewed	MICOS complex subunit MIC19 (Coiled-coil-helix-coiled-coil-helix domain-containing protein 3)	CHCHD3 MIC19 MINOS3	Homo sapiens (Human)	227	26,152	26.152	0	0.973384	11	LSENVIDR,VAEELALEQAK	55695	104043	171427	187943	157392	174046	144459	107223	110399	88522	72746	52235	42184	31850	22470	27247	29868	20337	24744	19519	23664	22033	19045	22818	17833	17830	17171	12794	8793	6285	5784	7445	6963	6330	6579	5764
Q9NX62	Q9NX62	IMPA3_HUMAN	reviewed	Inositol monophosphatase 3 (IMP 3) (IMPase 3) (EC 3.1.3.25) (EC 3.1.3.7) (Golgi 3-prime phosphoadenosine 5-prime phosphate 3-prime phosphatase) (Golgi-resident PAP phosphatase) (gPAPP) (Inositol monophosphatase domain-containing protein 1) (Inositol-1(or 4)-monophosphatase 3) (Myo-inositol monophosphatase A3)	IMPAD1 IMPA3	Homo sapiens (Human)	359	38,681	38.681	0	0.828176	9	EMLAVSVLAAVR,VLALLDVPDKSQEK	4466	7970	15531	21392	21152	31007	35040	36719	43844	47133	57129	47540	43717	38613	33129	39203	39825	36934	37497	32166	30181	28684	24059	29040	20895	19871	16450	10636	12600	12036	9143	3177	2942	3015	7621	7013
Q9NX61	Q9NX61	T161A_HUMAN	reviewed	Transmembrane protein 161A (Adaptive response to oxidative stress protein 29) (AROS-29)	TMEM161A UNQ582/PRO1152	Homo sapiens (Human)	479	53,602	53.602	0	0.411326	2	IAGALGGLLTPLFLR,WANGLSEEKPLSVPR	1986	2893	8146	8807	11950	11854	12379	11545	14573	15045	15469	12116	11819	10266	8314	10165	11447	8416	8967	6537	6853	6822	6036	7192	4287	4448	3783	1927	3700	1041	320	1082	1164	3596	1524	2071
Q9NX58	Q9NX58	LYAR_HUMAN	reviewed	Cell growth-regulating nucleolar protein	LYAR PNAS-5	Homo sapiens (Human)	379	43,615	43.615	0	0.861586	7	ELLEQISAFDNVPR,VLAQYYTVTDEHHR	0	0	0	0	0	0	0	0	0	0	0	0	0	0	0	0	0	0	0	0	0	0	0	0	0	0	0	0	0	0	0	0	0	0	0	0
Q9NX55	Q9NX55	HYPK_HUMAN	reviewed	Huntingtin-interacting protein K (Huntingtin yeast partner K)	HYPK C15orf63 HSPC136	Homo sapiens (Human)	129	14,665	14.665	0	0.948391	11	EHMGNVVEALIALTN,KEDLELIMTEMEISR	0	0	0	0	0	0	0	0	0	0	0	0	0	0	0	0	0	0	0	0	0	0	0	0	0	0	0	0	0	0	0	0	0	0	0	763
Q9NX47	Q9NX47	MARH5_HUMAN	reviewed	E3 ubiquitin-protein ligase MARCH5 (EC 6.3.2.-) (Membrane-associated RING finger protein 5) (Membrane-associated RING-CH protein V) (MARCH-V) (Mitochondrial ubiquitin ligase) (MITOL) (RING finger protein 153)	MARCH5 RNF153	Homo sapiens (Human)	278	31,232	31.232	0	0.768618	6	IPAEANPLADHVSATR,LGPVVYVLDLADR	1603	642	8065	17142	16221	22375	27104	28060	33417	35246	36484	30558	30687	21195	20550	24709	25808	21888	22900	20024	12830	12098	13891	20009	9481	11608	4877	5490	2840	3180	0	0	0	0	0	0
Q9NX46	Q9NX46	ARHL2_HUMAN	reviewed	Poly(ADP-ribose) glycohydrolase ARH3 (EC 3.2.1.143) (ADP-ribosylhydrolase 3) ([Protein ADP-ribosylarginine] hydrolase-like protein 2)	ADPRHL2 ARH3	Homo sapiens (Human)	363	38,947	38.947	0	0.919111	12	HVQSLEPDPGTPGSER,IGELLDQASVTR	0	0	0	0	0	0	0	0	0	0	0	0	0	0	0	0	0	0	0	0	0	0	0	0	0	0	0	0	0	0	0	0	0	0	0	0
Q9NX40	Q9NX40	OCAD1_HUMAN	reviewed	OCIA domain-containing protein 1 (Ovarian carcinoma immunoreactive antigen)	OCIAD1 OCIA	Homo sapiens (Human)	245	27,626	27.626	0	0.846911	11	KLENSPLGEALR,NITYEELR	9564	20586	38737	56631	68628	88924	93136	102597	117862	115514	117046	98201	98319	79083	60712	71568	94190	73682	82757	64917	68620	57658	51114	53199	41582	40994	34357	23829	29315	19697	17605	18845	21041	19971	22299	18952
Q9NX38	Q9NX38	F206A_HUMAN	reviewed	Protein Simiate (Protein FAM206A)	FAM206A C9orf6	Homo sapiens (Human)	181	20,378	20.378	0	0.915637	2	IC(UniMod:4)VITLAESHPVLQSGK,SISYQISTNC(UniMod:4)SR	0	0	0	0	0	0	0	0	0	0	0	0	0	0	0	0	0	0	0	0	0	0	0	0	0	0	0	0	0	0	0	0	0	0	0	0
Q9NX24	Q9NX24	NHP2_HUMAN	reviewed	H/ACA ribonucleoprotein complex subunit 2 (Nucleolar protein family A member 2) (snoRNP protein NHP2)	NHP2 NOLA2 HSPC286	Homo sapiens (Human)	153	17,201	17.201	0	0.697263	3	NLPYVYIPSK,TYQELLVNQNPIAQPLASR	1043	3984	12830	14741	15141	15276	9308	11832	14122	19105	13402	12618	10342	9196	4078	3516	0	0	0	0	0	3420	3311	4867	3953	5030	6059	3995	5857	6501	3365	4214	15580	12134	14583	5870
Q9NX20	Q9NX20	RM16_HUMAN	reviewed	39S ribosomal protein L16, mitochondrial (L16mt) (MRP-L16)	MRPL16 PNAS-111	Homo sapiens (Human)	251	28,449	28.449	0	0.882508	6	GAIDHYVTPVK,TLLPVPSFEDVSIPEKPK	3602	7017	14806	20410	20838	26722	21412	20382	23490	23383	22114	19478	22214	21426	26032	34532	68907	57942	53310	26990	18737	10189	6971	0	0	0	0	0	0	0	0	0	0	0	0	0
Q9NX14	Q9NX14	NDUBB_HUMAN	reviewed	NADH dehydrogenase [ubiquinone] 1 beta subcomplex subunit 11, mitochondrial (Complex I-ESSS) (CI-ESSS) (NADH-ubiquinone oxidoreductase ESSS subunit) (Neuronal protein 17.3) (Np17.3) (p17.3)	NDUFB11 UNQ111/PRO1064	Homo sapiens (Human)	153	17,317	17.317	0	0.938597	3	RPPEPTTPWQEDPEPEDENLYEK,TVVAPSAVAGK	15196	32001	61235	75840	82735	103412	106147	113172	122984	107014	101283	78418	74883	67456	49711	57752	72736	48551	62914	48287	52689	43693	39046	47758	37135	32409	30841	19927	21729	19697	16860	22910	20292	15303	14534	14748
Q9NX01	Q9NX01	TXN4B_HUMAN	reviewed	Thioredoxin-like protein 4B (Dim1-like protein)	TXNL4B DIM2 DLP	Homo sapiens (Human)	149	17,015	17.015	0	0.993045	3	LIVQSPIDPK,TKQDFIDLIEVIYR	0	0	0	0	0	0	0	0	0	0	0	0	0	0	0	0	0	0	0	0	0	0	0	0	0	0	0	0	0	0	0	0	0	0	0	0
Q9NWZ8	Q9NWZ8	GEMI8_HUMAN	reviewed	Gem-associated protein 8 (Gemin-8) (Protein FAM51A1)	GEMIN8 FAM51A1	Homo sapiens (Human)	242	28,637	28.637	0	0.870538	5	SVEAPTERPGER,YWPVIPLKF	5083	12250	26878	31301	20706	16385	14464	12365	11700	8444	7363	6531	4027	2110	3897	3957	3864	1848	1364	1024	2091	2112	1972	0	0	0	0	0	0	0	0	0	0	0	0	0
Q9NWZ5	Q9NWZ5	UCKL1_HUMAN	reviewed	Uridine-cytidine kinase-like 1 (EC 2.7.1.48)	UCKL1 URKL1 F538	Homo sapiens (Human)	548	61,141	61.141	0	0.523543	3	IFVDTDSDIR,IIPGIGNFGDR	0	0	0	0	0	0	0	0	6114	6052	5368	4117	5180	0	3305	2867	4775	3911	5464	4292	4522	9525	11328	10702	10202	4726	4601	4149	5809	4521	9565	8257	10615	0	0	0
Q9NWZ3	Q9NWZ3	IRAK4_HUMAN	reviewed	Interleukin-1 receptor-associated kinase 4 (IRAK-4) (EC 2.7.11.1) (Renal carcinoma antigen NY-REN-64)	IRAK4	Homo sapiens (Human)	460	51,530	51.53	0	0.651746	4	IVGTTAYMAPEALR,SANILLDEAFTAK	0	0	0	0	0	0	0	0	0	0	0	0	0	0	0	0	0	0	0	0	0	0	0	0	0	0	0	0	0	0	0	0	0	0	0	0
Q9NWY4	Q9NWY4	HPF1_HUMAN	reviewed	Histone PARylation factor 1	HPF1 C4orf27	Homo sapiens (Human)	346	39,436	39.436	0	0.979141	9	TFHGAGLVVPVDKNDVGYR,TIVEAASDEER	0	0	0	0	0	0	0	0	0	0	0	0	0	0	0	0	0	0	0	0	0	0	0	0	0	0	0	0	0	0	0	0	0	0	0	0
Q9NWX6	Q9NWX6	THG1_HUMAN	reviewed	Probable tRNA(His) guanylyltransferase (EC 2.7.7.79) (Interphase cytoplasmic foci protein 45) (tRNA-histidine guanylyltransferase)	THG1L ICF45	Homo sapiens (Human)	298	34,831	34.831	0	0.863058	5	TKPVPLHC(UniMod:4)DIIGDAFWK,VVVYPSNQTLK	0	0	0	0	0	0	0	0	0	0	0	0	0	0	0	0	0	0	0	0	0	0	0	0	0	0	0	0	0	0	0	0	0	0	3139	2376
Q9NWX5	Q9NWX5	ASB6_HUMAN	reviewed	Ankyrin repeat and SOCS box protein 6 (ASB-6)	ASB6	Homo sapiens (Human)	421	47,136	47.136	0	0.837316	2	HGANLNFEDPVTYYTALHIAVLR,ILVLTELLER	0	0	0	0	702	601	540	140	0	0	0	0	0	0	1162	1441	840	0	1165	1001	1303	0	1670	2509	1486	1406	0	0	0	0	2008	2577	1866	1789	2187	2104
Q9NWV8	Q9NWV8	BABA1_HUMAN	reviewed	BRISC and BRCA1-A complex member 1 (Mediator of RAP80 interactions and targeting subunit of 40 kDa) (New component of the BRCA1-A complex)	BABAM1 C19orf62 MERIT40 NBA1 HSPC142	Homo sapiens (Human)	329	36,560	36.56	0	0.768372	6	SEGEGEAASADDGSLNTSGAGPK,TELPVTENVQTIPPPYVVR	0	0	0	0	0	0	0	0	0	0	0	482	1627	666	2058	0	0	1384	5110	2336	5385	10222	19314	51639	87783	85916	50103	12944	7025	7041	2620	2458	604	3024	3653	12829
Q9NWV4	Q9NWV4	CA123_HUMAN	reviewed	UPF0587 protein C1orf123	C1orf123	Homo sapiens (Human)	160	18,048	18.048	0	0.964676	5	ATLENITNLRPVGEDFR,TIVEFEC(UniMod:4)R	0	0	0	0	0	0	0	0	0	0	0	0	0	0	0	0	0	0	0	0	0	0	0	0	0	0	0	0	0	0	0	0	0	0	0	0
Q9NWU5	Q9NWU5	RM22_HUMAN	reviewed	39S ribosomal protein L22, mitochondrial (L22mt) (MRP-L22) (39S ribosomal protein L25, mitochondrial) (L25mt) (MRP-L25)	MRPL22 MRPL25 RPML25 HSPC158	Homo sapiens (Human)	206	23,641	23.641	0	0.884256	8	LVEGPPPPPEPPK,SNLYIAESTSGR	3077	5859	12947	15004	17620	17177	20363	21885	23570	25547	28597	25736	29551	30650	32696	49226	84122	60353	55613	30491	21603	12711	7343	6989	4117	3570	0	0	0	0	0	0	0	0	0	0
Q9NWU2	Q9NWU2	GID8_HUMAN	reviewed	Glucose-induced degradation protein 8 homolog (Two hybrid-associated protein 1 with RanBPM) (Twa1)	GID8 C20orf11	Homo sapiens (Human)	228	26,749	26.749	0	0.746493	10	LIMNYLVTEGFK,VWSEVNQAVLDYENR	903	1770	4417	5843	5629	6541	11127	12877	19454	20423	26541	38867	39141	31990	28761	31903	27477	11955	9029	3256	2815	0	0	0	0	0	0	0	0	0	0	0	0	0	0	0
Q9NWU1	Q9NWU1	OXSM_HUMAN	reviewed	3-oxoacyl-[acyl-carrier-protein] synthase, mitochondrial (EC 2.3.1.41) (Beta-ketoacyl-ACP synthase)	OXSM	Homo sapiens (Human)	459	48,843	48.843	0	0.831481	8	SIPC(UniMod:4)SVAAYVPR,VSPFFVPK	0	0	0	0	0	0	0	0	0	0	0	0	0	0	0	0	0	0	0	0	0	0	0	0	0	0	0	0	0	0	0	0	0	0	0	0
Q9NWT6	Q9NWT6	HIF1N_HUMAN	reviewed	Hypoxia-inducible factor 1-alpha inhibitor (EC 1.14.11.30) (EC 1.14.11.n4) (Factor inhibiting HIF-1) (FIH-1) (Hypoxia-inducible factor asparagine hydroxylase)	HIF1AN FIH1	Homo sapiens (Human)	349	40,285	40.285	0	0.934904	4	AEELIENEEPVVLTDTNLVYPALK,LYLQQTLNDTVGR	0	0	0	0	0	0	0	0	0	0	0	0	0	0	0	0	0	0	0	0	0	0	0	0	0	0	0	0	0	0	0	0	0	0	0	0
Q9NWT1	Q9NWT1	PK1IP_HUMAN	reviewed	p21-activated protein kinase-interacting protein 1 (PAK/PLC-interacting protein 1) (hPIP1) (PAK1-interacting protein 1) (WD repeat-containing protein 84)	PAK1IP1 PIP1 WDR84	Homo sapiens (Human)	392	43,964	43.964	0	0.798008	3	FLSESVLAVAGDEEVIR,GEQYVVIIQNK	0	502	4829	8012	6484	7624	0	0	0	0	0	0	0	0	0	0	0	0	0	0	0	0	0	0	0	0	0	0	0	0	0	0	0	0	0	0
Q9NWS8	Q9NWS8	RMND1_HUMAN	reviewed	Required for meiotic nuclear division protein 1 homolog	RMND1 C6orf96	Homo sapiens (Human)	449	51,604	51.604	0	0.806274	3	EGDPGTIFFFR,IGELFALR	0	4990	9045	10660	13007	14541	17509	18610	19915	18891	18675	17132	17056	3393	3403	0	14070	13225	15278	5242	5002	4138	4094	5063	4069	3279	2148	0	0	0	0	0	0	0	0	0
Q9NWS0	Q9NWS0	PIHD1_HUMAN	reviewed	PIH1 domain-containing protein 1 (Nucleolar protein 17 homolog)	PIH1D1 NOP17	Homo sapiens (Human)	290	32,363	32.363	0	0.686307	9	FEELLLQASK,IQELGDLYTPAPGR	0	0	0	6491	5729	12135	14440	13592	17162	18624	19294	17357	17660	15051	14614	20188	25394	23227	21642	17333	15596	14044	13213	14853	11989	11953	13275	8570	12054	12836	16976	27012	36375	33704	39222	42077
Q9NWM8	Q9NWM8	FKB14_HUMAN	reviewed	Peptidyl-prolyl cis-trans isomerase FKBP14 (PPIase FKBP14) (EC 5.2.1.8) (22 kDa FK506-binding protein) (22 kDa FKBP) (FKBP-22) (FK506-binding protein 14) (FKBP-14) (Rotamase)	FKBP14 FKBP22 UNQ322/PRO381	Homo sapiens (Human)	211	24,172	24.172	0	0.953303	6	IEVLQKPFIC(UniMod:4)HR,LIIPPALGYGK	0	0	0	0	0	0	0	0	0	0	0	0	0	0	0	0	0	0	0	0	0	0	0	0	0	0	0	0	0	0	0	0	0	0	0	0
Q9NW82	Q9NW82	WDR70_HUMAN	reviewed	WD repeat-containing protein 70	WDR70	Homo sapiens (Human)	654	73,201	73.201	0	0.900187	17	LIVTGTSIQR,TVSALGLDPSGAR	0	0	0	0	0	0	0	0	0	0	0	0	0	0	0	0	0	0	0	0	0	0	0	0	0	0	0	0	0	0	0	0	0	0	3001	11272
Q9NW68	Q9NW68	BSDC1_HUMAN	reviewed	BSD domain-containing protein 1	BSDC1 UNQ2494/PRO5781	Homo sapiens (Human)	430	47,163	47.163	0	0.670832	4	KGEISELLVGSPSIR,VFELNSDSGK	0	0	3843	5088	5975	8412	16121	17106	21125	22141	24606	23881	22014	19242	17251	19013	22999	18481	21052	20211	18435	17038	12937	14859	10148	9630	5594	3000	5440	4456	0	4290	4834	4643	2010	0
Q9NW64	Q9NW64	RBM22_HUMAN	reviewed	Pre-mRNA-splicing factor RBM22 (RNA-binding motif protein 22) (Zinc finger CCCH domain-containing protein 16)	RBM22 ZC3H16 199G4	Homo sapiens (Human)	420	46,896	46.896	0	0.891771	6	EISNSDGTRPVGMLGK,YYGINDPVADK	0	0	0	0	0	0	0	0	0	0	0	0	0	0	0	0	0	0	0	0	0	0	0	0	0	0	0	0	0	0	0	0	0	0	0	0
Q9NW15	Q9NW15	ANO10_HUMAN	reviewed	Anoctamin-10 (Transmembrane protein 16K)	ANO10 TMEM16K	Homo sapiens (Human)	660	76,329	76.329	0	0.756311	2	LEFESLEALK,MLLGAEAVGLVK	0	0	2209	2783	3629	5117	7114	6534	7904	8652	7371	6741	6840	5047	2921	3367	4281	3110	3612	3042	2661	1994	2046	2760	1732	1647	2034	0	0	0	0	0	0	0	0	0
Q9NW13	Q9NW13	RBM28_HUMAN	reviewed	RNA-binding protein 28 (RNA-binding motif protein 28)	RBM28	Homo sapiens (Human)	759	85,738	85.738	0	0.865205	15	AEVEQVELPDGK,TVAVDWAVAK	4723	9889	23562	24756	24629	21080	13883	8994	3243	0	0	0	0	0	0	0	0	0	0	0	0	0	0	0	0	0	0	0	0	0	0	0	0	0	0	0
Q9NW08	Q9NW08	RPC2_HUMAN	reviewed	DNA-directed RNA polymerase III subunit RPC2 (RNA polymerase III subunit C2) (EC 2.7.7.6) (C128) (DNA-directed RNA polymerase III 127.6 kDa polypeptide) (DNA-directed RNA polymerase III subunit B)	POLR3B	Homo sapiens (Human)	1133	127,785	127.785	0	0.761927	9	HNTLSEDIPIVIIFK,VILIQEQLSK	0	0	2533	3519	9216	10434	8291	9531	10816	14210	10296	7599	1671	1203	1223	1244	1206	1509	1000	1164	4990	5894	6546	10834	8914	16504	24976	19711	23249	13926	8239	1826	1224	741	0	0
Q9NVZ3	Q9NVZ3	NECP2_HUMAN	reviewed	Adaptin ear-binding coat-associated protein 2 (NECAP endocytosis-associated protein 2) (NECAP-2)	NECAP2	Homo sapiens (Human)	263	28,339	28.339	0	0.930026	5	TSGELFAQAPVDQFPGTAVESVTDSSR,VRPASTGGLSLLPPPPGGK	0	0	0	0	0	0	0	0	0	0	0	0	0	0	0	0	0	0	0	0	0	0	0	0	0	0	0	0	0	2010	1829	2413	4398	5227	7960	13390
Q9NVX2	Q9NVX2	NLE1_HUMAN	reviewed	Notchless protein homolog 1	NLE1 HUSSY-07	Homo sapiens (Human)	485	53,320	53.32	0	0.960058	18	LLVSGSSDSTLK,VLDIIYQPQAIFR	0	0	0	0	0	0	0	0	0	0	0	0	0	0	0	0	0	0	0	0	0	0	0	0	0	0	0	0	0	0	0	0	0	0	0	0
Q9NVX0	Q9NVX0	HAUS2_HUMAN	reviewed	HAUS augmin-like complex subunit 2 (Centrosomal protein of 27 kDa) (Cep27)	HAUS2 C15orf25 CEP27	Homo sapiens (Human)	235	26,933	26.933	0	0.385843	2	DTADVVHPFFLAQK,ILAEESYLYK	0	1609	3932	3755	8648	8186	9402	4442	5825	4773	5390	3368	3876	3620	3431	0	0	0	5003	5559	4545	0	0	0	0	0	0	0	0	0	0	0	0	0	0	0
Q9NVV4	Q9NVV4	PAPD1_HUMAN	reviewed	Poly(A) RNA polymerase, mitochondrial (PAP) (EC 2.7.7.19) (PAP-associated domain-containing protein 1) (Polynucleotide adenylyltransferase) (Terminal uridylyltransferase 1) (TUTase 1) (mtPAP)	MTPAP PAPD1	Homo sapiens (Human)	582	66,172	66.172	0	0.574207	2	EFQLTEENTK,SPPILPTLDSLK	15359	38289	73842	71139	55855	45392	31732	31790	34809	36418	29715	27324	22913	17477	14507	16186	19551	14900	15410	12234	3156	9884	7755	9846	5025	6164	2842	2454	0	0	0	0	0	0	0	0
Q9NVU7	Q9NVU7	SDA1_HUMAN	reviewed	Protein SDA1 homolog (Nucleolar protein 130) (SDA1 domain-containing protein 1) (hSDA)	SDAD1 NUC130	Homo sapiens (Human)	687	79,871	79.871	0	0.595858	2	DLLVQYATGK,VQEYGELDAK	661	1163	3310	3623	15165	15046	12208	3217	0	2441	3348	2845	0	0	0	0	0	0	0	0	0	0	0	0	0	0	0	0	0	0	0	0	0	0	0	0
Q9NVU0	Q9NVU0	RPC5_HUMAN	reviewed	DNA-directed RNA polymerase III subunit RPC5 (RNA polymerase III subunit C5) (DNA-directed RNA polymerase III 80 kDa polypeptide)	POLR3E KIAA1452	Homo sapiens (Human)	708	79,898	79.898	0	0.793385	7	LANGLPLGR,QVLLEIFSK	0	1909	3083	4945	4968	6171	5247	5050	6226	6172	5032	4376	3223	3276	2371	2974	0	0	0	0	3788	3409	8893	7093	9157	14743	21361	17883	21201	12652	7571	6408	0	0	0	0
Q9NVT9	Q9NVT9	ARMC1_HUMAN	reviewed	Armadillo repeat-containing protein 1	ARMC1 ARCP	Homo sapiens (Human)	282	31,281	31.281	0	0.850459	8	AEALASAIASTK,VGSHPEGGASWLSTAANFLSR	0	0	0	0	0	0	0	0	0	0	0	0	0	0	0	0	0	0	0	0	0	0	0	0	0	0	3622	2031	2435	0	0	0	0	0	0	0
Q9NVS9	Q9NVS9	PNPO_HUMAN	reviewed	Pyridoxine-5'-phosphate oxidase (EC 1.4.3.5) (Pyridoxamine-phosphate oxidase)	PNPO	Homo sapiens (Human)	261	29,988	29.988	0	0.838538	12	GEEDWLYER,GLPTGDSPLGPMTHR	0	0	0	0	0	0	0	0	0	0	0	0	0	0	0	0	0	0	0	0	0	0	0	0	0	0	0	0	0	0	0	0	0	0	0	0
Q9NVS2	Q9NVS2	RT18A_HUMAN	reviewed	28S ribosomal protein S18a, mitochondrial (MRP-S18-a) (Mrps18a) (S18mt-a) (28S ribosomal protein S18-3, mitochondrial) (MRP-S18-3)	MRPS18A	Homo sapiens (Human)	196	22,184	22.184	0	0.947721	4	LPEGVVPK,WAPGSVKPIYK	2551	4479	11164	14640	16577	18811	18249	19166	20269	21954	22615	20939	20827	24409	24732	34811	57308	44549	42866	25373	17288	11265	4444	0	0	0	0	0	0	0	0	0	0	0	0	0
Q9NVR0	Q9NVR0	KLH11_HUMAN	reviewed	Kelch-like protein 11	KLHL11	Homo sapiens (Human)	708	80,148	80.148	0	0.884697	2	AENIQSGTC(UniMod:4)QHPTSHVSLLPR,LVANNEVC(UniMod:4)VK	0	0	0	0	0	0	0	0	0	0	0	0	0	0	0	0	0	0	0	0	0	0	0	0	0	0	0	0	0	0	0	0	0	0	0	0
Q9NVQ4	Q9NVQ4	FAIM1_HUMAN	reviewed	Fas apoptotic inhibitory molecule 1	FAIM FAIM1	Homo sapiens (Human)	179	20,215	20.215	0	0.976748	6	EGIIHTLIVDNR,ETFYVGAAK	0	0	0	0	0	0	0	0	0	0	0	0	0	0	0	0	0	0	0	0	0	0	0	0	0	0	0	0	0	0	0	0	0	0	0	0
Q9NVP2	Q9NVP2	ASF1B_HUMAN	reviewed	Histone chaperone ASF1B (Anti-silencing function protein 1 homolog B) (hAsf1) (hAsf1b) (CCG1-interacting factor A-II) (CIA-II) (hCIA-II)	ASF1B	Homo sapiens (Human)	202	22,434	22.434	0	0.829329	4	VGYYVNNEYLNPELR,VSVLNVAVLENPSPFHSPFR	0	0	1666	2594	1705	2129	1744	1307	1907	0	0	2915	2068	1987	0	0	0	0	0	0	0	0	0	0	0	0	0	0	2657	2800	7093	9350	14163	9698	5671	5003
Q9NVP1	Q9NVP1	DDX18_HUMAN	reviewed	ATP-dependent RNA helicase DDX18 (EC 3.6.4.13) (DEAD box protein 18) (Myc-regulated DEAD box protein) (MrDb)	DDX18 cPERP-D	Homo sapiens (Human)	670	75,407	75.407	0	0.760804	13	LGNGINIIVATPGR,NGTGVLILSPTR	1947	11058	25514	29918	31035	31566	22853	16282	14945	15059	17884	17932	15199	12104	8405	4401	4875	0	0	0	0	0	0	0	0	0	0	0	0	0	0	0	0	0	0	0
Q9NVN8	Q9NVN8	GNL3L_HUMAN	reviewed	Guanine nucleotide-binding protein-like 3-like protein	GNL3L	Homo sapiens (Human)	582	65,573	65.573	0	0.680753	5	AC(UniMod:4)SVGAVPGITK,LADPVTPVETILQR	821	2597	6815	8016	7762	7684	5376	1927	1749	0	0	0	0	0	0	0	0	0	0	0	0	0	0	0	0	0	0	0	0	0	0	0	0	0	0	0
Q9NVM9	Q9NVM9	ASUN_HUMAN	reviewed	Protein asunder homolog (Cell cycle regulator Mat89Bb homolog) (Germ cell tumor 1) (Sarcoma antigen NY-SAR-95)	ASUN C12orf11 GCT1	Homo sapiens (Human)	706	80,225	80.225	0	0.806023	13	SVLLEQPR,TQGIIPLAPISK	0	0	0	0	0	0	0	0	0	0	0	0	0	0	0	3162	3585	3583	3614	2594	0	0	0	0	0	0	0	0	0	0	0	0	0	5041	7166	5603
Q9NVM6	Q9NVM6	DJC17_HUMAN	reviewed	DnaJ homolog subfamily C member 17	DNAJC17	Homo sapiens (Human)	304	34,687	34.687	0	0.923399	5	AAELAVQNEVGLVDNPLK,TLEQEIER	0	0	0	0	0	0	0	0	0	0	0	0	0	0	0	0	0	0	0	0	0	0	0	0	0	0	0	0	0	0	0	0	0	0	0	0
Q9NVM4	Q9NVM4	ANM7_HUMAN	reviewed	Protein arginine N-methyltransferase 7 (EC 2.1.1.321) (Histone-arginine N-methyltransferase PRMT7) ([Myelin basic protein]-arginine N-methyltransferase PRMT7)	PRMT7 KIAA1933	Homo sapiens (Human)	692	78,459	78.459	0	0.942147	7	ATVYAQLVESGR,RPELLTNEDLQGR	0	0	0	0	0	0	0	0	0	0	0	0	0	0	0	0	0	0	0	0	0	0	0	0	0	0	0	0	0	0	0	0	0	0	0	0
Q9NVK5	Q9NVK5	FGOP2_HUMAN	reviewed	FGFR1 oncogene partner 2	FGFR1OP2 HSPC123	Homo sapiens (Human)	253	29,426	29.426	0	0.348372	2	AIEIDEQQGC(UniMod:4)K,IFQLEQENK	1146	2112	5381	1024	1023	0	0	780	782	220	0	0	0	0	0	0	0	0	0	0	0	0	0	0	0	0	0	0	0	0	0	0	0	0	0	0
Q9NVJ2	Q9NVJ2	ARL8B_HUMAN	reviewed	ADP-ribosylation factor-like protein 8B (ADP-ribosylation factor-like protein 10C) (Novel small G protein indispensable for equal chromosome segregation 1)	ARL8B ARL10C GIE1	Homo sapiens (Human)	186	21,539	21.539	0	0.915671	4	DLPNALDEK,IEASRNELHNLLDKPQLQGIPVLVLGNKR	3896	6696	16518	18796	22354	29691	36517	44556	55199	67053	64393	60961	60304	57780	49119	58931	75887	69085	81745	61665	63674	53881	53077	75187	44458	43208	39024	28841	28455	28637	21128	26614	22849	21026	14139	13007
Q9NVI7	Q9NVI7	ATD3A_HUMAN	reviewed	ATPase family AAA domain-containing protein 3A	ATAD3A	Homo sapiens (Human)	634	71,369	71.369	0	0.906525	8	LLSRPQDALEGVVLSPSLEAR,NILMYGPPGTGK	132642	239457	364098	335253	255288	227850	165263	123688	103284	85479	70162	50611	42786	27513	21189	24939	29019	21786	24216	18743	18334	18817	18510	21757	15069	9356	8880	5074	11813	9686	7779	5643	6867	0	0	6750
Q9NVI1	Q9NVI1	FANCI_HUMAN	reviewed	Fanconi anemia group I protein (Protein FACI)	FANCI KIAA1794	Homo sapiens (Human)	1328	149,324	149.324	0	0.655419	26	TIETSPSLSR,YAVNVALQK	4668	9852	17692	24756	29562	37928	41415	45912	50144	48544	43564	34731	34162	32273	23950	27294	35689	22277	24270	20224	20842	19348	15293	18611	15099	15872	13593	9491	11006	9124	6679	5031	5015	4820	7175	7364
Q9NVH6	Q9NVH6	TMLH_HUMAN	reviewed	Trimethyllysine dioxygenase, mitochondrial (EC 1.14.11.8) (Epsilon-trimethyllysine 2-oxoglutarate dioxygenase) (Epsilon-trimethyllysine hydroxylase) (TML hydroxylase) (TML-alpha-ketoglutarate dioxygenase) (TML dioxygenase) (TMLD)	TMLHE TMLH	Homo sapiens (Human)	421	49,518	49.518	0	0.739423	3	AVINTVPYDVVHR,FDYVWLR	0	0	0	0	0	0	0	0	0	0	0	0	0	0	0	0	0	0	0	0	0	0	0	0	0	0	0	0	0	382	581	641	1004	0	0	0
Q9NVH2	Q9NVH2	INT7_HUMAN	reviewed	Integrator complex subunit 7 (Int7)	INTS7 C1orf73	Homo sapiens (Human)	962	106,834	106.834	0	0.574193	2	IFSVIHSNDPVAR,SLEDPYSQQIR	0	0	0	0	0	0	4081	9232	11833	9971	10334	2747	3503	2681	2474	2817	3470	2732	4521	6732	7534	4402	3623	0	0	0	2147	1987	2413	2431	0	0	0	0	1594	967
Q9NVH1	Q9NVH1	DJC11_HUMAN	reviewed	DnaJ homolog subfamily C member 11	DNAJC11	Homo sapiens (Human)	559	63,278	63.278	0	0.788528	13	GIRPGLTTVLAR,LFNLVHQAYEVLSDPQTR	9009	17953	34137	49160	43434	55881	57727	65682	66615	65503	72758	59201	50216	39547	34044	37625	36681	38672	35509	26167	25804	26252	20136	27303	16914	16948	16494	9439	9059	4890	3739	7688	10655	7288	7499	8473
Q9NVH0	Q9NVH0	EXD2_HUMAN	reviewed	Exonuclease 3'-5' domain-containing protein 2 (EC 3.1.11.1) (Exonuclease 3'-5' domain-like-containing protein 2)	EXD2 C14orf114 EXDL2	Homo sapiens (Human)	621	70,353	70.353	0	0.76602	5	SLAETVLNFPLDK,TLLDILADGTILK	680	2476	8988	16228	3766	20036	15430	15440	4680	14431	14639	14210	11969	9559	8178	5282	3706	3429	11542	8384	7973	8452	7636	3441	0	0	0	0	0	0	0	0	0	0	0	0
Q9NVG8	Q9NVG8	TBC13_HUMAN	reviewed	TBC1 domain family member 13	TBC1D13	Homo sapiens (Human)	400	46,554	46.554	0	0.981806	12	EMIIQPGIAK,ILLNYLPLER	0	0	0	0	0	0	0	0	0	0	0	0	0	0	0	0	0	0	0	0	0	0	0	0	0	0	0	0	0	0	0	0	0	0	0	0
Q9NVE7	Q9NVE7	PANK4_HUMAN	reviewed	Pantothenate kinase 4 (hPanK4) (EC 2.7.1.33) (Pantothenic acid kinase 4)	PANK4	Homo sapiens (Human)	773	85,991	85.991	0	0.618374	13	AVASQPDSVDAAER,GEVQALFLR	604	2818	4936	7432	8340	8992	11442	12015	13584	13165	15058	13911	11468	10877	9139	11016	13291	12064	12287	12033	12843	12619	11507	17797	12598	11127	10401	7800	8195	6939	6314	6468	2745	2978	3867	4477
Q9NVD7	Q9NVD7	PARVA_HUMAN	reviewed	Alpha-parvin (Actopaxin) (CH-ILKBP) (Calponin-like integrin-linked kinase-binding protein) (Matrix-remodeling-associated protein 2)	PARVA MXRA2	Homo sapiens (Human)	372	42,244	42.244	0	0.789278	6	QIQEEITGNTEALSGR,TLITFVNK	0	0	0	0	0	0	0	0	0	0	0	0	0	0	0	0	0	0	0	0	0	0	0	0	0	0	0	0	0	0	0	0	0	0	0	0
Q9NVC6	Q9NVC6	MED17_HUMAN	reviewed	Mediator of RNA polymerase II transcription subunit 17 (Activator-recruited cofactor 77 kDa component) (ARC77) (Cofactor required for Sp1 transcriptional activation subunit 6) (CRSP complex subunit 6) (Mediator complex subunit 17) (Thyroid hormone receptor-associated protein complex 80 kDa component) (Trap80) (Transcriptional coactivator CRSP77) (Vitamin D3 receptor-interacting protein complex 80…	MED17 ARC77 CRSP6 DRIP77 DRIP80 TRAP80	Homo sapiens (Human)	651	72,890	72.89	0	0.580905	3	AAATIDSLASR,SLAGAAQILLK	641	3499	5744	6429	6086	8441	8976	10014	13444	16090	13661	10265	8722	6397	4304	3685	4481	2913	1210	0	1103	801	882	0	0	0	0	0	0	0	0	0	0	0	0	0
Q9NVA2	Q9NVA2	SEP11_HUMAN	reviewed	Septin-11	SEPT11	Homo sapiens (Human)	429	49,398	49.398	0	0.883791	11	FESDPATHNEPGVR,SYELQESNVR	0	0	0	0	0	0	0	0	0	0	0	0	7372	10374	13345	31149	94528	117263	187319	144082	141857	105661	88768	94097	61283	102312	196101	172408	127378	56088	22639	15941	7147	6020	5386	5171
Q9NVA1	Q9NVA1	UQCC1_HUMAN	reviewed	Ubiquinol-cytochrome-c reductase complex assembly factor 1 (Basic FGF-repressed Zic-binding protein) (bFGF-repressed Zic-binding protein) (bFZb) (Ubiquinol-cytochrome c reductase complex chaperone CBP3 homolog)	UQCC1 BZFB C20orf44 UQCC	Homo sapiens (Human)	299	34,600	34.6	0	0.534643	2	IIEAMGFTGPLK,TDFEEFFLR	0	0	0	0	0	0	6740	7392	9983	10285	3604	6135	3226	3791	0	8062	7209	5313	7632	5335	1788	1649	2047	2308	1426	1403	0	0	0	0	0	0	0	0	0	0
Q9NV96	Q9NV96	CC50A_HUMAN	reviewed	Cell cycle control protein 50A (P4-ATPase flippase complex beta subunit TMEM30A) (Transmembrane protein 30A)	TMEM30A C6orf67 CDC50A	Homo sapiens (Human)	361	40,684	40.684	0	0.746184	6	EIEIDYTGTEPSSPC(UniMod:4)NK,FRNPPGGDNLEER	786	3151	5626	8365	9374	14094	13276	15746	18606	18290	17447	15284	16428	13286	9019	9432	12641	8615	12259	9394	10372	9157	8947	4046	2777	2775	2899	2150	1645	803	1623	0	0	0	2572	2416
Q9NV88	Q9NV88	INT9_HUMAN	reviewed	Integrator complex subunit 9 (Int9) (Protein related to CPSF subunits of 74 kDa) (RC-74)	INTS9 RC74	Homo sapiens (Human)	658	73,814	73.814	0	0.858163	4	LSNLPGWSLK,VYLPEPPFPHAELIQTNK	0	0	0	0	0	0	0	0	0	0	0	0	0	0	0	0	0	0	0	0	0	0	0	0	0	0	0	0	0	0	0	0	0	0	0	0
Q9NV70	Q9NV70	EXOC1_HUMAN	reviewed	Exocyst complex component 1 (Exocyst complex component Sec3)	EXOC1 SEC3 SEC3L1 BM-012	Homo sapiens (Human)	894	101,982	101.982	0	0.533647	11	ALQEGDLASSR,LLSIVNVC(UniMod:4)K	2369	4430	9322	11178	11642	12879	12680	13720	14794	13384	11759	11808	11435	9337	3469	4236	5560	3304	4959	3964	7401	7653	6135	7947	4490	2756	2248	1864	1384	1771	1303	0	0	0	0	0
Q9NV56	Q9NV56	MRGBP_HUMAN	reviewed	MRG/MORF4L-binding protein (MRG-binding protein) (Up-regulated in colon cancer 4) (Urcc4)	MRGBP C20orf20	Homo sapiens (Human)	204	22,417	22.417	0	0.929622	2	NFVLPEEIIQEVR,VLTANSNPSSPSAAK	0	2826	6013	7353	6581	8100	7410	7764	7576	5781	5591	5371	4039	4384	4978	7720	13260	17217	26447	30130	32827	29327	20043	19353	9760	8532	5605	2976	3570	2374	2252	2619	0	0	0	0
Q9NV35	Q9NV35	NUD15_HUMAN	reviewed	Nucleotide triphosphate diphosphatase NUDT15 (EC 3.6.1.9) (MutT homolog 2) (MTH2) (Nucleoside diphosphate-linked moiety X motif 15) (Nudix motif 15) (Nucleoside diphosphate-linked to another moiety X hydrolase 15) (Nudix hydrolase 15)	NUDT15 MTH2	Homo sapiens (Human)	164	18,609	18.609	0	0.84464	8	GEVDVTHDSEPK,RPGVGVGVVVTSC(UniMod:4)K	1675	2452	4573	21549	0	36997	16407	7133	5050	0	0	0	0	0	0	0	0	0	0	0	0	0	0	0	0	0	0	0	0	0	0	0	0	0	0	0
Q9NUY8	Q9NUY8	TBC23_HUMAN	reviewed	TBC1 domain family member 23 (HCV non-structural protein 4A-transactivated protein 1)	TBC1D23 NS4ATP1	Homo sapiens (Human)	699	78,322	78.322	0	0.397868	3	VISFIENTSTPVDR,YLIPNAGDATK	0	0	0	0	0	0	0	0	0	0	0	0	0	0	0	1423	1468	1970	0	0	3605	3243	3292	4881	4058	5032	5234	4151	4734	3247	2562	3363	0	0	3358	2935
Q9NUW8	Q9NUW8	TYDP1_HUMAN	reviewed	Tyrosyl-DNA phosphodiesterase 1 (Tyr-DNA phosphodiesterase 1) (EC 3.1.4.-)	TDP1	Homo sapiens (Human)	608	68,420	68.42	0	0.969385	5	GNPFQFYLTR,SSVPLYLIYPSVENVR	0	0	0	0	0	0	0	0	0	0	0	0	0	0	0	0	0	0	0	0	0	0	0	0	0	0	0	0	0	0	0	0	0	0	0	0
Q9NUU7	Q9NUU7	DD19A_HUMAN	reviewed	ATP-dependent RNA helicase DDX19A (EC 3.6.4.13) (DDX19-like protein) (DEAD box protein 19A)	DDX19A DDX19L	Homo sapiens (Human)	478	53,975	53.975	0	0.929612	3	IQENALPMMLAEPPQNLIAQSQSGTGK,SMTNLQIK	0	6579	12099	9989	0	0	0	0	0	0	0	0	0	0	0	0	0	0	0	0	0	0	0	0	0	0	0	0	0	0	0	0	0	0	0	0
Q9NUQ9	Q9NUQ9	FA49B_HUMAN	reviewed	Protein FAM49B (L1)	FAM49B BM-009	Homo sapiens (Human)	324	36,748	36.748	0	0.951195	15	AWGAVVPLVGK,DAEGILEDLQSYR	0	0	0	0	0	0	0	0	0	0	0	0	0	0	0	0	0	0	0	0	0	0	0	0	0	0	0	0	0	0	0	0	0	0	0	0
Q9NUQ8	Q9NUQ8	ABCF3_HUMAN	reviewed	ATP-binding cassette sub-family F member 3	ABCF3	Homo sapiens (Human)	709	79,745	79.745	0	0.614902	10	ASVILAGLGFTPK,LLLGDLAPVR	0	0	0	0	0	0	0	0	0	0	0	2453	1586	2348	2416	2307	3846	2770	3782	3477	3285	3765	3613	10236	8259	9819	9794	8335	11420	9613	5474	4613	5362	4165	3758	7701
Q9NUQ7	Q9NUQ7	UFSP2_HUMAN	reviewed	Ufm1-specific protease 2 (UfSP2) (EC 3.4.22.-)	UFSP2 C4orf20	Homo sapiens (Human)	469	53,261	53.261	0	0.67716	8	EIQQALVDAGDKPATFVGSR,ILFVSQGSEIASQGR	0	1446	5205	7950	10003	12335	13347	15068	19762	19697	21395	18056	18010	14663	13039	14778	21526	16847	17860	14311	15547	14226	11513	15212	8961	9540	8709	4473	6244	5719	1565	2488	0	0	0	0
Q9NUQ3	Q9NUQ3	TXLNG_HUMAN	reviewed	Gamma-taxilin (Environmental lipopolysaccharide-responding gene protein) (Factor inhibiting ATF4-mediated transcription) (FIAT) (Lipopolysaccharide-specific response protein 5)	TXLNG CXorf15 ELRG LSR5	Homo sapiens (Human)	528	60,586	60.586	0	0.916941	21	HSLEEDEGSDFITENR,SNELFTTFR	0	0	0	0	0	0	0	0	0	0	0	0	0	0	2293	5860	13971	14416	19913	21932	35708	52988	103701	253507	211785	143615	67919	25850	21363	14945	6194	0	0	0	0	0
Q9NUP9	Q9NUP9	LIN7C_HUMAN	reviewed	Protein lin-7 homolog C (Lin-7C) (Mammalian lin-seven protein 3) (MALS-3) (Vertebrate lin-7 homolog 3) (Veli-3)	LIN7C MALS3 VELI3	Homo sapiens (Human)	197	21,834	21.834	0	0.806665	5	EVYEHVYETVDISSSPEVR,VLEEMESR	1300	2554	4370	0	0	0	3400	4468	3665	0	0	0	0	0	0	0	0	0	0	0	0	12232	12653	15697	12656	10621	10958	3404	5211	5261	16266	16515	10079	4969	9090	6286
Q9NUP7	Q9NUP7	TRM13_HUMAN	reviewed	tRNA:m(4)X modification enzyme TRM13 homolog (EC 2.1.1.225) (Coiled-coil domain-containing protein 76)	TRMT13 CCDC76	Homo sapiens (Human)	481	54,247	54.247	0	0.979292	2	ALGLGAVEFHYFQR,HTVYEDQLAK	0	0	0	0	0	0	0	0	0	0	0	0	0	0	0	0	0	0	0	0	0	0	0	0	0	0	0	0	0	0	0	0	0	0	0	0
Q9NUP1	Q9NUP1	BL1S4_HUMAN	reviewed	Biogenesis of lysosome-related organelles complex 1 subunit 4 (BLOC-1 subunit 4) (Protein cappuccino homolog)	BLOC1S4 CNO	Homo sapiens (Human)	217	23,351	23.351	0	0.923979	5	AEAELGTFPR,SAPSRPQQAGYEAPVLFR	0	0	0	1204	1325	1573	1724	1708	2311	8229	8375	10031	12956	13312	14253	22243	34663	30589	29080	21456	21403	15408	11962	11937	9987	8479	7925	0	642	741	380	0	0	0	0	0
Q9NUM4	Q9NUM4	T106B_HUMAN	reviewed	Transmembrane protein 106B	TMEM106B	Homo sapiens (Human)	274	31,127	31.127	0	0.642875	5	GQENQLVALIPYSDQR,SAYVSYDVQK	0	0	0	0	0	0	4661	6835	7744	8568	8901	8258	7377	3446	4369	5849	7921	3499	3978	3472	0	4021	1809	4764	0	0	0	0	0	0	0	0	0	0	0	0
Q9NUL7	Q9NUL7	DDX28_HUMAN	reviewed	Probable ATP-dependent RNA helicase DDX28 (EC 3.6.4.13) (Mitochondrial DEAD box protein 28)	DDX28 MDDX28	Homo sapiens (Human)	540	59,581	59.581	0	0.54292	4	VASPDAVTTITSSK,VLHALQEAAPEVVQPTTVQSSTIPSLLR	0	0	2068	2212	6356	5649	3679	2374	3693	6256	6341	6507	5414	3538	5176	7245	10085	2902	2336	0	0	0	0	0	0	0	0	0	0	0	0	0	0	0	0	0
Q9NUL3	Q9NUL3	STAU2_HUMAN	reviewed	Double-stranded RNA-binding protein Staufen homolog 2	STAU2	Homo sapiens (Human)	570	62,641	62.641	0	0.854258	6	AATTVLQELK,ALQALQNEPIPER	0	5836	11565	11015	11002	10837	8560	3380	3543	3762	4110	3444	0	0	0	0	0	0	0	0	0	0	0	0	0	0	0	0	0	0	0	0	0	0	0	0
Q9NUJ3	Q9NUJ3	T11L1_HUMAN	reviewed	T-complex protein 11-like protein 1	TCP11L1	Homo sapiens (Human)	509	57,035	57.035	0	0.833391	2	EIFSVLDLMK,FVTVEELLETAR	0	0	0	0	0	0	0	0	0	0	0	0	0	0	0	0	0	0	0	0	0	0	0	0	0	0	0	0	0	0	0	0	0	0	0	0
Q9NUJ1	Q9NUJ1	ABHDA_HUMAN	reviewed	Mycophenolic acid acyl-glucuronide esterase, mitochondrial (EC 3.1.1.93) (Alpha/beta hydrolase domain-containing protein 10) (Abhydrolase domain-containing protein 10)	ABHD10	Homo sapiens (Human)	306	33,933	33.933	0	0.95268	12	EAEHHC(UniMod:4)LLHSPIPVNC(UniMod:4)PIR,VVALIGVATAADTLVTK	0	0	0	0	0	0	0	1603	3315	3514	4744	3709	16054	25277	34193	51797	52285	30694	18124	4598	3110	602	1264	906	0	0	0	0	0	0	0	0	0	0	0	0
Q9NUG6	Q9NUG6	PDRG1_HUMAN	reviewed	p53 and DNA damage-regulated protein 1	PDRG1 C20orf126 PDRG	Homo sapiens (Human)	133	15,511	15.511	0	0.408007	3	GFNLNPLNQDELK,LFEAQGKPELK	341	1666	2877	4616	3724	4033	6532	7447	0	7758	7720	6882	7536	6292	5700	8320	16618	7502	10490	7060	15165	12768	7773	10755	7355	8024	9160	2031	3709	0	0	0	0	0	0	0
Q9NUD5	Q9NUD5	ZCHC3_HUMAN	reviewed	Zinc finger CCHC domain-containing protein 3	ZCCHC3 C20orf99	Homo sapiens (Human)	404	43,618	43.618	0	0.916014	4	AVHNSVAAQLTGVAGH,DFVVGALILR	4808	8918	22708	24796	18911	20919	20719	17732	18529	17423	15315	13064	12425	4601	3461	3708	2654	2691	2392	1727	1282	0	0	0	0	0	0	0	0	0	0	0	0	0	0	0
Q9NUB1	Q9NUB1	ACS2L_HUMAN	reviewed	Acetyl-coenzyme A synthetase 2-like, mitochondrial (EC 6.2.1.1) (Acetate--CoA ligase 2) (Acetyl-CoA synthetase 2) (AceCS2) (Acyl-CoA synthetase short-chain family member 1)	ACSS1 ACAS2L KIAA1846	Homo sapiens (Human)	689	74,857	74.857	0	0.959907	24	EPAAFWGPLAR,VVITFNQGLR	0	0	0	0	0	0	0	0	0	0	0	0	0	0	0	0	0	0	0	0	0	0	0	0	0	0	0	0	0	0	0	0	0	0	0	0
Q9NU23	Q9NU23	LYRM2_HUMAN	reviewed	LYR motif-containing protein 2	LYRM2	Homo sapiens (Human)	88	10,449	10.449	0	0.897799	3	LPPATLTLK,MMITQGNMQLK	0	0	0	0	0	0	0	0	0	0	0	0	0	0	0	0	0	0	0	0	0	0	0	0	0	0	0	0	0	0	0	0	0	0	0	0
Q9NU22	Q9NU22	MDN1_HUMAN	reviewed	Midasin (MIDAS-containing protein)	MDN1 KIAA0301	Homo sapiens (Human)	5596	632,820	632.82	0	0.632606	41	APAVQDLLTR,LFLESSDANPVR	5253	13808	20767	36594	18701	34670	28769	46476	32697	34256	38454	12661	13303	10919	8091	10781	14783	12053	14438	13782	10209	10331	7877	0	8025	9081	9830	0	0	3894	2979	2455	3481	0	0	0
Q9NTZ6	Q9NTZ6	RBM12_HUMAN	reviewed	RNA-binding protein 12 (RNA-binding motif protein 12) (SH3/WW domain anchor protein in the nucleus) (SWAN)	RBM12 KIAA0765 HRIHFB2091	Homo sapiens (Human)	932	97,395	97.395	0	0.959101	32	VC(UniMod:4)AHITNIPFSITK,YVEVSPATER	0	0	0	0	0	0	0	0	0	0	0	0	0	0	0	0	0	0	0	0	0	0	0	2329	3118	3803	4792	9214	16349	20771	27356	32947	60885	171683	388991	397635
Q9NTX5	Q9NTX5	ECHD1_HUMAN	reviewed	Ethylmalonyl-CoA decarboxylase (EC 4.1.1.94) (Enoyl-CoA hydratase domain-containing protein 1) (Methylmalonyl-CoA decarboxylase) (MMCD) (EC 4.1.1.41)	ECHDC1	Homo sapiens (Human)	307	33,698	33.698	0	0.947965	12	ELYLEEALQNER,QFIQGPPEVIR	0	0	0	0	0	0	0	0	0	0	0	0	0	0	0	0	0	0	0	0	0	0	0	0	0	0	0	0	0	0	0	0	0	0	0	0
Q9NTM9	Q9NTM9	CUTC_HUMAN	reviewed	Copper homeostasis protein cutC homolog	CUTC CGI-32	Homo sapiens (Human)	273	29,341	29.341	0	0.957711	6	GGDFLYSDR,IVVMPGGGITDR	0	0	0	0	0	0	0	0	0	0	0	0	0	0	0	0	0	0	0	0	0	0	0	0	0	0	0	0	0	0	0	0	0	0	0	0
Q9NTK5	Q9NTK5	OLA1_HUMAN	reviewed	Obg-like ATPase 1 (DNA damage-regulated overexpressed in cancer 45) (DOC45) (GTP-binding protein 9)	OLA1 GTPBP9 PRO2455 PTD004	Homo sapiens (Human)	396	44,744	44.744	0	0.97023	33	IGIVGLPNVGK,IPAFLNVVDIAGLVK	0	0	0	0	0	0	0	0	0	0	0	0	0	0	0	0	0	0	0	0	0	0	0	0	0	0	0	0	0	0	0	0	0	0	0	0
Q9NTJ5	Q9NTJ5	SAC1_HUMAN	reviewed	Phosphatidylinositide phosphatase SAC1 (EC 3.1.3.-) (Suppressor of actin mutations 1-like protein)	SACM1L KIAA0851	Homo sapiens (Human)	587	66,967	66.967	0	0.758574	18	SLQAQLQR,TNVIQSLLAR	3967	7020	13096	18628	19548	28780	32695	36377	44376	46662	50098	47129	46959	38044	34148	41308	53201	41305	47903	39356	41958	36044	34501	38899	29834	24960	24066	14127	16184	14363	12611	12826	13830	8308	6890	5751
Q9NTJ4	Q9NTJ4	MA2C1_HUMAN	reviewed	Alpha-mannosidase 2C1 (EC 3.2.1.24) (Alpha mannosidase 6A8B) (Alpha-D-mannoside mannohydrolase) (Mannosidase alpha class 2C member 1)	MAN2C1 MANA MANA1	Homo sapiens (Human)	1040	115,835	115.835	0	0.70702	4	ILHDVELLSSLALAR,KPVLGQAGTLAVGTEGGLR	0	0	0	0	0	0	0	0	0	0	0	0	0	0	0	0	0	0	0	0	0	0	0	0	0	0	0	0	0	0	0	0	0	0	0	0
Q9NTJ3	Q9NTJ3	SMC4_HUMAN	reviewed	Structural maintenance of chromosomes protein 4 (SMC protein 4) (SMC-4) (Chromosome-associated polypeptide C) (hCAP-C) (XCAP-C homolog)	SMC4 CAPC SMC4L1	Homo sapiens (Human)	1288	147,182	147.182	0	0.75762	42	EALIAASETLK,VLDAIIQEK	12120	23861	46101	58175	61914	73710	73671	77305	78548	81272	77078	64056	59886	52947	41719	50133	61494	52131	58442	47982	50477	43783	36994	39179	28664	30402	26819	15610	17752	13128	10347	12485	14349	14492	6835	10653
Q9NTI5	Q9NTI5	PDS5B_HUMAN	reviewed	Sister chromatid cohesion protein PDS5 homolog B (Androgen-induced proliferation inhibitor) (Androgen-induced prostate proliferative shutoff-associated protein AS3)	PDS5B APRIN AS3 KIAA0979	Homo sapiens (Human)	1447	164,667	164.667	0	0.507395	3	IAPVHIDTESISALIK,STTYSLESPKDPVLPAR	0	0	2949	2891	3562	1730	2407	3211	3943	1830	2054	1481	1431	1587	1206	1447	2492	3517	4108	3715	4142	3498	3999	4061	1184	1326	1105	0	0	0	0	0	0	0	0	0
Q9NTG7	Q9NTG7	SIR3_HUMAN	reviewed	NAD-dependent protein deacetylase sirtuin-3, mitochondrial (hSIRT3) (EC 3.5.1.-) (Regulatory protein SIR2 homolog 3) (SIR2-like protein 3)	SIRT3 SIR2L3	Homo sapiens (Human)	399	43,573	43.573	0	0.942386	4	LSLQDVAELIR,LYTQNIDGLER	0	0	0	0	0	0	0	0	0	0	0	0	0	0	0	0	0	0	0	0	0	0	0	0	0	0	0	0	0	0	0	0	0	0	0	0
Q9NT62	Q9NT62	ATG3_HUMAN	reviewed	Ubiquitin-like-conjugating enzyme ATG3 (EC 6.3.2.-) (Autophagy-related protein 3) (APG3-like) (hApg3) (Protein PC3-96)	ATG3 APG3 APG3L	Homo sapiens (Human)	314	35,864	35.864	0	0.89586	8	ALEVAEYLTPVLK,TYDLYITYDK	0	0	0	0	0	0	0	0	0	0	0	0	0	0	0	0	0	0	0	0	0	0	0	0	0	0	0	0	0	0	0	0	0	0	0	0
Q9NSV4	Q9NSV4	DIAP3_HUMAN	reviewed	Protein diaphanous homolog 3 (Diaphanous-related formin-3) (DRF3) (MDia2)	DIAPH3 DIAP3	Homo sapiens (Human)	1193	136,926	136.926	0	0.589721	3	INELQAELQAFK,LAESMIQNLIK	0	725	2718	6294	5569	7795	6949	6450	5099	8875	5716	8987	7339	2063	1903	2067	10580	6626	10510	5168	4283	4608	4667	8511	0	1544	1589	1062	0	0	0	0	0	0	0	0
Q9NSP4	Q9NSP4	CENPM_HUMAN	reviewed	Centromere protein M (CENP-M) (Interphase centromere complex protein 39) (Proliferation-associated nuclear element protein 1)	CENPM C22orf18 ICEN39 PANE1	Homo sapiens (Human)	180	19,737	19.737	0	0.962685	3	VC(UniMod:4)FLATGAGR,YSLQNTEESLR	0	0	0	0	0	0	0	0	0	0	0	0	0	0	0	0	0	0	0	0	0	0	0	0	0	0	0	0	0	0	0	0	0	0	0	0
Q9NSK7	Q9NSK7	CS012_HUMAN	reviewed	Protein C19orf12	C19orf12	Homo sapiens (Human)	152	16,286	16.286	0	0.985891	2	LFNEAAAIIR,LLC(UniMod:4)SLSGER	0	0	0	0	0	0	0	0	0	0	0	0	0	0	0	0	0	0	0	0	0	0	0	0	0	0	0	0	0	0	0	0	0	0	0	0
Q9NSK0	Q9NSK0	KLC4_HUMAN	reviewed	Kinesin light chain 4 (KLC 4) (Kinesin-like protein 8)	KLC4 KNSL8	Homo sapiens (Human)	619	68,640	68.64	0	0.61222	16	EAAHLLNDALSIR,LSQEEILGSTR	0	1528	5146	6051	8114	9034	12139	13039	15807	18409	18691	17009	16657	16011	11834	17269	17563	17206	16203	13952	18636	16718	14863	23144	25471	39825	47181	23493	15064	7637	3818	1909	2086	440	1570	1365
Q9NSI2	Q9NSI2	F207A_HUMAN	reviewed	Protein FAM207A	FAM207A C21orf70 PRED56	Homo sapiens (Human)	230	25,456	25.456	0	0.882802	4	ASPLVAIGQTLAR,FQELLASPAYR	0	1407	5723	7845	7800	8795	4803	7190	7890	7422	7277	4260	8145	6727	4207	2916	3706	0	0	0	0	0	0	0	0	0	0	0	0	0	0	0	0	0	0	0
Q9NSE4	Q9NSE4	SYIM_HUMAN	reviewed	Isoleucine--tRNA ligase, mitochondrial (EC 6.1.1.5) (Isoleucyl-tRNA synthetase) (IleRS)	IARS2	Homo sapiens (Human)	1012	113,792	113.792	0	0.978082	42	DSFLGSIPGK,TVIVHGFTLGEK	0	1063	1666	2267	0	0	0	0	0	0	0	0	0	0	0	0	0	0	0	0	0	0	0	0	0	0	0	0	0	0	0	0	4007	3246	4826	11922
Q9NSD9	Q9NSD9	SYFB_HUMAN	reviewed	Phenylalanine--tRNA ligase beta subunit (EC 6.1.1.20) (Phenylalanyl-tRNA synthetase beta subunit) (PheRS)	FARSB FARSLB FRSB HSPC173	Homo sapiens (Human)	589	66,116	66.116	0	0.936019	29	DLLFQALGR,IRPFAVAAVLR	0	0	0	0	0	0	0	0	0	0	0	0	0	0	0	0	0	0	0	0	0	0	0	0	0	0	0	0	0	2959	8477	17570	31949	16990	40212	61011
Q9NS93	Q9NS93	TM7S3_HUMAN	reviewed	Transmembrane 7 superfamily member 3 (Seven span transmembrane protein)	TM7SF3	Homo sapiens (Human)	570	64,166	64.166	0	0.625144	3	FAPANLGYAR,VTNILDPSYHIPPLR	0	0	7836	9476	11988	11954	12119	17708	20337	22763	22389	18417	17842	15781	12402	14560	19763	16152	18525	17759	19346	18975	0	0	0	0	0	0	0	0	0	0	0	0	0	0
Q9NS91	Q9NS91	RAD18_HUMAN	reviewed	E3 ubiquitin-protein ligase RAD18 (EC 6.3.2.-) (Postreplication repair protein RAD18) (hHR18) (hRAD18) (RING finger protein 73)	RAD18 RNF73	Homo sapiens (Human)	495	56,223	56.223	0	0.814879	5	LMDNFLIR,TVYNLLSDR	0	0	0	0	0	0	0	0	0	0	0	0	0	0	0	0	0	0	0	0	0	0	0	0	0	0	0	2759	4595	5250	9401	12122	9578	13017	16926	18362
Q9NS87	Q9NS87	KIF15_HUMAN	reviewed	Kinesin-like protein KIF15 (Kinesin-like protein 2) (hKLP2) (Kinesin-like protein 7) (Serologically defined breast cancer antigen NY-BR-62)	KIF15 KLP2 KNSL7	Homo sapiens (Human)	1388	160,160	160.16	0	0.666149	6	ANLNLENLLEATK,TSLLNLVDLAGSER	0	0	0	0	0	0	0	0	0	0	0	0	0	0	2272	3037	2152	0	0	0	0	0	2106	7224	4637	3620	3748	5761	14783	18899	14484	10272	0	0	0	0
Q9NS86	Q9NS86	LANC2_HUMAN	reviewed	LanC-like protein 2 (Testis-specific adriamycin sensitivity protein)	LANCL2 GPR69B TASP	Homo sapiens (Human)	450	50,854	50.854	0	0.604625	4	EVVNAIIESGK,VDQETLTEMVKPSIDYVR	0	0	0	0	0	0	0	0	0	0	0	0	0	0	0	0	0	0	0	0	0	0	0	0	0	0	0	0	0	0	0	0	0	0	0	0
Q9NS69	Q9NS69	TOM22_HUMAN	reviewed	Mitochondrial import receptor subunit TOM22 homolog (hTom22) (1C9-2) (Translocase of outer membrane 22 kDa subunit homolog)	TOMM22 TOM22	Homo sapiens (Human)	142	15,522	15.522	0	0.735662	9	LWGLTEMFPER,QILLGPNTGLSGGMPGALPSLPGKI	11252	22945	65166	94758	92069	112215	119334	129208	146476	128320	156065	129023	89882	76412	64828	85536	68152	78190	68324	46485	43742	37045	33873	51986	29435	30187	27441	13668	22958	17510	15542	19251	21407	17041	21036	24083
Q9NRZ9	Q9NRZ9	HELLS_HUMAN	reviewed	Lymphoid-specific helicase (EC 3.6.4.-) (Proliferation-associated SNF2-like protein) (SWI/SNF2-related matrix-associated actin-dependent regulator of chromatin subfamily A member 6)	HELLS PASG SMARCA6 Nbla10143	Homo sapiens (Human)	838	97,074	97.074	0	0.775412	14	EVVVYAPLSK,LVTANTIDQK	3782	5191	9303	12353	12495	15066	12782	13794	14041	13478	13103	12227	11562	9863	8616	10608	12747	9914	12725	10838	10773	9259	9027	10811	9278	8775	8650	5566	3804	0	560	2664	3010	2678	0	2585
Q9NRZ7	Q9NRZ7	PLCC_HUMAN	reviewed	1-acyl-sn-glycerol-3-phosphate acyltransferase gamma (EC 2.3.1.51) (1-acylglycerol-3-phosphate O-acyltransferase 3) (1-AGP acyltransferase 3) (1-AGPAT 3) (Lysophosphatidic acid acyltransferase gamma) (LPAAT-gamma)	AGPAT3 LPAAT3 UNQ759/PRO1490	Homo sapiens (Human)	376	43,381	43.381	0	0.68512	2	DALQEIYNQK,GSSYGNQEFK	0	0	0	0	0	8680	7861	10453	11115	10401	11342	9890	7156	6659	5408	6762	9864	7391	8130	6953	6735	8070	5544	6307	0	0	0	0	0	0	0	0	0	0	0	0
Q9NRY5	Q9NRY5	F1142_HUMAN	reviewed	Protein FAM114A2	FAM114A2 C5orf3	Homo sapiens (Human)	505	55,468	55.468	0	0.498858	11	NATLSQVLR,VLPIQDNVSK	0	0	0	10985	13637	17840	20264	20729	26594	27786	32519	30646	30426	28791	22595	27154	33939	27089	30488	27459	28631	25864	23462	27677	19832	20223	17816	13940	16403	11870	8740	11479	13449	11083	10218	6992
Q9NRY4	Q9NRY4	RHG35_HUMAN	reviewed	Rho GTPase-activating protein 35 (Glucocorticoid receptor DNA-binding factor 1) (Glucocorticoid receptor repression factor 1) (GRF-1) (Rho GAP p190A) (p190-A)	ARHGAP35 GRF1 GRLF1 KIAA1722 P190A p190ARHOGAP	Homo sapiens (Human)	1499	170,514	170.514	0	0.788807	16	MGVIQDVLGEEQR,NSLSDPNIDR	0	0	0	0	0	0	0	0	0	0	0	0	0	0	0	0	0	0	0	0	0	0	0	0	0	0	0	0	2474	2519	3092	4798	4769	6718	10877	26164
Q9NRX5	Q9NRX5	SERC1_HUMAN	reviewed	Serine incorporator 1 (Tumor differentially expressed protein 1-like) (Tumor differentially expressed protein 2)	SERINC1 KIAA1253 TDE1L TDE2 UNQ396/PRO732	Homo sapiens (Human)	453	50,495	50.495	0	0.795657	2	LTLTSDESTLIEDGGAR,SDGSLEDGDDVHR	0	1971	4534	5869	7023	24430	22492	12729	15071	27230	27491	11360	22751	18886	11823	15519	20922	17351	19302	1912	1443	1166	11302	14947	5485	4827	0	0	0	0	0	0	0	0	0	0
Q9NRX4	Q9NRX4	PHP14_HUMAN	reviewed	14 kDa phosphohistidine phosphatase (EC 3.9.1.3) (Phosphohistidine phosphatase 1) (PHPT1) (Protein histidine phosphatase) (PHP) (Protein janus-A homolog)	PHPT1 PHP14 CGI-202 HSPC141	Homo sapiens (Human)	125	13,833	13.833	0	0.971746	7	IHVYGYSM(UniMod:35)AYGPAQHAISTEK,IHVYGYSMAYGPAQHAISTEK	0	0	0	0	0	0	0	0	0	0	0	0	0	0	0	0	0	0	0	0	0	0	0	0	0	0	0	0	0	0	0	0	0	0	0	0
Q9NRX2	Q9NRX2	RM17_HUMAN	reviewed	39S ribosomal protein L17, mitochondrial (L17mt) (MRP-L17) (LYST-interacting protein 2)	MRPL17 LIP2	Homo sapiens (Human)	175	20,050	20.05	0	0.911662	7	GNC(UniMod:4)LPPLPLPR,LFQVLAPR	2611	10649	21731	31770	36264	45071	43354	45337	51243	54369	55020	54732	60920	60558	72942	111496	154300	126900	110797	57569	34128	19713	10777	12401	7444	4569	0	0	0	0	0	0	0	0	0	0
Q9NRW7	Q9NRW7	VPS45_HUMAN	reviewed	Vacuolar protein sorting-associated protein 45 (h-VPS45) (hlVps45)	VPS45 VPS45A VPS45B	Homo sapiens (Human)	570	65,077	65.077	0	0.747925	13	EVYLFER,SFLEEVLASGLHSR	0	3844	10758	15377	16102	20526	23976	26967	32047	38710	30664	27397	26312	20875	17850	23812	24089	21878	24818	16774	18289	15784	16328	19707	13036	14397	14742	6786	4555	4559	4572	5834	7933	29433	46049	40363
Q9NRW1	Q9NRW1	RAB6B_HUMAN	reviewed	Ras-related protein Rab-6B	RAB6B	Homo sapiens (Human)	208	23,462	23.462	0	0.824329	2	ELSVMFIETSAK,VASALPGMENVQEK	0	0	2057	3060	3186	5427	9154	9068	11841	13959	15205	10471	11881	10452	4334	10448	12981	10554	10732	9147	9009	5888	4764	5291	3637	3212	3286	1788	2638	1692	1907	2076	1912	0	0	0
Q9NRV9	Q9NRV9	HEBP1_HUMAN	reviewed	Heme-binding protein 1 (p22HBP)	HEBP1 HBP	Homo sapiens (Human)	189	21,097	21.097	0	0.836808	9	AALEGTATYR,FATVEVTDKPVDEALR	0	0	0	0	0	0	0	0	0	0	0	0	0	0	0	0	0	0	0	0	0	0	0	0	0	0	0	0	0	0	0	0	0	0	0	0
Q9NRS6	Q9NRS6	SNX15_HUMAN	reviewed	Sorting nexin-15	SNX15	Homo sapiens (Human)	342	38,291	38.291	0	0.846617	6	FEASVIEER,LSQLLPAER	0	0	14337	20548	25897	0	0	0	0	0	0	0	0	0	0	0	0	0	0	0	0	0	0	0	0	0	0	0	0	0	0	0	0	0	0	0
Q9NRR5	Q9NRR5	UBQL4_HUMAN	reviewed	Ubiquilin-4 (Ataxin-1 interacting ubiquitin-like protein) (A1Up) (Ataxin-1 ubiquitin-like-interacting protein A1U) (Connexin43-interacting protein of 75 kDa) (CIP75)	UBQLN4 C1orf6 CIP75 UBIN	Homo sapiens (Human)	601	63,853	63.853	0	0.350997	2	DKEEIVIC(UniMod:4)DR,FQQQLEQLNSMGFINR	0	0	0	0	0	0	2250	15249	17419	11454	2431	11717	10629	11998	10136	12711	15768	14329	9521	12652	13805	14168	13622	16253	12398	12753	9106	7788	8966	9407	7446	8079	10163	0	6468	8238
Q9NRN9	Q9NRN9	METL5_HUMAN	reviewed	Methyltransferase-like protein 5 (EC 2.1.1.-)	METTL5 DC3 HSPC133	Homo sapiens (Human)	209	23,719	23.719	0	0.976906	2	LQQVDGFEKPK,SFDTVIMNPPFGTK	0	0	0	0	0	0	0	0	0	0	0	0	0	0	0	0	0	0	0	0	0	0	0	0	0	0	0	0	0	0	0	0	0	0	0	0
Q9NRN7	Q9NRN7	ADPPT_HUMAN	reviewed	L-aminoadipate-semialdehyde dehydrogenase-phosphopantetheinyl transferase (EC 2.7.8.-) (4'-phosphopantetheinyl transferase) (Alpha-aminoadipic semialdehyde dehydrogenase-phosphopantetheinyl transferase) (AASD-PPT) (LYS5 ortholog)	AASDHPPT CGI-80 HAH-P HSPC223 x0005	Homo sapiens (Human)	309	35,776	35.776	0	0.93707	13	AEWLLAVR,IGQFVFAR	0	0	0	0	0	0	0	0	0	0	0	0	0	0	0	0	0	0	0	0	0	0	0	0	0	0	0	0	0	0	0	0	0	0	0	0
Q9NRL3	Q9NRL3	STRN4_HUMAN	reviewed	Striatin-4 (Zinedin)	STRN4 ZIN	Homo sapiens (Human)	753	80,596	80.596	0	0.76293	12	ALIASAGADALAK,LQGILADLR	4743	8833	14722	20634	21051	25952	25259	24455	28073	29674	28644	23757	25001	20977	15609	17379	19032	14244	15197	13137	14326	13918	12542	11715	9058	9728	0	0	0	0	0	0	0	2914	2930	4660
Q9NRK6	Q9NRK6	ABCBA_HUMAN	reviewed	ATP-binding cassette sub-family B member 10, mitochondrial (ATP-binding cassette transporter 10) (ABC transporter 10 protein) (Mitochondrial ATP-binding cassette 2) (M-ABC2)	ABCB10	Homo sapiens (Human)	738	79,148	79.148	0	0.940629	10	LRPAAAGLPEAR,STVLSLLLR	5320	10521	19046	25764	28864	41238	47115	51555	61530	65553	64298	59043	53118	44869	38733	39984	41783	36815	40583	33601	33049	29794	26332	32355	20374	21791	17593	12048	16396	15218	11400	12446	13204	11268	11102	11276
Q9NRG9	Q9NRG9	AAAS_HUMAN	reviewed	Aladin (Adracalin)	AAAS ADRACALA GL003	Homo sapiens (Human)	546	59,574	59.574	0	0.755076	13	ILATTPSAVFR,LLSASPVDAAIR	7835	12229	22392	30921	38321	48808	55170	61009	70933	77969	74608	61157	61095	52573	44854	53202	62717	52097	60009	42082	44507	42558	31814	43295	29519	27606	25859	17974	18304	16671	12691	14939	16230	14062	14932	12350
Q9NRG7	Q9NRG7	D39U1_HUMAN	reviewed	Epimerase family protein SDR39U1 (EC 1.1.1.-) (Short-chain dehydrogenase/reductase family 39U member 1)	SDR39U1 C14orf124 HCDI	Homo sapiens (Human)	319	34,748	34.748	0	0.550597	2	AFIPLPSAVVQAVFGR,LETTQLLAK	0	0	0	1607	1685	1588	0	2387	2875	3018	3507	2482	1851	1932	1084	1549	1954	2366	3464	2092	3022	2843	2335	3682	2050	2766	2174	1671	1934	2295	0	0	0	0	1977	1307
Q9NRG4	Q9NRG4	SMYD2_HUMAN	reviewed	N-lysine methyltransferase SMYD2 (EC 2.1.1.-) (HSKM-B) (Histone methyltransferase SMYD2) (EC 2.1.1.43) (Lysine N-methyltransferase 3C) (SET and MYND domain-containing protein 2)	SMYD2 KMT3C	Homo sapiens (Human)	433	49,688	49.688	0	0.644562	2	DLIQSDIAALHHFYSK,GNHC(UniMod:4)EYC(UniMod:4)FTR	0	0	0	0	0	0	0	0	0	0	0	0	0	0	0	0	0	0	0	0	0	0	0	0	0	0	0	0	0	0	0	0	0	0	0	0
Q9NRG0	Q9NRG0	CHRC1_HUMAN	reviewed	Chromatin accessibility complex protein 1 (CHRAC-1) (Chromatin accessibility complex 15 kDa protein) (CHRAC-15) (HuCHRAC15) (DNA polymerase epsilon subunit p15)	CHRAC1 CHRAC15	Homo sapiens (Human)	131	14,711	14.711	0	0.849202	3	LISLPLSR,SSPEVSSINQEALVLTAK	0	0	0	3086	3149	3850	2883	3287	3464	3753	4112	0	0	0	0	0	0	0	0	3463	2556	3581	3706	4394	3186	3485	3854	2945	3452	2862	2441	2837	3389	563	2995	321
Q9NRF9	Q9NRF9	DPOE3_HUMAN	reviewed	DNA polymerase epsilon subunit 3 (EC 2.7.7.7) (Arsenic-transactivated protein) (AsTP) (Chromatin accessibility complex 17 kDa protein) (CHRAC-17) (HuCHRAC17) (DNA polymerase II subunit 3) (DNA polymerase epsilon subunit p17)	POLE3 CHRAC17	Homo sapiens (Human)	147	16,860	16.86	0	0.912601	2	EALPDGVNISK,TLNASDVLSAMEEMEFQR	2687	5720	11002	12201	14914	16820	13207	11817	14168	13672	13755	11750	12493	10779	7862	9920	12812	9891	12123	10088	12512	10604	9985	11641	9291	11567	10910	8678	8968	8092	6048	7371	6301	11881	16721	17542
Q9NRF8	Q9NRF8	PYRG2_HUMAN	reviewed	CTP synthase 2 (EC 6.3.4.2) (CTP synthetase 2) (UTP--ammonia ligase 2)	CTPS2	Homo sapiens (Human)	586	65,678	65.678	0	0.933635	13	ADGILVPGGFGIR,LHLPIGDSASNLLFK	0	0	0	0	0	0	0	0	0	0	0	0	0	0	0	0	0	0	0	0	0	0	0	0	0	0	0	0	0	0	0	0	0	0	0	0
Q9NRD5	Q9NRD5	PICK1_HUMAN	reviewed	PRKCA-binding protein (Protein interacting with C kinase 1) (Protein kinase C-alpha-binding protein)	PICK1 PRKCABP	Homo sapiens (Human)	415	46,600	46.6	0	0.80144	2	AFGDVFSVIGVR,EPQPAASEAFVK	0	0	0	0	0	0	0	0	0	0	0	0	0	0	0	0	0	0	0	0	0	0	0	0	0	0	0	0	0	0	0	0	0	0	764	1856
Q9NRA8	Q9NRA8	4ET_HUMAN	reviewed	Eukaryotic translation initiation factor 4E transporter (4E-T) (eIF4E transporter) (Eukaryotic translation initiation factor 4E nuclear import factor 1)	EIF4ENIF1	Homo sapiens (Human)	985	108,201	108.201	0	0.700012	2	NLESHLMSPAEIPGQPVPK,SSC(UniMod:4)STPLSQANR	0	962	1831	2070	3980	4280	4333	5193	5912	1063	905	903	922	741	0	0	0	0	0	0	0	0	0	0	0	0	0	0	0	0	0	0	0	0	0	0
Q9NR77	Q9NR77	PXMP2_HUMAN	reviewed	Peroxisomal membrane protein 2 (22 kDa peroxisomal membrane protein)	PXMP2 PMP22	Homo sapiens (Human)	195	22,253	22.253	0	0.714434	2	ALAQYLLFLR,LRAEAGLGALPR	0	1121	2329	3305	2715	3000	8872	10002	9474	5712	11331	10761	10176	7034	3986	9008	7798	7414	8064	3166	2351	2628	2413	3544	1725	2430	1584	0	1546	802	782	0	0	0	0	0
Q9NR56	Q9NR56	MBNL1_HUMAN	reviewed	Muscleblind-like protein 1 (Triplet-expansion RNA-binding protein)	MBNL1 EXP KIAA0428 MBNL	Homo sapiens (Human)	388	41,817	41.817	0	0.873153	3	AAQYQVNQAAAAQAAATAAAMTQSAVK,RPLEATFDLGIPQAVLPPLPK	0	0	2330	3117	2453	2490	261	2412	2308	0	0	0	0	0	0	0	0	0	0	0	0	0	0	0	0	0	0	0	0	0	0	0	1949	2287	3641	3945
Q9NR50	Q9NR50	EI2BG_HUMAN	reviewed	Translation initiation factor eIF-2B subunit gamma (eIF-2B GDP-GTP exchange factor subunit gamma)	EIF2B3	Homo sapiens (Human)	452	50,240	50.24	0	0.657353	15	SELIPYLVR,SLDIYSFIK	5436	11581	26010	34296	32126	30032	26367	23831	24767	24251	25798	23605	22702	16601	13144	17334	18577	15418	19119	17640	23785	31866	40856	60430	37302	26813	18351	8291	10817	6785	5689	6598	7469	6503	7041	6375
Q9NR46	Q9NR46	SHLB2_HUMAN	reviewed	Endophilin-B2 (SH3 domain-containing GRB2-like protein B2)	SH3GLB2 KIAA1848 PP578	Homo sapiens (Human)	395	43,974	43.974	0	0.925933	15	ATTVPDFQETRPR,LASDAGIFFTR	1588	4310	11242	14178	7911	17533	20395	22450	29067	29399	33487	34044	33939	30232	27190	31628	45247	36822	44236	36702	46266	52566	59907	80270	72324	108949	164899	115749	81268	37246	18504	15235	10697	4641	10122	8650
Q9NR45	Q9NR45	SIAS_HUMAN	reviewed	Sialic acid synthase (N-acetylneuraminate synthase) (EC 2.5.1.56) (N-acetylneuraminate-9-phosphate synthase) (EC 2.5.1.57) (N-acetylneuraminic acid phosphate synthase) (N-acetylneuraminic acid synthase)	NANS SAS	Homo sapiens (Human)	359	40,308	40.308	0	0.964072	17	GSDHSASLEPGELAELVR,PLELELC(UniMod:4)PGR	0	0	0	0	0	0	0	0	0	0	0	0	0	0	0	0	0	0	0	0	0	0	0	0	0	0	0	0	0	1089	1304	881	0	0	0	0
Q9NR31	Q9NR31	SAR1A_HUMAN	reviewed	GTP-binding protein SAR1a (COPII-associated small GTPase)	SAR1A SAR1 SARA SARA1	Homo sapiens (Human)	198	22,367	22.367	0	0.542058	10	EIFGLYGQTTGK,NYLPAINGIVFLVDC(UniMod:4)ADHSR	0	0	0	0	0	0	0	0	0	0	9278	8378	8454	8179	8205	10715	15519	13552	18459	15999	20520	22132	23143	31764	25936	29432	29415	19302	22983	17401	16239	19611	20450	18448	21189	17564
Q9NR30	Q9NR30	DDX21_HUMAN	reviewed	Nucleolar RNA helicase 2 (EC 3.6.4.13) (DEAD box protein 21) (Gu-alpha) (Nucleolar RNA helicase Gu) (Nucleolar RNA helicase II) (RH II/Gu)	DDX21	Homo sapiens (Human)	783	87,344	87.344	0	0.807862	39	GVTFLFPIQAK,IGVPSATEIIK	34089	78956	166974	194494	219554	211573	147299	121003	119044	133656	178377	186736	202929	161649	111906	91236	69001	34553	29003	17935	13794	12423	11927	13059	7805	8068	7619	2554	4037	3781	0	0	0	0	0	0
Q9NR28	Q9NR28	DBLOH_HUMAN	reviewed	Diablo homolog, mitochondrial (Direct IAP-binding protein with low pI) (Second mitochondria-derived activator of caspase) (Smac)	DIABLO SMAC	Homo sapiens (Human)	239	27,131	27.131	0	0.776903	10	AVYTLTSLYR,LAEAQIEELR	903	2327	9341	12391	13526	16571	16859	15443	17967	17791	18349	14264	14871	13221	11150	13363	17535	15170	18290	19593	30173	42403	39648	41215	22209	17568	14855	10448	16065	13101	11333	7525	14508	15210	23803	41531
Q9NR19	Q9NR19	ACSA_HUMAN	reviewed	Acetyl-coenzyme A synthetase, cytoplasmic (EC 6.2.1.1) (Acetate--CoA ligase) (Acetyl-CoA synthetase) (ACS) (AceCS) (Acyl-CoA synthetase short-chain family member 2) (Acyl-activating enzyme)	ACSS2 ACAS2	Homo sapiens (Human)	701	78,580	78.58	0	0.973115	5	ELADEALQK,FYTAPTAIR	0	0	0	0	0	0	0	0	0	0	0	0	0	0	0	0	0	0	0	0	0	0	0	0	0	0	0	0	0	0	0	0	0	0	0	0
Q9NR12	Q9NR12	PDLI7_HUMAN	reviewed	PDZ and LIM domain protein 7 (LIM mineralization protein) (LMP) (Protein enigma)	PDLIM7 ENIGMA	Homo sapiens (Human)	457	49,845	49.845	0	0.951759	12	DFNVPLSISR,YTFAPSVSLNK	0	0	0	0	0	0	0	0	0	0	0	0	0	0	0	0	0	0	0	0	0	0	0	0	0	0	0	0	0	0	0	0	0	0	0	0
Q9NR09	Q9NR09	BIRC6_HUMAN	reviewed	Baculoviral IAP repeat-containing protein 6 (EC 2.3.2.27) (BIR repeat-containing ubiquitin-conjugating enzyme) (BRUCE) (RING-type E3 ubiquitin transferase BIRC6) (Ubiquitin-conjugating BIR domain enzyme apollon) (APOLLON)	BIRC6 KIAA1289	Homo sapiens (Human)	4857	530,255	530.255	0	0.927429	57	LSYLLPSARPELGVGPGR,TLHLPVSTTLSDVLDR	0	0	0	0	0	5078	4894	5002	6278	6482	5823	4838	4258	6177	5303	9019	12341	14865	22304	28921	48618	81935	78206	69674	29746	12597	3919	0	0	0	0	0	0	0	0	0
Q9NQZ5	Q9NQZ5	STAR7_HUMAN	reviewed	StAR-related lipid transfer protein 7, mitochondrial (Gestational trophoblastic tumor protein 1) (START domain-containing protein 7) (StARD7)	STARD7 GTT1	Homo sapiens (Human)	370	43,113	43.113	0	0.467925	2	AVEHPSVPESPEFVR,VFGTYTDVTPR	0	0	0	0	0	0	0	0	0	0	0	0	0	0	0	0	0	0	0	0	0	0	0	0	0	0	0	0	0	0	0	0	0	0	0	0
Q9NQX3	Q9NQX3	GEPH_HUMAN	reviewed	Gephyrin [Includes: Molybdopterin adenylyltransferase (MPT adenylyltransferase) (EC 2.7.7.75) (Domain G); Molybdopterin molybdenumtransferase (MPT Mo-transferase) (EC 2.10.1.1) (Domain E)]	GPHN GPH KIAA1385	Homo sapiens (Human)	736	79,748	79.748	0	0.869238	21	TLIINLPGSK,VGVLTVSDSC(UniMod:4)FR	0	0	1828	2889	3139	3625	7946	8940	10762	8848	10001	9631	12480	10157	9037	11733	16050	16790	24542	27884	52657	89149	115310	164015	109579	72666	40986	13319	11198	7655	3380	7205	10264	10042	9570	8059
Q9NQW7	Q9NQW7	XPP1_HUMAN	reviewed	Xaa-Pro aminopeptidase 1 (EC 3.4.11.9) (Aminoacylproline aminopeptidase) (Cytosolic aminopeptidase P) (Soluble aminopeptidase P) (sAmp) (X-Pro aminopeptidase 1) (X-prolyl aminopeptidase 1, soluble)	XPNPEP1 XPNPEPL XPNPEPL1	Homo sapiens (Human)	623	69,918	69.918	0	0.911111	25	GHIAVSAAVFPTGTK,IENVVLVVPVK	0	0	0	0	0	0	0	0	0	40051	28097	28089	25606	18347	0	0	0	0	0	0	0	0	0	0	0	0	0	0	0	0	23709	29057	31993	0	33763	33581
Q9NQW6	Q9NQW6	ANLN_HUMAN	reviewed	Anillin	ANLN	Homo sapiens (Human)	1124	124,199	124.199	0	0.39782	9	GSVTLSEIR,LNQVLVDIR	0	0	0	0	0	0	0	0	0	0	0	0	0	0	0	0	0	0	0	0	0	0	0	0	0	0	0	0	0	0	0	3560	4688	4128	4493	4124
Q9NQT5	Q9NQT5	EXOS3_HUMAN	reviewed	Exosome complex component RRP40 (Exosome component 3) (Ribosomal RNA-processing protein 40) (p10)	EXOSC3 RRP40 CGI-102	Homo sapiens (Human)	275	29,572	29.572	0	0.916403	10	LLAPDC(UniMod:4)EIIQEVGK,NRPNVQVGDLIYGQFVVANK	721	7136	15890	21075	24563	22464	15300	8639	3543	3298	0	0	0	0	0	0	0	0	0	0	0	0	0	0	0	0	0	0	0	0	0	0	0	0	0	0
Q9NQT4	Q9NQT4	EXOS5_HUMAN	reviewed	Exosome complex component RRP46 (Chronic myelogenous leukemia tumor antigen 28) (Exosome component 5) (Ribosomal RNA-processing protein 46) (p12B)	EXOSC5 CML28 RRP46	Homo sapiens (Human)	235	25,249	25.249	0	0.863841	7	AVLTFALDSVER,IGLPGVAEK	10044	15877	43007	49687	58488	68462	41029	27067	17422	19416	6319	5405	5003	3904	0	0	0	0	0	0	0	0	0	0	0	0	0	0	0	0	0	0	0	0	0	2630
Q9NQR4	Q9NQR4	NIT2_HUMAN	reviewed	Omega-amidase NIT2 (EC 3.5.1.3) (Nitrilase homolog 2)	NIT2 CUA002	Homo sapiens (Human)	276	30,608	30.608	0	0.898883	19	AVDNQVYVATASPAR,FAELAQIYAQR	0	0	0	0	0	0	0	0	0	0	0	0	0	0	0	0	0	0	0	0	0	0	0	0	0	381	320	140	0	0	0	0	0	0	0	0
Q9NQP4	Q9NQP4	PFD4_HUMAN	reviewed	Prefoldin subunit 4 (Protein C-1)	PFDN4 PFD4	Homo sapiens (Human)	134	15,314	15.314	0	0.937052	5	AAAEDVNVTFEDQQK,NLQEEIDALESR	0	0	0	0	0	0	0	0	0	0	0	0	0	0	0	0	0	0	0	0	0	0	2288	4803	4906	11241	11349	6805	3631	0	0	0	0	0	5898	883
Q9NQH7	Q9NQH7	XPP3_HUMAN	reviewed	Probable Xaa-Pro aminopeptidase 3 (X-Pro aminopeptidase 3) (EC 3.4.11.9) (Aminopeptidase P3) (APP3)	XPNPEP3	Homo sapiens (Human)	507	57,034	57.034	0	0.799749	6	GADILAYPPVVAGGNR,GVQQLIQR	0	0	3351	2541	4452	0	0	0	0	0	0	0	0	0	0	0	0	0	0	0	0	0	0	0	0	0	0	0	0	0	0	0	0	0	0	0
Q9NQG5	Q9NQG5	RPR1B_HUMAN	reviewed	Regulation of nuclear pre-mRNA domain-containing protein 1B (Cell cycle-related and expression-elevated protein in tumor)	RPRD1B C20orf77 CREPT	Homo sapiens (Human)	326	36,900	36.9	0	0.965187	11	ALQDLENAASGDATVR,EFESVLVDAFSHVAR	0	1244	4060	5637	6868	7058	6096	9013	8039	12325	10623	7623	8025	5649	5221	5336	13075	5471	7394	7788	5983	8205	6386	11797	5667	4065	5667	2929	1606	1787	1303	4034	1483	1506	1363	4941
Q9NQE9	Q9NQE9	HINT3_HUMAN	reviewed	Histidine triad nucleotide-binding protein 3 (HINT-3) (EC 3.-.-.-)	HINT3	Homo sapiens (Human)	182	20,361	20.361	0	0.858974	3	DYDSTC(UniMod:4)VFC(UniMod:4)R,NNFTDFTNVR	0	0	0	0	0	0	0	0	2429	10288	12858	8820	13360	13585	10819	14203	19750	18227	23693	20658	23123	22358	20665	27948	21748	21722	17613	10846	13694	7749	6607	7117	8266	6351	6815	4640
Q9NQC3	Q9NQC3	RTN4_HUMAN	reviewed	Reticulon-4 (Foocen) (Neurite outgrowth inhibitor) (Nogo protein) (Neuroendocrine-specific protein) (NSP) (Neuroendocrine-specific protein C homolog) (RTN-x) (Reticulon-5)	RTN4 KIAA0886 NOGO My043 SP1507	Homo sapiens (Human)	1192	129,931	129.931	0	0.640686	13	GPLPAAPPVAPER,KPAAGLSAAPVPTAPAAGAPLMDFGNDFVPPAPR	9126	31178	81863	127023	143733	204402	221073	252828	294416	296982	299401	242775	219645	189648	127546	167075	203901	157403	194738	132402	156061	139472	125905	150510	104172	107677	90726	60690	74423	60989	52386	53137	60816	51041	54499	50801
Q9NQ88	Q9NQ88	TIGAR_HUMAN	reviewed	Fructose-2,6-bisphosphatase TIGAR (EC 3.1.3.46) (TP53-induced glycolysis and apoptosis regulator) (TP53-induced glycolysis regulatory phosphatase)	TIGAR C12orf5	Homo sapiens (Human)	270	30,063	30.063	0	0.902408	12	C(UniMod:4)SLPATLSR,FALTVVR	0	0	0	0	0	0	0	0	0	0	0	0	0	0	0	0	0	0	0	0	0	0	0	0	0	0	0	0	0	0	0	0	0	0	0	0
Q9NQ55	Q9NQ55	SSF1_HUMAN	reviewed	Suppressor of SWI4 1 homolog (Ssf-1) (Brix domain-containing protein 3) (Peter Pan homolog)	PPAN BXDC3 SSF1	Homo sapiens (Human)	473	53,194	53.194	0	0.818428	6	NLEAYAANPHSFVFTR,VMEPLTASR	3911	7675	13332	18930	24472	19491	13680	5459	5876	5043	0	0	0	0	0	0	0	0	0	0	0	0	0	0	0	0	0	0	0	0	0	0	0	0	0	0
Q9NQ50	Q9NQ50	RM40_HUMAN	reviewed	39S ribosomal protein L40, mitochondrial (L40mt) (MRP-L40) (Nuclear localization signal-containing protein deleted in velocardiofacial syndrome) (Up-regulated in metastasis)	MRPL40 NLVCF URIM	Homo sapiens (Human)	206	24,490	24.49	0	0.839768	8	ATQELIPIEDFITPLK,EGPHYTPPIPNYQPPEGR	1968	6650	18083	23483	23355	28308	23783	29655	16116	33486	33200	37446	35905	39067	41233	74725	96107	72738	67152	38213	27278	16446	12330	11845	3218	0	0	0	0	0	0	0	0	0	0	0
Q9NQ48	Q9NQ48	LZTL1_HUMAN	reviewed	Leucine zipper transcription factor-like protein 1	LZTFL1	Homo sapiens (Human)	299	34,592	34.592	0	0.94935	8	LAPLNEGGTAELLNK,SLEENLATAK	0	0	0	0	0	0	0	0	0	0	0	0	0	0	0	0	0	18703	723	923	18998	0	0	22809	15904	15692	13942	0	0	0	0	0	0	0	0	0
Q9NQ29	Q9NQ29	LUC7L_HUMAN	reviewed	Putative RNA-binding protein Luc7-like 1 (Putative SR protein LUC7B1) (SR+89)	LUC7L LUC7L1	Homo sapiens (Human)	371	43,728	43.728	0	0.664897	3	AEQLGAEGNVDESQK,ALLDQLMGTAR	0	0	0	280	521	380	341	0	0	0	0	0	0	0	0	0	0	0	0	0	0	0	0	0	0	0	0	0	0	0	0	0	0	0	0	0
Q9NPQ8	Q9NPQ8	RIC8A_HUMAN	reviewed	Synembryn-A (Protein Ric-8A)	RIC8A	Homo sapiens (Human)	531	59,710	59.71	0	0.82101	11	LAELLVSVLEQGLPPSHR,VIWLQSVR	0	0	0	0	0	0	0	0	0	0	0	0	0	0	0	0	0	0	0	0	0	0	0	0	0	0	0	0	0	0	0	0	0	0	0	0
Q9NPL8	Q9NPL8	TIDC1_HUMAN	reviewed	Complex I assembly factor TIMMDC1, mitochondrial (Protein M5-14) (Translocase of inner mitochondrial membrane domain-containing protein 1) (TIMM domain containing-protein 1)	TIMMDC1 C3orf1 UNQ247/PRO284	Homo sapiens (Human)	285	32,178	32.178	0	0.675299	10	LPYVPEPYYPESGWDR,QQYIEQSQAEIYHNR	1245	1746	6950	9626	10471	12887	13545	14574	17342	16046	14383	15542	12568	9683	7625	9581	11773	9939	11381	8467	9489	5384	4253	5728	2880	2577	2993	0	2950	2837	1946	2311	2490	0	0	1502
Q9NPJ6	Q9NPJ6	MED4_HUMAN	reviewed	Mediator of RNA polymerase II transcription subunit 4 (Activator-recruited cofactor 36 kDa component) (ARC36) (Mediator complex subunit 4) (TRAP/SMCC/PC2 subunit p36 subunit) (Vitamin D3 receptor-interacting protein complex 36 kDa component) (DRIP36)	MED4 ARC36 DRIP36 VDRIP HSPC126	Homo sapiens (Human)	270	29,745	29.745	0	0.676195	7	LGGGLGVAGGNSTR,LLSALEDLEVLSR	800	4490	8765	8734	8293	9685	9716	12305	16524	17409	16533	13825	12048	8802	5455	6307	6445	5356	4891	5174	5194	5052	4525	6405	4813	4280	4164	2611	1669	1748	0	0	262	1664	2111	2191
Q9NPJ3	Q9NPJ3	ACO13_HUMAN	reviewed	Acyl-coenzyme A thioesterase 13 (Acyl-CoA thioesterase 13) (EC 3.1.2.-) (Thioesterase superfamily member 2) [Cleaved into: Acyl-coenzyme A thioesterase 13, N-terminally processed]	ACOT13 THEM2 HT012 PNAS-27	Homo sapiens (Human)	140	14,960	14.96	0	0.944986	6	ITLVSAAPGK,TLAFTSVDLTNK	0	0	0	0	0	0	0	0	0	0	0	0	0	0	0	0	0	0	0	0	0	0	0	0	0	0	0	0	0	0	0	0	0	0	0	0
Q9NPI6	Q9NPI6	DCP1A_HUMAN	reviewed	mRNA-decapping enzyme 1A (EC 3.-.-.-) (Smad4-interacting transcriptional co-activator) (Transcription factor SMIF)	DCP1A SMIF	Homo sapiens (Human)	582	63,309	63.309	0	0.778425	5	HLTVEELFGTSLPK,LTPQHDQIQTQPLGK	944	1734	1853	2162	0	0	0	0	0	0	0	1632	1791	1147	1127	1636	645	1773	2583	5132	5729	8407	10604	21163	19068	17401	14198	7639	9533	7339	8208	8997	9619	7999	6567	5476
Q9NPH2	Q9NPH2	INO1_HUMAN	reviewed	Inositol-3-phosphate synthase 1 (IPS 1) (EC 5.5.1.4) (Myo-inositol 1-phosphate synthase) (MI-1-P synthase) (MIP synthase) (hIPS) (Myo-inositol 1-phosphate synthase A1) (hINO1)	ISYNA1 INO1	Homo sapiens (Human)	558	61,068	61.068	0	0.970677	21	ADNLIPGSR,APLVPPGSPVVNALFR	0	0	0	3856	1929	6695	0	6444	7114	8388	0	5330	6301	3072	4311	0	6136	2131	3104	4534	3722	0	5048	7565	4307	5329	4682	3256	12064	11902	15014	30552	47254	54635	78200	88327
Q9NPH0	Q9NPH0	PPA6_HUMAN	reviewed	Lysophosphatidic acid phosphatase type 6 (EC 3.1.3.2) (Acid phosphatase 6, lysophosphatidic) (Acid phosphatase-like protein 1) (PACPL1)	ACP6 ACPL1 LPAP UNQ205/PRO231	Homo sapiens (Human)	428	48,854	48.854	0	0.697495	4	AVDTSLYILPK,VGMQQMFALGER	0	0	0	0	0	0	0	0	0	0	0	0	0	0	0	0	0	0	0	0	0	0	0	0	0	0	0	0	0	0	0	0	0	0	0	0
Q9NPF4	Q9NPF4	OSGEP_HUMAN	reviewed	Probable tRNA N6-adenosine threonylcarbamoyltransferase (EC 2.3.1.234) (N6-L-threonylcarbamoyladenine synthase) (t(6)A synthase) (O-sialoglycoprotein endopeptidase) (hOSGEP) (t(6)A37 threonylcarbamoyladenosine biosynthesis protein OSGEP) (tRNA threonylcarbamoyladenosine biosynthesis protein OSGEP)	OSGEP GCPL1	Homo sapiens (Human)	335	36,427	36.427	0	0.82409	13	LVELPYTVK,TYVTPPGTGFLPGDTAR	0	0	0	0	0	0	0	0	0	0	0	0	0	0	0	0	0	0	0	0	0	0	0	0	0	0	0	0	0	0	0	0	0	0	0	0
Q9NPF0	Q9NPF0	CD320_HUMAN	reviewed	CD320 antigen (8D6 antigen) (FDC-signaling molecule 8D6) (FDC-SM-8D6) (Transcobalamin receptor) (TCblR) (CD antigen CD320)	CD320 8D6A UNQ198/PRO224	Homo sapiens (Human)	282	28,991	28.991	0	0.944624	3	LAC(UniMod:4)LAGELR,TSGLC(UniMod:4)VPLTWR	2256	4051	12167	14852	20474	21903	27141	27122	28674	31651	32949	29660	29954	22506	19267	22482	28386	25688	26217	20311	19651	18604	15538	18388	13260	13948	12227	8144	9903	4135	3749	4370	5384	0	3383	2438
Q9NPD8	Q9NPD8	UBE2T_HUMAN	reviewed	Ubiquitin-conjugating enzyme E2 T (EC 2.3.2.23) (Cell proliferation-inducing gene 50 protein) (E2 ubiquitin-conjugating enzyme T) (Ubiquitin carrier protein T) (Ubiquitin-protein ligase T)	UBE2T HSPC150 PIG50	Homo sapiens (Human)	197	22,521	22.521	0	0.966901	10	FLTPIYHPNIDSAGR,LEVIIPER	0	0	0	0	0	0	0	0	0	0	0	0	0	0	0	0	0	0	0	0	0	0	0	0	0	0	0	0	0	0	0	0	0	0	0	0
Q9NPD3	Q9NPD3	EXOS4_HUMAN	reviewed	Exosome complex component RRP41 (Exosome component 4) (Ribosomal RNA-processing protein 41) (p12A)	EXOSC4 RRP41 SKI6	Homo sapiens (Human)	245	26,383	26.383	0	0.942832	6	ALAVVYGPHEIR,VLEAAAQAAR	2116	16424	35439	53257	66938	61547	36733	28616	8038	4258	3972	3412	3357	0	541	1308	1891	0	0	0	0	0	0	0	1875	2172	1936	1487	2697	2660	2556	2679	2475	2349	2433	3593
Q9NPA8	Q9NPA8	ENY2_HUMAN	reviewed	Transcription and mRNA export factor ENY2 (Enhancer of yellow 2 transcription factor homolog)	ENY2 DC6	Homo sapiens (Human)	101	11,529	11.529	0	0.577126	3	GLEHVTVDDLVAEITPK,LIEC(UniMod:4)GWK	10286	19632	33942	37213	38064	39227	43879	40288	29754	31738	25007	21940	18710	17847	13151	11932	11908	15088	14324	14254	12992	13190	12084	12671	12113	12665	13366	7776	8128	7371	9498	12061	21682	29034	39964	33854
Q9NPA0	Q9NPA0	EMC7_HUMAN	reviewed	ER membrane protein complex subunit 7	EMC7 C11orf3 C15orf24 HT022 UNQ905/PRO1926	Homo sapiens (Human)	242	26,471	26.471	0	0.778829	5	AVVPGVKPQDWISAAR,VLVDGEEHVGFLK	9318	19628	42816	56565	66548	87778	89816	95941	96469	99351	93370	75043	68419	55976	39461	45906	56331	43275	47712	38257	37187	35428	28131	33221	22549	21491	19857	10790	12850	9142	8068	10744	5072	6317	5475	5142
Q9NP97	Q9NP97	DLRB1_HUMAN	reviewed	Dynein light chain roadblock-type 1 (Bithoraxoid-like protein) (BLP) (Dynein light chain 2A, cytoplasmic) (Dynein-associated protein Km23) (Roadblock domain-containing protein 1)	DYNLRB1 BITH DNCL2A DNLC2A ROBLD1 HSPC162	Homo sapiens (Human)	96	10,922	10.922	0	0.971939	3	GVQGIIVVNTEGIPIK,STMDNPTTTQYASLMHSFILK	9164	14715	29120	40246	35077	37948	38716	42327	37532	52820	74184	106018	111833	67500	34085	23437	20199	15043	16365	11188	8214	8483	6917	8980	5679	6558	8711	4663	6250	4105	0	0	1447	1885	8637	6596
Q9NP92	Q9NP92	RT30_HUMAN	reviewed	28S ribosomal protein S30, mitochondrial (MRP-S30) (S30mt) (Programmed cell death protein 9)	MRPS30 PDCD9 BM-047	Homo sapiens (Human)	439	50,365	50.365	0	0.822636	9	QLAEFVPLDYSVPIEIPTIK,YQIDDKPNNQIR	1588	3023	6904	12324	14139	16619	16591	16467	19549	17895	19120	20163	17870	20756	29041	42166	61885	46619	43856	26913	3053	962	1204	0	0	0	0	0	0	0	0	0	0	0	0	0
Q9NP81	Q9NP81	SYSM_HUMAN	reviewed	Serine--tRNA ligase, mitochondrial (EC 6.1.1.11) (SerRSmt) (Seryl-tRNA synthetase) (SerRS) (Seryl-tRNA(Ser/Sec) synthetase)	SARS2 SARSM	Homo sapiens (Human)	518	58,283	58.283	0	0.942272	24	KPGLPGQPAVS,NLLYEYAR	0	0	0	0	0	0	0	0	0	0	0	0	0	4913	8936	9968	5660	3278	3033	0	0	0	0	0	0	0	0	0	0	0	0	0	0	0	0	4839
Q9NP79	Q9NP79	VTA1_HUMAN	reviewed	Vacuolar protein sorting-associated protein VTA1 homolog (Dopamine-responsive gene 1 protein) (DRG-1) (LYST-interacting protein 5) (LIP5) (SKD1-binding protein 1) (SBP1)	VTA1 C6orf55 HSPC228 My012	Homo sapiens (Human)	307	33,879	33.879	0	0.969187	12	LTPEDFAR,MFLYADNEDR	0	0	0	0	0	0	0	0	0	0	0	0	0	0	0	0	0	0	0	0	0	0	0	0	0	0	0	0	0	0	0	0	0	4699	12256	14946
Q9NP77	Q9NP77	SSU72_HUMAN	reviewed	RNA polymerase II subunit A C-terminal domain phosphatase SSU72 (CTD phosphatase SSU72) (EC 3.1.3.16)	SSU72 HSPC182 PNAS-120	Homo sapiens (Human)	194	22,574	22.574	0	0.979736	8	LPGPAPDKPNVYDFK,VYDQVVEDLNSR	0	0	0	0	0	0	0	0	0	0	0	0	0	0	0	0	0	0	0	0	0	0	0	0	0	0	0	0	0	0	0	0	0	0	0	0
Q9NP72	Q9NP72	RAB18_HUMAN	reviewed	Ras-related protein Rab-18	RAB18	Homo sapiens (Human)	206	22,977	22.977	0	0.830432	10	GAQGVILVYDVTR,ILIIGESGVGK	7554	24800	44705	56307	62225	84841	88725	96491	125859	127773	147189	126268	134535	112142	102641	131263	157483	126229	131752	118014	116501	102269	82640	109455	72256	68817	62280	36740	40866	30760	26646	28252	31599	27813	26607	23720
Q9NP66	Q9NP66	HM20A_HUMAN	reviewed	High mobility group protein 20A (HMG box-containing protein 20A) (HMG domain-containing protein 1) (HMG domain-containing protein HMGX1)	HMG20A HMGX1 HMGXB1	Homo sapiens (Human)	347	40,144	40.144	0	0.930003	4	LEVDVIQER,NTVLQQHLETLR	0	0	3488	4658	10267	11601	13535	15434	20478	21762	21111	13194	5712	3792	0	0	0	0	0	0	0	0	0	0	0	0	0	0	0	0	0	0	0	0	0	0
Q9NP61	Q9NP61	ARFG3_HUMAN	reviewed	ADP-ribosylation factor GTPase-activating protein 3 (ARF GAP 3)	ARFGAP3 ARFGAP1	Homo sapiens (Human)	516	56,928	56.928	0	0.802376	9	ATLEVSSIIK,LSVFANGVVTSIQDR	0	0	0	0	0	0	0	2880	3991	4617	5033	7192	11930	13709	13255	16776	28760	23846	27911	24230	27220	24810	22004	31254	18032	19086	18517	8931	12332	8266	6410	9784	4512	4634	5205	4291
Q9NP58	Q9NP58	ABCB6_HUMAN	reviewed	ATP-binding cassette sub-family B member 6, mitochondrial (Mitochondrial ABC transporter 3) (Mt-ABC transporter 3) (P-glycoprotein-related protein) (Ubiquitously-expressed mammalian ABC half transporter)	ABCB6 MTABC3 PRP UMAT	Homo sapiens (Human)	842	93,886	93.886	0	0.663583	4	AVDSLLNFETVK,SHIGVVPQDTVLFNDTIADNIR	0	2426	7199	7959	7129	9160	10648	10032	11312	10864	9768	7999	8705	5729	4341	5713	6386	3437	3177	2513	0	0	0	0	0	0	0	0	0	0	0	0	0	0	0	0
Q9NP50	Q9NP50	FA60A_HUMAN	reviewed	Protein FAM60A (Tera protein homolog)	FAM60A C12orf14 L4	Homo sapiens (Human)	221	24,852	24.852	0	0.714289	2	DFQSC(UniMod:4)FGLHETR,SGDIC(UniMod:4)NAC(UniMod:4)VLLVK	0	0	1727	5454	5392	5754	1485	2197	2454	0	0	0	0	0	0	0	0	0	0	0	0	0	0	0	0	0	0	0	0	0	0	0	0	0	0	0
Q9NNW7	Q9NNW7	TRXR2_HUMAN	reviewed	Thioredoxin reductase 2, mitochondrial (EC 1.8.1.9) (Selenoprotein Z) (SelZ) (TR-beta) (Thioredoxin reductase TR3)	TXNRD2 KIAA1652 TRXR2	Homo sapiens (Human)	524	56,507	56.507	0	0.868225	18	DYDLLVVGGGSGGLAC(UniMod:4)AK,TVGIHPTC(UniMod:4)SEEVVK	0	0	0	0	0	0	0	0	0	3655	4132	160	502	584	0	0	0	0	0	0	0	0	0	0	0	0	0	0	0	0	0	0	0	0	0	904
Q9NNW5	Q9NNW5	WDR6_HUMAN	reviewed	WD repeat-containing protein 6	WDR6	Homo sapiens (Human)	1121	121,725	121.725	0	0.541174	4	AGAGAPVVGSGSSGGGNAFTGLGPVSTLPSLHGK,DGQLQPVLR	1486	3746	7203	8120	7023	9681	6773	4437	4901	4232	3781	0	0	0	0	0	0	0	0	0	0	0	0	0	0	0	0	0	0	0	0	0	0	0	0	0
Q9HDC9	Q9HDC9	APMAP_HUMAN	reviewed	Adipocyte plasma membrane-associated protein (Protein BSCv)	APMAP C20orf3 UNQ1869/PRO4305	Homo sapiens (Human)	416	46,480	46.48	0	0.777525	21	LLLSSETPIEGK,VLLDQLR	12801	23209	44613	53546	63890	91151	101337	112101	139459	149582	163813	146423	148555	139062	115008	150534	197434	155578	185182	156297	160989	149853	122843	144908	104505	100975	91305	55485	59676	47841	38418	42083	48474	47253	19688	15611
Q9HDC5	Q9HDC5	JPH1_HUMAN	reviewed	Junctophilin-1 (JP-1) (Junctophilin type 1)	JPH1 JP1	Homo sapiens (Human)	661	71,686	71.686	0	0.485427	2	ELSPDFYQPGPDYVK,SVADEQVTAIVNKPLMSK	800	2231	4770	6579	3272	3656	3731	2748	3871	4836	4215	1449	0	0	0	0	0	0	0	0	0	0	0	0	0	0	0	0	0	0	0	0	0	0	0	0
Q9HD47	Q9HD47	MOG1_HUMAN	reviewed	Ran guanine nucleotide release factor (RanGNRF) (Ran-binding protein MOG1)	RANGRF MOG1 RANGNRF HSPC165 HSPC236 MDS5	Homo sapiens (Human)	186	20,448	20.448	0	0.984744	3	AVHVESVQPLSLENLALR,YHFEDVGGVQGAR	0	0	0	0	0	0	0	0	0	0	0	0	0	0	0	0	0	0	0	0	0	0	0	0	0	0	0	0	0	0	0	0	0	0	0	0
Q9HD45	Q9HD45	TM9S3_HUMAN	reviewed	Transmembrane 9 superfamily member 3 (EP70-P-iso) (SM-11044-binding protein)	TM9SF3 SMBP UNQ245/PRO282	Homo sapiens (Human)	589	67,888	67.888	0	0.763092	10	DAFVYAIK,YLDPSFFQHR	8088	14557	26528	36298	37835	53737	60493	67164	80747	81214	85964	77089	73165	57844	44551	48534	67333	51276	58274	44799	48343	43852	36843	45580	34535	29018	29695	18482	23798	16383	14476	17202	7958	5351	4792	4479
Q9HD42	Q9HD42	CHM1A_HUMAN	reviewed	Charged multivesicular body protein 1a (Chromatin-modifying protein 1a) (CHMP1a) (Vacuolar protein sorting-associated protein 46-1) (Vps46-1) (hVps46-1)	CHMP1A CHMP1 KIAA0047 PCOLN3 PRSM1	Homo sapiens (Human)	196	21,703	21.703	0	0.957558	3	ALSTMDLQK,NEGVNWLR	0	0	0	0	0	0	0	0	0	0	0	0	0	0	0	0	0	0	0	0	0	0	0	0	0	0	0	0	0	0	0	0	0	0	0	0
Q9HD40	Q9HD40	SPCS_HUMAN	reviewed	O-phosphoseryl-tRNA(Sec) selenium transferase (EC 2.9.1.2) (Liver-pancreas antigen) (LP) (SLA-p35) (SLA/LP autoantigen) (Selenocysteine synthase) (Sec synthase) (Selenocysteinyl-tRNA(Sec) synthase) (Sep-tRNA:Sec-tRNA synthase) (SepSecS) (Soluble liver antigen) (SLA) (UGA suppressor tRNA-associated protein) (tRNA(Ser/Sec)-associated antigenic protein)	SEPSECS TRNP48	Homo sapiens (Human)	501	55,726	55.726	0	0.852014	2	IDAFVQSLDK,ITNSLVLDIIK	0	0	0	0	0	0	0	0	0	0	0	0	0	0	0	0	0	0	0	0	0	0	0	0	0	0	0	0	0	0	0	6175	12347	11942	9377	3121
Q9HD33	Q9HD33	RM47_HUMAN	reviewed	39S ribosomal protein L47, mitochondrial (L47mt) (MRP-L47) (Nasopharyngeal carcinoma metastasis-related protein 1)	MRPL47 NCM1 CGI-204	Homo sapiens (Human)	250	29,450	29.45	0	0.93503	9	FFALPYVDHFLR,NMLLTLEQEAK	3417	8401	20138	34234	30260	31735	33382	32704	39443	39129	40631	45150	44537	48814	55879	87259	106042	99773	75791	40553	22562	12169	9104	8451	5607	6544	1184	704	0	0	0	0	0	0	0	1726
Q9HD26	Q9HD26	GOPC_HUMAN	reviewed	Golgi-associated PDZ and coiled-coil motif-containing protein (CFTR-associated ligand) (Fused in glioblastoma) (PDZ protein interacting specifically with TC10) (PIST)	GOPC CAL FIG	Homo sapiens (Human)	462	50,520	50.52	0	0.927426	15	EHGVPILISEIHPGQPADR,VQQIQLLGR	0	0	0	0	0	0	0	0	0	0	0	0	0	0	0	0	0	0	0	0	0	0	0	0	0	0	0	0	0	0	0	0	0	0	0	0
Q9HD20	Q9HD20	AT131_HUMAN	reviewed	Manganese-transporting ATPase 13A1 (EC 3.6.3.-)	ATP13A1 ATP13A KIAA1825 CGI-152	Homo sapiens (Human)	1204	132,955	132.955	0	0.815969	19	HADVGVALLANAPER,SIDGSIVLPLAR	1245	3431	16109	20035	22230	30708	35775	36526	40783	45945	49591	41213	38293	33192	22043	27841	34084	27836	30632	24009	24721	22726	19416	21930	15701	14013	14990	8469	10700	8701	0	0	0	0	0	0
Q9HD15	Q9HD15	SRA1_HUMAN	reviewed	Steroid receptor RNA activator 1 (Steroid receptor RNA activator protein) (SRAP)	SRA1 PP7684	Homo sapiens (Human)	236	25,673	25.673	0	0.932726	7	MALLVQELSSHR,NHTIPGFQQAS	0	0	0	0	0	0	0	0	0	0	0	0	0	0	0	0	0	0	0	0	0	0	0	0	0	0	0	0	0	0	0	0	0	0	0	0
Q9HCU5	Q9HCU5	PREB_HUMAN	reviewed	Prolactin regulatory element-binding protein (Mammalian guanine nucleotide exchange factor mSec12)	PREB SEC12	Homo sapiens (Human)	417	45,468	45.468	0	0.604552	8	AHEGEIEDLALGPDGK,FGQVPDQPAGLR	1691	4640	10564	29904	35573	41342	41256	43732	23562	47400	21053	15490	16206	13093	9028	11905	15402	11513	12938	28339	30724	21923	20559	22938	16650	16216	15772	9618	5835	9570	9405	10233	4653	4474	3941	4201
Q9HCS7	Q9HCS7	SYF1_HUMAN	reviewed	Pre-mRNA-splicing factor SYF1 (Protein HCNP) (XPA-binding protein 2)	XAB2 HCNP KIAA1177 SYF1 PP3898	Homo sapiens (Human)	855	100,010	100.01	0	0.767034	14	LATVVNDER,RPLLLNSVLLR	881	2550	5900	8712	9538	8975	8398	8759	11021	11493	9982	8677	6224	4824	3552	4558	5710	4964	5839	5479	2436	2811	2250	5045	8299	10508	17267	15370	19075	9516	5338	3816	2105	1264	0	1040
Q9HCN8	Q9HCN8	SDF2L_HUMAN	reviewed	Stromal cell-derived factor 2-like protein 1 (SDF2-like protein 1) (PWP1-interacting protein 8)	SDF2L1 UNQ1941/PRO4424	Homo sapiens (Human)	221	23,598	23.598	0	0.794516	7	FQHVGTSVFLSVTGEQYGSPIR,TGAELVTC(UniMod:4)GSVLK	0	2252	8945	10324	10787	11781	11411	12411	13443	15728	13151	12418	12059	9295	8269	5337	7050	5293	6559	5386	6805	5630	5433	12385	8298	9462	9088	5957	4774	7476	7318	7570	10780	11416	10510	10712
Q9HCN4	Q9HCN4	GPN1_HUMAN	reviewed	GPN-loop GTPase 1 (EC 3.6.5.-) (MBD2-interacting protein) (MBDin) (RNAPII-associated protein 4) (XPA-binding protein 1)	GPN1 MBDIN RPAP4 XAB1 HUSSY-23	Homo sapiens (Human)	374	41,740	41.74	0	0.612929	5	DMGSVALDAGTAK,DSLSPVLHPSDLILTR	0	1024	2695	3882	3369	3547	5390	6033	5274	5564	5664	5646	6431	4010	4034	3910	4775	4356	5098	3973	4745	7262	5173	10201	12590	16947	16047	10224	5076	3782	7515	7263	15180	19975	25141	16459
Q9HCK8	Q9HCK8	CHD8_HUMAN	reviewed	Chromodomain-helicase-DNA-binding protein 8 (CHD-8) (EC 3.6.4.12) (ATP-dependent helicase CHD8) (Helicase with SNF2 domain 1)	CHD8 HELSNF1 KIAA1564	Homo sapiens (Human)	2581	290,519	290.519	0	0.846892	11	VDGTLLVGEDAPR,VLPGPIAPESSK	0	0	0	0	0	0	0	0	0	0	0	2680	2575	2533	1746	2230	7273	5409	10044	10089	15963	21077	23299	35019	31695	30301	20990	11459	10228	5887	3711	4092	3592	4016	3719	3119
Q9HCE1	Q9HCE1	MOV10_HUMAN	reviewed	Putative helicase MOV-10 (EC 3.6.4.13) (Armitage homolog) (Moloney leukemia virus 10 protein)	MOV10 KIAA1631	Homo sapiens (Human)	1003	113,671	113.671	0	0.745431	20	LLTLEVPGVTESRPSVLR,VLITTLITAGR	10967	23653	44584	44578	31832	27648	23528	22368	22060	22299	20488	17436	18470	13327	11110	11725	13556	11317	12755	9716	9513	9276	9318	11454	7258	4303	5660	1345	2453	1931	1750	0	0	0	0	0
Q9HCC0	Q9HCC0	MCCB_HUMAN	reviewed	Methylcrotonoyl-CoA carboxylase beta chain, mitochondrial (MCCase subunit beta) (EC 6.4.1.4) (3-methylcrotonyl-CoA carboxylase 2) (3-methylcrotonyl-CoA carboxylase non-biotin-containing subunit) (3-methylcrotonyl-CoA:carbon dioxide ligase subunit beta)	MCCC2 MCCB	Homo sapiens (Human)	563	61,333	61.333	0	0.641142	28	FLYIWPNAR,GGAYYPVTVK	0	0	0	0	0	0	0	0	0	0	4506	1953	4322	2674	0	0	0	0	0	0	0	0	0	3174	1265	2921	11163	6274	19262	35850	46509	43738	35199	29160	47954	66858
Q9HC77	Q9HC77	CENPJ_HUMAN	reviewed	Centromere protein J (CENP-J) (Centrosomal P4.1-associated protein) (LAG-3-associated protein) (LYST-interacting protein 1)	CENPJ CPAP LAP LIP1	Homo sapiens (Human)	1338	153,000	153	0	0.564753	2	AAVDISTSFPIK,LNISQDQPPGDNAR	0	0	2552	3600	2950	1892	2024	2292	2173	1948	0	0	0	0	0	0	0	0	0	0	0	0	0	0	0	0	0	0	0	0	0	0	0	0	0	0
Q9HC38	Q9HC38	GLOD4_HUMAN	reviewed	Glyoxalase domain-containing protein 4	GLOD4 C17orf25 CGI-150 My027	Homo sapiens (Human)	313	34,793	34.793	0	0.953754	20	SLPQSDPVLK,VTLAVSDLQK	0	0	0	0	0	0	0	0	0	0	0	0	0	0	0	0	0	0	0	0	0	0	0	0	0	0	0	0	0	0	0	0	0	0	0	0
Q9HC35	Q9HC35	EMAL4_HUMAN	reviewed	Echinoderm microtubule-associated protein-like 4 (EMAP-4) (Restrictedly overexpressed proliferation-associated protein) (Ropp 120)	EML4 C2orf2 EMAPL4	Homo sapiens (Human)	981	108,916	108.916	0	0.839029	34	AALADVLR,EIEVPDQYGTIR	0	0	36319	46961	72756	56588	20278	19884	10960	9030	4585	13071	7260	13095	15079	20947	34999	32319	52514	63269	103598	141845	145098	183877	124224	112300	102363	52903	48808	33324	22323	20555	7709	5700	11848	2904
Q9HC21	Q9HC21	TPC_HUMAN	reviewed	Mitochondrial thiamine pyrophosphate carrier (Mitochondrial uncoupling protein 1) (Solute carrier family 25 member 19)	SLC25A19 DNC MUP1	Homo sapiens (Human)	320	35,511	35.511	0	0.640461	3	ALISPFDVIK,SEGPQVFYK	1651	3286	5188	6190	6725	7736	8171	7031	8164	7908	24058	23884	27917	24303	21628	20065	22624	15152	13974	5372	5013	5475	4585	5309	4091	3791	4041	2413	3017	2617	2212	2497	3039	2539	1865	1768
Q9HC07	Q9HC07	TM165_HUMAN	reviewed	Transmembrane protein 165 (Transmembrane protein PT27) (Transmembrane protein TPARL)	TMEM165 TPARL	Homo sapiens (Human)	324	34,906	34.906	0	0.804367	5	LLNGPGDVETGTSITVPQKK,NKEPPAPAQQLQPQPVAVQGPEPAR	4271	9076	19113	26842	29291	40984	42744	41637	48892	49418	50664	39351	39774	35627	24494	29895	34936	23100	25411	23241	29478	20276	21172	23185	16815	19946	14839	10014	4108	0	0	0	0	0	0	0
Q9HBU6	Q9HBU6	EKI1_HUMAN	reviewed	Ethanolamine kinase 1 (EKI 1) (EC 2.7.1.82)	ETNK1 EKI1	Homo sapiens (Human)	452	50,968	50.968	0	0.958668	3	LNVTVQDQEEHR,YFSLIPTGFADEDINKR	0	0	0	0	0	0	0	0	0	0	0	0	0	0	0	0	0	0	0	0	0	0	0	0	0	0	0	0	0	0	0	0	0	0	0	0
Q9HBR0	Q9HBR0	S38AA_HUMAN	reviewed	Putative sodium-coupled neutral amino acid transporter 10 (Solute carrier family 38 member 10)	SLC38A10 PP1744	Homo sapiens (Human)	1119	119,762	119.762	0	0.590351	3	AGGNQAASQLEEAGR,LSAQDPVVAVAEDGR	0	0	0	6233	3002	5261	8418	8728	0	1850	1704	1225	1385	0	0	0	0	0	0	0	0	0	0	0	0	0	0	0	0	0	0	0	0	0	0	0
Q9HBM1	Q9HBM1	SPC25_HUMAN	reviewed	Kinetochore protein Spc25 (hSpc25)	SPC25 SPBC25 AD024	Homo sapiens (Human)	224	26,153	26.153	0	0.83242	9	LQFIFTNIDPK,TNNFSAFLANVR	0	4102	6162	8043	6729	7897	12762	12506	14373	13938	13236	9301	7384	5723	5530	11611	13244	9914	11287	9486	15246	34561	55923	66787	24545	15492	11711	3887	4982	3826	3112	4488	5360	5035	3551	4876
Q9HBM0	Q9HBM0	VEZA_HUMAN	reviewed	Vezatin	VEZT	Homo sapiens (Human)	779	88,665	88.665	0	0.732497	3	LIQETEVISR,TEYLC(UniMod:4)ENSLEGK	1324	2229	4706	0	6499	8515	10463	11770	12076	14727	14134	8722	11266	8501	5883	6859	9597	6894	5332	4565	5595	3198	4194	4783	3566	3468	2877	2351	2453	1989	2170	0	0	0	0	0
Q9HBL7	Q9HBL7	PLRKT_HUMAN	reviewed	Plasminogen receptor (KT) (Plg-R(KT))	PLGRKT C9orf46 AD025 MDS030	Homo sapiens (Human)	147	17,201	17.201	0	0.792232	3	GMITFESIEK,MKGEAEDILETEK	6322	11824	23690	30034	36049	48825	48142	45746	49894	44956	41609	31222	30122	20704	15833	17664	18085	15213	8727	5879	6422	6097	4022	7088	4756	4212	4803	2168	3286	0	0	0	0	0	0	0
Q9HBK9	Q9HBK9	AS3MT_HUMAN	reviewed	Arsenite methyltransferase (EC 2.1.1.137) (Methylarsonite methyltransferase) (S-adenosyl-L-methionine:arsenic(III) methyltransferase)	AS3MT CYT19	Homo sapiens (Human)	375	41,748	41.748	0	0.945727	7	EALQNVHEEVALR,LVTANLITIQNK	0	0	0	0	0	0	0	0	0	0	0	0	0	0	0	0	0	0	0	0	0	0	0	0	0	0	0	0	0	0	0	0	0	0	0	0
Q9HBH5	Q9HBH5	RDH14_HUMAN	reviewed	Retinol dehydrogenase 14 (EC 1.1.1.-) (Alcohol dehydrogenase PAN2) (Short chain dehydrogenase/reductase family 7C member 4)	RDH14 PAN2 SDR7C4 UNQ529/PRO1072	Homo sapiens (Human)	336	36,865	36.865	0	0.493816	3	LANILFTR,TVLITGANSGLGR	1822	3802	7052	9085	10512	13544	15413	17404	21452	21198	22959	20361	22608	20008	17050	19957	25463	20691	25016	23065	20792	18621	16371	20181	14300	13080	13108	8201	10173	7839	3119	7369	6638	3264	4333	3450
Q9HB71	Q9HB71	CYBP_HUMAN	reviewed	Calcyclin-binding protein (CacyBP) (hCacyBP) (S100A6-binding protein) (Siah-interacting protein)	CACYBP S100A6BP SIP PNAS-107	Homo sapiens (Human)	228	26,210	26.21	0	0.971523	23	KAELLDNEKPAAVVAPITTGYTVK,TDTVLILC(UniMod:4)R	2305	3555	9039	5140	5545	7869	13560	13597	14277	12458	14146	6217	4829	5375	3765	4306	4950	4354	4944	3910	10023	9256	9130	16627	8935	10317	12228	6761	10569	8612	8727	10718	6683	6725	8431	16280
Q9HB40	Q9HB40	RISC_HUMAN	reviewed	Retinoid-inducible serine carboxypeptidase (EC 3.4.16.-) (Serine carboxypeptidase 1)	SCPEP1 RISC SCP1 MSTP034 UNQ265/PRO302	Homo sapiens (Human)	452	50,831	50.831	0	0.410155	5	SLETSAFVK,VAEQVLNAVNK	0	0	0	0	0	2333	2414	2791	3406	3559	3498	3182	3018	6438	4744	5408	8707	2854	3605	3378	4034	7079	7097	9375	7882	9028	8585	5733	8638	7072	6301	6337	4458	9929	8868	8659
Q9HB07	Q9HB07	MYG1_HUMAN	reviewed	UPF0160 protein MYG1, mitochondrial	C12orf10	Homo sapiens (Human)	376	42,449	42.449	0	0.962203	16	ALVEEALAQR,LPLPEPWR	0	0	0	0	0	0	0	0	0	0	0	0	0	0	0	0	0	0	0	0	0	0	0	0	0	0	0	0	0	0	0	0	0	0	0	0
Q9HAV7	Q9HAV7	GRPE1_HUMAN	reviewed	GrpE protein homolog 1, mitochondrial (HMGE) (Mt-GrpE#1)	GRPEL1 GREPEL1	Homo sapiens (Human)	217	24,279	24.279	0	0.934493	13	ALADTENLR,DLLEVADVLEK	0	0	0	0	0	0	0	0	0	0	0	0	0	0	0	0	0	0	0	0	0	0	0	0	0	0	0	2133	2476	2662	3165	7407	11403	14055	18949	30545
Q9HAV4	Q9HAV4	XPO5_HUMAN	reviewed	Exportin-5 (Exp5) (Ran-binding protein 21)	XPO5 KIAA1291 RANBP21	Homo sapiens (Human)	1204	136,311	136.311	0	0.690642	34	DPLLLAIIPK,VLSDVDAFIAYVGTDQK	6528	11186	23882	33769	31554	41725	45683	55716	62752	62577	65426	56387	48713	42096	38207	46451	44543	43718	48022	37316	36181	34721	36779	48354	27261	28302	18938	14549	19971	15485	14968	17114	18488	14869	13173	13828
Q9HAV0	Q9HAV0	GBB4_HUMAN	reviewed	Guanine nucleotide-binding protein subunit beta-4 (Transducin beta chain 4)	GNB4	Homo sapiens (Human)	340	37,567	37.567	0	0.364868	2	IYAMHWGYDSR,TFVSGAC(UniMod:4)DASSK	0	0	0	1142	1428	1364	2397	3044	3802	2899	2475	3911	2783	2824	2110	5836	8270	6507	3776	3398	2862	2636	2112	2562	2724	2799	2442	1811	2096	1289	1554	1163	1629	1022	944	1084
Q9HAU0	Q9HAU0	PKHA5_HUMAN	reviewed	Pleckstrin homology domain-containing family A member 5 (PH domain-containing family A member 5) (Phosphoinositol 3-phosphate-binding protein 2) (PEPP-2)	PLEKHA5 KIAA1686 PEPP2	Homo sapiens (Human)	1116	127,464	127.464	0	0.418603	2	SEVSSPIQR,VLIKPEIQNNQK	0	0	0	0	0	0	0	0	0	0	0	0	0	0	0	0	0	0	0	0	0	0	0	0	0	0	0	0	0	0	1903	4952	4558	4806	0	0
Q9HAT2	Q9HAT2	SIAE_HUMAN	reviewed	Sialate O-acetylesterase (EC 3.1.1.53) (H-Lse) (Sialic acid-specific 9-O-acetylesterase)	SIAE YSG2	Homo sapiens (Human)	523	58,315	58.315	0	0.864404	7	SSDDGFPQIR,WHQTADFGYVPNPK	0	0	0	0	0	0	0	0	0	0	0	0	0	0	0	0	0	0	0	0	0	0	0	0	0	0	0	0	0	0	0	0	0	0	0	0
Q9HAS0	Q9HAS0	NJMU_HUMAN	reviewed	Protein Njmu-R1	C17orf75	Homo sapiens (Human)	396	44,622	44.622	0	0.948881	7	GAVFEGLGNVASVELK,VVLLFQEK	0	0	0	0	0	0	0	0	0	0	0	0	0	0	0	0	0	0	0	0	3449	3929	16470	44007	46953	47937	28600	11617	9494	1988	1887	0	0	0	0	0
Q9HAP2	Q9HAP2	MLXIP_HUMAN	reviewed	MLX-interacting protein (Class E basic helix-loop-helix protein 36) (bHLHe36) (Transcriptional activator MondoA)	MLXIP BHLHE36 KIAA0867 MIR MONDOA	Homo sapiens (Human)	919	101,185	101.185	0	0.330704	2	GYDFDTVNK,IVPAPKPEPVSLVLK	0	0	0	0	1529	2215	1936	2177	2291	2804	2902	2440	1851	2012	1205	1772	2784	8622	12036	8850	9967	8187	1728	2137	1246	1712	1203	0	0	0	760	862	902	763	820	0
Q9HAH7	Q9HAH7	FBRS_HUMAN	reviewed	Probable fibrosin-1	FBRS FBS FBS1	Homo sapiens (Human)	460	48,388	48.388	0	0.53012	3	LGPVPSGLSQK,LYGLEPAHPLLYSR	1169	1691	5315	5968	7293	8376	8299	8541	3364	7143	6270	6391	2465	2862	2034	2255	0	2338	3166	4248	5952	6470	7285	12809	5700	11782	11051	8518	2270	0	0	0	0	0	0	0
Q9HAD4	Q9HAD4	WDR41_HUMAN	reviewed	WD repeat-containing protein 41	WDR41 MSTP048	Homo sapiens (Human)	459	51,728	51.728	0	0.828721	4	FLVQLDDYR,QLISC(UniMod:4)SEDGSVR	0	0	0	0	0	0	0	0	0	0	0	0	0	0	0	0	0	0	0	0	0	0	0	0	0	0	1527	802	902	0	0	0	0	1306	1363	1385
Q9HAB8	Q9HAB8	PPCS_HUMAN	reviewed	Phosphopantothenate--cysteine ligase (EC 6.3.2.5) (Phosphopantothenoylcysteine synthetase) (PPC synthetase)	PPCS COAB	Homo sapiens (Human)	311	34,005	34.005	0	0.96479	9	FLDNFSSGR,LETDPAIVINR	0	0	0	0	0	0	0	0	0	0	0	0	0	0	0	0	0	0	0	0	0	0	0	0	0	0	0	0	0	0	0	0	0	0	0	0
Q9HA77	Q9HA77	SYCM_HUMAN	reviewed	Probable cysteine--tRNA ligase, mitochondrial (EC 6.1.1.16) (Cysteinyl-tRNA synthetase) (CysRS)	CARS2 OK/SW-cl.10	Homo sapiens (Human)	564	62,224	62.224	0	0.958231	11	LVGVVPGPVGEPADSDKR,VLPPTVYLR	0	0	0	0	0	0	0	0	0	0	0	0	0	0	0	0	0	0	0	0	0	0	0	0	0	0	0	0	0	0	0	0	0	0	0	0
Q9HA64	Q9HA64	KT3K_HUMAN	reviewed	Ketosamine-3-kinase (EC 2.7.1.-) (Fructosamine-3-kinase-related protein) (FN3K-RP) (FN3K-related protein)	FN3KRP	Homo sapiens (Human)	309	34,412	34.412	0	0.805978	8	GGGQEERPFVAR,GSSLNIMR	0	0	0	0	0	0	0	0	0	0	0	0	0	0	0	0	0	0	0	0	0	0	0	0	0	0	0	0	0	0	0	0	0	0	0	0
Q9HA47	Q9HA47	UCK1_HUMAN	reviewed	Uridine-cytidine kinase 1 (UCK 1) (EC 2.7.1.48) (Cytidine monophosphokinase 1) (Uridine monophosphokinase 1)	UCK1 URK1	Homo sapiens (Human)	277	31,435	31.435	0	0.831379	3	LFVDTDSDVR,TVEVPTYDFVTHSR	0	0	0	0	0	0	0	0	0	0	0	0	0	0	0	0	0	0	0	0	0	0	0	0	0	0	0	0	0	0	0	0	0	0	0	0
Q9H9Y6	Q9H9Y6	RPA2_HUMAN	reviewed	DNA-directed RNA polymerase I subunit RPA2 (RNA polymerase I subunit 2) (EC 2.7.7.6) (DNA-directed RNA polymerase I 135 kDa polypeptide) (RPA135)	POLR1B	Homo sapiens (Human)	1135	128,229	128.229	0	0.714343	3	SDTIDTVSVPYVFR,SEFIDLSEK	280	703	2158	2314	2554	0	0	0	0	0	0	0	0	0	5919	8224	11884	9198	2691	1667	0	0	0	0	0	0	0	0	0	0	0	0	0	0	0	0
Q9H9V9	Q9H9V9	JMJD4_HUMAN	reviewed	JmjC domain-containing protein 4 (Jumonji domain-containing protein 4)	JMJD4	Homo sapiens (Human)	463	52,493	52.493	0	0.982946	6	GLGVDVPGVGQAPGR,ITEVLASLVAHPDFQR	0	0	0	0	0	0	0	0	0	0	0	0	0	0	0	0	0	0	0	0	0	0	0	0	0	0	0	0	0	0	0	0	0	0	0	0
Q9H9T3	Q9H9T3	ELP3_HUMAN	reviewed	Elongator complex protein 3 (hELP3) (EC 2.3.1.48)	ELP3	Homo sapiens (Human)	547	62,259	62.259	0	0.897089	17	LVDIIAAVPPQYR,VRPYQVELVR	1449	2148	4306	7786	7281	0	6598	4738	6478	7780	7511	5828	6274	4063	3743	3062	6396	6126	6358	5676	7230	8249	20423	31358	29000	41807	77862	104816	178496	122692	69990	51701	49749	31958	25744	7494
Q9H9Q2	Q9H9Q2	CSN7B_HUMAN	reviewed	COP9 signalosome complex subunit 7b (SGN7b) (Signalosome subunit 7b) (JAB1-containing signalosome subunit 7b)	COPS7B CSN7B	Homo sapiens (Human)	264	29,622	29.622	0	0.946849	8	ESLPELSTAQQNK,HLTIVSLASR	0	0	0	0	0	0	0	0	0	0	0	0	0	0	0	0	0	0	0	0	0	0	0	0	0	4089	4683	8882	16248	21514	21637	23535	28406	45438	65655	57575
Q9H9J2	Q9H9J2	RM44_HUMAN	reviewed	39S ribosomal protein L44, mitochondrial (L44mt) (MRP-L44) (EC 3.1.26.-)	MRPL44	Homo sapiens (Human)	332	37,535	37.535	0	0.886762	15	EAVLLNLK,LIAEGPGETVLVAEEEAAR	2516	4610	20942	26693	31099	37708	37220	36979	42649	45031	48514	43168	44564	48119	43041	84057	128379	96886	92116	48377	34012	16709	10198	10797	4037	3504	3056	0	0	0	0	1586	1724	1873	0	1407
Q9H9H4	Q9H9H4	VP37B_HUMAN	reviewed	Vacuolar protein sorting-associated protein 37B (hVps37B) (ESCRT-I complex subunit VPS37B)	VPS37B	Homo sapiens (Human)	285	31,307	31.307	0	0.916711	5	LPELAPTAPLPYPAPEASGPPAVAPR,SLAEGNLLYQPQLDTLK	0	0	0	0	0	0	0	0	0	0	0	0	0	0	0	0	0	0	0	0	0	0	0	0	0	0	0	0	0	0	0	0	0	4433	5700	5279
Q9H9F9	Q9H9F9	ARP5_HUMAN	reviewed	Actin-related protein 5 (hARP5) (Sarcoma antigen NY-SAR-16)	ACTR5 ARP5	Homo sapiens (Human)	607	68,297	68.297	0	0.929609	6	AGWAC(UniMod:4)PGQDPGPEPR,GASGPQVGNALGSLEPLR	0	0	0	0	0	0	0	0	0	0	0	0	0	0	0	0	0	0	0	0	0	0	0	0	0	0	0	0	0	0	0	0	0	0	0	0
Q9H9E3	Q9H9E3	COG4_HUMAN	reviewed	Conserved oligomeric Golgi complex subunit 4 (COG complex subunit 4) (Component of oligomeric Golgi complex 4)	COG4	Homo sapiens (Human)	785	89,083	89.083	0	0.603284	10	EGDLPQVER,LLQEAEQR	100	3229	4408	110312	130960	115330	106282	87998	100127	6759	103800	114399	135315	118009	91966	104311	110186	66989	67786	36752	21654	13140	10156	10424	2736	0	0	0	0	0	0	0	0	0	0	0
Q9H9C1	Q9H9C1	SPE39_HUMAN	reviewed	Spermatogenesis-defective protein 39 homolog (hSPE-39) (VPS33B-interacting protein in apical-basolateral polarity regulator) (VPS33B-interacting protein in polarity and apical restriction)	VIPAS39 C14orf133 SPE39 VIPAR	Homo sapiens (Human)	493	57,005	57.005	0	0.866986	3	DYSNDWSPSDTVR,TRPGSFQSLSDALSDTPAK	0	0	0	0	0	0	0	0	0	0	0	0	0	0	0	0	0	0	0	0	0	0	0	0	0	0	0	0	0	0	0	0	0	0	0	0
Q9H9B4	Q9H9B4	SFXN1_HUMAN	reviewed	Sideroflexin-1 (Tricarboxylate carrier protein) (TCC)	SFXN1	Homo sapiens (Human)	322	35,619	35.619	0	0.65772	15	QAITQVVVSR,VGIPVTDENGNR	22942	40511	78227	102845	128183	184230	215258	247448	306464	321365	353126	327254	326502	301521	241340	299692	384019	294118	354942	287073	318194	267603	230514	251631	179033	172342	151548	101099	97757	83786	62157	70284	76543	64045	57528	55704
Q9H9B1	Q9H9B1	EHMT1_HUMAN	reviewed	Histone-lysine N-methyltransferase EHMT1 (EC 2.1.1.-) (EC 2.1.1.43) (Euchromatic histone-lysine N-methyltransferase 1) (Eu-HMTase1) (G9a-like protein 1) (GLP) (GLP1) (Histone H3-K9 methyltransferase 5) (H3-K9-HMTase 5) (Lysine N-methyltransferase 1D)	EHMT1 EUHMTASE1 GLP KIAA1876 KMT1D	Homo sapiens (Human)	1298	141,466	141.466	0	0.785932	3	ALQDSAPDRPSPVER,VNPQDGTNTLTR	160	702	1245	1531	1529	1534	1304	1608	1689	1349	0	0	2751	2712	2050	3761	5226	5006	6004	5648	6281	5250	4065	3866	2817	964	620	541	0	0	0	0	0	0	0	0
Q9H9A6	Q9H9A6	LRC40_HUMAN	reviewed	Leucine-rich repeat-containing protein 40	LRRC40	Homo sapiens (Human)	602	68,250	68.25	0	0.964804	25	ILPEEITNLR,SVPDEIILLR	0	0	744	822	907	1103	0	0	0	0	1246	820	823	0	0	0	0	804	821	1044	1304	1283	1026	1364	0	1547	1207	1085	1327	1187	1309	1468	2316	1873	2253	2132
Q9H9A5	Q9H9A5	CNO10_HUMAN	reviewed	CCR4-NOT transcription complex subunit 10	CNOT10	Homo sapiens (Human)	744	82,310	82.31	0	0.749931	11	FIPAPPSSPLR,FLGHLYAAEALISLDR	2289	6650	16342	20149	20000	20984	23634	21962	22951	19043	20887	15932	14770	10939	8420	9268	11518	8384	3731	2830	2012	2294	0	0	0	0	0	0	0	0	0	0	0	0	0	0
Q9H993	Q9H993	ARMT1_HUMAN	reviewed	Protein-glutamate O-methyltransferase (EC 2.1.1.-) (Acidic residue methyltransferase 1)	ARMT1 C6orf211	Homo sapiens (Human)	441	51,172	51.172	0	0.942539	12	LRNELQTDKPFIPLVEK,TIEDLDENQLK	0	0	0	0	0	0	0	0	0	3724	2210	2053	0	0	0	0	0	0	0	0	0	0	0	0	2130	2280	2977	0	2087	2657	2373	0	0	0	0	0
Q9H977	Q9H977	WDR54_HUMAN	reviewed	WD repeat-containing protein 54	WDR54	Homo sapiens (Human)	334	35,891	35.891	0	0.797773	3	LLSAGEDTFVHIWK,NLTYFGVVHGPSAQLLSAAPEGVPLAQR	0	0	0	0	0	0	0	0	0	0	0	0	0	0	0	0	0	0	0	0	0	0	0	0	0	0	0	0	0	0	0	0	0	0	0	0
Q9H974	Q9H974	QTRT2_HUMAN	reviewed	Queuine tRNA-ribosyltransferase accessory subunit 2 (Queuine tRNA-ribosyltransferase domain-containing protein 1)	QTRT2 QTRTD1	Homo sapiens (Human)	415	46,713	46.713	0	0.922971	9	LLSSVTAELPEDKPR,RPVGGFLLDGFQGNPTTLEAR	0	0	0	0	0	0	0	0	0	0	0	0	0	0	0	0	0	0	0	0	0	0	0	0	0	0	0	0	0	0	0	0	0	0	0	0
Q9H944	Q9H944	MED20_HUMAN	reviewed	Mediator of RNA polymerase II transcription subunit 20 (Mediator complex subunit 20) (TRF-proximal protein homolog) (hTRFP)	MED20 TRFP	Homo sapiens (Human)	212	23,222	23.222	0	0.545031	3	GVTC(UniMod:4)VSQMPVAEGK,SVQQTVELLTR	0	2446	3863	6196	6953	8897	9481	10318	13751	13923	14903	10818	9534	7247	3648	3931	4808	4944	6056	4263	4390	4158	2877	4021	2754	4013	2915	0	0	0	0	0	0	0	0	0
Q9H939	Q9H939	PPIP2_HUMAN	reviewed	Proline-serine-threonine phosphatase-interacting protein 2 (PEST phosphatase-interacting protein 2)	PSTPIP2	Homo sapiens (Human)	334	38,858	38.858	0	0.794605	3	AC(UniMod:4)EAFEAQEC(UniMod:4)ER,DIEYFVNQR	0	0	0	0	660	1165	742	1046	1126	885	801	841	882	0	0	721	1184	562	0	560	642	281	321	681	0	0	0	4996	6813	7974	6311	5452	1044	743	801	0
Q9H910	Q9H910	HN1L_HUMAN	reviewed	Hematological and neurological expressed 1-like protein (HN1-like protein)	HN1L C16orf34 L11	Homo sapiens (Human)	190	20,063	20.063	0	0.921703	8	GSGIFDESTPVQTR,TSDIFGSPVTATSR	0	0	0	0	0	0	0	0	0	0	0	0	0	0	0	0	0	0	0	0	0	0	0	0	0	0	0	0	0	0	0	0	0	0	0	0
Q9H900	Q9H900	ZWILC_HUMAN	reviewed	Protein zwilch homolog (hZwilch)	ZWILCH	Homo sapiens (Human)	591	67,214	67.214	0	0.752051	6	FLLVLADGLR,TGVTEWLEPLEAK	1907	3519	11404	15404	13538	14876	16899	8161	16463	17349	15152	12591	7859	6653	5860	9763	9661	7537	6884	4409	3768	3703	4219	5448	3884	4047	3358	2488	5966	5209	4157	3742	2350	2229	2150	2248
Q9H8Y8	Q9H8Y8	GORS2_HUMAN	reviewed	Golgi reassembly-stacking protein 2 (GRS2) (Golgi phosphoprotein 6) (GOLPH6) (Golgi reassembly-stacking protein of 55 kDa) (GRASP55) (p59)	GORASP2 GOLPH6	Homo sapiens (Human)	452	47,145	47.145	0	0.921432	9	ADAASSLTVDVTPPTAK,ETSVTPSNLWGGQGLLGVSIR	362	562	1469	0	0	4029	2859	1232	0	2194	4770	4980	1067	0	0	0	0	0	0	0	0	0	0	0	0	0	0	0	0	0	0	2861	5334	8936	14500	20534
Q9H8Y5	Q9H8Y5	ANKZ1_HUMAN	reviewed	Ankyrin repeat and zinc finger domain-containing protein 1 (Zinc finger protein 744)	ANKZF1 ZNF744	Homo sapiens (Human)	726	80,927	80.927	0	0.930496	4	AQVPGPLTPEMEAR,LWDIPLATR	0	0	0	0	0	0	0	0	0	0	0	0	0	0	0	0	0	0	0	0	0	0	0	0	0	0	0	0	0	0	0	0	0	0	0	0
Q9H8W4	Q9H8W4	PKHF2_HUMAN	reviewed	Pleckstrin homology domain-containing family F member 2 (PH domain-containing family F member 2) (Endoplasmic reticulum-associated apoptosis-involved protein containing PH and FYVE domains) (EAPF) (PH and FYVE domain-containing protein 2) (Phafin-2) (Phafin2) (Zinc finger FYVE domain-containing protein 18)	PLEKHF2 ZFYVE18	Homo sapiens (Human)	249	27,798	27.798	0	0.878416	6	ISIVENC(UniMod:4)FGAAGQPLTIPGR,SFAVYAATATEK	0	0	0	0	0	0	0	0	0	0	0	0	0	0	0	0	0	0	0	0	0	0	0	0	0	0	0	0	0	0	0	0	0	0	0	0
Q9H8M7	Q9H8M7	F188A_HUMAN	reviewed	Ubiquitin carboxyl-terminal hydrolase FAM188A (EC 3.4.19.12) (Dermal papilla-derived protein 5) (Protein CARP)	FAM188A C10orf97 CARP DERP5 MSTP126 My042	Homo sapiens (Human)	445	49,725	49.725	0	0.984165	3	ALDLVSDPEYINLMK,DMALVAPEAPSEQAR	0	0	0	0	0	0	0	0	0	0	0	0	0	0	0	0	0	0	0	0	0	0	0	0	0	0	0	0	0	0	0	0	0	0	0	0
Q9H8H3	Q9H8H3	MET7A_HUMAN	reviewed	Methyltransferase-like protein 7A (EC 2.1.1.-) (Protein AAM-B)	METTL7A PRO0066 UNQ1902/PRO4348	Homo sapiens (Human)	244	28,319	28.319	0	0.738406	6	ELFSNLQEFAGPSGK,VTC(UniMod:4)IDPNPNFEK	1402	4724	10614	12326	14691	17356	21753	23930	33353	36678	32408	39461	39370	28021	28467	32617	47344	37300	48510	35591	36258	36549	26812	36799	25046	26639	23001	13802	14315	14803	11709	13267	21501	21222	14878	14650
Q9H8H2	Q9H8H2	DDX31_HUMAN	reviewed	Probable ATP-dependent RNA helicase DDX31 (EC 3.6.4.13) (DEAD box protein 31) (Helicain)	DDX31	Homo sapiens (Human)	851	94,087	94.087	0	0.962166	3	ELALQSFDTVQK,SDGPYALVLVPTR	2367	5486	10772	13651	15513	14081	9676	4184	0	0	0	0	0	0	0	0	0	0	0	0	0	0	0	0	0	0	0	0	0	0	0	0	0	0	0	0
Q9H871	Q9H871	RMD5A_HUMAN	reviewed	Protein RMD5 homolog A	RMND5A	Homo sapiens (Human)	391	43,993	43.993	0	0.795417	4	LLNEVMVEHFFR,VLRPALEWAVSNR	0	1443	4381	5123	6229	8655	10300	11689	15847	18476	24530	27722	26743	23826	20417	22439	18815	11645	6744	5551	3640	0	0	0	0	0	0	0	0	0	0	0	0	0	0	0
Q9H857	Q9H857	NT5D2_HUMAN	reviewed	5'-nucleotidase domain-containing protein 2 (EC 3.1.3.-)	NT5DC2	Homo sapiens (Human)	520	60,719	60.719	0	0.916902	14	ALFNAQFGSIFR,TGAIIPELER	1546	541	5252	9526	9746	10649	11427	11145	12898	8711	10839	11213	8819	8086	6585	4727	9774	6863	9764	3821	7973	6554	7866	11004	8607	5824	8832	6339	10742	8872	5855	5378	7350	7500	7358	9175
Q9H845	Q9H845	ACAD9_HUMAN	reviewed	Acyl-CoA dehydrogenase family member 9, mitochondrial (ACAD-9) (EC 1.3.99.-)	ACAD9	Homo sapiens (Human)	621	68,760	68.76	0	0.674845	24	GIILAGTEEQK,IPVENILGEVGDGFK	8675	15196	15739	22879	29609	51760	55265	53895	58885	58924	56292	46386	34416	20762	24589	30944	36902	31330	20639	17198	31320	15703	14086	15066	10912	21292	10701	10683	12402	9556	9196	4444	13028	9644	10677	7659
Q9H840	Q9H840	GEMI7_HUMAN	reviewed	Gem-associated protein 7 (Gemin-7) (SIP3)	GEMIN7	Homo sapiens (Human)	131	14,537	14.537	0	0.749284	3	RAPLRPEVPEIQEC(UniMod:4)PIAQESLESQEQR,SLLAMVGHQVSFTLHEGVR	2109	8941	20289	24746	17728	17939	10300	7279	7216	0	0	0	0	0	0	0	0	0	0	0	0	0	0	0	0	0	0	0	0	0	0	0	0	0	0	0
Q9H832	Q9H832	UBE2Z_HUMAN	reviewed	Ubiquitin-conjugating enzyme E2 Z (EC 2.3.2.23) (E2 ubiquitin-conjugating enzyme Z) (Uba6-specific E2 conjugating enzyme 1) (Use1) (Ubiquitin carrier protein Z) (Ubiquitin-protein ligase Z)	UBE2Z HOYS7	Homo sapiens (Human)	354	38,210	38.21	0	0.925062	9	GHFDYQSLLMR,TAPQC(UniMod:4)LLR	0	0	0	0	0	0	0	0	0	0	0	0	0	0	0	0	0	0	0	0	0	0	0	0	0	0	0	0	0	0	0	0	0	0	0	0
Q9H814	Q9H814	PHAX_HUMAN	reviewed	Phosphorylated adapter RNA export protein (RNA U small nuclear RNA export adapter protein)	PHAX RNUXA	Homo sapiens (Human)	394	44,403	44.403	0	0.856004	7	AFQNTATAC(UniMod:4)APVSHYR,VADEISFR	463	1044	8892	8917	8261	11254	2421	2160	3079	2940	3146	2278	2007	2029	3930	5731	7185	1449	2232	1646	2698	2794	2871	9674	8237	8558	9749	7671	11733	12550	10780	15756	21382	22659	22400	24402
Q9H813	Q9H813	TM206_HUMAN	reviewed	Transmembrane protein 206	TMEM206 C1orf75	Homo sapiens (Human)	350	40,043	40.043	0	0.689413	2	ELVFLQFR,VQGPGILPGLDSESASSSIR	761	1746	2473	3627	5011	7055	7481	7499	9476	11764	10323	6155	5136	4561	4303	7235	9496	7848	5135	7142	7662	3570	4116	4739	2472	3102	2797	1465	2433	1923	1585	2071	0	1444	1342	961
Q9H7Z7	Q9H7Z7	PGES2_HUMAN	reviewed	Prostaglandin E synthase 2 (Membrane-associated prostaglandin E synthase-2) (mPGE synthase-2) (Microsomal prostaglandin E synthase 2) (mPGES-2) (Prostaglandin-H(2) E-isomerase) (EC 5.3.99.3) [Cleaved into: Prostaglandin E synthase 2 truncated form]	PTGES2 C9orf15 PGES2	Homo sapiens (Human)	377	41,943	41.943	0	0.456741	8	FGAVEGAVAK,SAAQLSLSSR	542	1286	2209	2938	3368	5005	13931	13979	16480	16722	15926	5905	12862	14216	11483	13599	18702	13273	18535	16080	18599	17552	15010	18535	12879	13690	13128	10855	11788	10192	8522	11571	5945	12673	11263	6681
Q9H7Z3	Q9H7Z3	NRDE2_HUMAN	reviewed	Protein NRDE2 homolog	NRDE2 C14orf102	Homo sapiens (Human)	1164	132,673	132.673	0	0.883198	4	AIESNQSSVDLK,QVLFDDIGQSLIR	0	0	0	0	0	0	0	0	0	0	0	0	0	0	0	0	0	0	0	0	0	0	0	0	0	0	0	0	0	0	0	0	0	0	1366	1528
Q9H7L9	Q9H7L9	SDS3_HUMAN	reviewed	Sin3 histone deacetylase corepressor complex component SDS3 (45 kDa Sin3-associated polypeptide) (Suppressor of defective silencing 3 protein homolog)	SUDS3 SAP45 SDS3	Homo sapiens (Human)	328	38,136	38.136	0	0.490665	2	ENLIAELEEK,SQAIYLESK	0	0	7460	10051	9909	9735	9494	9103	12220	12881	12252	2952	9400	4404	2797	0	0	0	0	0	0	0	0	0	0	0	0	0	0	0	0	0	0	0	0	0
Q9H7J1	Q9H7J1	PPR3E_HUMAN	reviewed	Protein phosphatase 1 regulatory subunit 3E	PPP1R3E	Homo sapiens (Human)	279	30,644	30.644	0	0.946406	3	AALEPASEPGFAAR,AEAGPLGVAGSAR	0	0	0	0	0	0	0	0	0	0	0	0	0	0	0	0	0	0	0	0	0	0	0	0	0	0	0	0	0	0	0	0	0	0	0	0
Q9H7E9	Q9H7E9	CH033_HUMAN	reviewed	UPF0488 protein C8orf33	C8orf33	Homo sapiens (Human)	229	24,993	24.993	0	0.870781	3	ATLDMPDEEFR,LPGPVSSAR	0	3922	9888	33851	34066	34413	7342	5663	0	0	0	0	0	0	0	0	0	0	0	0	0	0	0	0	0	0	0	0	0	0	0	0	0	0	0	0
Q9H7D7	Q9H7D7	WDR26_HUMAN	reviewed	WD repeat-containing protein 26 (CUL4- and DDB1-associated WDR protein 2) (Myocardial ischemic preconditioning up-regulated protein 2)	WDR26 CDW2 MIP2 PRO0852	Homo sapiens (Human)	661	72,124	72.124	0	0.749304	13	GYNFEDLTDR,SELPIAELTGHTR	0	0	5238	12878	12934	17770	20619	22944	32196	35766	46096	42118	45391	45982	36893	35860	35188	19750	9163	10243	9902	3824	0	0	0	0	0	0	0	0	0	0	0	0	0	0
Q9H7C9	Q9H7C9	AAMDC_HUMAN	reviewed	Mth938 domain-containing protein (Adipogenesis associated Mth938 domain-containing protein)	AAMDC C11orf67 PTD015	Homo sapiens (Human)	122	13,332	13.332	0	0.987634	6	EYNALVAQGVR,GVQTLVIGR	0	0	0	0	0	0	0	0	0	0	0	0	0	0	0	0	0	0	0	0	0	0	0	0	0	0	0	0	0	0	0	0	0	0	0	0
Q9H7B4	Q9H7B4	SMYD3_HUMAN	reviewed	Histone-lysine N-methyltransferase SMYD3 (EC 2.1.1.43) (SET and MYND domain-containing protein 3) (Zinc finger MYND domain-containing protein 1)	SMYD3 ZMYND1 ZNFN3A1	Homo sapiens (Human)	428	49,097	49.097	0	0.464481	2	AVTPLRPGELLFR,LMDGAPSESEK	0	0	0	0	0	0	0	0	0	0	0	0	0	0	0	0	0	1729	2758	2931	3175	2729	0	0	0	0	0	0	0	0	0	0	0	0	0	0
Q9H7B2	Q9H7B2	RPF2_HUMAN	reviewed	Ribosome production factor 2 homolog (Brix domain-containing protein 1) (Ribosome biogenesis protein RPF2 homolog)	RPF2 BXDC1	Homo sapiens (Human)	306	35,583	35.583	0	0.789465	3	IELEEMGPSLDLVLR,SLLIDFFR	0	1628	5063	6753	2432	5899	3898	1182	120	1785	2409	901	0	0	0	0	0	0	0	0	0	0	0	0	0	0	0	0	0	0	0	0	0	0	0	0
Q9H788	Q9H788	SH24A_HUMAN	reviewed	SH2 domain-containing protein 4A (Protein SH(2)A) (Protein phosphatase 1 regulatory subunit 38)	SH2D4A PPP1R38 SH2A	Homo sapiens (Human)	454	52,727	52.727	0	0.901906	5	ANELLLSTGMPGSFLIR,SQYHDLQAPDNQQTK	0	0	0	0	0	0	0	0	0	0	0	0	0	0	0	0	0	0	0	0	0	0	0	0	0	0	0	0	0	0	0	0	0	0	0	0
Q9H773	Q9H773	DCTP1_HUMAN	reviewed	dCTP pyrophosphatase 1 (EC 3.6.1.12) (Deoxycytidine-triphosphatase 1) (dCTPase 1) (RS21C6) (XTP3-transactivated gene A protein)	DCTPP1 XTP3TPA CDA03	Homo sapiens (Human)	170	18,681	18.681	0	0.955831	10	FSFSPEPTLEDIRR,VDLPLAVLSK	0	0	0	0	0	1406	1163	1388	1468	1407	1809	1227	1102	1508	0	1227	1528	1570	1906	1467	1326	1727	0	2033	1567	1727	1245	1003	703	901	0	962	1187	1306	1205	1047
Q9H6Z4	Q9H6Z4	RANB3_HUMAN	reviewed	Ran-binding protein 3 (RanBP3)	RANBP3	Homo sapiens (Human)	567	60,210	60.21	0	0.9381	17	SVLRPAVLQAPQPK,VFLISASSK	0	0	0	0	0	0	0	0	0	0	0	0	0	0	0	0	0	0	0	0	0	0	0	0	0	0	0	0	3677	2611	8735	15193	29467	37007	43176	52814
Q9H6Y2	Q9H6Y2	WDR55_HUMAN	reviewed	WD repeat-containing protein 55	WDR55	Homo sapiens (Human)	383	42,070	42.07	0	0.951931	5	AIHVLDVEQGQLER,IRDTPEDIVLEAPASGLAFHPAR	0	0	0	1387	1972	2718	0	0	0	0	0	0	0	0	0	0	0	0	0	0	0	0	0	0	0	0	0	0	0	0	0	0	0	0	0	0
Q9H6W3	Q9H6W3	NO66_HUMAN	reviewed	Bifunctional lysine-specific demethylase and histidyl-hydroxylase NO66 (EC 1.14.11.-) (EC 1.14.11.27) (60S ribosomal protein L8 histidine hydroxylase) (Histone lysine demethylase NO66) (Myc-associated protein with JmjC domain) (Nucleolar protein 66) (hsNO66) (Ribosomal oxygenase NO66) (ROX)	NO66 C14orf169 MAPJD	Homo sapiens (Human)	641	71,086	71.086	0	0.847764	2	ALSVYGLPIR,LVEVPAAPVR	1410	3004	14347	15971	14873	14582	10310	8138	2294	2375	1689	1668	1706	0	0	0	0	0	0	0	0	1526	1587	5788	6428	7358	10299	7613	10496	9271	9411	8310	9450	10258	2893	2435
Q9H6V9	Q9H6V9	LDAH_HUMAN	reviewed	Lipid droplet-associated hydrolase (EC 3.1.1.-) (Lipid droplet-associated serine hydrolase) (hLDAH)	LDAH C2orf43	Homo sapiens (Human)	325	37,319	37.319	0	0.835528	2	AFLLFPTIER,ILTTSEDSNAQEIK	0	1705	2794	4026	4670	5884	6453	8241	9120	10817	12046	11046	9880	10435	9043	12573	11867	10951	13087	9502	9480	8919	8359	12288	7860	8791	7708	4424	5808	5398	4806	5441	5095	4381	4133	3730
Q9H6T3	Q9H6T3	RPAP3_HUMAN	reviewed	RNA polymerase II-associated protein 3	RPAP3	Homo sapiens (Human)	665	75,719	75.719	0	0.744376	19	AIELQLQVK,GIAADGANALLPANR	1123	2798	4623	20128	21928	28378	31914	33358	37387	40084	41154	35905	33774	31181	30386	36217	44845	29300	35249	29692	27589	25915	21086	24423	17973	18694	18163	8519	15329	12422	16811	30909	45187	40843	42632	45179
Q9H6T0	Q9H6T0	ESRP2_HUMAN	reviewed	Epithelial splicing regulatory protein 2 (RNA-binding motif protein 35B) (RNA-binding protein 35B)	ESRP2 RBM35B PP7059	Homo sapiens (Human)	727	78,401	78.401	0	0.750717	4	ADVVDSETVVR,IAGGTSLEVAR	421	1222	1971	6359	5733	6131	2737	2296	3209	2598	0	2338	1912	1647	1785	1386	0	0	1628	1509	1853	0	220	1550	1182	1306	1626	1061	0	0	0	0	0	3032	3061	2437
Q9H6S0	Q9H6S0	YTDC2_HUMAN	reviewed	Probable ATP-dependent RNA helicase YTHDC2 (EC 3.6.4.13) (YTH domain-containing protein 2)	YTHDC2	Homo sapiens (Human)	1430	160,248	160.248	0	0.783178	25	APEPPPALIVR,VVLIVGETGSGK	0	10525	22235	28076	28041	32440	30882	31036	40252	47490	52529	55653	57430	41710	30468	28836	30828	5015	4628	3231	2450	522	0	0	0	0	0	0	0	0	0	0	0	0	0	0
Q9H6R3	Q9H6R3	ACSS3_HUMAN	reviewed	Acyl-CoA synthetase short-chain family member 3, mitochondrial (EC 6.2.1.1) (Acyl-CoA synthetase short-chain family member 3)	ACSS3	Homo sapiens (Human)	686	74,778	74.778	0	0.817499	10	RVEYVPLVEEALK,VLAEHGVAALFTAPTAIR	0	0	0	0	0	0	0	0	0	0	0	0	0	0	0	0	0	0	0	0	0	0	0	0	0	0	0	0	0	0	0	0	0	0	0	0
Q9H6Q4	Q9H6Q4	NARFL_HUMAN	reviewed	Cytosolic Fe-S cluster assembly factor NARFL (Iron-only hydrogenase-like protein 1) (IOP1) (Nuclear prelamin A recognition factor-like protein) (Protein related to Narf)	NARFL PRN	Homo sapiens (Human)	476	53,020	53.02	0	0.786839	3	DVDC(UniMod:4)VLTTGEVFR,LVVVSVSPQSR	0	0	0	0	0	0	0	0	0	0	0	0	0	0	0	0	0	0	0	0	0	0	0	0	0	0	0	0	0	0	0	0	0	0	0	0
Q9H6K1	Q9H6K1	CF106_HUMAN	reviewed	Uncharacterized protein C6orf106	C6orf106	Homo sapiens (Human)	298	32,872	32.872	0	0.652295	3	FSC(UniMod:4)LGTTDKDVLISEFQR,YVGGDQFGHVNMVMVR	0	0	0	0	0	0	0	0	0	0	0	0	0	0	0	0	0	0	0	0	0	0	0	0	0	0	0	0	0	0	0	0	0	0	0	0
Q9H6H4	Q9H6H4	REEP4_HUMAN	reviewed	Receptor expression-enhancing protein 4	REEP4 C8orf20 PP432	Homo sapiens (Human)	257	29,395	29.395	0	0.458635	4	EIDAYIVQAK,SYETVLSFGK	0	1504	6704	8740	9591	10295	10815	13216	16258	15683	14588	12901	12422	10912	8581	9455	11658	10024	11838	8972	10015	9368	8167	9941	4117	3546	3583	1890	2533	1926	3449	1950	2572	1708	1646	1445
Q9H6F5	Q9H6F5	CCD86_HUMAN	reviewed	Coiled-coil domain-containing protein 86 (Cytokine-induced protein with coiled-coil domain)	CCDC86 CYCLON	Homo sapiens (Human)	360	40,236	40.236	0	0.645969	4	ALVEFESNPEETREPGSPPSVQR,GQHEPSKPPPAGETVTGGFGAK	0	362	6284	12167	14954	15558	12488	9331	10306	14747	17475	21563	20862	17043	12052	9600	2191	0	0	0	0	0	0	0	0	0	0	0	0	0	0	0	0	0	0	0
Q9H6E4	Q9H6E4	CC134_HUMAN	reviewed	Coiled-coil domain-containing protein 134	CCDC134	Homo sapiens (Human)	229	26,561	26.561	0	0.921718	8	TEFIPSTDPFQK,TVLTAADVLPDGPFPQDEK	0	0	0	0	0	0	0	0	0	0	0	0	0	4308	3540	3360	0	0	0	0	0	0	0	0	0	0	0	0	0	0	0	0	0	0	0	0
Q9H6D7	Q9H6D7	HAUS4_HUMAN	reviewed	HAUS augmin-like complex subunit 4	HAUS4 C14orf94	Homo sapiens (Human)	363	42,400	42.4	0	0.520256	4	LLVTELMR,VIQELLVDYYVK	1184	3727	6702	14261	12699	9656	5394	6307	7290	7418	6435	6132	6450	4441	8042	6906	9829	4696	10454	9622	9208	9166	3370	3458	2794	0	0	0	0	1627	1591	2006	0	0	0	0
Q9H5X1	Q9H5X1	FA96A_HUMAN	reviewed	MIP18 family protein FAM96A	FAM96A	Homo sapiens (Human)	160	18,355	18.355	0	0.363081	4	ALEVYDLIR,VAAAMENPNLR	0	0	0	0	0	0	0	0	0	0	0	0	0	0	0	1163	4007	3059	5967	5754	13204	15257	15046	22747	16414	9965	8691	4890	6433	4988	4436	3701	4675	3484	0	0
Q9H5V9	Q9H5V9	CX056_HUMAN	reviewed	UPF0428 protein CXorf56	CXorf56	Homo sapiens (Human)	222	25,625	25.625	0	0.871212	6	LQELAELEAK,NAPVTFIVDGAVVK	0	0	0	0	0	0	0	0	0	0	0	0	0	0	0	0	0	0	0	0	0	0	0	0	0	0	0	0	0	0	0	0	0	0	0	0
Q9H5N1	Q9H5N1	RABE2_HUMAN	reviewed	Rab GTPase-binding effector protein 2 (Rabaptin-5beta)	RABEP2 RABPT5B	Homo sapiens (Human)	569	63,543	63.543	0	0.927889	13	AEELIQEIQR,AQLPDLLSEQR	0	0	0	0	0	0	0	0	0	0	0	0	0	0	0	10701	18608	17653	12005	10341	0	2336	22346	51542	49952	45771	27057	5164	4753	0	0	0	0	0	0	0
Q9H583	Q9H583	HEAT1_HUMAN	reviewed	HEAT repeat-containing protein 1 (Protein BAP28) [Cleaved into: HEAT repeat-containing protein 1, N-terminally processed]	HEATR1 BAP28	Homo sapiens (Human)	2144	242,370	242.37	0	0.59594	10	LALPQSDASLLSR,LVPDLLAIVQR	3680	6438	14115	17545	19635	22370	23260	22601	24186	24111	22448	17687	15532	11987	10291	10456	12768	10883	11573	8424	8859	8857	7652	8610	6098	5866	5610	3268	2186	2713	3290	2343	5345	3811	0	1286
Q9H4Z3	Q9H4Z3	PCIF1_HUMAN	reviewed	Phosphorylated CTD-interacting factor 1	PCIF1 C20orf67	Homo sapiens (Human)	704	80,670	80.67	0	0.905153	8	AVHNTAVLFLQNDPGFAK,LQELSAAYR	0	0	0	0	0	0	0	0	0	0	0	0	0	0	0	0	0	0	0	0	0	0	0	0	0	0	0	0	0	0	0	0	0	0	0	0
Q9H4M9	Q9H4M9	EHD1_HUMAN	reviewed	EH domain-containing protein 1 (PAST homolog 1) (hPAST1) (Testilin)	EHD1 PAST PAST1 CDABP0131	Homo sapiens (Human)	534	60,627	60.627	0	0.873943	18	EHQISPGDFPSLR,IINTPEVVR	0	0	0	0	0	0	0	0	0	0	0	0	0	0	0	0	0	0	0	0	0	0	0	0	0	0	0	0	0	0	0	0	0	0	0	0
Q9H4L7	Q9H4L7	SMRCD_HUMAN	reviewed	SWI/SNF-related matrix-associated actin-dependent regulator of chromatin subfamily A containing DEAD/H box 1 (EC 3.6.4.12) (ATP-dependent helicase 1) (hHEL1)	SMARCAD1 KIAA1122	Homo sapiens (Human)	1026	117,402	117.402	0	0.95996	12	ILHFLQDASIGELTLIPQC(UniMod:4)SQK,RNDDISELEDLSELEDLKDAK	0	0	0	0	0	0	0	0	0	0	0	0	0	0	0	0	0	0	0	0	0	0	0	0	0	0	0	0	0	0	0	0	0	5069	12031	27626
Q9H4L4	Q9H4L4	SENP3_HUMAN	reviewed	Sentrin-specific protease 3 (EC 3.4.22.68) (SUMO-1-specific protease 3) (Sentrin/SUMO-specific protease SENP3)	SENP3 SSP3 SUSP3	Homo sapiens (Human)	574	65,010	65.01	0	0.785793	3	LGLLGALMAEDGVR,SGGGFGPDPGSGTTVPAR	642	3159	6927	5902	4070	566	784	0	0	0	0	0	0	0	0	0	0	0	0	0	0	0	0	0	0	0	0	0	0	0	0	0	0	0	0	0
Q9H4I3	Q9H4I3	TRABD_HUMAN	reviewed	TraB domain-containing protein (Protein TTG2)	TRABD TTG2 PP2447	Homo sapiens (Human)	376	42,321	42.321	0	0.895729	4	TVTQLVAEDGSR,VSAHITEQLGMAPGGEFR	0	2900	9532	10733	12431	19766	25311	25042	30094	33446	32446	28832	26327	23427	17973	24252	31712	25184	27698	22704	24453	24555	16512	26444	17159	16810	15964	8844	9901	9258	11752	10497	9791	4944	4645	4577
Q9H4G0	Q9H4G0	E41L1_HUMAN	reviewed	Band 4.1-like protein 1 (Neuronal protein 4.1) (4.1N)	EPB41L1 KIAA0338	Homo sapiens (Human)	881	98,503	98.503	0	0.900939	2	QASALIDRPAPFFER,SSPWNFAFTVK	0	0	0	0	0	0	0	0	0	0	0	0	0	0	0	0	0	0	0	0	0	0	0	0	0	0	0	0	0	0	0	0	0	0	2113	1893
Q9H4B0	Q9H4B0	OSGP2_HUMAN	reviewed	Probable tRNA N6-adenosine threonylcarbamoyltransferase, mitochondrial (EC 2.3.1.234) (N6-L-threonylcarbamoyladenine synthase) (t(6)A synthase) (O-sialoglycoprotein endopeptidase-like protein 1) (t(6)A37 threonylcarbamoyladenosine biosynthesis protein OSGEPL1) (tRNA threonylcarbamoyladenosine biosynthesis protein OSGEPL1)	OSGEPL1 GCP1	Homo sapiens (Human)	414	45,123	45.123	0	0.990239	3	SLDIAPGDMLDK,TGGIVPPAAQQLHR	0	0	0	0	0	0	0	0	0	0	0	0	0	0	0	0	0	0	0	0	0	0	0	0	0	0	0	0	0	0	0	0	0	0	0	0
Q9H4A6	Q9H4A6	GOLP3_HUMAN	reviewed	Golgi phosphoprotein 3 (Coat protein GPP34) (Mitochondrial DNA absence factor) (MIDAS)	GOLPH3 GPP34	Homo sapiens (Human)	298	33,811	33.811	0	0.790729	7	QLLDLDPEVEC(UniMod:4)LK,SDAPTGDVLLDEALK	0	0	0	0	0	0	0	0	0	0	0	0	0	0	1223	3485	4674	4535	4743	0	0	0	0	0	0	0	0	0	0	0	0	0	0	5876	6330	5483
Q9H4A5	Q9H4A5	GLP3L_HUMAN	reviewed	Golgi phosphoprotein 3-like (GPP34-related protein)	GOLPH3L GPP34R	Homo sapiens (Human)	285	32,767	32.767	0	0.675213	4	IYLEPPTMR,SDSPTGDVLLDETLK	0	0	0	0	0	0	0	0	0	0	0	0	0	0	0	0	0	0	0	0	0	0	0	0	0	0	0	0	0	0	0	0	0	0	0	0
Q9H4A4	Q9H4A4	AMPB_HUMAN	reviewed	Aminopeptidase B (AP-B) (EC 3.4.11.6) (Arginine aminopeptidase) (Arginyl aminopeptidase)	RNPEP APB	Homo sapiens (Human)	650	72,596	72.596	0	0.954512	38	AEFGPPGPGAGSR,RPLHSAQAVDVASASNFR	0	0	0	0	0	0	0	0	0	0	0	0	0	0	0	0	0	0	0	0	0	0	0	0	0	0	0	0	0	0	0	0	0	0	0	0
Q9H4A3	Q9H4A3	WNK1_HUMAN	reviewed	Serine/threonine-protein kinase WNK1 (EC 2.7.11.1) (Erythrocyte 65 kDa protein) (p65) (Kinase deficient protein) (Protein kinase lysine-deficient 1) (Protein kinase with no lysine 1) (hWNK1)	WNK1 HSN2 KDP KIAA0344 PRKWNK1	Homo sapiens (Human)	2382	250,794	250.794	0	0.869151	28	FIVSPVPESR,VPPAVIIPPAAPLSGR	12898	18340	36654	79190	80651	93378	155161	154837	154471	86462	50700	45733	32878	20566	14584	18109	26620	15607	19390	19496	17537	16132	12453	14397	9303	8132	7554	5590	5526	5616	4633	5206	6687	4633	0	0
Q9H496	Q9H496	IFG15_HUMAN	reviewed	Torsin-1A-interacting protein 2, isoform IFRG15 (15 kDa interferon-responsive protein) (IFRG15)	TOR1AIP2 IFRG15	Homo sapiens (Human)	131	15,348	15.348	0	0.888732	3	AC(UniMod:4)HPFLLGPPLVR,VAGFNPALQLILTR	0	0	0	0	0	0	0	0	0	0	0	0	0	0	0	0	0	0	0	0	0	0	0	0	0	0	0	0	0	0	0	0	0	0	0	0
Q9H490	Q9H490	PIGU_HUMAN	reviewed	Phosphatidylinositol glycan anchor biosynthesis class U protein (Cell division cycle protein 91-like 1) (Protein CDC91-like 1) (GPI transamidase component PIG-U)	PIGU CDC91L1 PSEC0205 UNQ3055/PRO9875	Homo sapiens (Human)	435	50,052	50.052	0	0.893536	4	LLLELDQYAPDVAELIR,VEVVSPLSSWK	3910	7719	16817	18892	22584	23070	28333	23810	32979	34194	32290	27033	23484	19284	16881	19431	16980	14416	14858	12810	10790	11820	10531	4972	6335	6765	7184	2830	3596	2226	981	1286	1524	880	1161	1967
Q9H488	Q9H488	OFUT1_HUMAN	reviewed	GDP-fucose protein O-fucosyltransferase 1 (EC 2.4.1.221) (Peptide-O-fucosyltransferase 1) (O-FucT-1)	POFUT1 FUT12 KIAA0180	Homo sapiens (Human)	388	43,956	43.956	0	0.943491	16	EHPVLALPGAPAQFPVLEEHRPLQK,VISLEDFMEK	0	0	0	0	0	0	0	0	0	0	0	0	0	0	0	0	0	0	0	0	0	0	0	0	0	0	0	0	0	0	0	0	0	0	0	0
Q9H467	Q9H467	CUED2_HUMAN	reviewed	CUE domain-containing protein 2	CUEDC2 C10orf66 HOYS6	Homo sapiens (Human)	287	32,009	32.009	0	0.630694	3	LSGQLSDAR,YIDNQVVSTK	0	0	0	0	0	0	0	0	0	0	0	0	0	0	0	0	0	0	0	0	0	0	0	0	0	0	0	0	0	821	560	825	1468	1589	1734	1125
Q9H446	Q9H446	RWDD1_HUMAN	reviewed	RWD domain-containing protein 1 (DRG family-regulatory protein 2)	RWDD1 DFRP2 CGI-24 PTD013	Homo sapiens (Human)	243	27,940	27.94	0	0.960286	5	AKFDAELLEIK,LNEIVDQIK	0	0	0	0	0	0	0	0	0	0	0	0	0	0	0	0	0	0	0	0	0	0	0	0	0	0	0	0	0	0	0	0	0	0	0	0
Q9H444	Q9H444	CHM4B_HUMAN	reviewed	Charged multivesicular body protein 4b (Chromatin-modifying protein 4b) (CHMP4b) (SNF7 homolog associated with Alix 1) (SNF7-2) (hSnf7-2) (Vacuolar protein sorting-associated protein 32-2) (Vps32-2) (hVps32-2)	CHMP4B C20orf178 SHAX1	Homo sapiens (Human)	224	24,950	24.95	0	0.968778	7	GGPTPQEAIQR,QLAQIDGTLSTIEFQR	0	0	0	0	0	0	0	0	0	0	0	0	0	0	0	0	0	0	0	0	0	0	0	0	0	0	0	0	0	0	0	0	0	0	0	0
Q9H425	Q9H425	CA198_HUMAN	reviewed	Uncharacterized protein C1orf198	C1orf198	Homo sapiens (Human)	327	36,346	36.346	0	0.651643	5	ERPQPVQAFSSALHEAAPSQLEGK,FAQVSSSNVVLK	0	0	0	0	1222	1283	1167	0	0	0	0	0	0	0	0	0	0	0	0	0	0	0	0	0	0	0	0	0	0	0	0	0	0	0	0	0
Q9H410	Q9H410	DSN1_HUMAN	reviewed	Kinetochore-associated protein DSN1 homolog	DSN1 C20orf172 MIS13	Homo sapiens (Human)	356	40,067	40.067	0	0.344621	2	ASSLSEELK,GFSLESFR	0	2114	4451	5201	4717	6178	5594	5784	6899	6060	6746	5193	4044	3872	4380	6224	6285	4377	4701	3494	0	0	0	0	0	0	0	0	0	2774	4623	11235	12739	3027	0	0
Q9H3Z4	Q9H3Z4	DNJC5_HUMAN	reviewed	DnaJ homolog subfamily C member 5 (Ceroid-lipofuscinosis neuronal protein 4) (Cysteine string protein) (CSP)	DNAJC5 CLN4	Homo sapiens (Human)	198	22,149	22.149	0	0.582586	3	EINNAHAILTDATKR,YHPDKNPDNPEAADKFK	0	0	0	0	0	0	0	0	4007	10765	9021	9251	13048	7010	5112	7615	10559	7390	9104	6859	11559	6708	6945	4076	3833	5718	0	0	0	0	0	0	0	0	0	1871
Q9H3U1	Q9H3U1	UN45A_HUMAN	reviewed	Protein unc-45 homolog A (Unc-45A) (GCUNC-45) (Smooth muscle cell-associated protein 1) (SMAP-1)	UNC45A SMAP1	Homo sapiens (Human)	944	103,077	103.077	0	0.824794	32	ASQNLVVLAR,LDQAVLDLQR	1302	7060	13873	17128	18325	23610	25525	27198	29165	30475	29602	27424	27784	22746	18880	24090	32762	25718	28987	27736	30210	26533	24879	30562	22984	23650	25157	17917	22176	21213	6690	6708	7442	6589	7169	6368
Q9H3S7	Q9H3S7	PTN23_HUMAN	reviewed	Tyrosine-protein phosphatase non-receptor type 23 (EC 3.1.3.48) (His domain-containing protein tyrosine phosphatase) (HD-PTP) (Protein tyrosine phosphatase TD14) (PTP-TD14)	PTPN23 KIAA1471	Homo sapiens (Human)	1636	178,974	178.974	0	0.854269	24	AALPTPALSPEDK,GQPDTVQDALR	0	3712	7397	8562	10846	11674	0	7570	5985	7717	6640	5957	5922	4654	1245	10854	15300	11474	8657	15803	21000	26428	12128	48658	49316	62275	60239	27799	19030	10299	0	0	0	0	0	0
Q9H3R5	Q9H3R5	CENPH_HUMAN	reviewed	Centromere protein H (CENP-H) (Interphase centromere complex protein 35)	CENPH ICEN35	Homo sapiens (Human)	247	28,481	28.481	0	0.699711	4	ITTVIQHVFQNLILGSK,LLEIQTEK	0	0	682	720	744	721	0	0	0	0	0	0	0	0	0	0	0	0	0	10137	12155	10764	0	0	0	11819	9290	5437	5978	0	0	0	0	0	0	9491
Q9H3P7	Q9H3P7	GCP60_HUMAN	reviewed	Golgi resident protein GCP60 (Acyl-CoA-binding domain-containing protein 3) (Golgi complex-associated protein 1) (GOCAP1) (Golgi phosphoprotein 1) (GOLPH1) (PBR- and PKA-associated protein 7) (Peripheral benzodiazepine receptor-associated protein PAP7) [Cleaved into: Golgi resident protein GCP60, N-terminally processed]	ACBD3 GCP60 GOCAP1 GOLPH1	Homo sapiens (Human)	528	60,593	60.593	0	0.932516	21	IQQDADSVITVGR,NANKPLLDEIVPVYR	2412	3036	6087	6436	2335	2719	1913	2528	2431	2672	1988	2030	2067	2149	1183	1805	2131	1768	2371	2270	9681	9481	8721	14739	10064	11808	12477	9558	13168	11805	12375	15480	25729	27517	30946	34765
Q9H3P2	Q9H3P2	NELFA_HUMAN	reviewed	Negative elongation factor A (NELF-A) (Wolf-Hirschhorn syndrome candidate 2 protein)	NELFA WHSC2 P/OKcl.15	Homo sapiens (Human)	528	57,277	57.277	0	0.653285	8	ALILGFMAGSR,NALTTLAGPLTPPVK	0	0	1783	2852	2935	8688	5687	8262	11467	11773	11014	8364	7095	5421	4728	8455	7785	5786	4429	6763	7139	3636	7300	9962	10978	12922	15908	11348	29163	33821	18308	23385	17652	15939	14289	8697
Q9H3N1	Q9H3N1	TMX1_HUMAN	reviewed	Thioredoxin-related transmembrane protein 1 (Thioredoxin domain-containing protein 1) (Transmembrane Trx-related protein)	TMX1 TMX TXNDC TXNDC1 PSEC0085 UNQ235/PRO268	Homo sapiens (Human)	280	31,791	31.791	0	0.857209	12	VDVTEQPGLSGR,VITDENWR	8510	17251	34711	46259	59704	87310	98975	119297	151692	159318	167324	161797	148206	137039	108978	131913	166019	128886	155610	123572	138043	119430	106169	111790	82287	83853	74534	54297	59078	44282	37902	39698	44318	41213	37276	35150
Q9H3K6	Q9H3K6	BOLA2_HUMAN	reviewed	BolA-like protein 2	BOLA2 BOLA2A My016; BOLA2B	Homo sapiens (Human)	86	10,117	10.117	0	0.980023	5	DLEAEHVEVEDTTLNR,TLTPDQWAR	0	0	0	0	0	0	0	0	0	0	0	0	0	0	0	0	0	0	0	0	0	0	0	0	0	0	0	0	0	0	0	0	0	0	0	0
Q9H3K2	Q9H3K2	GHITM_HUMAN	reviewed	Growth hormone-inducible transmembrane protein (Dermal papilla-derived protein 2) (Mitochondrial morphology and cristae structure 1) (MICS1) (Transmembrane BAX inhibitor motif-containing protein 5)	GHITM DERP2 MICS1 TMBIM5 My021 UNQ244/PRO281	Homo sapiens (Human)	345	37,205	37.205	0	0.784146	7	AVIWPQYVK,VATMLATGGNR	6626	14948	29416	40949	44581	55609	75922	85070	107820	102812	116381	103863	95761	83357	56316	86613	104611	86172	97608	76766	77855	72676	54257	73834	48396	41241	43455	25398	30498	22525	19905	21390	24932	16876	15773	16234
Q9H3H3	Q9H3H3	CK068_HUMAN	reviewed	UPF0696 protein C11orf68 (Basophilic leukemia-expressed protein Bles03) (Protein p5326)	C11orf68 BLES03	Homo sapiens (Human)	251	27,355	27.355	0	0.855787	4	LGVLEADSAIR,TTPATELDAWLAK	0	0	0	0	0	0	0	0	0	0	0	0	0	0	0	0	0	0	0	0	0	0	0	0	0	0	0	0	0	0	0	0	0	0	7976	9992
Q9H3H1	Q9H3H1	MOD5_HUMAN	reviewed	tRNA dimethylallyltransferase, mitochondrial (EC 2.5.1.75) (Isopentenyl-diphosphate:tRNA isopentenyltransferase) (IPP transferase) (IPPT) (hGRO1) (tRNA isopentenyltransferase) (IPTase)	TRIT1 IPT MOD5	Homo sapiens (Human)	467	52,725	52.725	0	0.933454	3	ATALIEDIFAR,TLPLVVILGATGTGK	0	0	0	0	0	0	0	0	0	0	0	0	0	0	0	0	0	0	0	0	0	0	0	0	0	0	0	0	0	0	0	0	0	0	0	0
Q9H3G5	Q9H3G5	CPVL_HUMAN	reviewed	Probable serine carboxypeptidase CPVL (EC 3.4.16.-) (Carboxypeptidase, vitellogenic-like) (Vitellogenic carboxypeptidase-like protein) (VCP-like protein) (hVLP)	CPVL VLP PSEC0124 UNQ197/PRO223	Homo sapiens (Human)	476	54,164	54.164	0	0.836621	9	GGGHILPYDQPLR,SDSEVAGYIR	5882	11753	22404	24721	30441	29460	34268	34726	36617	38471	43092	41789	46900	40579	29107	35965	52910	49104	60059	41238	41256	39287	33314	43770	36362	39824	39969	26895	36296	28030	28341	34146	39169	36406	35990	37146
Q9H334	Q9H334	FOXP1_HUMAN	reviewed	Forkhead box protein P1 (Mac-1-regulated forkhead) (MFH)	FOXP1 HSPC215	Homo sapiens (Human)	677	75,317	75.317	0	0.679601	2	AAPQPLNLVSSVTLSK,NAEVRPPFTYASLIR	0	0	0	0	0	0	0	4932	8749	10840	9447	4703	6720	3074	3916	6389	3274	3317	3801	7337	6439	7634	0	0	0	0	0	0	0	0	0	0	0	0	0	0
Q9H330	Q9H330	TM245_HUMAN	reviewed	Transmembrane protein 245 (Protein CG-2)	TMEM245 C9orf5	Homo sapiens (Human)	911	100,945	100.945	0	0.872315	3	ALNSAANNVYQYGR,QGALAPWPIVGLGK	522	1025	2007	5236	6117	8671	8867	7690	9782	9938	9089	8968	7756	3779	2332	2512	3528	2455	3068	2630	3219	3098	0	0	0	0	0	0	0	0	0	0	0	0	0	0
Q9H2W6	Q9H2W6	RM46_HUMAN	reviewed	39S ribosomal protein L46, mitochondrial (L46mt) (MRP-L46) (P2ECSL)	MRPL46 C15orf4 LIECG2	Homo sapiens (Human)	279	31,705	31.705	0	0.863671	6	ALLLTGDFSQAGNK,NLVLLVR	0	4284	13903	19648	20366	23412	24602	26090	31889	29396	33181	32092	35132	33767	45178	81442	96004	85261	67958	38221	25580	16505	12023	12246	7477	6697	6400	0	0	0	0	0	0	0	0	0
Q9H2U2	Q9H2U2	IPYR2_HUMAN	reviewed	Inorganic pyrophosphatase 2, mitochondrial (EC 3.6.1.1) (Pyrophosphatase SID6-306) (Pyrophosphate phospho-hydrolase 2) (PPase 2)	PPA2 HSPC124	Homo sapiens (Human)	334	37,920	37.92	0	0.93963	21	AFALEVIK,LIAINANDPEASK	0	0	2581	2700	2149	3353	0	0	0	0	0	0	4763	2495	2665	2182	0	0	0	0	0	0	0	0	0	0	0	0	0	0	0	0	0	0	0	0
Q9H2U1	Q9H2U1	DHX36_HUMAN	reviewed	ATP-dependent RNA helicase DHX36 (EC 3.6.4.12) (EC 3.6.4.13) (DEAH box protein 36) (G4-resolvase 1) (G4R1) (MLE-like protein 1) (RNA helicase associated with AU-rich element ARE)	DHX36 DDX36 KIAA1488 MLEL1 RHAU	Homo sapiens (Human)	1008	114,760	114.76	0	0.597703	13	ASLLDDYQLPEILR,LGGIAYFLSR	1645	4429	8869	10437	10706	11062	9600	10370	11543	14684	16595	17855	16137	13834	11417	11589	9567	5334	4396	2088	1164	0	0	0	0	0	0	0	0	0	0	0	0	0	0	0
Q9H2P9	Q9H2P9	DPH5_HUMAN	reviewed	Diphthine methyl ester synthase (EC 2.1.1.314) (Diphthamide biosynthesis methyltransferase)	DPH5 AD-018 CGI-30 HSPC143 NPD015	Homo sapiens (Human)	285	31,651	31.651	0	0.974571	9	EALEEFYGR,IRGEEPAVTEETLC(UniMod:4)VGLAR	0	0	0	0	0	0	0	0	0	0	0	0	0	0	0	0	0	0	0	0	0	0	0	0	0	0	0	0	0	0	0	0	0	0	0	0
Q9H2P0	Q9H2P0	ADNP_HUMAN	reviewed	Activity-dependent neuroprotector homeobox protein (Activity-dependent neuroprotective protein)	ADNP ADNP1 KIAA0784	Homo sapiens (Human)	1102	123,563	123.563	0	0.762401	14	IFHAPNASAPSSSLSTFK,LGLGGNAPVSIPQQSQSVK	0	0	0	0	0	0	0	0	6126	8806	884	901	0	0	0	8221	4718	9497	7873	9550	12838	23347	22904	27145	10664	8317	11680	1247	13461	13958	8977	1106	0	0	0	0
Q9H2M9	Q9H2M9	RBGPR_HUMAN	reviewed	Rab3 GTPase-activating protein non-catalytic subunit (RGAP-iso) (Rab3 GTPase-activating protein 150 kDa subunit) (Rab3-GAP p150) (Rab3-GAP150) (Rab3-GAP regulatory subunit)	RAB3GAP2 KIAA0839	Homo sapiens (Human)	1393	155,985	155.985	0	0.773098	20	VILLDVAR,VSSLQAEPLPR	440	2772	5288	6705	7565	10879	11505	14325	19463	20374	22241	20021	21138	21367	20298	23934	34210	29011	38426	35392	43819	45546	49127	65771	56792	57300	53563	33388	37445	26257	17780	15444	14054	10144	8685	5804
Q9H2K8	Q9H2K8	TAOK3_HUMAN	reviewed	Serine/threonine-protein kinase TAO3 (EC 2.7.11.1) (Cutaneous T-cell lymphoma-associated antigen HD-CL-09) (CTCL-associated antigen HD-CL-09) (Dendritic cell-derived protein kinase) (JNK/SAPK-inhibitory kinase) (Jun kinase-inhibitory kinase) (Kinase from chicken homolog A) (hKFC-A) (Thousand and one amino acid protein 3)	TAOK3 DPK JIK KDS MAP3K18	Homo sapiens (Human)	898	105,406	105.406	0	0.802683	7	EIETFDMESLR,IEEELAALQK	0	0	0	0	0	0	0	0	0	0	0	0	0	0	0	0	0	0	0	0	0	0	0	0	0	0	0	0	0	0	0	0	0	0	0	0
Q9H2J7	Q9H2J7	S6A15_HUMAN	reviewed	Sodium-dependent neutral amino acid transporter B(0)AT2 (Sodium- and chloride-dependent neurotransmitter transporter NTT73) (Sodium-coupled branched-chain amino-acid transporter 1) (Solute carrier family 6 member 15) (Transporter v7-3)	SLC6A15 B0AT2 NTT73 SBAT1	Homo sapiens (Human)	730	81,836	81.836	0	0.469202	2	DLLSNEDAADDAFK,VLKEPVNLEGDDTSLIHGK	0	0	0	1766	4864	7597	7097	8810	8882	8688	9171	7896	4090	3386	2573	3773	4811	3415	4354	3178	3578	3743	3500	4771	2310	1787	2254	0	0	0	0	0	0	0	0	0
Q9H2J4	Q9H2J4	PDCL3_HUMAN	reviewed	Phosducin-like protein 3 (HTPHLP) (PhPL3) (Viral IAP-associated factor 1) (VIAF-1)	PDCL3 PhLP2A VIAF1	Homo sapiens (Human)	239	27,614	27.614	0	0.960029	12	AISTTC(UniMod:4)IPNYPDR,KPIEDVLLSSVR	0	0	0	0	0	0	0	0	0	0	0	0	0	0	0	0	0	0	0	0	0	0	0	0	2030	9384	27161	32691	37485	21781	10172	2012	0	0	0	0
Q9H2H9	Q9H2H9	S38A1_HUMAN	reviewed	Sodium-coupled neutral amino acid transporter 1 (Amino acid transporter A1) (N-system amino acid transporter 2) (Solute carrier family 38 member 1) (System A amino acid transporter 1) (System N amino acid transporter 1)	SLC38A1 ATA1 NAT2 SAT1 SNAT1	Homo sapiens (Human)	487	54,048	54.048	0	0.689317	3	LGEQVFGTTGK,SSLFELAK	1914	4081	7835	9113	11247	17485	20477	20630	25017	28467	26791	19539	19260	13848	11801	13284	16939	14537	14855	13348	11844	13214	10952	18065	11709	11520	9856	5960	8781	5029	0	0	0	0	0	0
Q9H2H8	Q9H2H8	PPIL3_HUMAN	reviewed	Peptidyl-prolyl cis-trans isomerase-like 3 (PPIase) (EC 5.2.1.8) (Cyclophilin J) (CyPJ) (Cyclophilin-like protein PPIL3) (Rotamase PPIL3)	PPIL3	Homo sapiens (Human)	161	18,155	18.155	0	0.976989	7	GFMVQTGDPTGTGR,VIDGLETLDELEKLPVNEK	0	0	0	0	0	0	0	0	0	0	0	0	0	0	0	0	0	0	0	0	0	0	0	0	0	0	0	0	0	0	0	0	0	0	0	0
Q9H2G2	Q9H2G2	SLK_HUMAN	reviewed	STE20-like serine/threonine-protein kinase (STE20-like kinase) (hSLK) (EC 2.7.11.1) (CTCL tumor antigen se20-9) (STE20-related serine/threonine-protein kinase) (STE20-related kinase) (Serine/threonine-protein kinase 2)	SLK KIAA0204 STK2	Homo sapiens (Human)	1235	142,695	142.695	0	0.881287	44	AGNILFTLDGDIK,TLEEEFAR	0	0	0	0	0	0	0	0	0	0	0	0	0	0	0	5380	5822	3454	3777	0	0	0	4720	13916	11181	22699	36026	32601	74712	156909	226201	205859	102990	41354	25381	6711
Q9H2D6	Q9H2D6	TARA_HUMAN	reviewed	TRIO and F-actin-binding protein (Protein Tara) (Trio-associated repeat on actin)	TRIOBP KIAA1662 TARA HRIHFB2122	Homo sapiens (Human)	2365	261,376	261.376	0	0.716465	5	LQGEAPQSALR,LSEEIDQLR	642	3255	5159	7106	9502	13642	14499	12470	13431	14584	13046	13092	8035	2032	1547	1753	1526	0	0	0	0	0	0	0	0	0	0	0	0	0	0	0	0	0	0	0
Q9H2D1	Q9H2D1	MFTC_HUMAN	reviewed	Mitochondrial folate transporter/carrier (Solute carrier family 25 member 32)	SLC25A32 MFT MFTC	Homo sapiens (Human)	315	35,407	35.407	0	0.90725	2	FAVSDGLELRPK,IFAVAATYPYQVVR	0	0	0	0	0	0	4943	6015	5838	6891	8404	6891	5611	5660	2657	6239	7917	6222	7646	5818	6152	5816	5545	7802	3514	1932	2673	1181	1845	1466	0	0	0	0	0	0
Q9H2C0	Q9H2C0	GAN_HUMAN	reviewed	Gigaxonin (Kelch-like protein 16)	GAN GAN1 KLHL16	Homo sapiens (Human)	597	67,638	67.638	0	0.42868	2	GYSEC(UniMod:4)IVTVGGEER,NILAAASPYIR	0	0	0	0	0	0	0	0	0	0	0	0	0	0	0	0	0	0	0	0	0	0	0	0	0	0	0	0	0	0	0	0	0	0	0	0
Q9H299	Q9H299	SH3L3_HUMAN	reviewed	SH3 domain-binding glutamic acid-rich-like protein 3 (SH3 domain-binding protein 1) (SH3BP-1)	SH3BGRL3 P1725	Homo sapiens (Human)	93	10,438	10.438	0	0.976932	4	IQYQLVDISQDNALRDEMR,VYSTSVTGSR	0	0	0	0	0	0	0	0	0	0	0	0	0	0	0	0	0	0	0	0	0	0	0	0	0	0	0	0	0	0	0	0	0	0	0	0
Q9H270	Q9H270	VPS11_HUMAN	reviewed	Vacuolar protein sorting-associated protein 11 homolog (hVPS11) (RING finger protein 108)	VPS11 RNF108 PP3476	Homo sapiens (Human)	941	107,837	107.837	0	0.415104	4	LTLLTDPPTAR,LTSSLEAGLQR	0	1346	3464	2480	3350	4973	4367	8191	9226	8927	8685	6331	5896	5579	3375	3579	7999	7016	7169	6017	7521	8484	7734	9596	6219	6415	6657	4734	3220	2699	1932	1593	2482	1087	1629	0
Q9H269	Q9H269	VPS16_HUMAN	reviewed	Vacuolar protein sorting-associated protein 16 homolog (hVPS16)	VPS16	Homo sapiens (Human)	839	94,694	94.694	0	0.446682	4	FTLSANVGDLK,LGDTPGVSYSDIAAR	602	1125	2047	3710	4025	4586	4211	5586	5649	11464	4919	9645	4331	3854	5949	7079	10058	3364	8483	8742	10233	8468	9407	9817	7999	9277	9328	6203	8826	6902	1102	1894	3256	0	0	0
Q9H267	Q9H267	VP33B_HUMAN	reviewed	Vacuolar protein sorting-associated protein 33B (hVPS33B)	VPS33B	Homo sapiens (Human)	617	70,585	70.585	0	0.535837	9	FIFLTTAVTNSAR,TEHALLEGFNIR	0	0	0	0	0	0	0	0	0	0	0	0	0	0	0	0	0	0	0	0	0	0	0	0	0	0	0	0	0	0	0	0	0	0	0	0
Q9H223	Q9H223	EHD4_HUMAN	reviewed	EH domain-containing protein 4 (Hepatocellular carcinoma-associated protein 10/11) (PAST homolog 4)	EHD4 HCA10 HCA11 PAST4 FKSG7	Homo sapiens (Human)	541	61,175	61.175	0	0.899714	20	LFEAEAQDLFR,VINTPEVLR	0	0	684	26782	27060	0	0	0	0	0	43906	34097	32024	24666	19837	19343	25042	15136	0	0	0	0	11218	14182	7446	9568	11044	0	0	0	341	1566	3656	0	0	0
Q9H1Z4	Q9H1Z4	WDR13_HUMAN	reviewed	WD repeat-containing protein 13	WDR13	Homo sapiens (Human)	485	53,696	53.696	0	0.723069	7	LVVHEGSPVTSISAR,VLALSFDAPGR	0	0	0	0	0	0	0	0	0	0	5494	5502	4672	5705	0	6329	16520	14707	15294	14743	16105	14118	12780	15009	11147	10560	9898	0	0	0	0	0	0	0	0	0
Q9H1Y0	Q9H1Y0	ATG5_HUMAN	reviewed	Autophagy protein 5 (APG5-like) (Apoptosis-specific protein)	ATG5 APG5L ASP	Homo sapiens (Human)	275	32,447	32.447	0	0.918225	8	EAEPYYLLLPR,VSYLTLVTDK	0	0	0	0	0	0	0	0	0	0	0	0	0	0	0	0	843	2917	3015	3761	8557	11265	13374	24781	21977	32526	55146	42727	42061	13898	8786	2885	0	0	0	0
Q9H1P3	Q9H1P3	OSBL2_HUMAN	reviewed	Oxysterol-binding protein-related protein 2 (ORP-2) (OSBP-related protein 2)	OSBPL2 KIAA0772 ORP2	Homo sapiens (Human)	480	55,201	55.201	0	0.810065	7	ASC(UniMod:4)QPQPLER,TGKPFNPLLGETYELIR	0	0	0	0	0	0	0	0	0	0	0	0	0	0	0	0	0	0	0	0	0	0	0	0	0	0	0	0	0	0	0	0	0	0	0	0
Q9H1K1	Q9H1K1	ISCU_HUMAN	reviewed	Iron-sulfur cluster assembly enzyme ISCU, mitochondrial (NifU-like N-terminal domain-containing protein) (NifU-like protein)	ISCU NIFUN	Homo sapiens (Human)	167	17,999	17.999	0	0.696556	5	LQIQVDEK,TVEEALTIK	0	0	0	0	0	0	0	0	300	200	2314	1384	380	0	0	0	0	0	0	0	0	0	0	0	0	0	0	0	0	0	0	0	0	0	0	0
Q9H1K0	Q9H1K0	RBNS5_HUMAN	reviewed	Rabenosyn-5 (110 kDa protein) (FYVE finger-containing Rab5 effector protein rabenosyn-5) (RAB effector RBSN) (Zinc finger FYVE domain-containing protein 20)	RBSN ZFYVE20	Homo sapiens (Human)	784	88,870	88.87	0	0.94302	7	LDEVEVLTENLR,THLAYALDLGSSPVPSSTAPK	0	0	0	0	0	0	0	0	0	0	0	0	0	0	0	0	0	0	0	0	0	0	0	0	0	0	0	0	0	0	0	0	9327	21879	35304	32695
Q9H1I8	Q9H1I8	ASCC2_HUMAN	reviewed	Activating signal cointegrator 1 complex subunit 2 (ASC-1 complex subunit p100) (Trip4 complex subunit p100)	ASCC2 ASC1P100	Homo sapiens (Human)	757	86,360	86.36	0	0.535511	4	HNVFQNDEFDVFSR,LAPTLSQLDR	1712	4334	6396	7865	8424	8277	7389	6585	0	7250	8558	7408	7298	0	0	0	0	0	0	0	5742	4327	4231	5704	5546	7122	7386	5913	11160	14164	15652	20243	24163	16299	11688	10178
Q9H1E5	Q9H1E5	TMX4_HUMAN	reviewed	Thioredoxin-related transmembrane protein 4 (Thioredoxin domain-containing protein 13)	TMX4 KIAA1162 TXNDC13 PSEC0095 UNQ475/PRO938	Homo sapiens (Human)	349	38,952	38.952	0	0.738044	4	FFVTTLPAFFHAK,VDVIQEPGLSGR	1755	4572	9452	12078	15683	19836	22079	24207	27594	31712	31306	25890	23882	21912	16107	19183	24345	18673	23855	17281	18762	17325	14901	19661	14861	15317	13077	8889	11774	9283	8748	9730	12849	11412	9200	6228
Q9H1E3	Q9H1E3	NUCKS_HUMAN	reviewed	Nuclear ubiquitous casein and cyclin-dependent kinase substrate 1 (P1)	NUCKS1 NUCKS JC7	Homo sapiens (Human)	243	27,296	27.296	0	0.936259	7	ATVTPSPVK,VVDYSQFQESDDADEDYGR	0	0	0	0	0	0	0	0	0	0	0	0	0	0	0	0	0	0	0	0	0	0	0	0	0	0	0	0	0	0	0	0	0	0	0	0
Q9H1D9	Q9H1D9	RPC6_HUMAN	reviewed	DNA-directed RNA polymerase III subunit RPC6 (RNA polymerase III subunit C6) (DNA-directed RNA polymerase III subunit F) (RNA polymerase III 39 kDa subunit) (RPC39)	POLR3F	Homo sapiens (Human)	316	35,684	35.684	0	0.875524	6	LLSMGQLDLLR,LVYQIIEDAGNK	0	0	2335	3524	3241	11906	10645	11302	12703	11992	9557	9403	1890	964	0	1344	1222	1144	1564	0	4770	5367	5662	12082	9777	15117	22513	20118	22338	12682	8924	3108	0	1505	1629	1526
Q9H1B7	Q9H1B7	I2BPL_HUMAN	reviewed	Interferon regulatory factor 2-binding protein-like (Enhanced at puberty protein 1)	IRF2BPL C14orf4 EAP1 KIAA1865 My039	Homo sapiens (Human)	796	82,659	82.659	0	0.663844	10	LLGDLLPEAVR,NAEALAELSESLR	0	0	0	0	0	0	0	0	0	3865	4032	3204	3243	2713	3242	4954	7232	6133	9919	7338	7358	7512	6413	7218	5535	5990	5788	4567	6748	8402	11144	14825	17947	17022	19006	22220
Q9H1A4	Q9H1A4	APC1_HUMAN	reviewed	Anaphase-promoting complex subunit 1 (APC1) (Cyclosome subunit 1) (Mitotic checkpoint regulator) (Testis-specific gene 24 protein)	ANAPC1 TSG24	Homo sapiens (Human)	1944	216,500	216.5	0	0.603888	10	DLQEFVPFGR,LVLEFFSSR	1767	7602	13823	17252	16985	17633	16122	15766	16471	17432	19202	15557	13515	11970	10521	13620	16692	16251	21040	18752	17117	15779	14023	17283	9200	9697	8061	4502	0	0	0	0	0	0	2955	2911
Q9H173	Q9H173	SIL1_HUMAN	reviewed	Nucleotide exchange factor SIL1 (BiP-associated protein) (BAP)	SIL1 UNQ545/PRO836	Homo sapiens (Human)	461	52,085	52.085	0	0.886595	7	LGGLQVLR,VVTLLYDLVTEK	0	0	0	0	0	0	0	0	0	0	0	0	0	0	0	0	0	0	0	0	0	0	0	0	0	0	0	0	0	0	0	0	0	0	0	0
Q9H115	Q9H115	SNAB_HUMAN	reviewed	Beta-soluble NSF attachment protein (SNAP-beta) (N-ethylmaleimide-sensitive factor attachment protein beta)	NAPB SNAPB	Homo sapiens (Human)	298	33,557	33.557	0	0.658397	2	HDSATSFVDAGNAYK,VAAYAAQLEQYQK	0	0	0	0	0	0	0	0	0	0	0	0	0	0	0	0	0	0	0	0	0	0	0	0	0	0	0	0	0	0	0	0	0	0	0	0
Q9H0X4	Q9H0X4	F234A_HUMAN	reviewed	Protein FAM234A (Protein ITFG3)	FAM234A C16orf9 ITFG3	Homo sapiens (Human)	552	59,660	59.66	0	0.505721	3	GSLGVDGESGFLLHVTR,LGEGGPDSDQAIR	0	0	0	921	1041	1726	5046	5555	5569	5821	5428	5651	1710	1402	1121	0	1525	1143	1385	842	1305	1002	842	1282	0	0	905	621	601	520	0	0	0	0	0	0
Q9H0W9	Q9H0W9	CK054_HUMAN	reviewed	Ester hydrolase C11orf54 (EC 3.1.-.-)	C11orf54 LP4947 PTD012	Homo sapiens (Human)	315	35,117	35.117	0	0.860262	11	APLVC(UniMod:4)LPVFVSR,IAEVGGVPYLLPLVNQK	0	0	0	0	0	0	0	0	0	0	0	0	0	0	0	0	0	0	0	0	0	0	0	0	0	0	0	0	0	0	0	0	0	0	0	0
Q9H0W8	Q9H0W8	SMG9_HUMAN	reviewed	Protein SMG9 (Protein smg-9 homolog)	SMG9 C19orf61	Homo sapiens (Human)	520	57,651	57.651	0	0.559615	7	AGPGSSPLFSLLPGYR,EGQRPTQPVYQIQNR	461	681	1347	2011	2057	2733	2530	2538	5454	5113	5911	5433	3565	2310	1323	1625	2713	2125	2531	2330	2692	4279	4176	6223	2298	2416	2496	1949	2966	2591	2235	2253	3779	4911	5861	5581
Q9H0V9	Q9H0V9	LMA2L_HUMAN	reviewed	VIP36-like protein (Lectin mannose-binding 2-like) (LMAN2-like protein)	LMAN2L VIPL PSEC0028 UNQ368/PRO704	Homo sapiens (Human)	348	39,711	39.711	0	0.596134	5	DVFLPSVDNMK,NLHYDTFLVIR	0	0	0	0	0	0	0	4704	3610	8340	17050	16502	13347	13712	8272	15050	16716	17403	17314	16611	16198	12911	11600	13791	11470	9131	3268	1686	2214	0	0	0	0	0	0	0
Q9H0U9	Q9H0U9	TSYL1_HUMAN	reviewed	Testis-specific Y-encoded-like protein 1 (TSPY-like protein 1)	TSPYL1 TSPYL	Homo sapiens (Human)	437	49,192	49.192	0	0.8956	5	ALEIC(UniMod:4)GAQR,VVSLSTPIIWR	1142	1584	4481	13834	14033	15170	12150	9003	10601	11025	13207	11079	9325	6783	4355	2714	0	0	0	0	0	0	0	0	0	0	0	0	0	0	0	0	0	0	0	0
Q9H0U6	Q9H0U6	RM18_HUMAN	reviewed	39S ribosomal protein L18, mitochondrial (L18mt) (MRP-L18)	MRPL18 HSPC071	Homo sapiens (Human)	180	20,577	20.577	0	0.906138	6	NLELLSVAR,NVVAC(UniMod:4)ESIGR	5137	9383	18970	26456	27810	34510	35973	38777	45138	46866	49686	49676	56519	57040	59451	91949	128839	97553	104542	15482	11269	6759	0	0	0	0	0	0	0	0	0	0	0	0	0	0
Q9H0U3	Q9H0U3	MAGT1_HUMAN	reviewed	Magnesium transporter protein 1 (MagT1) (Implantation-associated protein) (IAP)	MAGT1 IAG2 PSEC0084 UNQ628/PRO1244	Homo sapiens (Human)	335	38,037	38.037	0	0.647196	4	GFSAEQIAR,RGDTYELQVR	9184	19327	44161	53645	61010	66189	69367	74242	78133	69015	68100	54891	47661	43207	33025	32811	41692	31918	34851	27710	30050	25851	21444	23263	9458	9675	35202	22531	15667	0	0	10747	9992	10261	9013	0
Q9H0R6	Q9H0R6	GATA_HUMAN	reviewed	Glutamyl-tRNA(Gln) amidotransferase subunit A, mitochondrial (Glu-AdT subunit A) (EC 6.3.5.7) (Glutaminyl-tRNA synthase-like protein 1)	QRSL1	Homo sapiens (Human)	528	57,460	57.46	0	0.894947	12	HGLIPLVNSMDVPGILTR,LLDQGALLMGK	0	0	0	0	0	0	0	0	0	0	0	0	0	0	0	0	0	0	0	0	1287	7486	1689	0	0	0	0	0	0	6163	30619	643	0	0	0	0
Q9H0R4	Q9H0R4	HDHD2_HUMAN	reviewed	Haloacid dehalogenase-like hydrolase domain-containing protein 2	HDHD2	Homo sapiens (Human)	259	28,536	28.536	0	0.959148	6	LLLDGAPLIAIHK,TFFLEALR	0	0	0	0	0	0	0	0	0	0	0	0	0	0	0	0	0	0	0	0	0	0	0	0	0	0	0	0	0	0	0	0	0	0	0	0
Q9H0P0	Q9H0P0	5NT3A_HUMAN	reviewed	Cytosolic 5'-nucleotidase 3A (EC 3.1.3.5) (7-methylguanosine phosphate-specific 5'-nucleotidase) (7-methylguanosine nucleotidase) (EC 3.1.3.91) (Cytosolic 5'-nucleotidase 3) (Cytosolic 5'-nucleotidase III) (cN-III) (Pyrimidine 5'-nucleotidase 1) (P5'N-1) (P5N-1) (PN-I) (Uridine 5'-monophosphate hydrolase 1) (p36)	NT5C3A NT5C3 P5N1 UMPH1 HSPC233	Homo sapiens (Human)	336	37,948	37.948	0	0.654043	7	DNSNIILLGDSQGDLR,SHGLLVQQALPK	0	0	0	3757	3305	6122	0	6565	7845	8938	8280	10276	9547	8696	6013	9376	35223	30649	34957	26976	27867	26625	23105	24546	18050	17696	5161	3643	4696	3382	3846	0	0	0	0	0
Q9H0L4	Q9H0L4	CSTFT_HUMAN	reviewed	Cleavage stimulation factor subunit 2 tau variant (CF-1 64 kDa subunit tau variant) (Cleavage stimulation factor 64 kDa subunit tau variant) (CSTF 64 kDa subunit tau variant) (TauCstF-64)	CSTF2T KIAA0689	Homo sapiens (Human)	616	64,437	64.437	0	0.845955	9	AMETEVLETR,AMETRAMETEVLETR	0	0	0	0	0	0	0	0	0	0	0	0	0	0	0	0	0	6120	6840	5630	7412	8982	8148	15154	14040	23646	32386	32896	45310	32068	20460	14898	13840	9794	9428	6406
Q9H0H5	Q9H0H5	RGAP1_HUMAN	reviewed	Rac GTPase-activating protein 1 (Male germ cell RacGap) (MgcRacGAP) (Protein CYK4 homolog) (CYK4) (HsCYK-4)	RACGAP1 KIAA1478 MGCRACGAP	Homo sapiens (Human)	632	71,027	71.027	0	0.515161	8	NLFEQLVR,SALAFLNR	2105	4499	10178	10500	8912	9092	8205	7346	6961	3066	4222	6274	4965	1245	2093	5686	8226	8859	12229	11448	12106	9763	7031	8600	5189	2411	2353	0	0	0	0	0	0	0	0	0
Q9H0F7	Q9H0F7	ARL6_HUMAN	reviewed	ADP-ribosylation factor-like protein 6 (Bardet-Biedl syndrome 3 protein)	ARL6 BBS3	Homo sapiens (Human)	186	21,097	21.097	0	0.980014	4	EELDTLLNHPDIK,LKPSNAQSQNILPTIGFSIEK	0	0	0	0	0	0	0	0	0	0	0	0	0	0	0	0	0	0	0	0	0	0	0	0	0	0	0	0	0	0	0	0	0	0	0	0
Q9H0E9	Q9H0E9	BRD8_HUMAN	reviewed	Bromodomain-containing protein 8 (Skeletal muscle abundant protein) (Skeletal muscle abundant protein 2) (Thyroid hormone receptor coactivating protein of 120 kDa) (TrCP120) (p120)	BRD8 SMAP SMAP2	Homo sapiens (Human)	1235	135,336	135.336	0	0.853293	9	GEVVETVEDVIVR,LLSTGPTEPWSIR	0	4431	10128	11039	11111	12229	10662	10647	12394	10449	10623	0	3362	2615	3164	9291	17868	16437	25055	26589	28778	25380	20061	19800	11504	10181	3226	2037	0	0	0	0	0	0	0	0
Q9H0E3	Q9H0E3	SP130_HUMAN	reviewed	Histone deacetylase complex subunit SAP130 (130 kDa Sin3-associated polypeptide) (Sin3-associated polypeptide p130)	SAP130	Homo sapiens (Human)	1048	110,324	110.324	0	0.819459	6	ASPNPVAMETR,ITLPSHPALGTPK	922	1850	9517	13074	11921	12503	10940	11058	11341	12553	12744	3167	2677	2234	1465	0	0	0	0	0	0	0	0	0	0	0	0	0	0	0	0	0	0	0	0	0
Q9H0E2	Q9H0E2	TOLIP_HUMAN	reviewed	Toll-interacting protein	TOLLIP	Homo sapiens (Human)	274	30,282	30.282	0	0.740766	6	GPVYIGELPQDFLR,LNITVVQAK	0	0	0	0	0	0	0	0	0	0	0	0	0	0	0	0	0	0	0	0	0	0	0	0	0	0	0	0	0	0	0	0	0	6608	10141	13212
Q9H0D6	Q9H0D6	XRN2_HUMAN	reviewed	5'-3' exoribonuclease 2 (EC 3.1.13.-) (DHM1-like protein) (DHP protein)	XRN2	Homo sapiens (Human)	950	108,582	108.582	0	0.501813	18	AALEEVYPDLTPEETRR,GVGAEPLLPWNR	2274	5644	27922	32232	36267	37792	31273	28383	33049	33354	32886	29693	26133	20741	13773	5869	7141	5674	0	0	0	0	0	0	0	0	0	4002	5584	3530	4436	5486	5794	5601	14521	17730
Q9H0C8	Q9H0C8	ILKAP_HUMAN	reviewed	Integrin-linked kinase-associated serine/threonine phosphatase 2C (ILKAP) (EC 3.1.3.16)	ILKAP	Homo sapiens (Human)	392	42,907	42.907	0	0.968823	11	FAAQNLHQNLIR,VLGVLEVSR	0	0	0	0	0	0	0	0	0	0	0	0	0	0	0	0	0	0	0	0	0	0	0	0	0	0	0	0	0	0	0	0	0	0	0	0
Q9H0B6	Q9H0B6	KLC2_HUMAN	reviewed	Kinesin light chain 2 (KLC 2)	KLC2	Homo sapiens (Human)	622	68,935	68.935	0	0.749634	20	ALEIYATR,AVIQGLETLR	0	3539	5982	31574	33621	42992	48060	48156	64555	63535	77529	76822	80291	74512	63064	69936	74750	56404	52292	41611	41992	36656	31446	43659	39265	50191	59168	34143	26202	16361	11554	3750	4794	3540	10940	8333
Q9H0A8	Q9H0A8	COMD4_HUMAN	reviewed	COMM domain-containing protein 4	COMMD4	Homo sapiens (Human)	199	21,764	21.764	0	0.764558	4	ELLGQGIDYEK,VDYTLSSSLLQSVEEPMVHLR	0	0	0	0	0	0	0	0	0	0	0	0	0	0	0	0	0	0	0	0	4380	4112	3400	5283	0	0	0	0	0	0	8196	13339	19771	13722	13885	7962
Q9H0A0	Q9H0A0	NAT10_HUMAN	reviewed	RNA cytidine acetyltransferase (EC 2.3.1.-) (18S rRNA cytosine acetyltransferase) (N-acetyltransferase 10)	NAT10 ALP KIAA1709	Homo sapiens (Human)	1025	115,730	115.73	0	0.750019	10	AGFVPVYLR,ILIENGVAER	4884	9458	15423	21172	23488	19796	13958	11033	11591	11965	10894	9389	7314	6903	4883	4717	3609	0	0	0	0	0	0	5059	5529	7347	8581	4949	6337	4611	3047	3696	1927	2943	2519	0
Q9H098	Q9H098	F107B_HUMAN	reviewed	Protein FAM107B	FAM107B C10orf45	Homo sapiens (Human)	131	15,558	15.558	0	0.977343	4	LEQLELEK,LQEEQENAPEFVK	0	0	0	0	0	0	0	0	0	0	0	0	0	0	0	0	0	0	0	0	0	0	0	0	0	0	0	0	0	0	0	0	0	0	0	0
Q9H078	Q9H078	CLPB_HUMAN	reviewed	Caseinolytic peptidase B protein homolog (EC 3.6.1.3) (Suppressor of potassium transport defect 3)	CLPB HSP78 SKD3	Homo sapiens (Human)	707	78,729	78.729	0	0.879946	18	DAALLEAAR,ELLDGGANPLQR	1143	2471	4051	4274	4942	6625	6588	13683	15580	13096	0	0	0	0	3848	5360	6489	4946	0	0	0	0	0	0	0	0	0	0	0	0	3030	2846	2915	2799	0	0
Q9H074	Q9H074	PAIP1_HUMAN	reviewed	Polyadenylate-binding protein-interacting protein 1 (PABP-interacting protein 1) (PAIP-1) (Poly(A)-binding protein-interacting protein 1)	PAIP1	Homo sapiens (Human)	479	53,525	53.525	0	0.87265	13	FC(UniMod:4)LESER,IENVVLDANC(UniMod:4)SR	1388	2275	2971	18568	43257	34656	19485	11259	3984	0	0	0	0	0	0	0	0	0	0	0	0	0	0	0	0	0	0	0	0	0	0	0	0	3094	3584	3786
Q9H063	Q9H063	MAF1_HUMAN	reviewed	Repressor of RNA polymerase III transcription MAF1 homolog	MAF1	Homo sapiens (Human)	256	28,771	28.771	0	0.902002	3	LLENSSFEAINSQLTVETGDAHIIGR,SQGGEEEGPLSDK	0	0	0	0	0	0	0	0	0	0	0	0	0	0	0	0	0	0	0	0	0	0	0	0	0	0	0	0	0	0	0	0	0	0	0	0
Q9H061	Q9H061	T126A_HUMAN	reviewed	Transmembrane protein 126A	TMEM126A	Homo sapiens (Human)	195	21,527	21.527	0	0.66407	4	ALQLSEPGK,GNILSYWIR	3656	7148	11165	11107	10670	13177	11701	11949	13141	13165	12498	4537	9559	9381	6188	7561	3448	3452	4293	2014	2015	3956	2131	2925	1465	1711	1588	923	2189	1183	0	0	0	0	0	0
Q9H008	Q9H008	LHPP_HUMAN	reviewed	Phospholysine phosphohistidine inorganic pyrophosphate phosphatase (hLHPP) (EC 3.1.3.-) (EC 3.6.1.1)	LHPP	Homo sapiens (Human)	270	29,165	29.165	0	0.937584	4	AEVVGKPSPEFFK,SALQAIGVEAHQAVMIGDDIVGDVGGAQR	0	0	0	0	0	0	0	0	0	0	0	0	0	0	0	0	0	0	0	0	0	0	0	0	0	0	0	0	0	0	0	0	0	0	0	0
Q9GZZ9	Q9GZZ9	UBA5_HUMAN	reviewed	Ubiquitin-like modifier-activating enzyme 5 (Ubiquitin-activating enzyme 5) (ThiFP1) (UFM1-activating enzyme) (Ubiquitin-activating enzyme E1 domain-containing protein 1)	UBA5 UBE1DC1	Homo sapiens (Human)	404	44,863	44.863	0	0.689887	8	ISNGGLEEGKPVDLVLSC(UniMod:4)VDNFEAR,LFFQPHQAGLSK	0	0	0	0	0	0	0	0	0	0	0	0	0	0	0	0	0	0	0	0	0	0	0	0	0	0	0	0	0	0	0	0	0	0	0	0
Q9GZZ1	Q9GZZ1	NAA50_HUMAN	reviewed	N-alpha-acetyltransferase 50 (EC 2.3.1.-) (N-acetyltransferase 13) (N-acetyltransferase 5) (hNAT5) (N-acetyltransferase san homolog) (hSAN) (NatE catalytic subunit)	NAA50 MAK3 NAT13 NAT5	Homo sapiens (Human)	169	19,398	19.398	0	0.955906	20	DVLEVGELAK,IELGDVTPHNIK	0	0	0	0	0	0	0	0	0	0	0	0	0	0	0	0	0	0	0	0	0	0	0	0	0	0	0	0	0	0	0	0	0	0	0	0
Q9GZY8	Q9GZY8	MFF_HUMAN	reviewed	Mitochondrial fission factor	MFF C2orf33 AD030 AD033 GL004	Homo sapiens (Human)	342	38,465	38.465	0	0.750565	9	GILSLIQSSTR,LQLLEEENKER	0	2068	7567	10490	11727	12984	14994	14387	17748	16470	14781	13569	13450	9666	8498	9732	12326	8231	4572	0	4250	4110	3434	4062	2695	0	0	0	0	0	0	0	0	0	0	0
Q9GZY4	Q9GZY4	COA1_HUMAN	reviewed	Cytochrome c oxidase assembly factor 1 homolog (Mitochondrial translation regulation assembly intermediate of cytochrome c oxidase protein of 15 kDa)	COA1 C7orf44 MITRAC15	Homo sapiens (Human)	146	16,694	16.694	0	0.37511	2	LIDRENFVDIVDAK,SEGLLYVHSSR	0	0	0	3708	3761	5750	6020	6444	8382	7938	11267	10072	9234	6683	2641	6713	8102	7428	9022	7563	8073	6935	5596	5833	5322	5373	5713	3321	3669	3020	0	0	0	0	0	0
Q9GZX9	Q9GZX9	TWSG1_HUMAN	reviewed	Twisted gastrulation protein homolog 1	TWSG1 TSG PSEC0250	Homo sapiens (Human)	223	25,017	25.017	0	0.96995	2	ALC(UniMod:4)ASDVSK,STVEELHEPIPSLFR	0	0	0	0	0	0	0	0	0	0	0	0	0	0	0	0	0	0	0	0	0	0	0	0	0	0	0	0	0	0	0	0	0	0	0	0
Q9GZU8	Q9GZU8	F192A_HUMAN	reviewed	Protein FAM192A (NEFA-interacting nuclear protein NIP30)	FAM192A C16orf94 NIP30 CDA018 CDA10	Homo sapiens (Human)	254	28,912	28.912	0	0.860482	5	FVSEAELDER,GLDEDETNFLDEVSR	0	0	0	0	0	0	0	0	0	0	0	0	0	0	0	0	0	0	0	0	0	0	2176	10190	6810	3098	2270	1648	2099	2216	3371	4929	5852	6470	6158	12632
Q9GZT9	Q9GZT9	EGLN1_HUMAN	reviewed	Egl nine homolog 1 (EC 1.14.11.29) (Hypoxia-inducible factor prolyl hydroxylase 2) (HIF-PH2) (HIF-prolyl hydroxylase 2) (HPH-2) (Prolyl hydroxylase domain-containing protein 2) (PHD2) (SM-20)	EGLN1 C1orf12 PNAS-118 PNAS-137	Homo sapiens (Human)	426	46,021	46.021	0	0.940823	11	AQFADIEPK,LVC(UniMod:4)QGSEGALGHGVGPHQHSGPAPPAAVPPPR	0	0	0	0	0	0	0	0	0	0	0	0	0	0	0	0	0	0	0	0	0	0	0	0	0	0	0	0	0	0	0	0	0	0	0	0
Q9GZT8	Q9GZT8	NIF3L_HUMAN	reviewed	NIF3-like protein 1 (Amyotrophic lateral sclerosis 2 chromosomal region candidate gene 1 protein)	NIF3L1 ALS2CR1 MDS015 My018	Homo sapiens (Human)	377	41,968	41.968	0	0.879898	12	ALMQVVDFLSR,GIDGVSVTSFSAR	0	0	0	0	0	0	0	0	0	0	0	0	0	0	0	0	0	0	0	0	0	0	0	0	0	0	0	0	0	0	0	0	0	0	2700	1926
Q9GZT4	Q9GZT4	SRR_HUMAN	reviewed	Serine racemase (EC 5.1.1.18) (D-serine ammonia-lyase) (D-serine dehydratase) (EC 4.3.1.18) (L-serine ammonia-lyase) (L-serine dehydratase) (EC 4.3.1.17)	SRR	Homo sapiens (Human)	340	36,566	36.566	0	0.962075	4	DSIHLTPVLTSSILNQLTGR,SSIGLNTWPIIR	0	0	0	0	0	0	0	0	0	0	0	0	0	0	0	0	0	0	0	0	0	0	0	0	0	0	0	0	0	0	0	0	0	0	0	0
Q9GZT3	Q9GZT3	SLIRP_HUMAN	reviewed	SRA stem-loop-interacting RNA-binding protein, mitochondrial	SLIRP C14orf156 DC23 DC50 PD04872	Homo sapiens (Human)	109	12,349	12.349	0	0.883956	9	GLGWVQFSSEEGLR,SINQPVAFVR	6528	13073	28017	36099	40540	48113	51256	53805	60918	61821	63249	58082	56132	50405	39312	46366	66570	56237	63970	57403	59730	58052	49689	71116	50713	53501	54403	31641	39213	29527	20324	24840	33359	31161	43563	71620
Q9GZS3	Q9GZS3	WDR61_HUMAN	reviewed	WD repeat-containing protein 61 (Meiotic recombination REC14 protein homolog) (SKI8 homolog) (Ski8) [Cleaved into: WD repeat-containing protein 61, N-terminally processed]	WDR61	Homo sapiens (Human)	305	33,581	33.581	0	0.748678	15	ENSETVVTGSLDDLVK,VWDVGTR	2049	6657	12055	15036	13919	19919	18542	19925	22764	20979	23141	21541	21658	20216	20676	31488	62702	70618	93881	62881	52811	36567	24196	28987	19948	19823	19021	13175	17258	14609	14632	20736	30023	45474	51051	44112
Q9GZR7	Q9GZR7	DDX24_HUMAN	reviewed	ATP-dependent RNA helicase DDX24 (EC 3.6.4.13) (DEAD box protein 24)	DDX24	Homo sapiens (Human)	859	96,332	96.332	0	0.775822	19	DKLDILGAAETGSGK,RPLLGLVLTPTR	6703	12626	27735	43393	35868	34077	24113	32434	10734	11718	10675	10752	10552	7946	5500	5660	5072	0	0	0	0	3049	2432	2433	1522	1203	12710	12462	18229	14335	11956	0	0	0	0	0
Q9GZR2	Q9GZR2	REXO4_HUMAN	reviewed	RNA exonuclease 4 (EC 3.1.-.-) (Exonuclease XPMC2) (Prevents mitotic catastrophe 2 protein homolog) (hPMC2)	REXO4 PMC2 XPMC2H	Homo sapiens (Human)	422	46,672	46.672	0	0.863662	7	VSIVNQYGK,YVKPTEPVTDYR	1730	4138	16096	17793	20506	8981	0	0	0	0	0	0	0	0	0	0	0	0	0	0	0	0	0	0	0	0	0	0	0	0	0	0	0	0	0	0
Q9GZQ3	Q9GZQ3	COMD5_HUMAN	reviewed	COMM domain-containing protein 5 (Hypertension-related calcium-regulated gene protein) (HCaRG)	COMMD5 HT002	Homo sapiens (Human)	224	24,670	24.67	0	0.855087	5	SLQPSVLMQLK,VDVAISTSALAR	0	0	0	0	0	0	0	0	0	0	0	0	0	0	0	0	0	0	0	0	0	0	0	3923	2513	3972	4149	2153	3602	6067	10830	22229	21746	19192	20244	16503
Q9GZP4	Q9GZP4	PITH1_HUMAN	reviewed	PITH domain-containing protein 1	PITHD1 C1orf128 AD039 HT014 PP603	Homo sapiens (Human)	211	24,178	24.178	0	0.9363	11	DLTGELEYATK,GLAYGLYLR	0	0	2290	2312	1323	2555	0	0	0	0	0	0	0	0	0	0	0	0	0	0	0	0	0	0	0	0	0	0	0	0	0	0	0	0	0	0
Q9GZN8	Q9GZN8	CT027_HUMAN	reviewed	UPF0687 protein C20orf27	C20orf27	Homo sapiens (Human)	174	19,291	19.291	0	0.92331	10	LLSVVPVPEGYSVK,YEITFTLPPVHR	0	0	0	0	0	0	0	0	0	0	0	0	0	0	0	0	0	0	0	0	0	0	0	0	0	0	0	0	0	0	0	0	0	3123	3852	1598
Q9GZN1	Q9GZN1	ARP6_HUMAN	reviewed	Actin-related protein 6 (hArp6) (hARPX)	ACTR6 CDA12	Homo sapiens (Human)	396	45,810	45.81	0	0.894751	3	IGYSHENVSVIPNC(UniMod:4)QFR,NIVLTGGNSLFPGFR	0	0	0	0	0	0	0	0	0	0	0	1368	643	2569	0	0	0	0	0	0	0	0	0	0	0	0	0	0	0	0	0	0	0	0	0	0
Q9GZM5	Q9GZM5	YIPF3_HUMAN	reviewed	Protein YIPF3 (Killer lineage protein 1) (Natural killer cell-specific antigen KLIP1) (YIP1 family member 3) [Cleaved into: Protein YIPF3, 36 kDa form III]	YIPF3 C6orf109 KLIP1	Homo sapiens (Human)	350	38,248	38.248	0	0.646991	2	LLESMIPIK,LREEEVDADAADAAAAEEEDGEFLGMK	1571	2176	5434	7202	8834	10850	12051	18200	19612	22342	23522	14776	14353	12050	7579	8625	11695	10077	11635	8347	7821	6756	5738	5402	3798	3738	3786	2296	0	1847	1612	2857	1931	2352	2413	202
Q9GZL7	Q9GZL7	WDR12_HUMAN	reviewed	Ribosome biogenesis protein WDR12 (WD repeat-containing protein 12)	WDR12	Homo sapiens (Human)	423	47,708	47.708	0	0.876691	15	SIMTIVGHTDVVK,TEQLGLTR	8490	15833	31832	36634	39541	35475	32514	35224	31418	27913	23361	19678	14398	9911	9213	0	0	0	0	0	0	0	0	0	0	0	0	0	0	0	0	0	0	0	0	0
Q9C0I1	Q9C0I1	MTMRC_HUMAN	reviewed	Myotubularin-related protein 12 (Phosphatidylinositol 3 phosphate 3-phosphatase adapter subunit) (3-PAP) (3-phosphatase adapter protein)	MTMR12 KIAA1682 PIP3AP	Homo sapiens (Human)	747	86,148	86.148	0	0.740477	6	EQDDGILQIQK,EVTLHLLPGEQLLC(UniMod:4)EASTVLK	0	0	0	0	0	0	0	0	0	0	0	0	0	0	0	0	0	0	0	0	0	0	0	0	0	0	0	0	0	0	0	0	0	0	0	0
Q9C0H2	Q9C0H2	TTYH3_HUMAN	reviewed	Protein tweety homolog 3 (hTTY3)	TTYH3 KIAA1691	Homo sapiens (Human)	523	57,545	57.545	0	0.586483	4	ALVEMQDVVAELLR,TVPWEQPATK	0	0	0	0	4056	3859	12134	7715	11268	13552	13339	11047	11634	10400	8915	8252	11873	5861	4490	8237	3618	7992	6381	8203	4842	6530	4612	903	1865	1321	1385	2467	1546	1143	1022	2189
Q9C0E8	Q9C0E8	LNP_HUMAN	reviewed	Protein lunapark	LNP KIAA1715	Homo sapiens (Human)	428	47,740	47.74	0	0.776135	6	IVEYLVGDGPQNR,TVTPALSSNVLPR	2871	7323	17200	21774	26500	34392	35014	35570	39814	39265	38804	29553	29495	23260	17705	22762	26878	20284	22297	18856	21273	18410	14594	16818	11832	11817	11239	6834	7918	2673	2759	4166	5230	0	0	0
Q9C0E2	Q9C0E2	XPO4_HUMAN	reviewed	Exportin-4 (Exp4)	XPO4 KIAA1721	Homo sapiens (Human)	1151	130,139	130.139	0	0.61265	5	ALVLGGFAHMDTETK,HQQQLLASPGSSTVDNK	360	1005	1947	2976	3362	3506	10435	10210	11408	11551	11699	4682	9524	7956	6257	7101	7963	7562	9910	2437	7946	6463	5335	3263	1969	2820	2740	1585	2472	1341	1464	1766	1724	0	0	0
Q9C0D3	Q9C0D3	ZY11B_HUMAN	reviewed	Protein zyg-11 homolog B	ZYG11B KIAA1730	Homo sapiens (Human)	744	83,921	83.921	0	0.767744	6	DILPNLVSLDVSGR,LLADVTHLLLK	0	0	0	0	0	0	0	0	0	0	0	0	0	0	0	0	0	0	0	0	0	0	0	0	0	0	0	0	0	0	0	0	0	722	845	1004
Q9C0C9	Q9C0C9	UBE2O_HUMAN	reviewed	(E3-independent) E2 ubiquitin-conjugating enzyme (EC 2.3.2.24) (E2/E3 hybrid ubiquitin-protein ligase UBE2O) (Ubiquitin carrier protein O) (Ubiquitin-conjugating enzyme E2 O) (Ubiquitin-conjugating enzyme E2 of 230 kDa) (Ubiquitin-conjugating enzyme E2-230K) (Ubiquitin-protein ligase O)	UBE2O KIAA1734	Homo sapiens (Human)	1292	141,293	141.293	0	0.688511	32	RPPEVFEQEIR,TTDIVIR	0	0	0	0	0	0	0	0	0	7594	7838	13934	13356	12722	5627	13246	20444	15014	19502	18453	20837	22697	7919	23779	21165	23944	28703	21214	31770	36031	44257	68643	92759	28783	33815	62567
Q9C0C2	Q9C0C2	TB182_HUMAN	reviewed	182 kDa tankyrase-1-binding protein	TNKS1BP1 KIAA1741 TAB182	Homo sapiens (Human)	1729	181,796	181.796	0	0.743991	31	EHGVGGVSQC(UniMod:4)PEPGLR,VNLFPGLSPSALK	3496	6781	12573	16686	16897	19586	19791	17560	19470	17828	18239	13117	5110	12049	6991	7493	8391	4777	3036	2112	0	0	0	0	0	0	0	0	0	0	0	0	0	0	0	0
Q9C0B1	Q9C0B1	FTO_HUMAN	reviewed	Alpha-ketoglutarate-dependent dioxygenase FTO (EC 1.14.11.-) (Fat mass and obesity-associated protein)	FTO KIAA1752	Homo sapiens (Human)	505	58,282	58.282	0	0.946723	18	LFTVPWPVK,NEILTAILASLTAR	0	0	0	0	0	0	0	0	0	0	0	0	0	0	0	0	0	0	0	0	0	0	0	0	0	0	0	0	0	0	0	0	0	0	0	0
Q9C0B0	Q9C0B0	UNK_HUMAN	reviewed	RING finger protein unkempt homolog (Zinc finger CCCH domain-containing protein 5)	UNK KIAA1753 ZC3H5 ZC3HDC5	Homo sapiens (Human)	810	88,084	88.084	0	0.79047	4	KPPNLEGIVFPGESGLAPGSYK,SQEQPLLQPK	0	0	0	0	0	0	0	0	0	0	0	0	0	0	0	0	0	0	0	0	1444	1747	1183	9098	6902	7773	9012	4989	5657	3212	1226	0	0	0	0	0
Q9C040	Q9C040	TRIM2_HUMAN	reviewed	Tripartite motif-containing protein 2 (EC 6.3.2.-) (E3 ubiquitin-protein ligase TRIM2) (RING finger protein 86)	TRIM2 KIAA0517 RNF86	Homo sapiens (Human)	744	81,530	81.53	0	0.760362	3	ENDQLDFIVETEGLKK,QTIIGQPMSVTITTK	0	0	0	0	0	0	0	0	0	0	0	0	0	0	0	0	0	0	0	0	0	0	0	0	0	0	0	0	0	0	0	0	0	0	0	0
Q9C037	Q9C037	TRIM4_HUMAN	reviewed	E3 ubiquitin-protein ligase TRIM4 (EC 6.3.2.-) (RING finger protein 87) (Tripartite motif-containing protein 4)	TRIM4 RNF87	Homo sapiens (Human)	500	57,461	57.461	0	0.525412	5	LGPVPPGLC(UniMod:4)GR,LHNFLVEEEDLFLQR	0	0	0	2186	3579	15649	20247	27440	30462	26047	23464	19435	15807	11567	6964	8903	0	0	0	0	0	0	0	0	0	0	0	0	0	0	0	0	0	0	0	0
Q9C026	Q9C026	TRIM9_HUMAN	reviewed	E3 ubiquitin-protein ligase TRIM9 (EC 6.3.2.-) (RING finger protein 91) (Tripartite motif-containing protein 9)	TRIM9 KIAA0282 RNF91	Homo sapiens (Human)	710	79,177	79.177	0	0.715179	4	NILVQTPESESPQSHR,SQLSQALNGLSDR	0	0	0	0	0	0	0	0	0	0	0	0	0	0	0	0	0	0	0	0	0	0	0	0	0	0	0	0	0	0	0	0	0	0	0	0
Q9C005	Q9C005	DPY30_HUMAN	reviewed	Protein dpy-30 homolog (Dpy-30-like protein) (Dpy-30L)	DPY30	Homo sapiens (Human)	99	11,250	11.25	0	0.499165	3	QKVDLQSLPTR,VDLQSLPTR	5137	17457	31462	39375	43151	54811	44934	36102	37704	34361	30204	21081	13003	9655	7255	8468	11447	7019	9457	8192	9627	6528	6690	9667	2591	6643	6942	4308	2588	6364	3100	4003	0	0	0	10038
Q9BZZ5	Q9BZZ5	API5_HUMAN	reviewed	Apoptosis inhibitor 5 (API-5) (Antiapoptosis clone 11 protein) (AAC-11) (Cell migration-inducing gene 8 protein) (Fibroblast growth factor 2-interacting factor) (FIF) (Protein XAGL)	API5 MIG8	Homo sapiens (Human)	524	59,005	59.005	0	0.85355	19	DAYQVILDGVK,TLPDEVLTK	0	0	0	0	0	0	0	0	0	0	0	0	0	0	0	0	0	0	0	0	0	0	0	0	0	0	0	0	0	0	0	0	0	0	0	0
Q9BZX2	Q9BZX2	UCK2_HUMAN	reviewed	Uridine-cytidine kinase 2 (UCK 2) (EC 2.7.1.48) (Cytidine monophosphokinase 2) (Testis-specific protein TSA903) (Uridine monophosphokinase 2)	UCK2 UMPK	Homo sapiens (Human)	261	29,299	29.299	0	0.726422	6	IVQLLGQNEVDYR,LFVDTDADTR	1006	2096	7320	8466	10775	10547	11605	10718	12460	12098	12010	11574	9914	8765	6938	8748	11680	8708	10916	9327	9574	9918	9593	14044	9278	9616	10188	7073	9460	8854	8745	10978	13939	10908	9635	10250
Q9BZV1	Q9BZV1	UBXN6_HUMAN	reviewed	UBX domain-containing protein 6 (UBX domain-containing protein 1)	UBXN6 UBXD1 UBXDC2	Homo sapiens (Human)	441	49,754	49.754	0	0.907182	8	LGAVYGFVR,VLLPAQDQEDPEEFYVLSETTLAQPQSLER	0	0	0	0	0	0	0	0	0	0	0	0	0	0	0	0	0	0	0	0	0	0	0	0	0	0	0	0	0	0	0	0	0	0	0	0
Q9BZQ8	Q9BZQ8	NIBAN_HUMAN	reviewed	Protein Niban (Cell growth-inhibiting gene 39 protein) (Protein FAM129A)	FAM129A C1orf24 NIBAN GIG39	Homo sapiens (Human)	928	103,135	103.135	0	0.93707	19	IFQEALVQITLPTVQK,VLTSEDEYNLLSDR	0	0	0	0	0	0	0	0	0	0	0	0	0	0	0	0	0	0	0	0	0	0	0	0	0	0	0	0	3852	7780	14051	42579	49559	53878	27936	15775
Q9BZQ6	Q9BZQ6	EDEM3_HUMAN	reviewed	ER degradation-enhancing alpha-mannosidase-like protein 3 (EC 3.2.1.113) (Alpha-1,2-mannosidase EDEM3)	EDEM3 C1orf22	Homo sapiens (Human)	932	104,664	104.664	0	0.645487	6	FTGATIFEEYAR,VQLVQHAIQAASSIDAEDGLR	0	0	0	0	0	0	6904	8254	7849	8676	8402	0	0	0	0	2511	4551	1710	0	0	0	0	0	0	0	0	0	0	0	0	0	0	0	7305	7708	8489
Q9BZL6	Q9BZL6	KPCD2_HUMAN	reviewed	Serine/threonine-protein kinase D2 (EC 2.7.11.13) (nPKC-D2)	PRKD2 PKD2 HSPC187	Homo sapiens (Human)	878	96,750	96.75	0	0.602077	3	HDPTSANLLQLVR,NEVAILQSLR	0	0	0	0	0	0	0	0	0	0	0	0	0	0	0	0	0	0	0	0	0	0	0	0	0	0	0	0	0	0	0	0	0	0	0	0
Q9BZJ0	Q9BZJ0	CRNL1_HUMAN	reviewed	Crooked neck-like protein 1 (Crooked neck homolog) (hCrn)	CRNKL1 CRN CGI-201 MSTP021	Homo sapiens (Human)	848	100,452	100.452	0	0.942972	16	AIYELAISQPR,LVESDAEAEAVR	0	0	1447	1870	2738	2416	1811	2152	2592	3036	2796	2030	1304	580	0	0	0	0	0	0	0	0	0	0	0	0	0	0	0	0	0	0	0	0	2150	7893
Q9BZH6	Q9BZH6	WDR11_HUMAN	reviewed	WD repeat-containing protein 11 (Bromodomain and WD repeat-containing protein 2) (WD repeat-containing protein 15)	WDR11 BRWD2 KIAA1351 WDR15	Homo sapiens (Human)	1224	136,685	136.685	0	0.844292	20	LLLDPEFTLLQR,NELQLVDLPTGR	0	903	2149	6816	4733	7289	6674	6434	7928	8503	3440	4210	0	0	0	1832	1565	1967	8448	5555	8908	12303	16469	37992	49075	51337	32387	12317	12083	13163	12482	20542	0	0	0	0
Q9BZG8	Q9BZG8	DPH1_HUMAN	reviewed	Diphthamide biosynthesis protein 1 (DPH1 homolog) (HsDph1) (Diphthamide biosynthesis protein 2 homolog-like 1) (DPH-like 1) (DPH2-like 1) (Diphthamide biosynthesis protein 2-like) (Ovarian cancer-associated gene 1 protein)	DPH1 DPH2L DPH2L1 OVCA1	Homo sapiens (Human)	443	48,805	48.805	0	0.970484	6	LLLSEIFPSK,SWGLILGTLGR	0	0	0	0	0	0	0	0	0	0	0	0	0	0	0	0	0	0	0	0	0	0	0	0	0	0	0	0	0	0	0	0	0	0	0	3216
Q9BZG1	Q9BZG1	RAB34_HUMAN	reviewed	Ras-related protein Rab-34 (Ras-related protein Rab-39) (Ras-related protein Rah)	RAB34 RAB39 RAH	Homo sapiens (Human)	259	29,044	29.044	0	0.559391	6	DALQVAQEMK,VIVVGDLSVGK	742	1687	3962	3526	4745	9442	10839	11047	13777	14736	15844	13550	14541	12359	11573	13985	15257	14458	15760	14369	15740	13321	11699	17502	5273	5994	5805	3123	4942	3585	3587	3505	3530	3468	3074	0
Q9BZF9	Q9BZF9	UACA_HUMAN	reviewed	Uveal autoantigen with coiled-coil domains and ankyrin repeats	UACA KIAA1561	Homo sapiens (Human)	1416	162,505	162.505	0	0.827257	15	ALALEC(UniMod:4)ER,LLLENDSLSK	1206	1971	3543	2458	10209	13981	15357	16587	12547	5878	0	0	0	0	0	0	0	0	0	0	0	0	0	0	0	0	0	0	0	0	0	0	0	0	0	0
Q9BZF3	Q9BZF3	OSBL6_HUMAN	reviewed	Oxysterol-binding protein-related protein 6 (ORP-6) (OSBP-related protein 6)	OSBPL6 ORP6	Homo sapiens (Human)	934	106,306	106.306	0	0.410505	4	LLQNLEILQR,QLLEPEPVPLSK	0	0	0	0	0	0	0	0	0	0	0	0	0	0	0	0	0	0	0	0	0	0	1664	2291	1706	1850	2110	3431	3075	5689	5671	4728	3025	3079	0	1991
Q9BZF1	Q9BZF1	OSBL8_HUMAN	reviewed	Oxysterol-binding protein-related protein 8 (ORP-8) (OSBP-related protein 8)	OSBPL8 KIAA1451 ORP8 OSBP10	Homo sapiens (Human)	889	101,196	101.196	0	0.914761	15	VVLPTFILEPR,YVLEEAQR	8549	17007	34234	46326	53995	61325	60513	58710	59437	49471	42103	32360	27120	21269	14993	8195	7235	5172	5512	3471	2982	3229	3200	3082	2817	2752	1831	881	1609	0	0	0	0	0	1022	1004
Q9BZE9	Q9BZE9	ASPC1_HUMAN	reviewed	Tether containing UBX domain for GLUT4 (Alveolar soft part sarcoma chromosomal region candidate gene 1 protein) (Alveolar soft part sarcoma locus) (Renal papillary cell carcinoma protein 17) (UBX domain-containing protein 9)	ASPSCR1 ASPL RCC17 TUG UBXD9 UBXN9	Homo sapiens (Human)	553	60,183	60.183	0	0.789453	16	APAAAPFVPFSGGGQR,IALQLDDGSR	0	0	0	0	0	0	0	0	0	0	0	0	0	0	0	0	0	0	0	0	0	0	0	0	6458	7850	10902	12838	33349	35515	30115	28391	23094	14796	17097	17564
Q9BZE4	Q9BZE4	NOG1_HUMAN	reviewed	Nucleolar GTP-binding protein 1 (Chronic renal failure gene protein) (GTP-binding protein NGB)	GTPBP4 CRFG NOG1	Homo sapiens (Human)	634	73,964	73.964	0	0.782325	13	LALGQINIAK,LPTIDPNTR	7749	16085	32852	38928	45080	40843	33841	25096	28493	20807	24105	24249	20686	16757	13330	11892	10031	6028	2756	0	0	0	0	0	0	0	0	0	0	0	0	0	0	0	0	0
Q9BZE1	Q9BZE1	RM37_HUMAN	reviewed	39S ribosomal protein L37, mitochondrial (L37mt) (MRP-L37) (39S ribosomal protein L2, mitochondrial) (L2mt) (MRP-L2)	MRPL37 MRPL2 RPML2 HSPC235	Homo sapiens (Human)	423	48,117	48.117	0	0.892441	19	ESLLLQVR,LIEGLPEK	0	16386	23143	31706	35129	39494	42841	43436	41908	47237	45224	42620	44673	53721	89419	92077	140173	115084	98446	60079	42431	28967	23275	20587	7346	7322	0	0	0	0	0	0	0	0	0	0
Q9BZD4	Q9BZD4	NUF2_HUMAN	reviewed	Kinetochore protein Nuf2 (hNuf2) (hNuf2R) (hsNuf2) (Cell division cycle-associated protein 1)	NUF2 CDCA1 NUF2R	Homo sapiens (Human)	464	54,304	54.304	0	0.945819	11	ALQIVYGIR,VTTINQEIQK	0	863	2479	2736	3001	8102	8727	8086	9363	9732	9094	7355	2210	2247	7304	9955	12224	7867	8217	2537	16126	42132	65181	71317	28020	14129	3146	1726	1268	982	0	0	0	0	0	0
Q9BZ67	Q9BZ67	FRMD8_HUMAN	reviewed	FERM domain-containing protein 8	FRMD8 FKSG44	Homo sapiens (Human)	464	51,218	51.218	0	0.869574	2	AGPGEQGLLNAYR,QVQEVSSDGGC(UniMod:4)EAALGTHYR	0	0	0	0	0	0	0	0	0	0	0	0	0	0	0	0	0	0	0	0	0	0	0	0	0	0	0	0	0	0	0	0	0	0	0	0
Q9BZ29	Q9BZ29	DOCK9_HUMAN	reviewed	Dedicator of cytokinesis protein 9 (Cdc42 guanine nucleotide exchange factor zizimin-1)	DOCK9 KIAA1058	Homo sapiens (Human)	2069	236,446	236.446	0	0.618029	10	AFLDDTNTK,LTPLSEISQR	0	0	0	0	0	0	0	0	0	0	0	0	0	0	0	0	0	0	0	0	0	0	0	0	0	0	0	3437	4786	7672	16512	22974	23626	15524	0	0
Q9BZ23	Q9BZ23	PANK2_HUMAN	reviewed	Pantothenate kinase 2, mitochondrial (hPanK2) (EC 2.7.1.33) (Pantothenic acid kinase 2)	PANK2 C20orf48	Homo sapiens (Human)	570	62,681	62.681	0	0.538563	2	ASATSVSSAGEQAAGDPEGR,ATLITITNNIGSIAR	0	0	0	0	0	1467	4367	160	4584	4532	0	0	0	0	0	0	0	0	0	0	0	0	0	0	0	0	0	0	0	0	0	0	0	0	0	0
Q9BYV8	Q9BYV8	CEP41_HUMAN	reviewed	Centrosomal protein of 41 kDa (Cep41) (Testis-specific gene A14 protein)	CEP41 TSGA14	Homo sapiens (Human)	373	41,368	41.368	0	0.854102	3	GPPLPAENK,LASQAATTMC(UniMod:4)ER	0	0	0	0	0	0	0	0	0	0	0	0	0	0	0	0	0	0	0	0	0	0	0	0	0	0	0	0	0	0	0	0	0	0	0	0
Q9BYT8	Q9BYT8	NEUL_HUMAN	reviewed	Neurolysin, mitochondrial (EC 3.4.24.16) (Angiotensin-binding protein) (Microsomal endopeptidase) (MEP) (Mitochondrial oligopeptidase M) (Neurotensin endopeptidase)	NLN AGTBP KIAA1226	Homo sapiens (Human)	704	80,652	80.652	0	0.931615	27	LVNTGLLTLR,VTAFLDDLSQK	0	0	0	0	0	0	0	0	0	0	0	0	0	0	0	0	0	0	0	0	0	0	0	0	0	0	0	0	0	0	0	0	0	0	0	0
Q9BYN8	Q9BYN8	RT26_HUMAN	reviewed	28S ribosomal protein S26, mitochondrial (MRP-S26) (S26mt) (28S ribosomal protein S13, mitochondrial) (MRP-S13) (S13mt)	MRPS26 C20orf193 RPMS13	Homo sapiens (Human)	205	24,212	24.212	0	0.838664	8	EVLQLQEEVK,MEFVSEVQR	4077	7769	16572	20899	24340	28680	27424	26568	31923	32507	36906	30831	44137	41526	37390	52982	89151	86119	113262	94139	86365	50492	28208	23788	12932	10729	10097	2392	2982	0	0	0	0	0	0	0
Q9BYN0	Q9BYN0	SRXN1_HUMAN	reviewed	Sulfiredoxin-1 (EC 1.8.98.2)	SRXN1 C20orf139 SRX	Homo sapiens (Human)	137	14,259	14.259	0	0.975437	6	LVQSTLSDLR,YAAYQQLQR	0	0	0	0	0	0	0	0	0	0	0	0	0	0	0	0	0	0	0	0	0	0	0	0	0	0	0	0	0	0	0	0	0	0	0	0
Q9BYM8	Q9BYM8	HOIL1_HUMAN	reviewed	RanBP-type and C3HC4-type zinc finger-containing protein 1 (EC 6.3.2.-) (HBV-associated factor 4) (Heme-oxidized IRP2 ubiquitin ligase 1) (HOIL-1) (Hepatitis B virus X-associated protein 4) (RING finger protein 54) (Ubiquitin-conjugating enzyme 7-interacting protein 3)	RBCK1 C20orf18 RNF54 UBCE7IP3 XAP3 XAP4	Homo sapiens (Human)	510	57,572	57.572	0	0.680386	2	LAGEEEALR,NTSLNPQELQR	0	0	0	0	0	0	0	0	0	0	0	0	0	0	0	0	0	0	0	0	0	0	0	0	0	0	0	884	2044	3492	3947	7537	11886	4359	3675	2788
Q9BYJ9	Q9BYJ9	YTHD1_HUMAN	reviewed	YTH domain-containing family protein 1 (Dermatomyositis associated with cancer putative autoantigen 1) (DACA-1)	YTHDF1 C20orf21	Homo sapiens (Human)	559	60,874	60.874	0	0.68014	3	IGDVSSSAVK,SGPVMGGGLPPPPIK	0	0	0	0	0	0	0	0	0	0	0	0	0	0	0	0	0	0	0	0	0	0	0	0	0	0	0	0	0	0	0	0	0	0	0	0
Q9BYG5	Q9BYG5	PAR6B_HUMAN	reviewed	Partitioning defective 6 homolog beta (PAR-6 beta) (PAR-6B)	PARD6B PAR6B	Homo sapiens (Human)	372	41,182	41.182	0	0.857408	7	AVSTANPLLR,NLIITVRPANQR	0	0	0	0	0	0	1082	481	2127	1670	0	0	0	0	0	0	0	0	0	0	1866	1425	1788	2068	2715	2615	3016	1687	2823	3119	6304	8422	11805	11339	19071	34404
Q9BYG3	Q9BYG3	MK67I_HUMAN	reviewed	MKI67 FHA domain-interacting nucleolar phosphoprotein (Nucleolar phosphoprotein Nopp34) (Nucleolar protein interacting with the FHA domain of pKI-67) (hNIFK)	NIFK MKI67IP NOPP34	Homo sapiens (Human)	293	34,222	34.222	0	0.392827	2	GIDYDFPSLILQK,KGIDYDFPSLILQK	0	1846	5766	6374	6963	6535	5979	4193	4267	1808	2230	2268	1990	1465	0	0	0	0	0	0	0	0	0	0	0	0	0	0	0	0	0	0	0	0	0	0
Q9BYD6	Q9BYD6	RM01_HUMAN	reviewed	39S ribosomal protein L1, mitochondrial (L1mt) (MRP-L1)	MRPL1 BM-022	Homo sapiens (Human)	325	36,909	36.909	0	0.888209	9	FQILDFTSPK,VAVFTENASEVK	2390	5259	11867	14001	18518	22514	20530	22049	23540	23616	23311	21742	23540	23052	29591	51535	82020	57408	53968	28782	18684	10642	3139	3480	2391	1852	1265	0	0	0	0	0	0	0	0	0
Q9BYD3	Q9BYD3	RM04_HUMAN	reviewed	39S ribosomal protein L4, mitochondrial (L4mt) (MRP-L4)	MRPL4 CDABP0091 CGI-28	Homo sapiens (Human)	311	34,919	34.919	0	0.876687	9	ATENPEQVASEGLPEPVLR,VGLADLHPDVFATAPR	4674	10635	21516	29988	33406	40054	42284	43867	49640	55683	57410	49679	56940	57570	65416	107207	162187	114041	103853	59496	41032	23828	15820	16988	8592	7144	5583	5547	6001	2574	0	0	0	0	0	0
Q9BYD2	Q9BYD2	RM09_HUMAN	reviewed	39S ribosomal protein L9, mitochondrial (L9mt) (MRP-L9)	MRPL9	Homo sapiens (Human)	267	30,243	30.243	0	0.925038	9	ENLELILTQSVENVGVR,LPEEPITR	3596	7696	16465	27637	29078	32380	30706	35546	36758	36705	38211	36670	36963	41051	48885	78660	108330	91778	76387	42127	26995	14796	12306	10451	5953	1524	1047	761	0	0	0	0	0	0	0	0
Q9BYD1	Q9BYD1	RM13_HUMAN	reviewed	39S ribosomal protein L13, mitochondrial (L13mt) (MRP-L13)	MRPL13	Homo sapiens (Human)	178	20,692	20.692	0	0.918588	11	LHLFPDEYIPEDILK,NLVEELPQPR	3567	7776	21026	28070	29756	33659	40145	40974	49413	50237	52326	53692	55958	61759	67813	115295	156169	128074	113788	57915	34877	16842	13834	9224	6472	2335	2050	884	1268	1024	400	943	1246	0	0	0
Q9BYC9	Q9BYC9	RM20_HUMAN	reviewed	39S ribosomal protein L20, mitochondrial (L20mt) (MRP-L20)	MRPL20	Homo sapiens (Human)	149	17,443	17.443	0	0.762641	6	HEGFAAALGDGKEPEGIFSR,VLADLAIYEPK	2494	4188	7648	16089	19549	23361	23702	23488	29339	27251	32611	28593	32043	31430	35146	52866	61162	58436	52797	31688	20080	15850	5748	0	0	0	0	0	0	0	0	0	0	0	0	0
Q9BYC8	Q9BYC8	RM32_HUMAN	reviewed	39S ribosomal protein L32, mitochondrial (L32mt) (MRP-L32)	MRPL32 HSPC283	Homo sapiens (Human)	188	21,405	21.405	0	0.841705	3	APTIETVVLYTGETPSEQDQGKR,NNIDVC(UniMod:4)PEC(UniMod:4)GHLK	880	1405	2739	3690	3369	13422	10678	12671	12804	12177	14345	13214	13773	16122	16950	23534	35737	25482	23070	13797	10000	4011	2570	2879	0	0	0	0	0	0	0	0	0	0	0	0
Q9BYB4	Q9BYB4	GNB1L_HUMAN	reviewed	Guanine nucleotide-binding protein subunit beta-like protein 1 (G protein subunit beta-like protein 1) (DGCRK3) (WD repeat-containing protein 14) (WD40 repeat-containing protein deleted in VCFS) (WDVCF)	GNB1L GY2 KIAA1645 WDR14 FKSG1	Homo sapiens (Human)	327	35,618	35.618	0	0.975544	8	SSILAGGQPR,WTLAVPGR	0	0	0	0	0	0	0	0	0	0	0	0	0	0	0	0	0	0	0	0	0	0	0	0	0	0	0	0	0	0	0	0	0	0	0	0
Q9BY89	Q9BY89	K1671_HUMAN	reviewed	Uncharacterized protein KIAA1671	KIAA1671	Homo sapiens (Human)	1806	196,711	196.711	0	0.369113	2	ATVAVSEEHC(UniMod:4)APGATSVR,EGDPGPAQVPQPAVR	0	0	1907	2429	2931	1730	920	1951	2350	2005	1968	1267	0	0	0	0	0	0	1002	881	1063	0	0	0	0	0	0	0	0	0	0	0	0	0	0	0
Q9BY67	Q9BY67	CADM1_HUMAN	reviewed	Cell adhesion molecule 1 (Immunoglobulin superfamily member 4) (IgSF4) (Nectin-like protein 2) (NECL-2) (Spermatogenic immunoglobulin superfamily) (SgIgSF) (Synaptic cell adhesion molecule) (SynCAM) (Tumor suppressor in lung cancer 1) (TSLC-1)	CADM1 IGSF4 IGSF4A NECL2 SYNCAM TSLC1	Homo sapiens (Human)	442	48,509	48.509	0	0.87064	11	VHKEDDGVPVIC(UniMod:4)QVEHPAVTGNLQTQR,YLEVQYKPQVHIQMTYPLQGLTR	5823	11416	34313	53749	57908	71977	87272	86782	102955	98172	101215	83168	75466	61400	46829	48844	65092	45962	53515	39899	46426	35909	33327	48024	29143	25285	14572	11212	15312	13789	12765	8529	10874	16426	18080	18541
Q9BY50	Q9BY50	SC11C_HUMAN	reviewed	Signal peptidase complex catalytic subunit SEC11C (EC 3.4.21.89) (Microsomal signal peptidase 21 kDa subunit) (SPase 21 kDa subunit) (SEC11 homolog C) (SEC11-like protein 3) (SPC21)	SEC11C SEC11L3 SPC21 SPCS4C	Homo sapiens (Human)	192	21,542	21.542	0	0.698169	3	GDLLFLTNFR,GDLLFLTNFREDPIR	0	862	2470	1127	0	2188	2599	3041	3558	4293	9365	6685	8550	6198	5208	7757	6898	7577	5825	2251	3319	1989	2154	3443	2270	0	0	0	0	0	0	0	0	0	0	0
Q9BY44	Q9BY44	EIF2A_HUMAN	reviewed	Eukaryotic translation initiation factor 2A (eIF-2A) (65 kDa eukaryotic translation initiation factor 2A) [Cleaved into: Eukaryotic translation initiation factor 2A, N-terminally processed]	EIF2A CDA02 MSTP004 MSTP089	Homo sapiens (Human)	585	64,990	64.99	0	0.939301	26	DGTAGIPNLQLYDVK,VAVYVPGSK	0	0	0	0	0	0	0	0	0	0	0	0	0	0	0	0	0	0	0	0	0	0	0	0	0	0	0	0	0	0	0	0	0	0	0	0
Q9BY43	Q9BY43	CHM4A_HUMAN	reviewed	Charged multivesicular body protein 4a (Chromatin-modifying protein 4a) (CHMP4a) (SNF7 homolog associated with Alix-2) (SNF7-1) (hSnf-1) (Vacuolar protein sorting-associated protein 32-1) (Vps32-1) (hVps32-1)	CHMP4A C14orf123 SHAX2 CDA04 HSPC134	Homo sapiens (Human)	222	25,098	25.098	0	0.967488	9	EAIENATTNAEVLR,LPSVPSTHLPAGPAPK	0	0	0	0	0	0	0	0	0	0	0	0	0	0	0	0	0	0	0	0	0	0	0	0	0	0	0	0	0	0	0	0	0	0	0	0
Q9BY42	Q9BY42	RTF2_HUMAN	reviewed	Protein RTF2 homolog (Replication termination factor 2 domain-containing protein 1)	RTFDC1 C20orf43 AD-007 CDA05 HSPC164 HSPC169	Homo sapiens (Human)	306	33,887	33.887	0	0.907025	8	AAESVSKPDVSEEAPGPSK,DAVIEFLLDK	0	0	0	0	0	0	0	0	0	0	0	0	0	0	0	0	0	0	0	0	0	0	0	0	0	0	0	0	0	0	0	0	0	0	0	0
Q9BY32	Q9BY32	ITPA_HUMAN	reviewed	Inosine triphosphate pyrophosphatase (ITPase) (Inosine triphosphatase) (EC 3.6.1.9) (Non-canonical purine NTP pyrophosphatase) (Non-standard purine NTP pyrophosphatase) (Nucleoside-triphosphate diphosphatase) (Nucleoside-triphosphate pyrophosphatase) (NTPase) (Putative oncogene protein hlc14-06-p)	ITPA C20orf37 My049 OK/SW-cl.9	Homo sapiens (Human)	194	21,446	21.446	0	0.965411	7	IDLPEYQGEPDEISIQK,IVFVTGNAK	0	0	0	0	0	0	0	0	0	0	0	0	0	0	0	0	0	0	0	0	0	0	0	0	0	0	0	0	0	0	0	0	0	0	0	0
Q9BXW9	Q9BXW9	FACD2_HUMAN	reviewed	Fanconi anemia group D2 protein (Protein FACD2)	FANCD2 FACD	Homo sapiens (Human)	1451	164,128	164.128	0	0.670388	9	LLLGIDILQPAIIK,NSDEINIPR	0	5966	11455	16704	16265	19391	20959	24293	21602	27074	21888	21795	19183	16356	12105	15356	14268	13795	9414	13399	12341	3887	10325	10358	4194	7047	6051	5257	2070	2618	2252	2153	5954	5428	5615	4890
Q9BXW7	Q9BXW7	CECR5_HUMAN	reviewed	Cat eye syndrome critical region protein 5	CECR5	Homo sapiens (Human)	423	46,321	46.321	0	0.958955	15	ATHDGAPELGAGGTR,NVVTVDELR	0	0	0	0	0	0	0	0	0	0	0	0	0	0	0	0	0	0	0	0	0	0	0	0	0	0	0	0	0	0	0	0	0	0	0	0
Q9BXW6	Q9BXW6	OSBL1_HUMAN	reviewed	Oxysterol-binding protein-related protein 1 (ORP-1) (OSBP-related protein 1)	OSBPL1A ORP1 OSBP8 OSBPL1 OSBPL1B	Homo sapiens (Human)	950	108,470	108.47	0	0.861214	4	ITMPVIFNEPLSFLQR,TGKPFNPLLGETYELVR	0	0	0	0	0	0	0	0	0	0	0	0	0	0	0	0	0	0	0	0	0	0	0	0	0	0	0	0	0	0	0	0	0	0	0	0
[truncated: 3,859 more rows]
[truncated: 46 more columns]
