# Supplementary material for: Complex‐centric proteome profiling by SEC‐SWATH‐MS
Source: Mol Syst Biol. 2019 Jan 14;15(1):e8438. doi: 10.15252/msb.20188438 (PMC6346213; doi:10.15252/msb.20188438)
Supplement: Supplementary file 4 — Dataset EV3 [file MSB-15-e8438-s004.xls]

## Sheet: EV_3_Legend
Dataset EV3
Global list of 5230 protein elution signals detected based on peptide-level SEC chromatograms
related to Figure 1A, Step4 and Figure 3
Legend
column header	content
protein_id	Uniprot/Swissprot accession number
protein_name	extended protein identifier, here also Uniprot/Swissprot accession number
n_peptides_annotated	number of proteotypic peptides detected from this protein entry by mass spectrometry
peptides_coeluting	identity/sequence of the proteotypic peptides among which a co-elution peak was detected to give rise to this elution feature detection
n_peptides_coeluting	number of proteotypic peptides among which a co-elution peak was detected to give rise to this elution feature detection
completeness	fraction of all peptides MS-detected that co-elute to give rise to this elution feature (i.e. n_peptides_coeluting/n_peptides_annotated)
left_feature_boundary	left boundary of the detected elution peak
right_feature_boundary	right boundary of the detected elution peak
feature_apex	apex SEC fraction number of the detected elution peak
feature_apex_mw	apparent molecular weight at the peax (see feature_apex), inferred by external calibration on standard proteins' MW and peak fractions
feature_area	cumulative signal area in the detected elution peak
peak_corr	average pearson correlation among the peptide traces within the peal boundaries
monomer_sec	expected elution fraction for the monomer, based on molecular weight of the monomeric protein and external size calibration
monomer_mw	molecular weight of the monomeric protein in kDa
in_complex	whether or not the given peak apex falls into likely assembled (>2x monomer apparent MW) or likely monomeric (≤ monomer apparent MW)
coelution_score	co-elution score, based on peak_corr and corrected for multiple testing within the query group/hypothesis context
pvalue	uncorrected p-values along the coelution score (see BioConductor/qvalue R package).
qvalue	q-value as estimated by the Storey-Tibshirani approach (see BioConductor/qvalue R package). Measure of significance similar to the p-value, but accounting for the multiple testing problem analogously to the FDR. Also see Storey & Tibshirani, Proc Natl Acad Sci U S A. 2003 Aug 5;100(16):9440-5.
feature_id	unique identifier of the given co-elution feature/signal
feature_count	number of co-elution features/signals detected from the parent hypothesis
relInt	relative signal fraction of each component detected within the boundaries of this elution signal
Entry name	UniProtKB entry name
Status	UniProtKB review status (analysis restricted to reviewed)
Protein names	UniProtKB protein names
Gene names	UniProtKB gene names
Organism	UniProtKB organism
Length	UniProtKB protein length annotation, number of amino acids
Mass	UniProtKB protein molecular weight annotation, in kDa, comma-delimited. Processed to column protein_mw(.-separated) for further calculations.

## Sheet: EV3
protein_id	protein_name	n_peptides_annotated	peptides_coeluting	n_peptides_coeluting	completeness	left_feature_boundary	right_feature_boundary	feature_apex	feature_apex_mw	feature_area	peak_corr	monomer_sec	monomer_mw	in_complex	coelution_score	pvalue	qvalue	feature_id	feature_count	relInt	Entry name	Status	Protein names	Gene names	Organism	Length	Mass
A0AVT1	A0AVT1	42	AC(UniMod:4)IGDTLC(UniMod:4)QK;AILSNEATK;ALQLLHC(UniMod:4)FPLDIR;C(UniMod:4)LANLRPLLDSGTMGTK;C(UniMod:4)QAWDLGTNFFLSEDDVVNKR;DDDHNGHIDFITAASNLR;DGSLFWQSPK;DKFESSFSHKPSLFNK;EDFTLLDFINAVK;FDLNEPLHLSFLQNAAK;FISADVHGIWSR;FWQTYSSAEEVLQK;GHTEVIVPHLTESYNSHRDPPEEEIPFC(UniMod:4)TLK;GM(UniMod:35)ITVTDPDLIEK;GMITVTDPDLIEK;IIPAIATTTATVSGLVALEM(UniMod:35)IK;IIPAIATTTATVSGLVALEMIK;IQSGHSLEGC(UniMod:4)FQVIK;KPD…	40	0.952381	42	53	48	86.986	6383131	0.934186	45	117.97	FALSE	1	9.38967e-05	0.000114595	1	1	0.99	UBA6_HUMAN	reviewed	Ubiquitin-like modifier-activating enzyme 6 (Ubiquitin-activating enzyme 6) (EC 6.2.1.45) (Monocyte protein 4) (MOP-4) (Ubiquitin-activating enzyme E1-like protein 2) (E1-L2)	UBA6 MOP4 UBE1L2	Homo sapiens (Human)	1052	117,970
A0FGR8	A0FGR8	19	ALALLEDEER;AQPPEAGPQGLHDLGR;FQLSNSGPNSTIK;GANTHLSTFSFTK;IHFIEAQDLQGK;ISSNPNPVVQMSVGHK;ITVPLVSEVQIAQLR;NLIAFSEDGSDPYVR;SDPYGIIR;VDVGQQPLR;VGNQIFQSR;VLVALASEELAK	12	0.631579	1	15	9	5088.43	1923861	0.839538	46	102.357	TRUE	0.999981	9.38967e-05	0.000114595	2	1	0.43	ESYT2_HUMAN	reviewed	Extended synaptotagmin-2 (E-Syt2) (Chr2Syt)	ESYT2 FAM62B KIAA1228	Homo sapiens (Human)	921	102,357
A0MZ66	A0MZ66	26	ATQPETTEEVTDLKR;DQIVSVQEEK;ELEEQLENETLHK;EQAIGEYEDLR;EQAIGEYEDLRAENQK;ESAEALATK;GC(UniMod:4)ESAVDELK;ILAIELENLK;ISHMVIEEVNFMQNHLEIEK;KAESFAQEMFIEQNK;KVTAEADSSSPTGILATSESK;LTQQLEEER;LVEVIEEVNK;QAEPVVVLDPVSTHEPQTK;QLQLITSLK;QQLELLEEDKK;QSHLLLQSSIPDQQLLK;SLDPENSETELER;SM(UniMod:35)PVLGSVSSVTK;SMPVLGSVSSVTK;TLEAEFNSPSPPTPEPGEGPR;TVLNSEVLEQR;VTAEADSSSPTGILATSESK;VTFQPPSSIGC(UniMod:4)R	24	0.923077	17	41	32	461.771	3328585	0.941071	50	71.64	TRUE	1	9.38967e-05	0.000114595	3	1	0.99	SHOT1_HUMAN	reviewed	Shootin-1 (Shootin1)	SHTN1 KIAA1598	Homo sapiens (Human)	631	71,640
A1L0T0	A1L0T0	17	GALQAVDQLSLFRPLC(UniMod:4)K;HEVTAVFAADAMAR;HKIPVMALVGNDAGWTQISR;IPVMALVGNDAGWTQISR;LSGTVGVAAVTAGPGLTNTVTAVK;LVEGLQGQTWAPDWVEELR;RPLMVLGSQALLTPTSADK	7	0.411765	1	16	11	4130.11	927408	0.86514	50	67.868	TRUE	0.985654	0.000469484	0.000482193	4	2	0.47	ILVBL_HUMAN	reviewed	Acetolactate synthase-like protein (EC 2.2.1.-) (IlvB-like protein)	ILVBL AHAS	Homo sapiens (Human)	632	67,868
A1L0T0	A1L0T0	17	EQVPSLGSNVAC(UniMod:4)GLAYTDYHK;LSGTVGVAAVTAGPGLTNTVTAVK;RPLMVLGSQALLTPTSADK	3	0.176471	15	28	19	1792.55	365952	0.922303	50	67.868	TRUE	0.643658	0.0581221	0.0445675	5	2	0.37	ILVBL_HUMAN	reviewed	Acetolactate synthase-like protein (EC 2.2.1.-) (IlvB-like protein)	ILVBL AHAS	Homo sapiens (Human)	632	67,868
A1X283	A1X283	3	AKPFLSNSLGGQDDTR;TSNASRPNFLAPLPHEVTQLR	2	0.666667	32	46	40	200.418	63098	0.875299	47	101.579	FALSE	0.766148	0.0320188	0.0255754	6	1	1	SPD2B_HUMAN	reviewed	SH3 and PX domain-containing protein 2B (Adapter protein HOFI) (Factor for adipocyte differentiation 49) (Tyrosine kinase substrate with four SH3 domains)	SH3PXD2B FAD49 KIAA1295 TKS4	Homo sapiens (Human)	911	101,579
A2RRP1	A2RRP1	17	AVQEDEVGVPGSNSADLLR;GTDLEALLAIGK;LATYEEILGVPHASEQR;LFWTGDPHLIK;LHPGDLITVVDAVTFSPK;LLDFTQAQILQGLR;LLGLAELLR;RGQVLILLVEQALR;SAVNVASIQNYLSK;SEYVITNNPWVR;VNFQIHHEGGENISASPLTSK	11	0.647059	1	8	5	7723.76	325644	0.764547	37	268.571	TRUE	0.999002	0.000187793	0.000204491	7	1	0.62	NBAS_HUMAN	reviewed	Neuroblastoma-amplified sequence (Neuroblastoma-amplified gene protein)	NBAS NAG	Homo sapiens (Human)	2371	268,571
A3KMH1	A3KMH1	3	LVAAFGELR;NVLPVLNNLLENR	2	0.666667	40	55	48	86.986	94637	0.867554	39	214.824	FALSE	0.752649	0.0343662	0.0272535	8	1	0.5	VWA8_HUMAN	reviewed	von Willebrand factor A domain-containing protein 8	VWA8 KIAA0564	Homo sapiens (Human)	1905	214,824
A3KN83	A3KN83	13	EFSDFIQAVER;FLTPGYSTSGHVELYTISVER;GVLQSLIEK;HPDAVVETSSLSSVTPPDVWYK;QGLIGVGLINVEDR;SELDVPVEILNITEK;SNQVTAPEYVFLISELAGEQR;TGLAVLELQNK;TIAGIIYENYLLSR;TLEALEEGGGELNDFVSTAK;VVSNDDGSISYESR;YDMGILDLGSGDEK	12	0.923077	28	44	38	246.922	678076	0.915572	43	154.312	FALSE	1	9.38967e-05	0.000114595	9	1	1	SBNO1_HUMAN	reviewed	Protein strawberry notch homolog 1 (Monocyte protein 3) (MOP-3)	SBNO1 MOP3	Homo sapiens (Human)	1393	154,312
A4D161	A4D161	2	AYLYVPLNGSQPIR;LVGPETLC(UniMod:4)FC(UniMod:4)THR	2	1	49	61	55	41.905	122926	0.966571	57	33.083	FALSE	0.96657	0.00225352	0.00218246	10	1	1	F221A_HUMAN	reviewed	Protein FAM221A	FAM221A C7orf46	Homo sapiens (Human)	298	33,083
A5A3E0	A5A3E0	2	LC(UniMod:4)YVALDFEQEMATVASSSSLEK;VAPEEHPVLLTEATLNPK	2	1	51	61	56	37.754	8828914	0.995124	45	121.445	FALSE	0.995124	0.000187793	0.000204491	11	2	0.75	POTEF_HUMAN	reviewed	POTE ankyrin domain family member F (ANKRD26-like family C member 1B) (Chimeric POTE-actin protein)	POTEF A26C1B	Homo sapiens (Human)	1075	121,445
A5A3E0	A5A3E0	2	LC(UniMod:4)YVALDFEQEMATVASSSSLEK;VAPEEHPVLLTEATLNPK	2	1	29	39	34	374.804	919408	0.980658	45	121.445	TRUE	0.980658	0.00084507	0.000855907	12	2	0.08	POTEF_HUMAN	reviewed	POTE ankyrin domain family member F (ANKRD26-like family C member 1B) (Chimeric POTE-actin protein)	POTEF A26C1B	Homo sapiens (Human)	1075	121,445
A5YKK6	A5YKK6	57	AAANFSDR;AFSAFVGQMHQQGILK;AHGGPNFMMHSGISQASEYDDPPGLR;AQAEQQHNPAANPTMIR;ASQQEIQHIVNR;DAIAALGLLQK;EIDDEANSYFQR;ELNPSLNFK;EVTYELDHPGFQIR;EWVNLYHSAAAGR;GLHNVVYGIQR;GNAPEGLPQLMEVVR;GQQELLYVVPFVAK;IAFIFNNLSQSNMTQK;IAMTTC(UniMod:4)EQIVR;ILDVAQDLK;ILLVDER;ILPDSGGVAK;ILTNFTGVMPPQFK;IVEPPENIQEK;IYNHPPHPTMSVDEVLEMLQR;KDFALDSEESR;LAEVGQYEQVK;LGTSGLNQPTFQQSK;LPDPFTPNLK;MYYFGIAALDR;NIIVQFGVR;NKPILHTDLDVK;NLDEQ…	42	0.736842	1	17	8	5648.01	6164862	0.822877	37	266.939	TRUE	1	9.38967e-05	0.000114595	13	3	0.71	CNOT1_HUMAN	reviewed	CCR4-NOT transcription complex subunit 1 (CCR4-associated factor 1) (Negative regulator of transcription subunit 1 homolog) (NOT1H) (hNOT1)	CNOT1 CDC39 KIAA1007 NOT1 AD-005	Homo sapiens (Human)	2376	266,939
A5YKK6	A5YKK6	57	AFSAFVGQMHQQGILK;AQAEQQHNPAANPTMIR;ASQQEIQHIVNR;AVEGLLDATSGADADLLLR;DAIAALGLLQK;GAFGVGQEQIDAFLK;IAFIFNNLSQSNMTQK;KDFALDSEESR;MQGSITTPGSIALAQAQAQAQVPAK;MYYFGIAALDR;NLILSAFPR;NSFASALR;QAWATDDVAQIYDK;QLAVYEEFAR;SLLEVVVLSR;SLLLEAYVK;SNYEAMIDR;SPVTFLSDLR;THSGLTDGIPLQSISAPGSGIWSDGKDK;VDMLSEINIAPR	20	0.350877	1	15	6	6958.53	2605358	0.778558	37	266.939	TRUE	0.971042	0.00159624	0.00156194	14	3	0.66	CNOT1_HUMAN	reviewed	CCR4-NOT transcription complex subunit 1 (CCR4-associated factor 1) (Negative regulator of transcription subunit 1 homolog) (NOT1H) (hNOT1)	CNOT1 CDC39 KIAA1007 NOT1 AD-005	Homo sapiens (Human)	2376	266,939
A5YKK6	A5YKK6	57	DAIAALGLLQK;GNAPEGLPQLMEVVR;IVEPPENIQEK;LAEVGQYEQVK;LGTSGLNQPTFQQSK;LPDPFTPNLK;MYYFGIAALDR;NLALDINELKPGNLLK;NLDEQLSAPK;SLDLIESLLR	10	0.175439	17	34	22	1310.81	691443	0.854437	37	266.939	TRUE	0.569961	0.076338	0.0570105	15	3	0.28	CNOT1_HUMAN	reviewed	CCR4-NOT transcription complex subunit 1 (CCR4-associated factor 1) (Negative regulator of transcription subunit 1 homolog) (NOT1H) (hNOT1)	CNOT1 CDC39 KIAA1007 NOT1 AD-005	Homo sapiens (Human)	2376	266,939
A6NDG6	A6NDG6	15	AQALLADVDTLLFDC(UniMod:4)DGVLWR;AVEMAAQR;AVVVGFDPHFSYM(UniMod:35)K;AVVVGFDPHFSYMK;FIAGTGC(UniMod:4)LVR;FIFDC(UniMod:4)VSQEYGINPER;GETAVPGAPEALR;LDTDILLGATC(UniMod:4)GLK;LGFGGPAGPGASLEVFGTAYC(UniMod:4)TALYLR;LGFITNNSSK;QADIIGKPSR;TILTLTGVSTLGDVK;TVM(UniMod:35)VGDRLDTDILLGATC(UniMod:4)GLK;TVMVGDRLDTDILLGATC(UniMod:4)GLK;YLQQPGC(UniMod:4)LLVGTNMDNR	15	1	49	58	54	46.514	3970335	0.902584	57	34.006	FALSE	1	9.38967e-05	0.000114595	16	2	0.97	PGP_HUMAN	reviewed	Glycerol-3-phosphate phosphatase (G3PP) (EC 3.1.3.21) (Aspartate-based ubiquitous Mg(2+)-dependent phosphatase) (AUM) (EC 3.1.3.48) (Phosphoglycolate phosphatase) (PGP)	PGP	Homo sapiens (Human)	321	34,006
A6NDG6	A6NDG6	15	AQALLADVDTLLFDC(UniMod:4)DGVLWR;AVVVGFDPHFSYM(UniMod:35)K;AVVVGFDPHFSYMK;FIAGTGC(UniMod:4)LVR;FIFDC(UniMod:4)VSQEYGINPER;GETAVPGAPEALR;LDTDILLGATC(UniMod:4)GLK;LGFGGPAGPGASLEVFGTAYC(UniMod:4)TALYLR;LGFITNNSSK;QADIIGKPSR;TILTLTGVSTLGDVK;TVMVGDRLDTDILLGATC(UniMod:4)GLK;YLQQPGC(UniMod:4)LLVGTNMDNR	13	0.866667	41	49	46	107.169	130201	0.183237	57	34.006	TRUE	0.487246	0.0978404	0.0717397	17	2	0.02	PGP_HUMAN	reviewed	Glycerol-3-phosphate phosphatase (G3PP) (EC 3.1.3.21) (Aspartate-based ubiquitous Mg(2+)-dependent phosphatase) (AUM) (EC 3.1.3.48) (Phosphoglycolate phosphatase) (PGP)	PGP	Homo sapiens (Human)	321	34,006
A6NED2	A6NED2	5	AGPGPEALLQVWAAESALR;APFYRPLAPELR;EATELNEDGSQVKR;NLAEDGETVAR	4	0.8	51	62	56	37.754	223173	0.832124	55	40.079	FALSE	0.983458	0.00056338	0.000577405	18	2	0.69	RCCD1_HUMAN	reviewed	RCC1 domain-containing protein 1	RCCD1	Homo sapiens (Human)	376	40,079
A6NED2	A6NED2	5	APFYRPLAPELR;NLAEDGETVAR	2	0.4	19	31	25	958.528	30979	0.898833	55	40.079	TRUE	0.652704	0.0558685	0.0429502	19	2	0.1	RCCD1_HUMAN	reviewed	RCC1 domain-containing protein 1	RCCD1	Homo sapiens (Human)	376	40,079
A6NHR9	A6NHR9	64	AC(UniMod:4)VC(UniMod:4)QTLGISPEEK;AHVEGDGVVEGIIR;ANLGVFSVFAPR;DLC(UniMod:4)FTWR;DLNSQLEYLR;DSFTAVVITGVQPEHIQYLK;DSTEYFIVFEPR;EAIYSGYIR;EHLLQGLLPDVQVPTSVK;EINITSALAEK;EKESELGDRPLQVGER;ERIDFLPHYDTLVK;ESELGDRPLQVGER;ESIPVINGR;ETYPDDPC(UniMod:4)FPSK;FLHHLIIEEK;FSFGLLDLPFR;FSGAPNLPVYVVDC(UniMod:4)SSSGTSILTGSAIQVQNIK;GLAPIEC(UniMod:4)YNR;GMVFGAPVPK;GSNEEDTDTPLFIGK;IAHLAQIEDDR;IDFLPHYDTLVK;IHNIDIPTTQQV…	62	0.96875	1	21	14	3020.15	7735570	0.929639	39	226.374	TRUE	1	9.38967e-05	0.000114595	20	1	0.94	SMHD1_HUMAN	reviewed	Structural maintenance of chromosomes flexible hinge domain-containing protein 1 (SMC hinge domain-containing protein 1)	SMCHD1 KIAA0650	Homo sapiens (Human)	2005	226,374
A6NIH7	A6NIH7	9	AAAAASAAGPGGLVAGK;AAAAASAAGPGGLVAGKEEK;LMIENPYETR;NTC(UniMod:4)EHIYEFPQLSEDVIR;QAPHHAADDGVGAAVTEQELLALDTIRPEHVLR;SDSFYFVDNK;TVGATVEFTVGDKPVSNFR;VTENYLC(UniMod:4)KPEDNIYSIDFTR	8	0.888889	50	63	55	41.905	1506458	0.96823	59	28.137	FALSE	1	9.38967e-05	0.000114595	21	1	0.95	U119B_HUMAN	reviewed	Protein unc-119 homolog B	UNC119B	Homo sapiens (Human)	251	28,137
A6NKD9	A6NKD9	7	LGDAASSKPSIR;LLAQQAGSGEFR;VLEVHENLDR	3	0.428571	19	39	28	700.925	230078	0.887686	54	45.21	TRUE	0.860712	0.0150235	0.0126945	22	1	1	CC85C_HUMAN	reviewed	Coiled-coil domain-containing protein 85C	CCDC85C	Homo sapiens (Human)	419	45,210
A6NL28	A6NL28	4	IQVLQQQADDAEER;IQVLQQQADDAEERAER;LM(UniMod:35)DQNLK;LMDQNLK	4	1	31	41	36	304.216	3715657	0.987495	NA	NA	FALSE	0.999998	9.38967e-05	0.000114595	23	1	0.93	NA	NA	NA	NA	NA	NA	NA
A8MT69	A8MT69	2	VLPQLLLDF;VSGDALQLMVELLK	2	1	51	61	55	41.905	41312	0.920442	70	8.959	TRUE	0.920443	0.00666667	0.00597499	24	1	1	CENPX_HUMAN	reviewed	Centromere protein X (CENP-X) (FANCM-interacting histone fold protein 2) (Fanconi anemia-associated polypeptide of 10 kDa) (Retinoic acid-inducible gene D9 protein homolog) (Stimulated by retinoic acid gene 13 protein homolog)	STRA13 CENPX FAAP10 MHF2	Homo sapiens (Human)	81	8,959
A8MXV4	A8MXV4	19	AASIVLAAGWSRPETATPPSRPPPAEGFR;EAFEEAGVLLLR;EAFEEAGVLLLRPR;EIWLPPPQFYEVR;EPPPVYPDLAEVVGYQWSSPSEATESFLSK;FDTAFFLC(UniMod:4)C(UniMod:4)LR;FGLGPAPFSR;HLYDIHVTVQPK;LANFASLSDLHK;PETATPPSRPPPAEGFR;RAASIVLAAGWSRPETATPPSRPPPAEGFR;RFDTAFFLC(UniMod:4)C(UniMod:4)LR;RLANFASLSDLHK;SADWLGLFAPHHGPPR;SPHQGFMPGAHVFSGGVLDAADR;TAFPSLPDTDDHK;TAFPSLPDTDDHKTDNTGTLPEDVAFR;TDNTGTLPEDVAFR;TSPPGPAPGPGLALEPPPGLASWR	19	1	54	63	59	27.607	9287770	0.965726	55	42.233	FALSE	1	9.38967e-05	0.000114595	25	1	0.96	NUD19_HUMAN	reviewed	Nucleoside diphosphate-linked moiety X motif 19 (Nudix motif 19) (EC 3.6.1.-)	NUDT19	Homo sapiens (Human)	375	42,233
A9UHW6	A9UHW6	2	IQSFDAETQQLLK;TALKDPGAVDLEK	2	1	49	61	55	41.905	110626	0.883299	60	25.423	FALSE	0.883299	0.0112676	0.00970956	26	1	0.98	MI4GD_HUMAN	reviewed	MIF4G domain-containing protein (SLBP-interacting protein 1) (hSLIP1)	MIF4GD SLIP1	Homo sapiens (Human)	222	25,423
B7ZAP0	B7ZAP0	3	GALMNEIQAAK;NDLDQAEDKADVLNK;QQAASKEELEVVK	3	1	20	31	26	863.562	83995	0.858998	59	29.038	TRUE	0.980118	0.000938967	0.0009436	27	1	1	RBG10_HUMAN	reviewed	Rab GTPase-activating protein 1-like, isoform 10	RABGAP1L HHL KIAA0471	Homo sapiens (Human)	253	29,038
C9JLW8	C9JLW8	5	FIYEAWQGVER;GLVEEYVEK;GLVEEYVEKVPNPSLK;SPPSSSEIFTPAHEENVR	4	0.8	17	41	27	778.005	607028	0.868298	68	10.92	TRUE	0.991765	0.00028169	0.00030156	28	2	0.76	MCRI1_HUMAN	reviewed	Mapk-regulated corepressor-interacting protein 1 (Granulin-2) (Protein FAM195B)	MCRIP1 FAM195B GRAN2	Homo sapiens (Human)	97	10,920
C9JLW8	C9JLW8	5	FIYEAWQGVER;SPPSSSEIFTPAHEENVR;TFKPIDLSDLK	3	0.6	41	52	46	107.169	147918	0.54148	68	10.92	TRUE	0.37715	0.127136	0.0907111	29	2	0.26	MCRI1_HUMAN	reviewed	Mapk-regulated corepressor-interacting protein 1 (Granulin-2) (Protein FAM195B)	MCRIP1 FAM195B GRAN2	Homo sapiens (Human)	97	10,920
O00115	O00115	5	AFQPLVK;ALINSPEGAVGR;GGGTLC(UniMod:4)AQLPALWK;GPWTC(UniMod:4)VGDMNR	4	0.8	49	63	57	34.013	1384392	0.963891	56	39.581	FALSE	0.999817	9.38967e-05	0.000114595	30	1	0.99	DNS2A_HUMAN	reviewed	Deoxyribonuclease-2-alpha (EC 3.1.22.1) (Acid DNase) (Deoxyribonuclease II alpha) (DNase II alpha) (Lysosomal DNase II) (R31240_2)	DNASE2 DNASE2A DNL2	Homo sapiens (Human)	360	39,581
O00116	O00116	25	ASLNPSDTPPSVVNEDFLHDLK;ESGYC(UniMod:4)TGHEPDSLEFSTVGGWVSTR;ESISDVGFGMLK;ETNISYSQEADDR;EYVDPNNIFGNR;FGGLAAGEDNGQR;GISDPLTVFEQTEAAAR;GVQFAPFSTC(UniMod:4)R;RAASAATAAPTATPAAQESGTIPK;TIISLDTSQMNR;YGSVAFPNFEQGVAC(UniMod:4)LR	11	0.44	13	32	18	1989.68	1851067	0.922784	50	72.912	TRUE	0.999995	9.38967e-05	0.000114595	31	2	0.41	ADAS_HUMAN	reviewed	Alkyldihydroxyacetonephosphate synthase, peroxisomal (Alkyl-DHAP synthase) (EC 2.5.1.26) (Aging-associated gene 5 protein) (Alkylglycerone-phosphate synthase)	AGPS AAG5	Homo sapiens (Human)	658	72,912
O00116	O00116	25	ESISDVGFGMLK;TIISLDTSQMNR	2	0.08	72	81	76	4.685	33100	0.961881	50	72.912	FALSE	0.393472	0.122817	0.0879699	32	2	0.03	ADAS_HUMAN	reviewed	Alkyldihydroxyacetonephosphate synthase, peroxisomal (Alkyl-DHAP synthase) (EC 2.5.1.26) (Aging-associated gene 5 protein) (Alkylglycerone-phosphate synthase)	AGPS AAG5	Homo sapiens (Human)	658	72,912
O00139	O00139	11	GIYALAAR;IDILTELR;LIDIGNSC(UniMod:4)R;QQVQVVGLQER;YLENQTFR	5	0.454545	32	50	39	222.458	450115	0.67319	49	79.955	TRUE	0.577076	0.0744601	0.0557371	33	1	0.57	KIF2A_HUMAN	reviewed	Kinesin-like protein KIF2A (Kinesin-2) (hK2)	KIF2A KIF2 KNS2	Homo sapiens (Human)	706	79,955
O00148	O00148	6	FEVNVAELPEEIDISTYIEQSR;FMQDPMEVFVDDETK;HFVLDEC(UniMod:4)DK;NC(UniMod:4)PHVVVGTPGR;VNIVFNYDMPEDSDTYLHR;VSVFFGGLSIK	6	1	48	61	54	46.514	1479019	0.828998	53	49.13	FALSE	0.999854	9.38967e-05	0.000114595	34	1	0.76	DX39A_HUMAN	reviewed	ATP-dependent RNA helicase DDX39A (EC 3.6.4.13) (DEAD box protein 39) (Nuclear RNA helicase URH49)	DDX39A DDX39	Homo sapiens (Human)	427	49,130
O00151	O00151	26	AALANLC(UniMod:4)IGDVITAIDGENTSNM(UniMod:35)THLEAQNR;AALANLC(UniMod:4)IGDVITAIDGENTSNMTHLEAQNR;C(UniMod:4)GTGIVGVFVK;DFEQPLAISR;ERVTPPEGYEVVTVFPK;GC(UniMod:4)TDNLTLTVAR;GHFFVEDQIYC(UniMod:4)EK;HPEC(UniMod:4)YVC(UniMod:4)TDC(UniMod:4)GTNLK;HRHPEC(UniMod:4)YVC(UniMod:4)TDC(UniMod:4)GTNLK;IKGC(UniMod:4)TDNLTLTVAR;LVGGKDFEQPLAISR;M(UniMod:35)NLASEPQEVLHIGSAHNR;MNLASEPQEVLHIGSAHNR;QELNEPPK;QELNEPPKQST…	26	1	43	53	48	86.986	10836167	0.960938	56	36.072	TRUE	1	9.38967e-05	0.000114595	35	1	0.89	PDLI1_HUMAN	reviewed	PDZ and LIM domain protein 1 (C-terminal LIM domain protein 1) (Elfin) (LIM domain protein CLP-36)	PDLIM1 CLIM1 CLP36	Homo sapiens (Human)	329	36,072
O00154	O00154	23	AASAFFTYVSLSQEGR;ATLWYVPLSLK;GC(UniMod:4)VITISGR;HSVEVQVNVM(UniMod:35)SENILTGAK;HSVEVQVNVMSENILTGAK;IM(UniMod:35)RPDDANVAGNVHGGTILK;IMRPDDANVAGNVHGGTILK;KGC(UniMod:4)VITISGR;LM(UniMod:35)DEVAGIVAAR;LMDEVAGIVAAR;M(UniMod:35)IEEAGAIISTR;MIEEAGAIISTR;NGDIVQPVLNPEPNTVSYSQSSLIHLVGPSDC(UniMod:4)TLHGFVHGGVTMK;NVDKVLEVPPVVYSR;SLPVPQLVPETEDEK;SLPVPQLVPETEDEKKR;SM(UniMod:35)EIEVLVDADPVVDSSQKR;SMEIEVLVDADPV…	22	0.956522	46	63	56	37.754	27364901	0.820214	55	41.796	FALSE	1	9.38967e-05	0.000114595	36	1	0.98	BACH_HUMAN	reviewed	Cytosolic acyl coenzyme A thioester hydrolase (EC 3.1.2.2) (Acyl-CoA thioesterase 7) (Brain acyl-CoA hydrolase) (BACH) (CTE-IIa) (CTE-II) (Long chain acyl-CoA thioester hydrolase)	ACOT7 BACH	Homo sapiens (Human)	380	41,796
O00161	O00161	6	AHQITDESLESTRR;ITNDAREDEMEENLTQVGSILGNLK;TITMLDEQK;TTWGDGGENSPC(UniMod:4)NVVSK	4	0.666667	1	15	9	5088.43	128479	0.612793	61	23.354	TRUE	0.704421	0.0451643	0.0352391	37	2	0.34	SNP23_HUMAN	reviewed	Synaptosomal-associated protein 23 (SNAP-23) (Vesicle-membrane fusion protein SNAP-23)	SNAP23	Homo sapiens (Human)	211	23,354
O00161	O00161	6	IEEGLDQINK;ILGLAIESQDAGIK	2	0.333333	44	58	51	63.608	132204	0.927085	61	23.354	TRUE	0.684853	0.0494836	0.038377	38	2	0.23	SNP23_HUMAN	reviewed	Synaptosomal-associated protein 23 (SNAP-23) (Vesicle-membrane fusion protein SNAP-23)	SNAP23	Homo sapiens (Human)	211	23,354
O00165	O00165	6	FHDNFGFDDLVR;GFFGFPGPR;IFGGVLESDAR;ITKPDGIVEER;TREDNDLDSQVSQEGLGPVLQPQPK	5	0.833333	1	15	9	5088.43	728686	0.947016	58	31.621	TRUE	0.999962	9.38967e-05	0.000114595	39	1	0.53	HAX1_HUMAN	reviewed	HCLS1-associated protein X-1 (HS1-associating protein X-1) (HAX-1) (HS1-binding protein 1) (HSP1BP-1)	HAX1 HS1BP1	Homo sapiens (Human)	279	31,621
O00170	O00170	15	AHAAVWNAQEAQADFAK;AVPLIHQEGNR;EGEIAQFLC(UniMod:4)DIK;EHSSLGHADLDALQQNPQPLIFHMEMLK;FKLPVWETIVC(UniMod:4)TMR;GELPDFQDGTK;GKPMELIIGK;HVVLYPLVAK;LVVEEYYEVLDHC(UniMod:4)SSILNK;NIAVGKDPLEGQR;TLHSDDEGTVLDDSR;VESPGTYQQDPWAMTDEEK;VLELDPALAPVVSR;YYDAIAC(UniMod:4)LK	14	0.933333	40	50	47	96.551	757478	0.216644	56	37.636	TRUE	0.840369	0.0184038	0.0153002	40	2	0.1	AIP_HUMAN	reviewed	AH receptor-interacting protein (AIP) (Aryl-hydrocarbon receptor-interacting protein) (HBV X-associated protein 2) (XAP-2) (Immunophilin homolog ARA9)	AIP XAP2	Homo sapiens (Human)	330	37,636
O00170	O00170	15	AHAAVWNAQEAQADFAK;AVPLIHQEGNR;EGEIAQFLC(UniMod:4)DIK;EHSSLGHADLDALQQNPQPLIFHMEMLK;FKLPVWETIVC(UniMod:4)TMR;GELPDFQDGTK;GKPMELIIGK;HVVLYPLVAK;LVVEEYYEVLDHC(UniMod:4)SSILNK;NIAVGKDPLEGQR;TLHSDDEGTVLDDSR;VESPGTYQQDPWAMTDEEK;VLELDPALAPVVSR;YYDAIAC(UniMod:4)LK	14	0.933333	50	61	55	41.905	5722309	0.955918	56	37.636	FALSE	1	9.38967e-05	0.000114595	41	2	0.74	AIP_HUMAN	reviewed	AH receptor-interacting protein (AIP) (Aryl-hydrocarbon receptor-interacting protein) (HBV X-associated protein 2) (XAP-2) (Immunophilin homolog ARA9)	AIP XAP2	Homo sapiens (Human)	330	37,636
O00178	O00178	14	DDVIVTASNFSSER;IDMC(UniMod:4)PANILQETLK;LNDTLLLGPDPLGNFLSIAVK;LNPQASWEFEAEILVLHHPTTISPR;LVLVSPTSEQYDSLLR;MFLNLLSPR;RVGDNDFLEVR;SMAEQIEADVILLR;STLLGVLTHGELDNGR;TPEYLHIDQR;VAVVGNVDAGK;VGDNDFLEVR;VITFIDLAGHEK;YQAMVHC(UniMod:4)GSIR	14	1	40	51	46	107.169	1679445	0.933087	50	72.454	FALSE	1	9.38967e-05	0.000114595	42	1	0.85	GTPB1_HUMAN	reviewed	GTP-binding protein 1 (G-protein 1) (GP-1) (GP1)	GTPBP1	Homo sapiens (Human)	669	72,454
O00186	O00186	11	ALYFITPTSK;IMLLDEFTTK;SAEETFQLSR;SVDC(UniMod:4)FLHDFASK;THSQLLIIDR;TSLSALTQLMK;VLLPVLLNK	7	0.636364	1	21	10	4584.3	810073	0.768874	50	67.764	TRUE	0.986659	0.000375587	0.000390731	43	2	0.51	STXB3_HUMAN	reviewed	Syntaxin-binding protein 3 (Platelet Sec1 protein) (PSP) (Protein unc-18 homolog 3) (Unc18-3) (Protein unc-18 homolog C) (Unc-18C)	STXBP3	Homo sapiens (Human)	592	67,764
O00186	O00186	11	ALYFITPTSK;SAEETFQLSR;SVDC(UniMod:4)FLHDFASK;TEQDLALGTDAEGQK;TSLSALTQLMK;VLLPVLLNK	6	0.545455	49	70	57	34.013	390171	0.857488	50	67.764	FALSE	0.992085	0.00028169	0.00030156	44	2	0.27	STXB3_HUMAN	reviewed	Syntaxin-binding protein 3 (Platelet Sec1 protein) (PSP) (Protein unc-18 homolog 3) (Unc18-3) (Protein unc-18 homolog C) (Unc-18C)	STXBP3	Homo sapiens (Human)	592	67,764
O00193	O00193	5	INEELESQYQQSM(UniMod:35)DSK;INEELESQYQQSMDSK;KINEELESQYQQSMDSK;SASPDDDLGSSNWEAADLGNEER;TGEEDKKINEELESQYQQSMDSK	5	1	45	56	51	63.608	516747	0.921393	62	20.333	TRUE	0.999962	9.38967e-05	0.000114595	45	1	0.88	SMAP_HUMAN	reviewed	Small acidic protein	SMAP C11orf58	Homo sapiens (Human)	183	20,333
O00203	O00203	20	ASILWLIGENC(UniMod:4)ER;ATGYLELSNWPEVAPDPSVR;EASADLSPYVR;EGSTAQLIINTEK;EVQYIVLQNIATMSIQR;IFLAQKPAPLLESPFK;LLDSITVPVAR;LLTQYILNLGK;LQILNLGAK;NASELFPAVVK;QFAAATIQTIGR;SFTSEDDLVK;TVIGSVLLR;VVNVANVGAVPSGQDNIHR	14	0.7	25	50	32	461.771	2998290	0.922111	45	121.32	TRUE	1	9.38967e-05	0.000114595	46	2	0.48	AP3B1_HUMAN	reviewed	AP-3 complex subunit beta-1 (Adaptor protein complex AP-3 subunit beta-1) (Adaptor-related protein complex 3 subunit beta-1) (Beta-3A-adaptin) (Clathrin assembly protein complex 3 beta-1 large chain)	AP3B1 ADTB3A	Homo sapiens (Human)	1094	121,320
O00203	O00203	20	EASADLSPYVR;EGSTAQLIINTEK;LLTQYILNLGK;NASELFPAVVK;SFTSEDDLVK;TVHSGSLMLVTVELK	6	0.3	6	21	15	2720.93	756915	0.792771	45	121.32	TRUE	0.643475	0.0581221	0.0445675	47	2	0.38	AP3B1_HUMAN	reviewed	AP-3 complex subunit beta-1 (Adaptor protein complex AP-3 subunit beta-1) (Adaptor-related protein complex 3 subunit beta-1) (Beta-3A-adaptin) (Clathrin assembly protein complex 3 beta-1 large chain)	AP3B1 ADTB3A	Homo sapiens (Human)	1094	121,320
O00217	O00217	8	EPATINYPFEK;LC(UniMod:4)EAIC(UniMod:4)PAQAITIEAEPR;YVNMQDPEMDMK	3	0.375	1	17	7	6269.12	1433584	0.919165	60	23.705	TRUE	0.895552	0.00976526	0.00851161	48	1	0.59	NDUS8_HUMAN	reviewed	NADH dehydrogenase [ubiquinone] iron-sulfur protein 8, mitochondrial (EC 1.6.5.3) (EC 1.6.99.3) (Complex I-23kD) (CI-23kD) (NADH-ubiquinone oxidoreductase 23 kDa subunit) (TYKY subunit)	NDUFS8	Homo sapiens (Human)	210	23,705
O00231	O00231	26	AELRDDPIISTHLAK;ALLVEVQLLESK;AQSLLSTDR;DIQENDEEAVQVK;EASIDILHSIVK;EQSILELGSLLAK;FHGILDQGEGVLIIFDEPPVDK;IMLNTPEDVQALVSGK;LQATLDMQSGIIHAAEEK;LQATLDMQSGIIHAAEEKDWK;LVSLYFDTK;LYDNLLEQNLIR;SLADFEK;TGQAAELGGLLK;TTANAIYC(UniMod:4)PPK;TYEAALETIQNMSK;VQIEHISSLIK;VVDSLYNK;YQEALHLGSQLLR;YVRPFLNSISK	20	0.769231	13	31	18	1989.68	9029338	0.829518	54	47.464	TRUE	1	9.38967e-05	0.000114595	49	5	0.44	PSD11_HUMAN	reviewed	26S proteasome non-ATPase regulatory subunit 11 (26S proteasome regulatory subunit RPN6) (26S proteasome regulatory subunit S9) (26S proteasome regulatory subunit p44.5)	PSMD11	Homo sapiens (Human)	422	47,464
O00231	O00231	26	ALLVEVQLLESK;AQSLLSTDR;DIQENDEEAVQVK;EASIDILHSIVK;EQSILELGSLLAK;IM(UniMod:35)LNTPEDVQALVSGK;IMLNTPEDVQALVSGK;LQATLDMQSGIIHAAEEK;LVSLYFDTK;LYDNLLEQNLIR;SLADFEK;TGQAAELGGLLK;TTANAIYC(UniMod:4)PPK;TYEAALETIQNMSK;VQIEHISSLIK;VVDSLYNK;YQEALHLGSQLLR;YVRPFLNSISK	18	0.692308	31	42	35	337.67	2617361	0.738034	54	47.464	TRUE	0.999986	9.38967e-05	0.000114595	50	5	0.14	PSD11_HUMAN	reviewed	26S proteasome non-ATPase regulatory subunit 11 (26S proteasome regulatory subunit RPN6) (26S proteasome regulatory subunit S9) (26S proteasome regulatory subunit p44.5)	PSMD11	Homo sapiens (Human)	422	47,464
O00231	O00231	26	AELRDDPIISTHLAK;ALLVEVQLLESK;AQSLLSTDR;DIQENDEEAVQVK;EASIDILHSIVK;EQSILELGSLLAK;IMLNTPEDVQALVSGK;LVSLYFDTK;LYDNLLEQNLIR;SLADFEK;TGQAAELGGLLK;TTANAIYC(UniMod:4)PPK;TYHALSNLPK;VQIEHISSLIK;VVDSLYNK;YQEALHLGSQLLR	16	0.615385	49	61	54	46.514	2606713	0.847852	54	47.464	FALSE	1	9.38967e-05	0.000114595	51	5	0.13	PSD11_HUMAN	reviewed	26S proteasome non-ATPase regulatory subunit 11 (26S proteasome regulatory subunit RPN6) (26S proteasome regulatory subunit S9) (26S proteasome regulatory subunit p44.5)	PSMD11	Homo sapiens (Human)	422	47,464
O00231	O00231	26	AQSLLSTDR;DIQENDEEAVQVK;IMLNTPEDVQALVSGK;VVDSLYNK	4	0.153846	61	73	64	16.386	165844	0.877091	54	47.464	FALSE	0.391667	0.123099	0.0881227	52	5	0.05	PSD11_HUMAN	reviewed	26S proteasome non-ATPase regulatory subunit 11 (26S proteasome regulatory subunit RPN6) (26S proteasome regulatory subunit S9) (26S proteasome regulatory subunit p44.5)	PSMD11	Homo sapiens (Human)	422	47,464
O00231	O00231	26	VQIEHISSLIK;YQEALHLGSQLLR	2	0.0769231	1	13	10	4584.3	570703	0.995326	54	47.464	TRUE	0.889468	0.0103286	0.00894425	53	5	0.24	PSD11_HUMAN	reviewed	26S proteasome non-ATPase regulatory subunit 11 (26S proteasome regulatory subunit RPN6) (26S proteasome regulatory subunit S9) (26S proteasome regulatory subunit p44.5)	PSMD11	Homo sapiens (Human)	422	47,464
O00232	O00232	27	AIYDTPC(UniMod:4)IQAESEKWQQALK;DPNNLLNDWSQK;EAASILQELQVETYGSMEKK;ERVEFILEQMR;EWDLLNENIMLLSK;FFQEENTEK;GSLESPATDVFGSTEEGEKR;IYVEIER;KGSLESPATDVFGSTEEGEKR;KLEEIPK;LAGIINFQRPK;LFTTMELMR;LNSLMSLVNK;LQEVIETLLSLEK;M(UniMod:35)EVDYSATVDQR;MEVDYSATVDQR;TASDMVSTSR;WSTLVEDYGM(UniMod:35)ELR;WSTLVEDYGMELR	19	0.703704	13	21	18	1989.68	2506874	0.781335	53	52.904	TRUE	1	9.38967e-05	0.000114595	54	3	0.24	PSD12_HUMAN	reviewed	26S proteasome non-ATPase regulatory subunit 12 (26S proteasome regulatory subunit RPN5) (26S proteasome regulatory subunit p55)	PSMD12	Homo sapiens (Human)	456	52,904
O00232	O00232	27	AIYDTPC(UniMod:4)IQAESEK;DPNNLLNDWSQK;EAASILQELQVETYGSMEKK;ERVEFILEQMR;FFQEENTEK;IYVEIER;LAGIINFQR;LAGIINFQRPK;LNSLMSLVNK;TASDMVSTSR;WSTLVEDYGM(UniMod:35)ELR	11	0.407407	1	13	10	4584.3	1197326	0.738691	53	52.904	TRUE	0.884258	0.0111737	0.00963508	55	3	0.23	PSD12_HUMAN	reviewed	26S proteasome non-ATPase regulatory subunit 12 (26S proteasome regulatory subunit RPN5) (26S proteasome regulatory subunit p55)	PSMD12	Homo sapiens (Human)	456	52,904
O00232	O00232	27	ERVEFILEQMR;EWDLLNENIMLLSK;FFQEENTEK;IYVEIER;KGSLESPATDVFGSTEEGEKR;LAGIINFQRPK;LFTTMELMR;LNSLMSLVNK;LQEVIETLLSLEK;TASDMVSTSR;WSTLVEDYGMELR	11	0.407407	31	42	35	337.67	1184142	0.874482	53	52.904	TRUE	0.999245	9.38967e-05	0.000114595	56	3	0.16	PSD12_HUMAN	reviewed	26S proteasome non-ATPase regulatory subunit 12 (26S proteasome regulatory subunit RPN5) (26S proteasome regulatory subunit p55)	PSMD12	Homo sapiens (Human)	456	52,904
O00233	O00233	7	ANYDVLESQK;GIGMNEPLVDC(UniMod:4)EGYPR;GLLGC(UniMod:4)NIIPLQR;HNIIC(UniMod:4)LQNDHK;QVEEALHQLHAR;RKEEIEAQIK;SDVDLYQVR	7	1	42	52	48	86.986	1028972	0.948083	60	24.682	TRUE	1	9.38967e-05	0.000114595	57	2	0.37	PSMD9_HUMAN	reviewed	26S proteasome non-ATPase regulatory subunit 9 (26S proteasome regulatory subunit p27)	PSMD9	Homo sapiens (Human)	223	24,682
O00233	O00233	7	ANYDVLESQK;GIGMNEPLVDC(UniMod:4)EGYPR;GLLGC(UniMod:4)NIIPLQR;HNIIC(UniMod:4)LQNDHK;SDVDLYQVR	5	0.714286	52	63	56	37.754	706820	0.93255	60	24.682	FALSE	0.999722	9.38967e-05	0.000114595	58	2	0.3	PSMD9_HUMAN	reviewed	26S proteasome non-ATPase regulatory subunit 9 (26S proteasome regulatory subunit p27)	PSMD9	Homo sapiens (Human)	223	24,682
O00244	O00244	7	KVC(UniMod:4)IESEHSMDTLLATLK;PKHEFSVDMTC(UniMod:4)GGC(UniMod:4)AEAVSR;TVSYLGLE;VC(UniMod:4)IESEHSMDTLLATLK;VC(UniMod:4)IESEHSMDTLLATLKK;YDIDLPNK;YDIDLPNKK	7	1	60	70	65	14.762	315925	0.898183	72	7.402	FALSE	0.999999	9.38967e-05	0.000114595	59	1	1	ATOX1_HUMAN	reviewed	Copper transport protein ATOX1 (Metal transport protein ATX1)	ATOX1 HAH1	Homo sapiens (Human)	68	7,402
O00264	O00264	11	EGEEPTVYSDEEEPKDESAR;FDGVQDPR;FYGPEGPYGVFAGR;KFYGPEGPYGVFAGR;LLKEGEEPTVYSDEEEPKDESAR;RFDGVQDPR	6	0.545455	1	15	11	4130.11	3665748	0.982395	61	21.671	TRUE	1	9.38967e-05	0.000114595	60	2	0.36	PGRC1_HUMAN	reviewed	Membrane-associated progesterone receptor component 1 (mPR)	PGRMC1 HPR6.6 PGRMC	Homo sapiens (Human)	195	21,671
O00264	O00264	11	FDGVQDPR;FYGPEGPYGVFAGR;ILM(UniMod:35)AINGK;KFYGPEGPYGVFAGR;RFDGVQDPR	5	0.454545	15	31	18	1989.68	3612232	0.938451	61	21.671	TRUE	0.99777	0.000187793	0.000204491	61	2	0.36	PGRC1_HUMAN	reviewed	Membrane-associated progesterone receptor component 1 (mPR)	PGRMC1 HPR6.6 PGRMC	Homo sapiens (Human)	195	21,671
O00267	O00267	46	ATAISLM(UniMod:35)R;ATAISLMR;DDIAQVDYVEPSQNTISLK;DMLEFPAQELR;DNELIGQTVR;DQREEELGEYYM(UniMod:35)K;DQREEELGEYYMK;DTYLDTQVVGQTGVIR;DVTNFTVGGFAPM(UniMod:35)SPR;DVTNFTVGGFAPMSPR;EATGVLLSIDGEDGIVR;EEELGEYYMK;EHNFQPGDNVEVC(UniMod:4)EGELINLQGK;ETFQVLNMYGK;FAVALDSEQNNIHVK;FEDQPEGIDLEVVTESTGK;FEGDTGLIVR;FIAYQFTDTPLQIK;GIYKDDIAQVDYVEPSQNTISLK;GYIYVEAYK;HEDLKDMLEFPAQELR;HEDLKDMLEFPAQELRK;KFIAYQFTDTPLQIK;LGYW…	44	0.956522	18	50	38	246.922	9769593	0.946573	45	121	TRUE	1	9.38967e-05	0.000114595	62	1	0.95	SPT5H_HUMAN	reviewed	Transcription elongation factor SPT5 (hSPT5) (DRB sensitivity-inducing factor 160 kDa subunit) (DSIF p160) (DRB sensitivity-inducing factor large subunit) (DSIF large subunit) (Tat-cotransactivator 1 protein) (Tat-CT1 protein)	SUPT5H SPT5 SPT5H	Homo sapiens (Human)	1087	121,000
O00268	O00268	7	ALSAVSAQAAAAQK;ELNSSPQPYLVPFLK;FFEQLDQIEK;GAAGAVTQSLSR;ILATNSELVGTLTR;NFLSTLIK	6	0.857143	1	15	6	6958.53	250787	0.935005	46	110.114	TRUE	0.999993	9.38967e-05	0.000114595	63	1	0.97	TAF4_HUMAN	reviewed	Transcription initiation factor TFIID subunit 4 (RNA polymerase II TBP-associated factor subunit C) (TBP-associated factor 4) (Transcription initiation factor TFIID 130 kDa subunit) (TAF(II)130) (TAFII-130) (TAFII130) (Transcription initiation factor TFIID 135 kDa subunit) (TAF(II)135) (TAFII-135) (TAFII135)	TAF4 TAF2C TAF2C1 TAF4A TAFII130 TAFII135	Homo sapiens (Human)	1085	110,114
O00273	O00273	14	AAFGEEVDAVDTGISR;AC(UniMod:4)DILAIDK;ASPPGDLQNPK;EQHGVAASC(UniMod:4)LEDLR;ETSSDVALASHILTALR;FVALASNEK;LQHTLQQVLDQR;LQQTQSLHSLR;QAPELSLSSQDLELVTK;QAPELSLSSQDLELVTKEDPK;QLLQLYLQALEK;TETVQEAC(UniMod:4)ER	12	0.857143	40	49	46	107.169	2677911	0.945999	56	36.522	TRUE	1	9.38967e-05	0.000114595	64	2	0.47	DFFA_HUMAN	reviewed	DNA fragmentation factor subunit alpha (DNA fragmentation factor 45 kDa subunit) (DFF-45) (Inhibitor of CAD) (ICAD)	DFFA DFF1 DFF45 H13	Homo sapiens (Human)	331	36,522
O00273	O00273	14	AAFGEEVDAVDTGISR;AC(UniMod:4)DILAIDK;ALAVALNWDIK;ASPPGDLQNPK;EQHGVAASC(UniMod:4)LEDLR;ETSSDVALASHILTALR;FVALASNEK;LQHTLQQVLDQR;LQQTQSLHSLR;QAPELSLSSQDLELVTK;QLLQLYLQALEK;TETVQEAC(UniMod:4)ER	12	0.857143	49	68	52	57.306	3347138	0.8827	56	36.522	FALSE	1	9.38967e-05	0.000114595	65	2	0.54	DFFA_HUMAN	reviewed	DNA fragmentation factor subunit alpha (DNA fragmentation factor 45 kDa subunit) (DFF-45) (Inhibitor of CAD) (ICAD)	DFFA DFF1 DFF45 H13	Homo sapiens (Human)	331	36,522
O00291	O00291	16	AIGEELLPR;AINTQEVAVK;APPEPADSLTEAC(UniMod:4)K;GAQTFWSVVNR;GHVSELEADLAEQQHLR;GKFEELMVC(UniMod:4)SHEIAASTAQLVAASK;GVNQATAGVVASTISGK;KTQEQLEVLESLKQELATSQR;LASTEESMC(UniMod:4)QLAK;LIQIPQLPENPPNFLR;QEELGDLVDKEMAATSAAIETATAR;QQAADDC(UniMod:4)EFLR;SSNLQYFK;SVSVTAAGQC(UniMod:4)R;VLELENELQK;YSELVQNHADLLR	16	1	20	31	26	863.562	1104342	0.975326	45	116.221	TRUE	1	9.38967e-05	0.000114595	66	1	1	HIP1_HUMAN	reviewed	Huntingtin-interacting protein 1 (HIP-1) (Huntingtin-interacting protein I) (HIP-I)	HIP1	Homo sapiens (Human)	1037	116,221
O00299	O00299	19	ALKVLDNYLTSPLPEEVDETSAEDEGVSQR;EEFASTC(UniMod:4)PDDEEIELAYEQVAK;FLDGNELTLADC(UniMod:4)NLLPK;GFTIPEAFR;GVTFNVTTVDTK;GVTFNVTTVDTKR;IGNC(UniMod:4)PFSQR;KFLDGNELTLADC(UniMod:4)NLLPK;LAALNPESNTAGLDIFAK;LFM(UniMod:35)VLWLK;LFMVLWLK;LHIVQVVC(UniMod:4)K;LHIVQVVC(UniMod:4)KK;NSNPALNDNLEK;VLDNYLTSPLPEEVDETSAEDEGVSQR;VLDNYLTSPLPEEVDETSAEDEGVSQRK;YLSNAYAR;YLSNAYAREEFASTC(UniMod:4)PDDEEIELAYEQVAK;YRGFTIPEAFR	19	1	53	63	58	30.643	20885051	0.971241	59	26.923	FALSE	1	9.38967e-05	0.000114595	67	1	0.89	CLIC1_HUMAN	reviewed	Chloride intracellular channel protein 1 (Chloride channel ABP) (Nuclear chloride ion channel 27) (NCC27) (Regulatory nuclear chloride ion channel protein) (hRNCC)	CLIC1 G6 NCC27	Homo sapiens (Human)	241	26,923
O00303	O00303	21	AYVSTLM(UniMod:35)GVPGR;AYVSTLMGVPGR;EAPNPIHLTVDTSLQNGR;FLM(UniMod:35)SLVNQVPK;FLMSLVNQVPK;HSVEVTNC(UniMod:4)FSVPHNESEDEVAVDM(UniMod:35)EFAK;HSVEVTNC(UniMod:4)FSVPHNESEDEVAVDMEFAK;IGVDLIM(UniMod:35)K;IGVDLIMK;LHPVILASIVDSYER;LHPVILASIVDSYERR;NMYELHK;TC(UniMod:4)FSPNR;TM(UniMod:35)GVM(UniMod:35)FTPLTVK;TM(UniMod:35)GVMFTPLTVK;TMGVM(UniMod:35)FTPLTVK;TMGVMFTPLTVK;VIGLSSDLQQVGGASAR;VIGTLLGTVDK;VSADN…	21	1	1	15	12	3720.92	804587	0.21674	56	37.564	TRUE	0.992447	0.00028169	0.00030156	68	3	0.04	EIF3F_HUMAN	reviewed	Eukaryotic translation initiation factor 3 subunit F (eIF3f) (Deubiquitinating enzyme eIF3f) (EC 3.4.19.12) (Eukaryotic translation initiation factor 3 subunit 5) (eIF-3-epsilon) (eIF3 p47)	EIF3F EIF3S5	Homo sapiens (Human)	357	37,564
O00303	O00303	21	AYVSTLM(UniMod:35)GVPGR;AYVSTLMGVPGR;EAPNPIHLTVDTSLQNGR;FLM(UniMod:35)SLVNQVPK;FLMSLVNQVPK;HSVEVTNC(UniMod:4)FSVPHNESEDEVAVDM(UniMod:35)EFAK;HSVEVTNC(UniMod:4)FSVPHNESEDEVAVDMEFAK;IGVDLIM(UniMod:35)K;IGVDLIMK;LHPVILASIVDSYER;LHPVILASIVDSYERR;NMYELHK;TC(UniMod:4)FSPNR;TM(UniMod:35)GVM(UniMod:35)FTPLTVK;TM(UniMod:35)GVMFTPLTVK;TMGVM(UniMod:35)FTPLTVK;TMGVMFTPLTVK;VIGLSSDLQQVGGASAR;VIGTLLGTVDK;YAYYD…	20	0.952381	15	26	20	1614.96	15858019	0.987509	56	37.564	TRUE	1	9.38967e-05	0.000114595	69	3	0.91	EIF3F_HUMAN	reviewed	Eukaryotic translation initiation factor 3 subunit F (eIF3f) (Deubiquitinating enzyme eIF3f) (EC 3.4.19.12) (Eukaryotic translation initiation factor 3 subunit 5) (eIF-3-epsilon) (eIF3 p47)	EIF3F EIF3S5	Homo sapiens (Human)	357	37,564
O00303	O00303	21	AYVSTLMGVPGR;EAPNPIHLTVDTSLQNGR;FLMSLVNQVPK;IGVDLIMK;TMGVMFTPLTVK;VIGLSSDLQQVGGASAR;VIGTLLGTVDK;YAYYDTER	8	0.380952	41	52	47	96.551	364709	0.87538	56	37.564	TRUE	0.991771	0.00028169	0.00030156	70	3	0.02	EIF3F_HUMAN	reviewed	Eukaryotic translation initiation factor 3 subunit F (eIF3f) (Deubiquitinating enzyme eIF3f) (EC 3.4.19.12) (Eukaryotic translation initiation factor 3 subunit 5) (eIF-3-epsilon) (eIF3 p47)	EIF3F EIF3S5	Homo sapiens (Human)	357	37,564
O00330	O00330	14	ANLENPIR;DVGPPPPVSKPSEPRPSPEPQISIPVKK;GIQEIADSVK;GLLTPIIK;HSLDASQGTATGPR;ILMPSLSPTMEEGNIVK;LGSLIGLIVEEGEDWK;QLITVTMSSDSR;QLPFIDISVAVATDK;QMPDVNVSWDGEGPK;STVPHAYATADC(UniMod:4)DLGAVLK;VSVNDFIIK;VVDDELATR	13	0.928571	38	51	45	118.955	1036528	0.931282	53	54.122	TRUE	1	9.38967e-05	0.000114595	71	2	0.44	ODPX_HUMAN	reviewed	Pyruvate dehydrogenase protein X component, mitochondrial (Dihydrolipoamide dehydrogenase-binding protein of pyruvate dehydrogenase complex) (E3-binding protein) (E3BP) (Lipoyl-containing pyruvate dehydrogenase complex component X) (proX)	PDHX PDX1	Homo sapiens (Human)	501	54,122
O00330	O00330	14	ANLENPIR;DVGPPPPVSKPSEPRPSPEPQISIPVKK;GIQEIADSVK;GLLTPIIK;HSLDASQGTATGPR;ILMPSLSPTMEEGNIVK;LGSLIGLIVEEGEDWK;QLITVTMSSDSR;QLPFIDISVAVATDK;STVPHAYATADC(UniMod:4)DLGAVLK;VSVNDFIIK;VVDDELATR	12	0.857143	1	13	6	6958.53	813851	0.923969	53	54.122	TRUE	1	9.38967e-05	0.000114595	72	2	0.41	ODPX_HUMAN	reviewed	Pyruvate dehydrogenase protein X component, mitochondrial (Dihydrolipoamide dehydrogenase-binding protein of pyruvate dehydrogenase complex) (E3-binding protein) (E3BP) (Lipoyl-containing pyruvate dehydrogenase complex component X) (proX)	PDHX PDX1	Homo sapiens (Human)	501	54,122
O00399	O00399	5	GDVTIGPR;IAPGAVVC(UniMod:4)VESEIR;MGDNNVIESK;VQTERPQPQTLQLDFLM(UniMod:35)K;VQTERPQPQTLQLDFLMK	5	1	13	25	19	1792.55	521497	0.933656	62	20.747	TRUE	0.999981	9.38967e-05	0.000114595	73	1	0.69	DCTN6_HUMAN	reviewed	Dynactin subunit 6 (Dynactin subunit p27) (Protein WS-3)	DCTN6 WS3	Homo sapiens (Human)	190	20,747
O00410	O00410	52	AIGTEPDSDVLSEIMHSFAK;ATAAFILANEHNVALFK;C(UniMod:4)IEVMGDGC(UniMod:4)LNNEHFEELGGILK;EFQQYLPVVM(UniMod:35)GPLMK;EFQQYLPVVMGPLMK;EHIMQMLQNPDWK;ELKEGFVEYTEQVVK;ENVNATENC(UniMod:4)ISAVGK;FLFDSVSSQNVGLR;FM(UniMod:35)QDASDVMQLLLK;FMQDASDVMQLLLK;FYFHDGVR;HFADLLPGFLQAVNDSC(UniMod:4)YQNDDSVLK;HIVENAVQK;IFSIIAEGEMHEAIK;IFSIIAEGEMHEAIKHEDPC(UniMod:4)AK;ITFLLQAIR;KQAEETYENIPGQSK;KVC(UniMod:4)DIAAELAR;LC(UniMo…	50	0.961538	45	74	51	63.608	36164227	0.942774	45	123.63	FALSE	1	9.38967e-05	0.000114595	74	2	0.8	IPO5_HUMAN	reviewed	Importin-5 (Imp5) (Importin subunit beta-3) (Karyopherin beta-3) (Ran-binding protein 5) (RanBP5)	IPO5 KPNB3 RANBP5	Homo sapiens (Human)	1097	123,630
O00410	O00410	52	AIGTEPDSDVLSEIMHSFAK;ATAAFILANEHNVALFK;EFQQYLPVVMGPLMK;FLFDSVSSQNVGLR;FMQDASDVMQLLLK;ITFLLQAIR;KQAEETYENIPGQSK;LVLEQVVTSIASVADTAEEK;NLIDEDGNNQWPEGLK;QAEETYENIPGQSK;STAC(UniMod:4)QMLVC(UniMod:4)YAK;TKENVNATENC(UniMod:4)ISAVGK;VC(UniMod:4)DIAAELAR;VIAALLQTMEDQGNQR;VQAHAAAALINFTEDC(UniMod:4)PK	15	0.288462	1	15	10	4584.3	1862538	0.827579	45	123.63	TRUE	0.953641	0.00328638	0.00309825	75	2	0.06	IPO5_HUMAN	reviewed	Importin-5 (Imp5) (Importin subunit beta-3) (Karyopherin beta-3) (Ran-binding protein 5) (RanBP5)	IPO5 KPNB3 RANBP5	Homo sapiens (Human)	1097	123,630
O00411	O00411	16	GC(UniMod:4)PQLGVPAPPSEAPQPPEAHLPHSAAPAR;LQMPFQSGEFK;LSLDVEQAPSGQHSQAQLSGQQQR;LVPVLYHVYSFR;QAPESPWEEQLAR;QIGGGIQSITYTHNGDISR;QLQAESVSEVVVNR;QMAGC(UniMod:4)LEDC(UniMod:4)TR;QTVMTVVYGVTR;VAQVLEGFITR;VC(UniMod:4)VVSVEKPTLPSK;VLDLVLQLFQAK;VSGQVQALQNHYR	13	0.8125	9	18	12	3720.92	475294	0.719644	44	138.62	TRUE	0.999956	9.38967e-05	0.000114595	76	2	0.52	RPOM_HUMAN	reviewed	DNA-directed RNA polymerase, mitochondrial (MtRPOL) (EC 2.7.7.6)	POLRMT	Homo sapiens (Human)	1230	138,620
O00411	O00411	16	ETLQAVPKPGAFDLEQVKR;LSLDVEQAPSGQHSQAQLSGQQQR;QAPESPWEEQLAR;QLQAESVSEVVVNR;VAQVLEGFITR	5	0.3125	1	9	6	6958.53	221680	0.962596	44	138.62	TRUE	0.998083	0.000187793	0.000204491	77	2	0.48	RPOM_HUMAN	reviewed	DNA-directed RNA polymerase, mitochondrial (MtRPOL) (EC 2.7.7.6)	POLRMT	Homo sapiens (Human)	1230	138,620
O00418	O00418	12	AFDSGQNLSPDR;ASAVALEVQR;DVYFEDVR;EAEMLFTGGYGLEKDPQR;IC(UniMod:4)ESMGLAPFDLSPR;KYESDEDSLGSSGR;LANQYYQK;LEGVDGGQSPR;LSNFLHAQQWK;LTPQAFSHFTFER;YIEPVDRDVYFEDVR;YSSSGSPANSFHFK	12	1	40	52	46	107.169	617102	0.918998	49	82.144	FALSE	1	9.38967e-05	0.000114595	78	1	0.97	EF2K_HUMAN	reviewed	Eukaryotic elongation factor 2 kinase (eEF-2 kinase) (eEF-2K) (EC 2.7.11.20) (Calcium/calmodulin-dependent eukaryotic elongation factor 2 kinase)	EEF2K	Homo sapiens (Human)	725	82,144
O00423	O00423	11	DLVTVHTDGNEQLSVMR;DQVDSYSLEAK;GDVILIGTTR;IIEDPAQSSGFHPSGSVVAVGTLTGR;ITIATGQVAGTSK;LLSTGDDFGK;LNITEEQQAVLNR;RLNITEEQQAVLNR;VQMQEDDIQLLK;WFVFDTETK	10	0.909091	18	33	25	958.528	649645	0.848956	48	89.861	TRUE	1	9.38967e-05	0.000114595	79	1	0.86	EMAL1_HUMAN	reviewed	Echinoderm microtubule-associated protein-like 1 (EMAP-1) (HuEMAP-1)	EML1 EMAP1 EMAPL EMAPL1	Homo sapiens (Human)	815	89,861
O00425	O00425	16	DQTPDENDQVVVK;FTEEIPLK;IPVSGPFLVK;IQEILTQVK;ITISPLQELTLYNPER;LNGFQLENFTLK;LYIGNLSENAAPSDLESIFK;SITILSTPEGTSAAC(UniMod:4)K;TGYAFVDC(UniMod:4)PDESWALK;TVNELQNLSSAEVVVPR	10	0.625	1	10	5	7723.76	844959	0.890636	51	63.705	TRUE	0.999994	9.38967e-05	0.000114595	80	1	0.61	IF2B3_HUMAN	reviewed	Insulin-like growth factor 2 mRNA-binding protein 3 (IGF2 mRNA-binding protein 3) (IMP-3) (IGF-II mRNA-binding protein 3) (KH domain-containing protein overexpressed in cancer) (hKOC) (VICKZ family member 3)	IGF2BP3 IMP3 KOC1 VICKZ3	Homo sapiens (Human)	579	63,705
O00429	O00429	47	AEELLAEEK;ALQGASQIIAEIR;AVMHFLVNHVK;AVMHFLVNHVKDTLQSELVGQLYK;C(UniMod:4)VELVHEEMQR;DC(UniMod:4)EVIER;DC(UniMod:4)LPELK;DTLQSELVGQLYK;FATEYC(UniMod:4)NTIEGTAK;FISNPNSIILAVTAANTDM(UniMod:35)ATSEALK;FISNPNSIILAVTAANTDMATSEALK;GHAVNLLDVPVPVAR;GVSPEPIHLK;IC(UniMod:4)YIFHETFGR;IFSPNVVNLTLVDLPGM(UniMod:35)TK;IFSPNVVNLTLVDLPGMTK;IIQHC(UniMod:4)SNYSTQELLR;INVLAAQYQSLLNSYGEPVDDK;KTTGEENGVEAEEWGK;LDLMDAGTDA…	47	1	36	47	41	180.562	12614696	0.950665	49	81.877	TRUE	1	9.38967e-05	0.000114595	81	1	0.9	DNM1L_HUMAN	reviewed	Dynamin-1-like protein (EC 3.6.5.5) (Dnm1p/Vps1p-like protein) (DVLP) (Dynamin family member proline-rich carboxyl-terminal domain less) (Dymple) (Dynamin-like protein) (Dynamin-like protein 4) (Dynamin-like protein IV) (HdynIV) (Dynamin-related protein 1)	DNM1L DLP1 DRP1	Homo sapiens (Human)	736	81,877
O00442	O00442	14	AFVAGVLPFK;DLC(UniMod:4)DGQLEGAEIGSTEITFTPEK;DLYVNIQPVQEPK;FGFIFNC(UniMod:4)DIK;GGTNAEMAPQIDYTVMVFKPIVEK;GVNADKVGIEAAEMLLANLR;QLNPINLTER;STPGLRPQHLSGLEMIR;TGPVTLHTQTAIHFAEQIAK;VEVDGSIMEGGGQILR;VGIEAAEM(UniMod:35)LLANLR;VGIEAAEMLLANLR;VSTALSC(UniMod:4)LLGLPLR	13	0.928571	57	81	62	20.188	1712356	0.930482	56	39.337	FALSE	1	9.38967e-05	0.000114595	82	2	0.56	RTCA_HUMAN	reviewed	RNA 3'-terminal phosphate cyclase (RNA cyclase) (RNA-3'-phosphate cyclase) (EC 6.5.1.4) (RNA terminal phosphate cyclase domain-containing protein 1) (RTC domain-containing protein 1)	RTCA RPC RPC1 RTC1 RTCD1	Homo sapiens (Human)	366	39,337
O00442	O00442	14	AFVAGVLPFK;DLYVNIQPVQEPK;STPGLRPQHLSGLEMIR;VGIEAAEMLLANLR;VSTALSC(UniMod:4)LLGLPLR	5	0.357143	48	57	53	51.629	403561	0.924159	56	39.337	FALSE	0.986445	0.000375587	0.000390731	83	2	0.14	RTCA_HUMAN	reviewed	RNA 3'-terminal phosphate cyclase (RNA cyclase) (RNA-3'-phosphate cyclase) (EC 6.5.1.4) (RNA terminal phosphate cyclase domain-containing protein 1) (RTC domain-containing protein 1)	RTCA RPC RPC1 RTC1 RTCD1	Homo sapiens (Human)	366	39,337
O00458	O00458	2	GSSAGGGGSGAAAATAATAGGQHR;IAAGESLALLFELAR	2	1	50	61	56	37.754	54891	0.932347	53	50.269	FALSE	0.932347	0.00525822	0.00479823	84	1	1	IFRD1_HUMAN	reviewed	Interferon-related developmental regulator 1 (Nerve growth factor-inducible protein PC4)	IFRD1	Homo sapiens (Human)	451	50,269
O00459	O00459	2	AALQALGVAEGGER;ERPEDLELLPGDVLVVSR	2	1	39	49	44	132.036	30231	0.928279	49	81.545	FALSE	0.928279	0.00591549	0.00535383	85	1	0.25	P85B_HUMAN	reviewed	Phosphatidylinositol 3-kinase regulatory subunit beta (PI3-kinase regulatory subunit beta) (PI3K regulatory subunit beta) (PtdIns-3-kinase regulatory subunit beta) (Phosphatidylinositol 3-kinase 85 kDa regulatory subunit beta) (PI3-kinase subunit p85-beta) (PtdIns-3-kinase regulatory subunit p85-beta)	PIK3R2	Homo sapiens (Human)	728	81,545
O00461	O00461	13	AHQDIHTQLQDVK;EAANLLEGHAR;KAHQDIHTQLQDVK;LAVQQVEEAQQLR;LEAQETLNK;NLLSEHEQLVVTLEDHK;NNDVWQNHEAVPGR;QAELEEGRPQHQEQLR;SALAAAQTQVAEYK;YQQHQESLSAQLQVVYEHR;YSALNVQHQMLK	11	0.846154	1	20	6	6958.53	1105887	0.936405	49	81.88	TRUE	1	9.38967e-05	0.000114595	86	1	0.98	GOLI4_HUMAN	reviewed	Golgi integral membrane protein 4 (Golgi integral membrane protein, cis) (GIMPc) (Golgi phosphoprotein 4) (Golgi-localized phosphoprotein of 130 kDa) (Golgi phosphoprotein of 130 kDa)	GOLIM4 GIMPC GOLPH4 GPP130	Homo sapiens (Human)	696	81,880
O00462	O00462	5	FQSAVLYAAQQSK;INGFPIFLK;TILFYPWEPTSK;VNLILEGVDTVSK;YSFDITNVVR	5	1	45	55	50	70.603	172311	0.874642	47	100.895	FALSE	0.999753	9.38967e-05	0.000114595	87	1	1	MANBA_HUMAN	reviewed	Beta-mannosidase (EC 3.2.1.25) (Lysosomal beta A mannosidase) (Mannanase) (Mannase)	MANBA MANB1	Homo sapiens (Human)	879	100,895
O00468	O00468	23	AAAVSSGFDGAIQLVSLGGR;AIVDVHFDPTTAFR;ALEPQGLLLYNGNAR;AYGTGFVGC(UniMod:4)LR;EAAC(UniMod:4)LQQTQIEEAR;EAAYVC(UniMod:4)LC(UniMod:4)PGGFSGPHC(UniMod:4)EK;GLYVAAQGAC(UniMod:4)R;HQGPC(UniMod:4)DQAPSPC(UniMod:4)LGVQC(UniMod:4)AFGATC(UniMod:4)AVK;KFDGPC(UniMod:4)DPC(UniMod:4)QGALPDPSR;LELGIGPGAATR;LLDVNNQR;SADGLTASC(UniMod:4)LC(UniMod:4)PATC(UniMod:4)R;SAGDVDTLAFDGR;SFLAFPTLR;SIESTLDDLFR;VLPEGGAQC(UniMod:…	18	0.782609	1	14	7	6269.12	646527	0.725268	39	217.232	TRUE	0.999998	9.38967e-05	0.000114595	88	1	0.86	AGRIN_HUMAN	reviewed	Agrin [Cleaved into: Agrin N-terminal 110 kDa subunit; Agrin C-terminal 110 kDa subunit; Agrin C-terminal 90 kDa fragment (C90); Agrin C-terminal 22 kDa fragment (C22)]	AGRN AGRIN	Homo sapiens (Human)	2067	217,232
O00469	O00469	22	AC(UniMod:4)DELVEEMEHYGK;DKLDPDMALC(UniMod:4)R;EFIAPVTLK;FLDILLTLDYPK;GFALLNFVVK;GGDGINSIGGGQK;IFQTLNGAVDEVVLK;ISGGYENVPTDDIHM(UniMod:35)K;ISGGYENVPTDDIHMK;IVGPEENLSQAEAR;LTHLHEGLPVK;NMGMDFC(UniMod:4)R;NTFYETLPVAINGNGPTK;QVDLENVWLHFIR;SEDYVDIVQGNR;SLRPHHDASTFTINIALNNVGEDFQGGGC(UniMod:4)K;VFAGYYTK;VGVWNVPYMANVYLIK;VLGQGEEWR;VVFAADGILWPDKR;VYIDPLKR;YLNSGGFIGYAPYVNR	22	1	29	45	40	200.418	2002949	0.936576	48	84.686	TRUE	1	9.38967e-05	0.000114595	89	3	0.71	PLOD2_HUMAN	reviewed	Procollagen-lysine,2-oxoglutarate 5-dioxygenase 2 (EC 1.14.11.4) (Lysyl hydroxylase 2) (LH2)	PLOD2	Homo sapiens (Human)	737	84,686
O00469	O00469	22	EFIAPVTLK;GFALLNFVVK;GGDGINSIGGGQK;IVGPEENLSQAEAR;SEDYVDIVQGNR;VFAGYYTK;VLGQGEEWR;VVFAADGILWPDKR	8	0.363636	45	56	49	78.368	394332	0.835713	48	84.686	FALSE	0.955241	0.00328638	0.00309825	90	3	0.2	PLOD2_HUMAN	reviewed	Procollagen-lysine,2-oxoglutarate 5-dioxygenase 2 (EC 1.14.11.4) (Lysyl hydroxylase 2) (LH2)	PLOD2	Homo sapiens (Human)	737	84,686
O00469	O00469	22	IVGPEENLSQAEAR;NTFYETLPVAINGNGPTK	2	0.0909091	14	22	19	1792.55	11970	0.953774	48	84.686	TRUE	0.370128	0.129953	0.0925333	91	3	0.01	PLOD2_HUMAN	reviewed	Procollagen-lysine,2-oxoglutarate 5-dioxygenase 2 (EC 1.14.11.4) (Lysyl hydroxylase 2) (LH2)	PLOD2	Homo sapiens (Human)	737	84,686
O00471	O00471	3	LHLIAQELPFDR;LSDPSDLPR	2	0.666667	1	21	9	5088.43	279415	0.861511	49	81.853	TRUE	0.742201	0.0364319	0.0288149	92	1	0.8	EXOC5_HUMAN	reviewed	Exocyst complex component 5 (Exocyst complex component Sec10) (hSec10)	EXOC5 SEC10 SEC10L1	Homo sapiens (Human)	708	81,853
O00483	O00483	4	FYSVNVDYSK;LALFNPDVC(UniMod:4)WDR;LGPNDQYK;NNPEPWNK	4	1	1	13	10	4584.3	1137597	0.954607	69	9.37	TRUE	0.999906	9.38967e-05	0.000114595	93	2	0.25	NDUA4_HUMAN	reviewed	Cytochrome c oxidase subunit NDUFA4 (Complex I-MLRQ) (CI-MLRQ) (NADH-ubiquinone oxidoreductase MLRQ subunit)	NDUFA4	Homo sapiens (Human)	81	9,370
O00483	O00483	4	FYSVNVDYSK;LGPNDQYK	2	0.5	15	31	19	1792.55	836146	0.920766	69	9.37	TRUE	0.780635	0.0294836	0.0237563	94	2	0.32	NDUA4_HUMAN	reviewed	Cytochrome c oxidase subunit NDUFA4 (Complex I-MLRQ) (CI-MLRQ) (NADH-ubiquinone oxidoreductase MLRQ subunit)	NDUFA4	Homo sapiens (Human)	81	9,370
O00487	O00487	10	AVAVVVDPIQSVK;AVEEEDKMTPEQLAIK;LINANMMVLGHEPR;QTTSNLGHLNKPSIQALIHGLNR;VIDVFAM(UniMod:35)PQSGTGVSVEAVDPVFQAK	5	0.5	13	23	18	1989.68	1738166	0.844107	57	34.577	TRUE	0.961434	0.00300469	0.00288469	95	2	0.35	PSDE_HUMAN	reviewed	26S proteasome non-ATPase regulatory subunit 14 (EC 3.4.19.-) (26S proteasome regulatory subunit RPN11) (26S proteasome-associated PAD1 homolog 1)	PSMD14 POH1	Homo sapiens (Human)	310	34,577
O00487	O00487	10	AVAVVVDPIQSVK;AVEEEDKMTPEQLAIK;VIDVFAMPQSGTGVSVEAVDPVFQAK	3	0.3	31	42	35	337.67	539886	0.940811	57	34.577	TRUE	0.904426	0.0086385	0.0076066	96	2	0.13	PSDE_HUMAN	reviewed	26S proteasome non-ATPase regulatory subunit 14 (EC 3.4.19.-) (26S proteasome regulatory subunit RPN11) (26S proteasome-associated PAD1 homolog 1)	PSMD14 POH1	Homo sapiens (Human)	310	34,577
O00505	O00505	10	AQNVTLEAILQNATSDNPVVQLSAVQAAR;DSQVVQVVLDGLK;HRNEVTVELR;IEVLQQHENEDIYK;KDQVEYLVQQNVIPPFC(UniMod:4)NLLSVK;NVPQEESLEDSDVDADFK;SGILPILVK	7	0.7	41	56	48	86.986	1092445	0.870345	52	57.811	FALSE	0.999719	9.38967e-05	0.000114595	97	1	0.63	IMA4_HUMAN	reviewed	Importin subunit alpha-4 (Importin alpha Q2) (Qip2) (Karyopherin subunit alpha-3) (SRP1-gamma)	KPNA3 QIP2	Homo sapiens (Human)	521	57,811
O00541	O00541	8	FLLHEPIVNK;GSATNYITR;ITHQIVDRPGQQTSVIGR;LAALEEQR;LQLSLADFR	5	0.625	37	53	47	96.551	357013	0.624566	50	68.003	FALSE	0.756195	0.0335211	0.0266379	98	2	0.51	PESC_HUMAN	reviewed	Pescadillo homolog	PES1	Homo sapiens (Human)	588	68,003
O00541	O00541	8	EALAFIIR;GSATNYITR	2	0.25	1	20	5	7723.76	135650	0.939091	50	68.003	TRUE	0.644102	0.0581221	0.0445675	99	2	0.38	PESC_HUMAN	reviewed	Pescadillo homolog	PES1	Homo sapiens (Human)	588	68,003
O00560	O00560	10	ANVAVVSGAPLQGQLVAR;DSTGHVGFIFK;FGDQVLQINGENC(UniMod:4)AGWSSDK;LYPELSQYMGLSLNEEEIR;NGLLTEHNIC(UniMod:4)EINGQNVIGLK;PSSINYM(UniMod:35)VAPVTGNDVGIR;PSSINYMVAPVTGNDVGIR;SIDNGIFVQLVQANSPASLVGLR;SLMDHTIPEV;VIQAQTAFSANPANPAILSEASAPIPHDGNLYPR	10	1	52	62	57	34.013	1916762	0.937084	57	32.444	FALSE	1	9.38967e-05	0.000114595	100	2	0.92	SDCB1_HUMAN	reviewed	Syntenin-1 (Melanoma differentiation-associated protein 9) (MDA-9) (Pro-TGF-alpha cytoplasmic domain-interacting protein 18) (TACIP18) (Scaffold protein Pbp1) (Syndecan-binding protein 1)	SDCBP MDA9 SYCL	Homo sapiens (Human)	298	32,444
O00560	O00560	10	DSTGHVGFIFK;NGLLTEHNIC(UniMod:4)EINGQNVIGLK	2	0.2	61	68	64	16.386	37101	0.898341	57	32.444	FALSE	0.381042	0.126103	0.0900239	101	2	0.02	SDCB1_HUMAN	reviewed	Syntenin-1 (Melanoma differentiation-associated protein 9) (MDA-9) (Pro-TGF-alpha cytoplasmic domain-interacting protein 18) (TACIP18) (Scaffold protein Pbp1) (Syndecan-binding protein 1)	SDCBP MDA9 SYCL	Homo sapiens (Human)	298	32,444
O00567	O00567	14	GLTDLSAC(UniMod:4)K;IGAAIQEELGYNC(UniMod:4)QTGGVIAEILR;IINDNATYC(UniMod:4)R;LIAHAGSLTNLAK;LSFYETGEIPR;MSQVAPSLSALIGEAVGAR;VLLGVGDPK	7	0.5	1	21	5	7723.76	462990	0.804459	51	66.05	TRUE	0.972935	0.00131455	0.00129416	102	1	1	NOP56_HUMAN	reviewed	Nucleolar protein 56 (Nucleolar protein 5A)	NOP56 NOL5A	Homo sapiens (Human)	594	66,050
O00571	O00571	3	SFLLDLLNATGK;VGNLGLATSFFNER	2	0.666667	55	66	61	22.408	96949	0.784739	50	73.243	FALSE	0.615815	0.0640376	0.0486409	103	1	0.25	DDX3X_HUMAN	reviewed	ATP-dependent RNA helicase DDX3X (EC 3.6.4.13) (DEAD box protein 3, X-chromosomal) (DEAD box, X isoform) (Helicase-like protein 2) (HLP2)	DDX3X DBX DDX3	Homo sapiens (Human)	662	73,243
O00584	O00584	10	ELDLNSVLLK;HGTC(UniMod:4)AAQVDALNSQK;HGTC(UniMod:4)AAQVDALNSQKK;LGIKPSINYYQVADFK;LIMVQHWPETVC(UniMod:4)EK;PSINYYQVADFK;VC(UniMod:4)EDGPVFYPPPK;VC(UniMod:4)EDGPVFYPPPKK	8	0.8	52	63	58	30.643	1326547	0.914919	58	29.481	FALSE	0.999999	9.38967e-05	0.000114595	104	1	1	RNT2_HUMAN	reviewed	Ribonuclease T2 (EC 3.1.27.-) (Ribonuclease 6)	RNASET2 RNASE6PL	Homo sapiens (Human)	256	29,481
O00592	O00592	6	ATFNPAQDK;C(UniMod:4)EDLETQTQSEK;DDLDEEEDTHL;LASVPGSQTVVVK;LISLIC(UniMod:4)R	5	0.833333	1	21	9	5088.43	1436673	0.970713	52	58.635	TRUE	0.999996	9.38967e-05	0.000114595	105	1	0.89	PODXL_HUMAN	reviewed	Podocalyxin (GCTM-2 antigen) (Gp200) (Podocalyxin-like protein 1) (PC) (PCLP-1)	PODXL PCLP PCLP1	Homo sapiens (Human)	558	58,635
O00625	O00625	7	DGVTVAVISGEALGIK;GFETVSYLLEGGSMAHEDFC(UniMod:4)GHTGK;GILHAEMPC(UniMod:4)SEEPAHGLQLWVNLR;IEPHHTAVLGEGDSVQVENKDPK;MVEPQYQELK;NLDPFLLFDEFK;TPTLYLDFK	7	1	55	65	60	24.872	439907	0.944416	58	32.113	FALSE	1	9.38967e-05	0.000114595	106	1	1	PIR_HUMAN	reviewed	Pirin (EC 1.13.11.24) (Probable quercetin 2,3-dioxygenase PIR) (Probable quercetinase)	PIR	Homo sapiens (Human)	290	32,113
O00628	O00628	3	EHAQEVYSVDWSQTR;HGYAAEFSPYLPGR;IVIPAHQAEILSC(UniMod:4)DWC(UniMod:4)K	3	1	54	65	59	27.607	130509	0.931894	56	35.892	FALSE	0.995362	0.000187793	0.000204491	107	1	1	PEX7_HUMAN	reviewed	Peroxisomal targeting signal 2 receptor (PTS2 receptor) (Peroxin-7)	PEX7 PTS2R	Homo sapiens (Human)	323	35,892
O00629	O00629	9	AVGNIVTGTDEQTQVVLNC(UniMod:4)DALSHFPALLTHPK;KDQVAYLIQQNVIPPFC(UniMod:4)NLLTVK;LLHSPHQNVC(UniMod:4)EQAVWALGNIIGDGPQC(UniMod:4)R;M(UniMod:35)AEDEAETIGNLIEEC(UniMod:4)GGLEK;NVPHEDIC(UniMod:4)EDSDIDGDYR;VQNTSLEAIVQNASSDNQGIQLSAVQAAR	6	0.666667	34	42	39	222.458	197361	0.828064	52	57.887	TRUE	0.994696	0.000187793	0.000204491	108	2	0.25	IMA3_HUMAN	reviewed	Importin subunit alpha-3 (Importin alpha Q1) (Qip1) (Karyopherin subunit alpha-4)	KPNA4 QIP1	Homo sapiens (Human)	521	57,887
O00629	O00629	9	AVGNIVTGTDEQTQVVLNC(UniMod:4)DALSHFPALLTHPK;NVPHEDIC(UniMod:4)EDSDIDGDYR	2	0.222222	43	53	47	96.551	107789	0.894414	52	57.887	FALSE	0.40955	0.11784	0.084782	109	2	0.41	IMA3_HUMAN	reviewed	Importin subunit alpha-3 (Importin alpha Q1) (Qip1) (Karyopherin subunit alpha-4)	KPNA4 QIP1	Homo sapiens (Human)	521	57,887
O00743	O00743	6	APLDLDKYVEIAR;GAGWLFGAK;VTNEFVHINNLK;YGNANAWR	4	0.666667	1	17	6	6958.53	531260	0.918756	57	35.144	TRUE	0.99527	0.000187793	0.000204491	110	2	0.72	PPP6_HUMAN	reviewed	Serine/threonine-protein phosphatase 6 catalytic subunit (PP6C) (EC 3.1.3.16) [Cleaved into: Serine/threonine-protein phosphatase 6 catalytic subunit, N-terminally processed]	PPP6C PPP6	Homo sapiens (Human)	305	35,144
O00743	O00743	6	APLDLDKYVEIAR;LVTVWSAPNYC(UniMod:4)YR	2	0.333333	30	43	34	374.804	54655	0.860885	57	35.144	TRUE	0.472851	0.101596	0.0741425	111	2	0.03	PPP6_HUMAN	reviewed	Serine/threonine-protein phosphatase 6 catalytic subunit (PP6C) (EC 3.1.3.16) [Cleaved into: Serine/threonine-protein phosphatase 6 catalytic subunit, N-terminally processed]	PPP6C PPP6	Homo sapiens (Human)	305	35,144
O00746	O00746	5	AMIGHTDSAEAAPGTIR;MLQAPESVLAEHYQDLR;TLVAVKPDGVQR	3	0.6	49	74	56	37.754	798659	0.891166	62	20.659	FALSE	0.938823	0.00469484	0.00432184	112	1	0.91	NDKM_HUMAN	reviewed	Nucleoside diphosphate kinase, mitochondrial (NDK) (NDP kinase, mitochondrial) (EC 2.7.4.6) (Nucleoside diphosphate kinase D) (NDPKD) (nm23-H4)	NME4 NM23D	Homo sapiens (Human)	187	20,659
O00754	O00754	14	ASTSLKPPTADLFTGVLPNGYNPPR;DLFSTFTITR;ELVDYFLNVATAQGR;FDTPLETK;FLEDTFGNDGRPR;FQVIVYNPLGR;GVSEPLMENGSGAWVR;HLVLLDTAQAAAAGHR;LEHQFAVGEDSGR;LEMEQVWR;LPVSEGVFVVK;LQETTLVANQLR;TFLASVQWK;TVDQYFYGIK	14	1	38	50	44	132.036	1127217	0.92926	45	113.744	FALSE	1	9.38967e-05	0.000114595	113	1	0.95	MA2B1_HUMAN	reviewed	Lysosomal alpha-mannosidase (Laman) (EC 3.2.1.24) (Lysosomal acid alpha-mannosidase) (Mannosidase alpha class 2B member 1) (Mannosidase alpha-B) [Cleaved into: Lysosomal alpha-mannosidase A peptide; Lysosomal alpha-mannosidase B peptide; Lysosomal alpha-mannosidase C peptide; Lysosomal alpha-mannosidase D peptide; Lysosomal alpha-mannosidase E peptide]	MAN2B1 LAMAN MANB	Homo sapiens (Human)	1011	113,744
O00762	O00762	8	DPAATSVAAAR;FLTPC(UniMod:4)YHPNVDTQGNIC(UniMod:4)LDILK;GISAFPESDNLFK;LSLEFPSGYPYNAPTVK;RLQQELMTLMMSGDK;WSALYDVR;WVGTIHGAAGTVYEDLR;YLQETYSK	8	1	53	66	60	24.872	1429364	0.787371	62	19.652	FALSE	0.99998	9.38967e-05	0.000114595	114	1	0.89	UBE2C_HUMAN	reviewed	Ubiquitin-conjugating enzyme E2 C (EC 2.3.2.23) ((E3-independent) E2 ubiquitin-conjugating enzyme C) (EC 2.3.2.24) (E2 ubiquitin-conjugating enzyme C) (UbcH10) (Ubiquitin carrier protein C) (Ubiquitin-protein ligase C)	UBE2C UBCH10	Homo sapiens (Human)	179	19,652
O00764	O00764	16	AQAGEGVRPSPM(UniMod:35)QLELR;AQAGEGVRPSPMQLELR;DKSFLAM(UniMod:35)VVDIVQELK;GQVLNSDELQELYEGLR;IHSQEEALR;KIHSQEEALR;LNNMNKYDYVLTGYTR;LVYVC(UniMod:4)DPVLGDK;LVYVC(UniMod:4)DPVLGDKWDGEGSMYVPEDLLPVYK;NPAGSVVMER;RNPAGSVVMER;TVSTLHHVLQR;VLSIQSHVIR;VMDMLHSMGPDTVVITSSDLPSPQGSNYLIVLGSQR;VVPLADIITPNQFEAELLSGR;YDYVLTGYTR	16	1	50	61	55	41.905	3047133	0.911885	57	35.102	FALSE	1	9.38967e-05	0.000114595	115	1	0.94	PDXK_HUMAN	reviewed	Pyridoxal kinase (EC 2.7.1.35) (Pyridoxine kinase)	PDXK C21orf124 C21orf97 PKH PNK PRED79	Homo sapiens (Human)	312	35,102
O00767	O00767	4	GSTLDLSDLEAEK;PAHLLQDDISSSYTTTTTITAPPSR	2	0.5	1	15	11	4130.11	748067	0.985129	55	41.523	TRUE	0.956046	0.00328638	0.00309825	116	1	0.46	ACOD_HUMAN	reviewed	Acyl-CoA desaturase (EC 1.14.19.1) (Delta(9)-desaturase) (Delta-9 desaturase) (Fatty acid desaturase) (Stearoyl-CoA desaturase) (hSCD1)	SCD	Homo sapiens (Human)	359	41,523
O14497	O14497	23	AAAGQESEGPAVGPPQPLGK;AAGPGLGNVAM(UniMod:35)GPR;AAGPGLGNVAMGPR;AMGMTNLPAVGR;C(UniMod:4)VC(UniMod:4)VSNTIR;EEAGGEAAAAAAAER;EIGGLTQVNK;ELQDGAESNGGGGGGGAGSGGGPGAEPDLK;EMAVVLLANLAQGDSLAAR;GGQEDMNLSLQSR;LVLETLSK;NDMTYNYANR;NDPFVVDC(UniMod:4)SDK;QSTGSAPQGPAYHGVNR;QYIQC(UniMod:4)LYAFEC(UniMod:4)K;RPAGGPQNQFPFQFGR;TELLPSRPHAPC(UniMod:4)PPAPR;TPQPSSPMDQMGK;VDENHSEFTLYESR;VQEFDSGLLHWR	20	0.869565	7	21	13	3352.27	1153758	0.908986	38	242.045	TRUE	1	9.38967e-05	0.000114595	117	1	0.95	ARI1A_HUMAN	reviewed	AT-rich interactive domain-containing protein 1A (ARID domain-containing protein 1A) (B120) (BRG1-associated factor 250) (BAF250) (BRG1-associated factor 250a) (BAF250A) (Osa homolog 1) (hOSA1) (SWI-like protein) (SWI/SNF complex protein p270) (SWI/SNF-related, matrix-associated, actin-dependent regulator of chromatin subfamily F member 1) (hELD)	ARID1A BAF250 BAF250A C1orf4 OSA1 SMARCF1	Homo sapiens (Human)	2285	242,045
O14530	O14530	9	APFLC(UniMod:4)ER;ESENVVC(UniMod:4)HFYR;LDQMDEDELER;LGSSDILNYSGNLMEPPFQNQK;LVEEHLDSEIQK;LVEEHLDSEIQKLDQMDEDELER;TQDYVVGFTDLGNTDDFTTETLEWR;VIPTLALLK;VLEHQLLQTTK	9	1	23	34	29	631.481	1175810	0.917443	59	26.534	TRUE	1	9.38967e-05	0.000114595	118	1	0.84	TXND9_HUMAN	reviewed	Thioredoxin domain-containing protein 9 (ATP-binding protein associated with cell differentiation) (Protein 1-4)	TXNDC9 APACD	Homo sapiens (Human)	226	26,534
O14531	O14531	11	GAADAIAQAK;GAPAVVISQGR;GLYDGPVHEVMVPAKPGSGAPAR;GVNSFLVFMAYK;GVVVFGEPITASLGTDGSHYWSK;MFVTPGAGR;NLHQSGFSLSGSQADDHIAR;QIGENLIVPGGIK;THNLNVEYNIFEGVEC(UniMod:4)R;TIDAHGLMVLPGGVDVHTR;VAVGSDADLVIWNPK	11	1	29	49	43	146.556	1247125	0.950956	51	61.878	TRUE	1	9.38967e-05	0.000114595	119	1	1	DPYL4_HUMAN	reviewed	Dihydropyrimidinase-related protein 4 (DRP-4) (Collapsin response mediator protein 3) (CRMP-3) (UNC33-like phosphoprotein 4) (ULIP-4)	DPYSL4 CRMP3 ULIP4	Homo sapiens (Human)	572	61,878
O14548	O14548	3	GLPDQMLYR;LTSDSTVYDYAGK	2	0.666667	1	21	9	5088.43	600718	0.927503	67	12.615	TRUE	0.860263	0.0151174	0.0127683	120	1	0.85	COX7R_HUMAN	reviewed	Cytochrome c oxidase subunit 7A-related protein, mitochondrial (COX7a-related protein) (Cytochrome c oxidase subunit VIIa-related protein) (EB1)	COX7A2L COX7AR COX7RP	Homo sapiens (Human)	114	12,615
O14561	O14561	8	LM(UniMod:35)C(UniMod:4)PQEIVDYIADKK;LMC(UniMod:4)PQEIVDYIADK;LMC(UniMod:4)PQEIVDYIADKK;LMC(UniMod:4)PQEIVDYIADKKDVYE;LSVNSHFMK;LYDKIDPEK;LYDKIDPEKLSVNSHFMK	7	0.875	55	66	60	24.872	1795697	0.901706	63	17.417	FALSE	0.999994	9.38967e-05	0.000114595	121	1	0.57	ACPM_HUMAN	reviewed	Acyl carrier protein, mitochondrial (ACP) (CI-SDAP) (NADH-ubiquinone oxidoreductase 9.6 kDa subunit)	NDUFAB1	Homo sapiens (Human)	156	17,417
O14562	O14562	7	FPLDSTGSELK;GKPEDVMPSVK;GSLQPAPAQPPGDPAAQASVSNGEDAGGGAGR;IMVVGSTINDVLAVNTPK;LEQDQLWIGTK;LPTVPLSGMYNK;TKHDVKFPLDSTGSELK	7	1	45	56	50	70.603	1230864	0.94907	57	33.382	TRUE	1	9.38967e-05	0.000114595	122	1	0.98	UBFD1_HUMAN	reviewed	Ubiquitin domain-containing protein UBFD1 (Ubiquitin-binding protein homolog)	UBFD1 UBPH	Homo sapiens (Human)	309	33,382
O14578	O14578	11	AEILALQQALK;ASTEATELLQNIR;ESQLTALQAAR;GPPTYNEHITK;LTQGLQEALDR;NPLDAGAAEPIASR;SESVVSGLDSPAK;WVTALESVVAGGR	8	0.727273	5	21	15	2720.93	256078	0.706245	39	231.431	TRUE	0.990657	0.000375587	0.000390731	123	1	0.95	CTRO_HUMAN	reviewed	Citron Rho-interacting kinase (CRIK) (EC 2.7.11.1) (Serine/threonine-protein kinase 21)	CIT CRIK KIAA0949 STK21	Homo sapiens (Human)	2027	231,431
O14579	O14579	12	ALHQGDSLEC(UniMod:4)TAMTVQILLK;APPAPGPASGGSGEVDELFDVK;C(UniMod:4)SPTLLLLNGQAAC(UniMod:4)HMAQGR;DSIVAELDR;DSIVAELDREMSR;DVERDVFLYR;FGVVLDEIKPSSAPELQAVR;KFGVVLDEIKPSSAPELQAVR;LQDAYYIFQEMADK;LVLQYAPSA;MFADYLAHESR;NAFYIGSYQQC(UniMod:4)INEAQR	12	1	20	31	26	863.562	2842861	0.957009	57	34.482	TRUE	1	9.38967e-05	0.000114595	124	2	0.48	COPE_HUMAN	reviewed	Coatomer subunit epsilon (Epsilon-coat protein) (Epsilon-COP)	COPE	Homo sapiens (Human)	308	34,482
O14579	O14579	12	ALHQGDSLEC(UniMod:4)TAMTVQILLK;DSIVAELDR;FGVVLDEIKPSSAPELQAVR;LQDAYYIFQEMADK;LVLQYAPSA;MFADYLAHESR	6	0.5	1	15	10	4584.3	1145327	0.854201	57	34.482	TRUE	0.985889	0.000469484	0.000482193	125	2	0.25	COPE_HUMAN	reviewed	Coatomer subunit epsilon (Epsilon-coat protein) (Epsilon-COP)	COPE	Homo sapiens (Human)	308	34,482
O14617	O14617	27	ALDIDLDKPLADSEK;ALDIDLDKPLADSEKLPIQK;ALDLLYGMVSK;ASC(UniMod:4)ILQLVK;DLANDIMTLMSHTKPYIR;DLILQC(UniMod:4)LDDKDESIR;DVPVAEEVSALFAGELNPVAPK;FAVSQMSALLDSAHLLASSTQR;GMELSVLDSLNAR;GTLSFIAK;HGHLIAAQMLDVAIR;HRPSEADEEELAR;IGYLAASQSFHEGTDVIMLTTNQIR;ILIEDSDQNLK;KQEQANNPFYIK;LFGALTPLEPR;LLESGDLSMSSIK;LYASILQQK;NYLSLAPLFFK;VDSC(UniMod:4)ASMYSR;VPGLPMSDQYVK;VTTLPGHIQAVYVQNVVK;YISQC(UniMod:4)IDEIKQELK;YLGLLAMSK	24	0.888889	26	44	33	416.021	1964306	0.819777	44	130.158	TRUE	1	9.38967e-05	0.000114595	126	1	0.49	AP3D1_HUMAN	reviewed	AP-3 complex subunit delta-1 (AP-3 complex subunit delta) (Adaptor-related protein complex 3 subunit delta-1) (Delta-adaptin)	AP3D1 PRO0039	Homo sapiens (Human)	1153	130,158
O14618	O14618	8	ESAQPPAHL;FLQLTPER;GMGSGQLQNLGAAVAILGGPGTVQGVVR;LAC(UniMod:4)GIIAR;QIC(UniMod:4)SC(UniMod:4)DGLTIWEER;SAGLFQNPK;SLIIDEGEDDLGR;VWDVIGR	8	1	49	61	55	41.905	1513139	0.909982	59	29.041	FALSE	1	9.38967e-05	0.000114595	127	1	0.98	CCS_HUMAN	reviewed	Copper chaperone for superoxide dismutase (Superoxide dismutase copper chaperone)	CCS	Homo sapiens (Human)	274	29,041
O14639	O14639	13	DYQGLFGVK;FSKFPAAQAPDPSETPK;HLAPEVFR;LNSGLGQLILK;SSGREEDDEELLR;STSQGSINSPVYSR;TLSPTPSAEGYQDVR;VDNEILDYK;VLTGEYISK;YDSPINSASHIPSSK	10	0.769231	35	47	41	180.562	276431	0.62539	48	87.688	TRUE	0.990617	0.000375587	0.000390731	128	1	0.96	ABLM1_HUMAN	reviewed	Actin-binding LIM protein 1 (abLIM-1) (Actin-binding LIM protein family member 1) (Actin-binding double zinc finger protein) (LIMAB1) (Limatin)	ABLIM1 ABLIM KIAA0059 LIMAB1	Homo sapiens (Human)	778	87,688
O14654	O14654	54	AAVSAFPTDSLER;AIGDGEDEM(UniMod:35)LFTR;ALC(UniMod:4)ADEYR;ANPLSLDSAR;C(UniMod:4)GTLGAQPDGEPAALAAAAAAEPPFYK;DAEIPEGAAR;EADSSSDYVNMDFTK;EADSSSDYVNMDFTKR;EVSYNWDPK;FVTPSEPVAHSR;GAQDVAGGSNPGAHNPSANLAR;GDNQAGGAAAAAAAPEPPPR;GYMMMFPR;IYVVDPFSEC(UniMod:4)C(UniMod:4)MDISLSPSR;LETADAPAR;LETADAPARLEYYENAR;LEYYENAR;LLQEEEQER;LSSEVSGSGSGNFGEEGNPQGK;RHLGLVPLEPGGWLR;SQSFFAAAR;SSPLGQNDNSEYVPMLPGK;SWSSYFSLPNPFR;W…	24	0.444444	1	17	8	5648.01	10621384	0.801862	44	133.768	TRUE	0.99992	9.38967e-05	0.000114595	129	1	0.57	IRS4_HUMAN	reviewed	Insulin receptor substrate 4 (IRS-4) (160 kDa phosphotyrosine protein) (py160) (Phosphoprotein of 160 kDa) (pp160)	IRS4	Homo sapiens (Human)	1257	133,768
O14656	O14656	12	DLDDNLFGQHLAK;LYC(UniMod:4)LFAEC(UniMod:4)C(UniMod:4)GQK;NSGFWHSSLIDR;VAEEMTFFPK	4	0.333333	7	22	19	1792.55	245976	0.870638	56	37.809	TRUE	0.838536	0.0185915	0.0154497	130	1	0.49	TOR1A_HUMAN	reviewed	Torsin-1A (Dystonia 1 protein) (Torsin ATPase-1A) (EC 3.6.4.-) (Torsin family 1 member A)	TOR1A DQ2 DYT1 TA TORA	Homo sapiens (Human)	332	37,809
O14657	O14657	8	AIFIFLSNAGGDLITK;DLEPVLSVGVFNNK;GSAIDEDIVTR;LFGQHLATEVIFK;NFVSQIVAENLHPK;SNFVHLFVSTLHFPHEQK;TALDFWR;VAEEMTFFPR	8	1	51	63	57	34.013	666373	0.928435	56	37.979	FALSE	1	9.38967e-05	0.000114595	131	1	1	TOR1B_HUMAN	reviewed	Torsin-1B (Torsin ATPase-1B) (EC 3.6.4.-) (Torsin family 1 member B)	TOR1B DQ1 FKSG18	Homo sapiens (Human)	336	37,979
O14662	O14662	5	IDYNVEQSC(UniMod:4)IK;WVDGVDEIQYDVGR	2	0.4	1	16	10	4584.3	107170	0.898534	56	37.031	TRUE	0.651837	0.0560563	0.0430603	132	1	0.55	STX16_HUMAN	reviewed	Syntaxin-16 (Syn16)	STX16	Homo sapiens (Human)	325	37,031
O14672	O14672	7	AIDTIYQTTDFSGIR;EAVIAQISSHVK;LVDADGPLAR;VSHITFAHEVGHNFGSPHDSGTEC(UniMod:4)TPGESK	4	0.571429	51	62	57	34.013	218269	0.812737	48	84.142	FALSE	0.916142	0.00694836	0.00618733	133	2	0.18	ADA10_HUMAN	reviewed	Disintegrin and metalloproteinase domain-containing protein 10 (ADAM 10) (EC 3.4.24.81) (CDw156) (Kuzbanian protein homolog) (Mammalian disintegrin-metalloprotease) (CD antigen CD156c)	ADAM10 KUZ MADM	Homo sapiens (Human)	748	84,142
O14672	O14672	7	AIDTIYQTTDFSGIR;EAVIAQISSHVK	2	0.285714	1	15	11	4130.11	220114	0.886839	48	84.142	TRUE	0.486483	0.0980282	0.0718638	134	2	0.42	ADA10_HUMAN	reviewed	Disintegrin and metalloproteinase domain-containing protein 10 (ADAM 10) (EC 3.4.24.81) (CDw156) (Kuzbanian protein homolog) (Mammalian disintegrin-metalloprotease) (CD antigen CD156c)	ADAM10 KUZ MADM	Homo sapiens (Human)	748	84,142
O14686	O14686	5	INNEHVIDATLTGGPAR;LSGGPSSDLQNHVAAGSGQER;SQLDILSLLK	3	0.6	1	16	5	7723.76	143892	0.946631	30	593.389	TRUE	0.984102	0.000469484	0.000482193	135	1	1	KMT2D_HUMAN	reviewed	Histone-lysine N-methyltransferase 2D (Lysine N-methyltransferase 2D) (EC 2.1.1.43) (ALL1-related protein) (Myeloid/lymphoid or mixed-lineage leukemia protein 2)	KMT2D ALR MLL2 MLL4	Homo sapiens (Human)	5537	593,389
O14727	O14727	8	DSVSGITSYVR;IWSFDLLLPLHELR;LDQDESFSQR;LLASC(UniMod:4)SADGTLK;LPLNIEEAK;LVVRPHTDAVYHAC(UniMod:4)FSEDGQR;LWDATSANER;YVVPVESSLGK	8	1	44	54	49	78.368	411853	0.932866	43	141.84	FALSE	1	9.38967e-05	0.000114595	136	1	1	APAF_HUMAN	reviewed	Apoptotic protease-activating factor 1 (APAF-1)	APAF1 KIAA0413	Homo sapiens (Human)	1248	141,840
O14732	O14732	3	ALVLTEIGPK;FIAEEAAASGAK;LFLSNMER	3	1	49	66	56	37.754	177847	0.72001	58	31.321	FALSE	0.921606	0.00657277	0.0059004	137	1	0.96	IMPA2_HUMAN	reviewed	Inositol monophosphatase 2 (IMP 2) (IMPase 2) (EC 3.1.3.25) (Inositol-1(or 4)-monophosphatase 2) (Myo-inositol monophosphatase A2)	IMPA2 IMP.18P	Homo sapiens (Human)	288	31,321
O14733	O14733	6	DVKPSNILLDER;HMLGLPSTLFTPR;IDPPDPTKPDYDIR;QTGYLTIGGQR;SMESIEIDQK;TSGVLSQPHLPFFR	6	1	50	61	55	41.905	393870	0.907112	54	47.485	FALSE	0.999993	9.38967e-05	0.000114595	138	1	1	MP2K7_HUMAN	reviewed	Dual specificity mitogen-activated protein kinase kinase 7 (MAP kinase kinase 7) (MAPKK 7) (EC 2.7.12.2) (JNK-activating kinase 2) (MAPK/ERK kinase 7) (MEK 7) (Stress-activated protein kinase kinase 4) (SAPK kinase 4) (SAPKK-4) (SAPKK4) (c-Jun N-terminal kinase kinase 2) (JNK kinase 2) (JNKK 2)	MAP2K7 JNKK2 MEK7 MKK7 PRKMK7 SKK4	Homo sapiens (Human)	419	47,485
O14735	O14735	5	MIDLSGNPVLR;NMAALDAADR	2	0.4	1	15	9	5088.43	517027	0.97687	61	23.539	TRUE	0.910639	0.00769953	0.00682795	139	1	0.5	CDIPT_HUMAN	reviewed	CDP-diacylglycerol--inositol 3-phosphatidyltransferase (EC 2.7.8.11) (Phosphatidylinositol synthase) (PI synthase) (PtdIns synthase)	CDIPT PIS PIS1	Homo sapiens (Human)	213	23,539
O14737	O14737	9	AVENYLIQM(UniMod:35)AR;AVENYLIQMAR;HGDPGDAAQQEAK;LSNLALVKPEK;NSILAQVLDQSAR;VSEQGLIEILK;VSEQGLIEILKK;YGQLSEK	8	0.888889	53	66	59	27.607	20632129	0.949936	65	14.285	FALSE	1	9.38967e-05	0.000114595	140	1	0.97	PDCD5_HUMAN	reviewed	Programmed cell death protein 5 (TF-1 cell apoptosis-related protein 19) (Protein TFAR19)	PDCD5 TFAR19	Homo sapiens (Human)	125	14,285
O14744	O14744	28	AAILPTSIFLTNK;AAILPTSIFLTNKK;C(UniMod:4)LLDRVPEEEKDTNVQVLMVLGAGR;DDGVSIPGEYTSFLAPISSSK;DDIIENAPTTHTEEYSGEEK;DLNC(UniMod:4)VPEIADTLGAVAK;DRDPEAQFEM(UniMod:35)PYVVR;DRDPEAQFEMPYVVR;DWNTLIVGK;EFIQEPAK;EGQTIC(UniMod:4)VR;EKDRDPEAQFEM(UniMod:35)PYVVR;EKDRDPEAQFEMPYVVR;GPLVNASLR;IAVALEIGADLPSNHVIDR;KGFPVLSK;KVWYEWAVTAPVC(UniMod:4)SAIHNPTGR;LHNFHQLSAPQPC(UniMod:4)FTFSHPNR;LHNFHQLSAPQPC(UniMod:4)FTFSHPNR…	28	1	13	44	32	461.771	11504100	0.922428	50	72.684	TRUE	1	9.38967e-05	0.000114595	141	1	0.94	ANM5_HUMAN	reviewed	Protein arginine N-methyltransferase 5 (EC 2.1.1.320) (72 kDa ICln-binding protein) (Histone-arginine N-methyltransferase PRMT5) (Jak-binding protein 1) (Shk1 kinase-binding protein 1 homolog) (SKB1 homolog) (SKB1Hs) [Cleaved into: Protein arginine N-methyltransferase 5, N-terminally processed]	PRMT5 HRMT1L5 IBP72 JBP1 SKB1	Homo sapiens (Human)	637	72,684
O14745	O14745	19	AQEAPGQAEPPAAAEVQGAGNENEPR;EALAEAALESPR;EALAEAALESPRPALVR;ETDEFFKK;GPNGYGFHLHGEK;GPSGYGFNLHSDK;IVEVNGVC(UniMod:4)MEGK;KGPSGYGFNLHSDK;KNELFSNL;LLVVDPETDEQLQK;LLVVDRETDEFFK;LLVVDRETDEFFKK;LVEPGSPAEK;LVEVNGENVEK;LVEVNGENVEKETHQQVVSR;QHGDVVSAIR;RAPQMDWSK;SVDPDSPAEASGLR;VIPSQEHLNGPLPVPFTNGEIQK	19	1	46	56	51	63.608	4682710	0.952729	56	38.868	FALSE	1	9.38967e-05	0.000114595	142	1	0.95	NHRF1_HUMAN	reviewed	Na(+)/H(+) exchange regulatory cofactor NHE-RF1 (NHERF-1) (Ezrin-radixin-moesin-binding phosphoprotein 50) (EBP50) (Regulatory cofactor of Na(+)/H(+) exchanger) (Sodium-hydrogen exchanger regulatory factor 1) (Solute carrier family 9 isoform A3 regulatory factor 1)	SLC9A3R1 NHERF NHERF1	Homo sapiens (Human)	358	38,868
O14757	O14757	8	DIKPENLLLDER;HIQSNLDFSPVNSASSEENVK;ILVENPSAR;ISDFGLATVFR;LIDIVSSQK;VTSGGVSESPSGFSK	6	0.75	53	70	59	27.607	597858	0.931464	53	54.434	FALSE	0.999972	9.38967e-05	0.000114595	143	1	1	CHK1_HUMAN	reviewed	Serine/threonine-protein kinase Chk1 (EC 2.7.11.1) (CHK1 checkpoint homolog) (Cell cycle checkpoint kinase) (Checkpoint kinase-1)	CHEK1 CHK1	Homo sapiens (Human)	476	54,434
O14772	O14772	3	AALPAHSFVC(UniMod:4)SLSLK;C(UniMod:4)SVAPGSVVEYSR;IFPVC(UniMod:4)SSLSDSVITSLK	3	1	50	61	56	37.754	106374	0.83171	51	66.599	FALSE	0.971678	0.00150235	0.00147304	144	1	0.94	FPGT_HUMAN	reviewed	Fucose-1-phosphate guanylyltransferase (EC 2.7.7.30) (GDP-L-fucose diphosphorylase) (GDP-L-fucose pyrophosphorylase)	FPGT GFPP	Homo sapiens (Human)	594	66,599
O14776	O14776	29	ALLSDMVR;ATFSEFAAK;DREALFNEFVAAAR;EAAMEAEIK;EALFNEFVAAAR;GPPPPPTASEPTR;GPPPPPTASEPTRR;IKSDFFELLSNHHLDSQSR;KLIQESDQHLK;KQVFDQYVK;LFNEHIEALTK;LIQESDQHLK;LIVAYVDDLDR;LIVAYVDDLDRR;LSMWDRPDDLIGR;QLLDETSAITLTSTWK;SDFFELLSNHHLDSQSR;SSDVSWSDTR;SSDVSWSDTRR;TLESTWEKPQELK;TYYYNNR;VFFYNPTTR;WESGSLLER;YLLLNPK;YLVLDC(UniMod:4)VPEER	25	0.862069	20	53	34	374.804	5531843	0.836757	45	123.901	TRUE	1	9.38967e-05	0.000114595	145	2	0.88	TCRG1_HUMAN	reviewed	Transcription elongation regulator 1 (TATA box-binding protein-associated factor 2S) (Transcription factor CA150)	TCERG1 CA150 TAF2S	Homo sapiens (Human)	1098	123,901
O14776	O14776	29	ATFSEFAAK;EALFNEFVAAAR	2	0.0689655	6	16	11	4130.11	41717	0.975951	45	123.901	TRUE	0.505806	0.0923005	0.0679222	146	2	0.06	TCRG1_HUMAN	reviewed	Transcription elongation regulator 1 (TATA box-binding protein-associated factor 2S) (Transcription factor CA150)	TCERG1 CA150 TAF2S	Homo sapiens (Human)	1098	123,901
O14777	O14777	20	ALNEQIAR;AQVYVPLKELLNETEEEINK;ASLQGDVQK;DLGYPFALSK;EAIETQLAEYHK;ELLNETEEEINK;EYQLVVQTTTEER;FNPEAGANC(UniMod:4)LVK;GKEAIETQLAEYHK;HLEEQIAK;IKEAEEEDEKC(UniMod:4)ASELESLEK;LKDLFNVDAFKLESLEAK;LLEMVATHVGSVEK;LNGLNEEIAR;LQNIIDNQK;NELQQTINK;NSQLGIFSSSEK;QGLYTPQTK;VDREYEEC(UniMod:4)MSEDLSENIK;YQAYMSNLESHSAILDQK	20	1	18	31	23	1180.94	1247773	0.925786	50	73.913	TRUE	1	9.38967e-05	0.000114595	147	1	0.71	NDC80_HUMAN	reviewed	Kinetochore protein NDC80 homolog (Highly expressed in cancer protein) (Kinetochore protein Hec1) (HsHec1) (Kinetochore-associated protein 2) (Retinoblastoma-associated protein HEC)	NDC80 HEC HEC1 KNTC2	Homo sapiens (Human)	642	73,913
O14786	O14786	9	FVSDYETHGAGFSIR;FVTAVGTQGAISK;IAPPPVVSSGPFLFIK;LYQVIFEGEIGK;SFEGNNNYDTPELR	5	0.555556	1	15	9	5088.43	323486	0.91446	46	103.134	TRUE	0.997174	0.000187793	0.000204491	148	1	0.66	NRP1_HUMAN	reviewed	Neuropilin-1 (Vascular endothelial cell growth factor 165 receptor) (CD antigen CD304)	NRP1 NRP VEGF165R	Homo sapiens (Human)	923	103,134
O14787	O14787	6	ATIGILITTIASK;GDVEEDEAVPDSEQDIKPR;QEC(UniMod:4)LNNIGDASSLIR;YSEIDIILLK	4	0.666667	2	20	11	4130.11	171014	0.667018	47	101.388	TRUE	0.790643	0.0276056	0.0223829	149	1	0.46	TNPO2_HUMAN	reviewed	Transportin-2 (Karyopherin beta-2b)	TNPO2	Homo sapiens (Human)	897	101,388
O14802	O14802	16	ANINFLR;AQENLNPLVVLNLFK;GFSIGIGDVTPGQGLLK;IDEVAVPVHVAK;LLVEGDNLR;LQQQPGC(UniMod:4)TAEETLEALILK;LTEIIFLNDVIK;LTEIIFLNDVIKK;LVQNGPEVHPGANFIQQR;NNIFYILLR;RPLIFDTNEFHIPLVT;SGTNEDDLTMK;SSMYYVLQFLK;TADHLFDAAYFGQK;VVVQGIPEVSR	15	0.9375	22	35	28	700.925	662053	0.812478	42	155.641	TRUE	1	9.38967e-05	0.000114595	150	2	0.44	RPC1_HUMAN	reviewed	DNA-directed RNA polymerase III subunit RPC1 (RNA polymerase III subunit C1) (EC 2.7.7.6) (DNA-directed RNA polymerase III largest subunit) (DNA-directed RNA polymerase III subunit A) (RNA polymerase III 155 kDa subunit) (RPC155) (RNA polymerase III subunit C160)	POLR3A	Homo sapiens (Human)	1390	155,641
O14802	O14802	16	GFSIGIGDVTPGQGLLK;IDEVAVPVHVAK;LLVEGDNLR;LQQQPGC(UniMod:4)TAEETLEALILK;NNIFYILLR;RPLIFDTNEFHIPLVT;SSMYYVLQFLK;VVVQGIPEVSR	8	0.5	1	15	10	4584.3	389965	0.794252	42	155.641	TRUE	0.978998	0.000938967	0.0009436	151	2	0.4	RPC1_HUMAN	reviewed	DNA-directed RNA polymerase III subunit RPC1 (RNA polymerase III subunit C1) (EC 2.7.7.6) (DNA-directed RNA polymerase III largest subunit) (DNA-directed RNA polymerase III subunit A) (RNA polymerase III 155 kDa subunit) (RPC155) (RNA polymerase III subunit C160)	POLR3A	Homo sapiens (Human)	1390	155,641
O14818	O14818	13	DIVVLGVEK;GRDIVVLGVEK;GRDIVVLGVEKK;IC(UniMod:4)ALDDNVC(UniMod:4)M(UniMod:35)AFAGLTADAR;IC(UniMod:4)ALDDNVC(UniMod:4)MAFAGLTADAR;ILNPEEIEK;KIC(UniMod:4)ALDDNVC(UniMod:4)MAFAGLTADAR;NIELAVM(UniMod:35)R;NIELAVMR;NYTDEAIETDDLTIK;RPFGISALIVGFDFDGTPR;YVAEIEK;YVAEIEKEKEENEK	13	1	25	36	30	568.917	7316096	0.973309	59	27.887	TRUE	1	9.38967e-05	0.000114595	152	4	0.44	PSA7_HUMAN	reviewed	Proteasome subunit alpha type-7 (EC 3.4.25.1) (Proteasome subunit RC6-1) (Proteasome subunit XAPC7)	PSMA7 HSPC	Homo sapiens (Human)	248	27,887
O14818	O14818	13	DIVVLGVEK;GRDIVVLGVEK;GRDIVVLGVEKK;IC(UniMod:4)ALDDNVC(UniMod:4)M(UniMod:35)AFAGLTADAR;IC(UniMod:4)ALDDNVC(UniMod:4)MAFAGLTADAR;ILNPEEIEK;NIELAVM(UniMod:35)R;NIELAVMR;NYTDEAIETDDLTIK;YVAEIEK;YVAEIEKEKEENEK	11	0.846154	13	23	18	1989.68	2592107	0.878809	59	27.887	TRUE	1	9.38967e-05	0.000114595	153	4	0.16	PSA7_HUMAN	reviewed	Proteasome subunit alpha type-7 (EC 3.4.25.1) (Proteasome subunit RC6-1) (Proteasome subunit XAPC7)	PSMA7 HSPC	Homo sapiens (Human)	248	27,887
O14818	O14818	13	DIVVLGVEK;GRDIVVLGVEK;IC(UniMod:4)ALDDNVC(UniMod:4)M(UniMod:35)AFAGLTADAR;IC(UniMod:4)ALDDNVC(UniMod:4)MAFAGLTADAR;ILNPEEIEK;KIC(UniMod:4)ALDDNVC(UniMod:4)MAFAGLTADAR;NIELAVMR;NYTDEAIETDDLTIK;YVAEIEK;YVAEIEKEKEENEK	10	0.769231	36	53	42	162.673	3558748	0.859912	59	27.887	TRUE	0.999997	9.38967e-05	0.000114595	154	4	0.25	PSA7_HUMAN	reviewed	Proteasome subunit alpha type-7 (EC 3.4.25.1) (Proteasome subunit RC6-1) (Proteasome subunit XAPC7)	PSMA7 HSPC	Homo sapiens (Human)	248	27,887
O14818	O14818	13	DIVVLGVEK;GRDIVVLGVEK;GRDIVVLGVEKK;YVAEIEK;YVAEIEKEKEENEK	5	0.384615	1	13	10	4584.3	482373	0.9301	59	27.887	TRUE	0.992511	0.00028169	0.00030156	155	4	0.11	PSA7_HUMAN	reviewed	Proteasome subunit alpha type-7 (EC 3.4.25.1) (Proteasome subunit RC6-1) (Proteasome subunit XAPC7)	PSMA7 HSPC	Homo sapiens (Human)	248	27,887
O14828	O14828	9	AQQEFAAGVFSNPAVR;DGGNPFAEPSELDNPFQDPAVIQHRPSR;ELQHAALGGTATR;EPPPAYEPPAPAPLPPPSAPSLQPSRK;ERELQHAALGGTATR;NYGSYSTQASAAAATAELLK;NYGSYSTQASAAAATAELLKK;QYATLDVYNPFETR;TAAANAAAGAAENAFR	9	1	1	17	10	4584.3	3286149	0.887577	56	38.287	TRUE	1	9.38967e-05	0.000114595	156	2	0.53	SCAM3_HUMAN	reviewed	Secretory carrier-associated membrane protein 3 (Secretory carrier membrane protein 3)	SCAMP3 C1orf3 PROPIN1	Homo sapiens (Human)	347	38,287
O14828	O14828	9	DGGNPFAEPSELDNPFQDPAVIQHRPSR;ELQHAALGGTATR;QYATLDVYNPFETR	3	0.333333	16	31	19	1792.55	635791	0.956412	56	38.287	TRUE	0.955354	0.00328638	0.00309825	157	2	0.33	SCAM3_HUMAN	reviewed	Secretory carrier-associated membrane protein 3 (Secretory carrier membrane protein 3)	SCAMP3 C1orf3 PROPIN1	Homo sapiens (Human)	347	38,287
O14832	O14832	7	AISC(UniMod:4)HFASADC(UniMod:4)HYIDVK;FFGAENSVNLK;FYEENGFLVIK;GDTVFFHPLLIHGSGQNK;MFHGIQDYEENK;NNGC(UniMod:4)LVVLPGTHK;YC(UniMod:4)TLPEILK	7	1	55	65	60	24.872	194942	0.892849	56	38.538	FALSE	0.999998	9.38967e-05	0.000114595	158	1	0.68	PAHX_HUMAN	reviewed	Phytanoyl-CoA dioxygenase, peroxisomal (EC 1.14.11.18) (Phytanic acid oxidase) (Phytanoyl-CoA alpha-hydroxylase) (PhyH)	PHYH PAHX	Homo sapiens (Human)	338	38,538
O14874	O14874	5	LTPTMMLYAGR;QLLDDHKDVVTLLAEGLR;TVTSFYNQSAIDAAAEKPSVR;YLQQELPVR	4	0.8	42	53	47	96.551	259090	0.949368	54	46.36	TRUE	0.999501	9.38967e-05	0.000114595	159	1	1	BCKD_HUMAN	reviewed	[3-methyl-2-oxobutanoate dehydrogenase [lipoamide]] kinase, mitochondrial (EC 2.7.11.4) (Branched-chain alpha-ketoacid dehydrogenase kinase) (BCKD-kinase) (BCKDHKIN)	BCKDK	Homo sapiens (Human)	412	46,360
O14880	O14880	4	VEYPIMYSTDPENGHIFNC(UniMod:4)IQR;VLYAYGYYTGEPSK	2	0.5	1	16	10	4584.3	113808	0.932287	64	16.516	TRUE	0.810307	0.0239437	0.019611	160	1	0.48	MGST3_HUMAN	reviewed	Microsomal glutathione S-transferase 3 (Microsomal GST-3) (EC 2.5.1.18) (Microsomal GST-III)	MGST3	Homo sapiens (Human)	152	16,516
O14907	O14907	2	IMQVNGWDMTMVTHDQAR;VSEGGPAEIAGLQIGDK	2	1	57	67	62	20.188	126387	0.930096	66	13.735	FALSE	0.930096	0.00553991	0.00503155	161	1	1	TX1B3_HUMAN	reviewed	Tax1-binding protein 3 (Glutaminase-interacting protein 3) (Tax interaction protein 1) (TIP-1) (Tax-interacting protein 1)	TAX1BP3 TIP1	Homo sapiens (Human)	124	13,735
O14908	O14908	13	AFDMISQR;APPLVENEEAEPGR;DTELAATMVELGK;GGLGVGEPGPLGGGGSGGPQMGLPPPPPALRPR;GPATVEDLPSAFEEK;KAFDMISQR;KAPPLVENEEAEPGR;LVFHTQLAHGSPTGR;NPDELAEALDER;RNPDELAEALDER;SEDALGLTITDNGAGYAFIK;SRGPATVEDLPSAFEEK	12	0.923077	54	66	59	27.607	2503600	0.963465	56	36.049	FALSE	1	9.38967e-05	0.000114595	162	1	0.99	GIPC1_HUMAN	reviewed	PDZ domain-containing protein GIPC1 (GAIP C-terminus-interacting protein) (RGS-GAIP-interacting protein) (RGS19-interacting protein 1) (Synectin) (Tax interaction protein 2) (TIP-2)	GIPC1 C19orf3 GIPC RGS19IP1	Homo sapiens (Human)	333	36,049
O14920	O14920	7	ALDDILNLK;DLKPENIVLQQGEQR;LGTGGFGNVIR	3	0.428571	12	31	19	1792.55	288724	0.913365	48	86.564	TRUE	0.911007	0.00751174	0.00666294	163	1	0.91	IKKB_HUMAN	reviewed	Inhibitor of nuclear factor kappa-B kinase subunit beta (I-kappa-B-kinase beta) (IKK-B) (IKK-beta) (IkBKB) (EC 2.7.11.10) (I-kappa-B kinase 2) (IKK2) (Nuclear factor NF-kappa-B inhibitor kinase beta) (NFKBIKB)	IKBKB IKKB	Homo sapiens (Human)	756	86,564
O14929	O14929	13	C(UniMod:4)NTNTAIELK;FPEDLENDIR;LC(UniMod:4)QDLPC(UniMod:4)FSR;LLVTDM(UniMod:35)SDAEQYR;LLVTDMSDAEQYR;LMQGFNEDMAIEAQQK;LVRFPEDLENDIR;QIIPPGFC(UniMod:4)TNTNDFLSLLEK;RVYEILR;VDENFDC(UniMod:4)VEADDVEGK;VSQM(UniMod:35)LILTPFQGQGHGAQLLETVHR;VSQMLILTPFQGQGHGAQLLETVHR;YYTEFPTVLDITAEDPSK	13	1	44	58	49	78.368	4379564	0.932038	53	49.513	FALSE	1	9.38967e-05	0.000114595	164	1	0.69	HAT1_HUMAN	reviewed	Histone acetyltransferase type B catalytic subunit (EC 2.3.1.48) (Histone acetyltransferase 1)	HAT1 KAT1	Homo sapiens (Human)	419	49,513
O14933	O14933	2	NAEEFTLR;TC(UniMod:4)QVLEALNVLVNRPNIR	2	1	58	67	62	20.188	39908	0.85572	63	17.769	FALSE	0.85572	0.0160563	0.0134907	165	1	1	UB2L6_HUMAN	reviewed	Ubiquitin/ISG15-conjugating enzyme E2 L6 (EC 2.3.2.23) (E2 ubiquitin-conjugating enzyme L6) (Retinoic acid-induced gene B protein) (RIG-B) (UbcH8) (Ubiquitin carrier protein L6) (Ubiquitin-protein ligase L6)	UBE2L6 UBCH8	Homo sapiens (Human)	153	17,769
O14936	O14936	20	ADAGFVYSEAVASHYMR;AQFEYDPAKDDLIPC(UniMod:4)K;DVKPHC(UniMod:4)VLLASK;EINGISVANQTVEQLQK;ETGQQFAVK;FTSSPGLSTEDLKR;GAVLAAVSSHK;HNAVFDQLDLVTYEEVVK;IHEQGLIAILDVEPQALK;IHLPETVEQLRK;ITVYEALNHPWLK;LGGFGVAIQLGESGLVAGGR;MLMLDPAER;NGTAGLIPSPELQEWR;NTDEPMGITLK;QGTLHVGDEIR;TYAHYFDLTIINNEIDETIR;VGDIIQIISK;VGTPHFMAPEVVK	19	0.95	41	52	46	107.169	1217782	0.836645	46	105.123	FALSE	1	9.38967e-05	0.000114595	166	2	0.63	CSKP_HUMAN	reviewed	Peripheral plasma membrane protein CASK (hCASK) (EC 2.7.11.1) (Calcium/calmodulin-dependent serine protein kinase) (Protein lin-2 homolog)	CASK LIN2	Homo sapiens (Human)	926	105,123
O14936	O14936	20	ADAGFVYSEAVASHYMR;AQFEYDPAKDDLIPC(UniMod:4)K;EINGISVANQTVEQLQK;ETGQQFAVK;FTSSPGLSTEDLKR;HNAVFDQLDLVTYEEVVK;IHEQGLIAILDVEPQALK;ITVYEALNHPWLK;LGGFGVAIQLGESGLVAGGR;NTDEPMGITLK;VGDIIQIISK	11	0.55	20	38	32	461.771	386975	0.772068	46	105.123	TRUE	0.995577	0.000187793	0.000204491	167	2	0.3	CSKP_HUMAN	reviewed	Peripheral plasma membrane protein CASK (hCASK) (EC 2.7.11.1) (Calcium/calmodulin-dependent serine protein kinase) (Protein lin-2 homolog)	CASK LIN2	Homo sapiens (Human)	926	105,123
O14964	O14964	18	AC(UniMod:4)GQIFC(UniMod:4)GK;ALQNAVTTFVNR;APDWVDAEEC(UniMod:4)HR;ESDAM(UniMod:35)FAAER;ESDAMFAAER;ILYLIQAWAHAFR;KQEYLEVQR;LYYEGLQDK;NC(UniMod:4)GQTVHDEVANK;NKILYLIQAWAHAFR;RLYYEGLQDK;STYTSYPK;VC(UniMod:4)EPC(UniMod:4)YEQLNR;VEGHVFPEFK;VNDKNPHVALYALEVMESVVK;VQFGVMTR;VVQDTYQIM(UniMod:35)K;VVQDTYQIMK	18	1	15	41	29	631.481	3333775	0.916921	48	86.192	TRUE	1	9.38967e-05	0.000114595	168	1	0.66	HGS_HUMAN	reviewed	Hepatocyte growth factor-regulated tyrosine kinase substrate (Hrs) (Protein pp110)	HGS HRS	Homo sapiens (Human)	777	86,192
O14972	O14972	4	GLSVPIYMVFPR;TC(UniMod:4)EFIVHSAPQK;TEIPFEFPLHLK;VETC(UniMod:4)GC(UniMod:4)AEGYAR	4	1	28	38	33	416.021	115150	0.936269	57	33.01	TRUE	0.999741	9.38967e-05	0.000114595	169	1	0.95	DSCR3_HUMAN	reviewed	Down syndrome critical region protein 3 (Down syndrome critical region protein A)	DSCR3 DCRA DSCRA	Homo sapiens (Human)	297	33,010
O14974	O14974	28	AQLHDTNMELTDLK;ETLIIEPEK;GYTEVLK;ILVDNLC(UniMod:4)DMEMVNK;ISEMEEELK;LASTSDIEEK;LASTSDIEEKENR;LAYVAPTIPR;LSSSLDNK;LWAEDSTEK;LYEQILAENEK;NKETLIIEPEK;RLASTSDIEEK;RLASTSDIEEKENR;RSTQGVTLTDLQEAEK;SGGTALHVAAAK;SGSYSYLEER;SLLSSTSTTTK;SPLIESTANMDNNQSQK;STQGVTLTDLQEAEK;SYLTPVRDEESESQR;TGSYGALAEITASK;TYDETYQR;VKFDDGAVFLAAC(UniMod:4)SSGDTDEVLK;WIGSETDLEPPVVK;YETSSTSAGDRYDSLLGR	26	0.928571	17	31	26	863.562	2098384	0.894988	45	115.281	TRUE	1	9.38967e-05	0.000114595	170	1	0.7	MYPT1_HUMAN	reviewed	Protein phosphatase 1 regulatory subunit 12A (Myosin phosphatase-targeting subunit 1) (Myosin phosphatase target subunit 1) (Protein phosphatase myosin-binding subunit)	PPP1R12A MBS MYPT1	Homo sapiens (Human)	1030	115,281
O14976	O14976	8	GDLDISYITSR;VIQSVANYAK	2	0.25	2	16	11	4130.11	162255	0.936646	43	143.191	TRUE	0.632452	0.0607512	0.0463813	171	1	0.51	GAK_HUMAN	reviewed	Cyclin-G-associated kinase (EC 2.7.11.1)	GAK	Homo sapiens (Human)	1311	143,191
O14980	O14980	39	AIIASNIMYIVGQYPR;AVGHPFVIQLGR;DFLVQIK;DTDSINLYK;EFAGEDTSDLFLEER;EPEVLSTMAIIVNK;ETLVYLTHLDYVDTER;FLNVPMFR;FLVTVIK;IYLDMLNVYK;LFEFMHETHDGVQDMAC(UniMod:4)DTFIK;LFVTGLFSLNQDIPAFK;LHNQVNGTEWSWK;LISGWVSR;LISTLIYK;LLSEEVFDFSSGQITQVK;LNMILVQILK;LVLDSIIWAFK;MAKPEEVLVVENDQGEVVR;MAQEVLTHLK;NVDILKDPETVK;PAIMTMLADHAAR;QLLDFSQK;QLYLPMLFK;SAFPHLQDAQVK;SNDPQMVAENFVPPLLDAVLIDYQR;TSESLC(UniMod:4)QNNMVILK;VDTILEFSQ…	29	0.74359	1	15	10	4584.3	7700153	0.810057	45	123.386	TRUE	1	9.38967e-05	0.000114595	172	3	0.34	XPO1_HUMAN	reviewed	Exportin-1 (Exp1) (Chromosome region maintenance 1 protein homolog)	XPO1 CRM1	Homo sapiens (Human)	1071	123,386
O14980	O14980	39	FLNVPMFR;IYLDMLNVYK;LLSEEVFDFSSGQITQVK;PAIMTMLADHAAR;QLLDFSQK	5	0.128205	15	23	18	1989.68	699348	0.926434	45	123.386	TRUE	0.694821	0.0464789	0.03617	173	3	0.18	XPO1_HUMAN	reviewed	Exportin-1 (Exp1) (Chromosome region maintenance 1 protein homolog)	XPO1 CRM1	Homo sapiens (Human)	1071	123,386
O14980	O14980	39	EPEVLSTMAIIVNK;LLSEEVFDFSSGQITQVK	2	0.0512821	73	81	76	4.685	155208	0.976766	45	123.386	FALSE	0.409299	0.11784	0.084782	174	3	0.04	XPO1_HUMAN	reviewed	Exportin-1 (Exp1) (Chromosome region maintenance 1 protein homolog)	XPO1 CRM1	Homo sapiens (Human)	1071	123,386
O15013	O15013	5	FIVLATALHEK;SEDSTIYDLLKDPVSLR;YILGSVVDSEK	3	0.6	17	33	24	1063.94	197179	0.962106	43	151.612	TRUE	0.991813	0.00028169	0.00030156	175	1	0.99	ARHGA_HUMAN	reviewed	Rho guanine nucleotide exchange factor 10	ARHGEF10 KIAA0294	Homo sapiens (Human)	1369	151,612
O15020	O15020	38	AAELQAQWER;AASAGVPYHGEVPVSLAR;ALAQEDQGAGEVER;AYAGDKAEEIGR;DLNAAEALQR;DQADPQC(UniMod:4)LFLR;DVEDEILWVTER;EANALAAGHPAQAVAINAR;EQQHLLASADTGR;EYRPC(UniMod:4)DPQLVSER;GQVLAAAYELQR;HRPDLLDFESLKK;IVNTQEQLNHR;LAQAHGFQGFLR;LEALAEER;LEALGTGWEELGR;LEQSYEALC(UniMod:4)ELAAAR;LLDPEDVNVDQPDEK;LLEVLSGEILPKPTK;LTLEQGQQLVAEGHPGASQASAR;LVSQDNFGLELAAVEAAVR;LVSSPELGHDEFSTQALAR;MLTAQDVSYDEAR;NQDAAQQFLGR;QQQLPDGTGR;SAE…	38	1	1	12	5	7723.76	1360763	0.934463	37	271.325	TRUE	1	9.38967e-05	0.000114595	176	1	1	SPTN2_HUMAN	reviewed	Spectrin beta chain, non-erythrocytic 2 (Beta-III spectrin) (Spinocerebellar ataxia 5 protein)	SPTBN2 KIAA0302 SCA5	Homo sapiens (Human)	2390	271,325
O15027	O15027	35	ANHSSHQEDTYGALDFTLSR;FANLTPSR;FATNEAIQR;GGIGASENLENPPK;GLANPEPAPEPK;HGAVC(UniMod:4)HTGAPDATLHTVHPDSVSSSYSSR;HLLQEAR;LFDPQLK;LLPSAPQTLPDGPLASPAR;LVLIGSNHSLPFLK;PQELVGTFIQQEVGKPEDEASGSFFK;SHLVGVKPFEADR;TMATMGDTLASR;TVQAAPPALPGPPGAPVNMYSR;VLSSAASLPGSELPSSRPEGSQGGELSR;YGPLPGPAVPR;YRPYDGAASAYAQNYR;YVDVLNPSGTQR	18	0.514286	1	17	6	6958.53	1873835	0.709821	39	233.517	TRUE	0.992058	0.00028169	0.00030156	177	1	0.84	SC16A_HUMAN	reviewed	Protein transport protein Sec16A (SEC16 homolog A)	SEC16A KIAA0310 SEC16 SEC16L	Homo sapiens (Human)	2179	233,517
O15031	O15031	17	AMTLQEAEAFVGAER;DTTHNLPEFIVK;EASPNPEDGIVR;FGAQLQC(UniMod:4)VTGPQATR;GNGPHDNGIIVSTR;IQPETGPLGGGIR;LFYEDGSGEK;LQLEQQVATGPALDNKK;LQQIAAALENK;RPVVEQALYQFSNLLNSK;VGVSQQPEDSQQDLPGER;VLYAVFSR	12	0.705882	1	15	9	5088.43	832048	0.83737	40	205.127	TRUE	0.999996	9.38967e-05	0.000114595	178	1	0.36	PLXB2_HUMAN	reviewed	Plexin-B2 (MM1)	PLXNB2 KIAA0315	Homo sapiens (Human)	1838	205,127
O15042	O15042	12	FLFENQTPAHVYYR;LC(UniMod:4)QIFSDLNATYR;LYLVSDVLYNSSAK;LYSILQGDSPTK;MIEFVVR;SSDVHSSGSSDAHMDASGPSDSDMPSR;TIQGHLQSENFK;VANASYYR	8	0.666667	20	34	27	778.005	368942	0.831927	45	118.292	TRUE	0.999336	9.38967e-05	0.000114595	179	1	0.42	SR140_HUMAN	reviewed	U2 snRNP-associated SURP motif-containing protein (140 kDa Ser/Arg-rich domain protein) (U2-associated protein SR140)	U2SURP KIAA0332 SR140	Homo sapiens (Human)	1029	118,292
O15047	O15047	8	EVPVPTPAPVEVPVPER;FKLDEFYIGQIPLK;FQGSGAATETAESR;GSTPYSQDSAYSSSTTSTSFKPR;LIVDPALDPALR;LKEPGLLSLVDWAK;QLEGVDTQGTNR;SGGTTGIEAFAFGSGLR	8	1	1	16	6	6958.53	438154	0.92028	41	186.034	TRUE	1	9.38967e-05	0.000114595	180	1	1	SET1A_HUMAN	reviewed	Histone-lysine N-methyltransferase SETD1A (EC 2.1.1.43) (Lysine N-methyltransferase 2F) (SET domain-containing protein 1A) (hSET1A) (Set1/Ash2 histone methyltransferase complex subunit SET1)	SETD1A KIAA0339 KMT2F SET1 SET1A	Homo sapiens (Human)	1707	186,034
O15066	O15066	3	AIVEDHSLVAEEK;HLIIENFIPLEEK	2	0.666667	25	42	36	304.216	99868	0.957118	48	85.125	TRUE	0.916076	0.00694836	0.00618733	181	1	0.97	KIF3B_HUMAN	reviewed	Kinesin-like protein KIF3B (HH0048) (Microtubule plus end-directed kinesin motor 3B) [Cleaved into: Kinesin-like protein KIF3B, N-terminally processed]	KIF3B KIAA0359	Homo sapiens (Human)	747	85,125
O15067	O15067	50	AFSITQGLLK;ALWEETSFQLDR;ANQELGLALDSWDLDFYTK;APGSLVISAYAVC(UniMod:4)PDITATVTPDLK;APGSLVISAYAVC(UniMod:4)PDITATVTPDLKHPEGR;ASVPREPGGPSPR;ATGLGPVDR;ATGLGPVDRVETTR;C(UniMod:4)PAC(UniMod:4)FVGTITGDR;C(UniMod:4)PAC(UniMod:4)FVGTITGDRR;DAGLHC(UniMod:4)LELGHTGEAGPHAMVR;DFLTHVSAR;EAPEPGMEVVK;ELSDPAGAIIYTSR;ESWLLPGSNDLLLEVGPR;EWIKPIMFSGGIGSMEADHISK;FC(UniMod:4)DNSSAIQGK;FGEPVLAGFAR;FQQQQGLR;GHLLYVALSPGQHR;…	49	0.98	45	56	50	70.603	20952790	0.912277	43	144.734	FALSE	1	9.38967e-05	0.000114595	182	1	0.98	PUR4_HUMAN	reviewed	Phosphoribosylformylglycinamidine synthase (FGAM synthase) (FGAMS) (EC 6.3.5.3) (Formylglycinamide ribonucleotide amidotransferase) (FGAR amidotransferase) (FGAR-AT) (Formylglycinamide ribotide amidotransferase)	PFAS KIAA0361	Homo sapiens (Human)	1338	144,734
O15084	O15084	8	TPLDLAAFK;TVSFEALPIMR	2	0.25	1	12	5	7723.76	93361	0.967197	46	112.966	TRUE	0.791779	0.0276056	0.0223829	183	1	0.77	ANR28_HUMAN	reviewed	Serine/threonine-protein phosphatase 6 regulatory ankyrin repeat subunit A (PP6-ARS-A) (Serine/threonine-protein phosphatase 6 regulatory subunit ARS-A) (Ankyrin repeat domain-containing protein 28) (Phosphatase interactor targeting protein hnRNP K) (PITK)	ANKRD28 KIAA0379	Homo sapiens (Human)	1053	112,966
O15091	O15091	3	ESQLLLNVVSQLAK;LLDILSYLR	2	0.666667	50	66	56	37.754	109616	0.924246	50	67.315	FALSE	0.854231	0.0162441	0.0136307	184	1	0.58	MRRP3_HUMAN	reviewed	Mitochondrial ribonuclease P protein 3 (Mitochondrial RNase P protein 3)	KIAA0391 MRPP3	Homo sapiens (Human)	583	67,315
O15111	O15111	10	DLKPENIVLQDVGGK;GGPVDLTLK;HRPSDHSYSDSTEMVK;IIVHTVQSQDR;IQLPIIQLR;SLSDC(UniMod:4)VNYIVQDSK;VEVALSNIK;YSEQMTYGISSEK	8	0.8	12	31	19	1792.55	665545	0.835605	48	84.64	TRUE	0.999914	9.38967e-05	0.000114595	185	1	0.81	IKKA_HUMAN	reviewed	Inhibitor of nuclear factor kappa-B kinase subunit alpha (I-kappa-B kinase alpha) (IKK-A) (IKK-alpha) (IkBKA) (IkappaB kinase) (EC 2.7.11.10) (Conserved helix-loop-helix ubiquitous kinase) (I-kappa-B kinase 1) (IKK1) (Nuclear factor NF-kappa-B inhibitor kinase alpha) (NFKBIKA) (Transcription factor 16) (TCF-16)	CHUK IKKA TCF16	Homo sapiens (Human)	745	84,640
O15116	O15116	2	SIDQFANLVLHQTVER;TLIGFLR	2	1	46	70	53	51.629	1079962	0.985596	65	15.179	TRUE	0.985596	0.000469484	0.000482193	186	1	0.94	LSM1_HUMAN	reviewed	U6 snRNA-associated Sm-like protein LSm1 (Cancer-associated Sm-like) (Small nuclear ribonuclear CaSm)	LSM1 CASM	Homo sapiens (Human)	133	15,179
O15118	O15118	9	ALGLLC(UniMod:4)GK;DNLQLPLQFLSR;FLPMFLSDNPNPK;LQGETLDQQLGR;QLQTLKDNLQLPLQFLSR;SISQYLHAGPPVYFVLEEGHDYTSSK	6	0.666667	1	15	9	5088.43	659181	0.800889	43	142.167	TRUE	0.989796	0.000375587	0.000390731	187	1	0.62	NPC1_HUMAN	reviewed	Niemann-Pick C1 protein	NPC1	Homo sapiens (Human)	1278	142,167
O15121	O15121	4	EDFEWVYTDQPHADR;VLYDFVMDDTISPYSR;VSREDFEWVYTDQPHADR	3	0.75	1	15	11	4130.11	456669	0.946009	56	37.866	TRUE	0.99157	0.00028169	0.00030156	188	2	0.54	DEGS1_HUMAN	reviewed	Sphingolipid delta(4)-desaturase DES1 (EC 1.14.19.17) (Cell migration-inducing gene 15 protein) (Degenerative spermatocyte homolog 1) (Membrane lipid desaturase)	DEGS1 DES1 MLD MIG15	Homo sapiens (Human)	323	37,866
O15121	O15121	4	EDFEWVYTDQPHADR;VLYDFVMDDTISPYSR;VSREDFEWVYTDQPHADR	3	0.75	15	36	18	1989.68	411430	0.879054	56	37.866	TRUE	0.959655	0.00309859	0.00296307	189	2	0.49	DEGS1_HUMAN	reviewed	Sphingolipid delta(4)-desaturase DES1 (EC 1.14.19.17) (Cell migration-inducing gene 15 protein) (Degenerative spermatocyte homolog 1) (Membrane lipid desaturase)	DEGS1 DES1 MLD MIG15	Homo sapiens (Human)	323	37,866
O15126	O15126	5	AQQEFATGVMSNK;EHALAQAELLK;TVQTAAANAASTAASSAAQNAFK	3	0.6	1	15	10	4584.3	783482	0.964979	56	37.92	TRUE	0.99298	0.00028169	0.00030156	190	1	0.42	SCAM1_HUMAN	reviewed	Secretory carrier-associated membrane protein 1 (Secretory carrier membrane protein 1)	SCAMP1 SCAMP	Homo sapiens (Human)	338	37,920
O15127	O15127	3	AASSAAQGAFQGN;ELQNTVANLHVR;TGASFQQAQEEFSQGIFSSR	3	1	1	17	10	4584.3	1373667	0.969996	56	36.649	TRUE	0.9991	9.38967e-05	0.000114595	191	1	0.56	SCAM2_HUMAN	reviewed	Secretory carrier-associated membrane protein 2 (Secretory carrier membrane protein 2)	SCAMP2	Homo sapiens (Human)	329	36,649
O15143	O15143	11	ASSEGGTAAGAGLDSLHK;EHNGQVTGIDWAPESNR;EVEERPAPTPWGSK;IVTC(UniMod:4)GTDR;NAYVWTLK;NSVSQISVLSGGK;TQIAIC(UniMod:4)PNNHEVHIYEK;TWKPTLVILR;VAWVSHDSTVC(UniMod:4)LADADKK;VHELKEHNGQVTGIDWAPESNR	10	0.909091	41	52	46	107.169	1806527	0.939082	55	40.95	TRUE	1	9.38967e-05	0.000114595	192	1	0.98	ARC1B_HUMAN	reviewed	Actin-related protein 2/3 complex subunit 1B (Arp2/3 complex 41 kDa subunit) (p41-ARC)	ARPC1B ARC41	Homo sapiens (Human)	372	40,950
O15144	O15144	29	ASHTAPQVLFSHR;ASHTAPQVLFSHREPPLELK;AVIHYRDDETM(UniMod:35)YVESK;AVIHYRDDETMYVESK;DDETMYVESK;DNTINLIHTFR;DNTINLIHTFRDYLHYHIK;DSIVHQAGM(UniMod:35)LK;DSIVHQAGMLK;DSIVHQAGMLKR;DTDAAVGDNIGYITFVLFPR;DYLHYHIK;ELQAHGADELLK;ELQAHGADELLKR;FENAAAGNKPEAVEVTFADFDGVLYHISNPNGDK;FENAAAGNKPEAVEVTFADFDGVLYHISNPNGDKTK;IIEETLALK;M(UniMod:35)ILLEVNNR;MILLEVNNR;NC(UniMod:4)FASVFEK;RASHTAPQVLFSHR;RVYGSFLVNPESGYNVSLLYDLE…	28	0.965517	40	56	46	107.169	6729768	0.912427	57	34.333	TRUE	1	9.38967e-05	0.000114595	193	1	0.97	ARPC2_HUMAN	reviewed	Actin-related protein 2/3 complex subunit 2 (Arp2/3 complex 34 kDa subunit) (p34-ARC)	ARPC2 ARC34 PRO2446	Homo sapiens (Human)	300	34,333
O15145	O15145	14	AYLQQLR;DTDIVDEAIYYFK;EM(UniMod:35)YTLGITNFPIPGEPGFPLNAIYAK;EMYTLGITNFPIPGEPGFPLNAIYAK;ETKDTDIVDEAIYYFK;LIGNM(UniMod:35)ALLPIR;LIGNMALLPIR;PANKQEDEVMR;PAYHSSLM(UniMod:35)DPDTK;PAYHSSLMDPDTK;VFDPQNDKPSK;VFDPQNDKPSKWWTC(UniMod:4)FVK;WWTC(UniMod:4)FVK	13	0.928571	40	50	45	118.955	5309129	0.914494	62	20.547	TRUE	1	9.38967e-05	0.000114595	194	1	0.91	ARPC3_HUMAN	reviewed	Actin-related protein 2/3 complex subunit 3 (Arp2/3 complex 21 kDa subunit) (p21-ARC)	ARPC3 ARC21	Homo sapiens (Human)	178	20,547
O15160	O15160	11	C(UniMod:4)FSPGVIEVQEVQGK;DSSDPNELYVNHK;FSPVATASYR;ILLAEVPTMAVEK;LGLIPIHADPR;LLPDITLLEPVEGEAAEELSR;NQGDEEGTEIDTLQFR;VLVYNNTSIVQDEILAHR;VRDHYIFSVESTGVLPPDVLVSEAIK;VVLGEFGVR	10	0.909091	47	58	52	57.306	2208989	0.897557	56	39.25	FALSE	1	9.38967e-05	0.000114595	195	2	0.59	RPAC1_HUMAN	reviewed	DNA-directed RNA polymerases I and III subunit RPAC1 (DNA-directed RNA polymerase I subunit C) (RNA polymerases I and III subunit AC1) (AC40) (DNA-directed RNA polymerases I and III 40 kDa polypeptide) (RPA40) (RPA39) (RPC40)	POLR1C POLR1E	Homo sapiens (Human)	346	39,250
O15160	O15160	11	C(UniMod:4)FSPGVIEVQEVQGK;DSSDPNELYVNHK;FSPVATASYR;ILLAEVPTMAVEK;LGLIPIHADPR;LLPDITLLEPVEGEAAEELSR;NQGDEEGTEIDTLQFR;VLVYNNTSIVQDEILAHR;VVLGEFGVR	9	0.818182	23	33	27	778.005	612469	0.863772	56	39.25	TRUE	0.999996	9.38967e-05	0.000114595	196	2	0.17	RPAC1_HUMAN	reviewed	DNA-directed RNA polymerases I and III subunit RPAC1 (DNA-directed RNA polymerase I subunit C) (RNA polymerases I and III subunit AC1) (AC40) (DNA-directed RNA polymerases I and III 40 kDa polypeptide) (RPA40) (RPA39) (RPC40)	POLR1C POLR1E	Homo sapiens (Human)	346	39,250
O15164	O15164	2	ALLHQLESLAK;FPTQISLAQLR	2	1	18	38	25	958.528	63526	0.929433	45	116.831	TRUE	0.929433	0.0056338	0.00511323	197	1	1	TIF1A_HUMAN	reviewed	Transcription intermediary factor 1-alpha (TIF1-alpha) (EC 6.3.2.-) (E3 ubiquitin-protein ligase TRIM24) (RING finger protein 82) (Tripartite motif-containing protein 24)	TRIM24 RNF82 TIF1 TIF1A	Homo sapiens (Human)	1050	116,831
O15173	O15173	6	DFSLEQLR;FYGPAGPYGIFAGR;GLGAGAGAGEESPATSLPR;RGLGAGAGAGEESPATSLPR	4	0.666667	1	15	11	4130.11	1371814	0.982314	60	23.818	TRUE	0.999946	9.38967e-05	0.000114595	198	2	0.35	PGRC2_HUMAN	reviewed	Membrane-associated progesterone receptor component 2 (Progesterone membrane-binding protein) (Steroid receptor protein DG6)	PGRMC2 DG6 PMBP	Homo sapiens (Human)	223	23,818
O15173	O15173	6	DFSLEQLR;GLGAGAGAGEESPATSLPR;RGLGAGAGAGEESPATSLPR	3	0.5	15	31	19	1792.55	1145992	0.967486	60	23.818	TRUE	0.990099	0.000375587	0.000390731	199	2	0.4	PGRC2_HUMAN	reviewed	Membrane-associated progesterone receptor component 2 (Progesterone membrane-binding protein) (Steroid receptor protein DG6)	PGRMC2 DG6 PMBP	Homo sapiens (Human)	223	23,818
O15212	O15212	12	EELALLDGSNVVFK;ETLAQLQQEFQR;LDYITAEIK;LDYITAEIKR;LEAQLTENNIVK;LEAQLTENNIVKEELALLDGSNVVFK;LLGPVLVK;QKLEAQLTENNIVK;QKLEAQLTENNIVKEELALLDGSNVVFK;RLDYITAEIK;RLDYITAEIKR	11	0.916667	32	54	48	86.986	6964129	0.935586	65	14.583	TRUE	1	9.38967e-05	0.000114595	200	2	0.87	PFD6_HUMAN	reviewed	Prefoldin subunit 6 (Protein Ke2)	PFDN6 HKE2 PFD6	Homo sapiens (Human)	129	14,583
O15212	O15212	12	ETLAQLQQEFQR;LLGPVLVK;RLDYITAEIK;RLDYITAEIKR	4	0.333333	54	68	59	27.607	476538	0.799395	65	14.583	FALSE	0.615393	0.0644131	0.0489166	201	2	0.08	PFD6_HUMAN	reviewed	Prefoldin subunit 6 (Protein Ke2)	PFDN6 HKE2 PFD6	Homo sapiens (Human)	129	14,583
O15226	O15226	10	DASGQPIFNASAK;EDNIGNQLLR;EGLGLDVER;GAVEDVISR;LLTDGYAC(UniMod:4)EVR;TNPEYIYAPLK;VILESEVIAEAVGVKK	7	0.7	1	21	5	7723.76	413963	0.876335	49	77.673	TRUE	0.999785	9.38967e-05	0.000114595	202	1	0.98	NKRF_HUMAN	reviewed	NF-kappa-B-repressing factor (NFkB-repressing factor) (Protein ITBA4) (Transcription factor NRF)	NKRF ITBA4 NRF	Homo sapiens (Human)	690	77,673
O15228	O15228	9	KWDEFEDILEER;SSYNLVPR	2	0.222222	3	13	10	4584.3	86964	0.871571	49	77.188	TRUE	0.332985	0.141408	0.0995182	203	1	0.37	GNPAT_HUMAN	reviewed	Dihydroxyacetone phosphate acyltransferase (DAP-AT) (DHAP-AT) (EC 2.3.1.42) (Acyl-CoA:dihydroxyacetonephosphateacyltransferase) (Glycerone-phosphate O-acyltransferase)	GNPAT DAPAT DHAPAT	Homo sapiens (Human)	680	77,188
O15230	O15230	20	AIQVFLLGGSR;DLADLAAYTALK;GQLQLVEGNFR;GYAQMAPVQPR;IAASATC(UniMod:4)GEEAPAR;LELEEAATPEGHAVR;LVGGPVAGGDPNQTIR	7	0.35	1	11	5	7723.76	149685	0.916935	33	399.737	TRUE	0.996554	0.000187793	0.000204491	204	1	1	LAMA5_HUMAN	reviewed	Laminin subunit alpha-5 (Laminin-10 subunit alpha) (Laminin-11 subunit alpha) (Laminin-15 subunit alpha)	LAMA5 KIAA0533 KIAA1907	Homo sapiens (Human)	3695	399,737
O15258	O15258	3	LGQIYQSWLDK;QNEEFRPFIR	2	0.666667	1	15	10	4584.3	450047	0.968909	61	22.958	TRUE	0.938784	0.00469484	0.00432184	205	2	0.55	RER1_HUMAN	reviewed	Protein RER1	RER1	Homo sapiens (Human)	196	22,958
O15258	O15258	3	LGQIYQSWLDK;QNEEFRPFIR	2	0.666667	15	34	18	1989.68	364565	0.958708	61	22.958	TRUE	0.919121	0.00676056	0.00605634	206	2	0.44	RER1_HUMAN	reviewed	Protein RER1	RER1	Homo sapiens (Human)	196	22,958
O15260	O15260	9	GQNDLMGTAEDFADQFLR;MWFQWSEQR;SM(UniMod:35)FAGVPTMR;SMFAGVPTM(UniMod:35)R;SMFAGVPTMR	5	0.555556	1	15	9	5088.43	1984061	0.812222	58	30.394	TRUE	0.954253	0.00328638	0.00309825	207	1	0.56	SURF4_HUMAN	reviewed	Surfeit locus protein 4	SURF4 SURF-4	Homo sapiens (Human)	269	30,394
O15264	O15264	8	ASPQAADLLEK;EIVNFSPIAR;GKDYLDQLTQILK;HM(UniMod:35)QHENVIGLLDVFTPASSLR;LSRPFQSEIFAK;SYIQSLPQTPR;TYVSPTHVGSGAYGSVC(UniMod:4)SAIDKR;VTGVPGTEFVQK	8	1	58	72	64	16.386	659717	0.898124	55	42.09	FALSE	1	9.38967e-05	0.000114595	208	1	0.95	MK13_HUMAN	reviewed	Mitogen-activated protein kinase 13 (MAP kinase 13) (MAPK 13) (EC 2.7.11.24) (Mitogen-activated protein kinase p38 delta) (MAP kinase p38 delta) (Stress-activated protein kinase 4)	MAPK13 PRKM13 SAPK4	Homo sapiens (Human)	365	42,090
O15269	O15269	10	ALQGISGLK;EKEELIEEWQPEPLVPPVPK;HNDMADLER;LLQEIVDQC(UniMod:4)MNR;VVGESLSPAFHLQLEESTGSR;VVVTVEQTEEELER	6	0.6	1	15	9	5088.43	701090	0.913572	53	52.744	TRUE	0.999549	9.38967e-05	0.000114595	209	1	0.51	SPTC1_HUMAN	reviewed	Serine palmitoyltransferase 1 (EC 2.3.1.50) (Long chain base biosynthesis protein 1) (LCB 1) (Serine-palmitoyl-CoA transferase 1) (SPT 1) (SPT1)	SPTLC1 LCB1	Homo sapiens (Human)	473	52,744
O15270	O15270	11	AYLYLDEAHSIGALGPTGR;C(UniMod:4)IMGQDGTSLGK;DAIVYGQPR;EC(UniMod:4)VQQLAENTR;EIDEVGDLLQLK;GVINMGSYNYLGFAR;LPEVIALK;NIGVVVVGFPATPIIESR;VLEEYGAGVC(UniMod:4)STR	9	0.818182	1	20	9	5088.43	833679	0.839777	51	62.924	TRUE	0.999986	9.38967e-05	0.000114595	210	2	0.71	SPTC2_HUMAN	reviewed	Serine palmitoyltransferase 2 (EC 2.3.1.50) (Long chain base biosynthesis protein 2) (LCB 2) (Long chain base biosynthesis protein 2a) (LCB2a) (Serine-palmitoyl-CoA transferase 2) (SPT 2)	SPTLC2 KIAA0526 LCB2	Homo sapiens (Human)	562	62,924
O15270	O15270	11	AYLYLDEAHSIGALGPTGR;EIDEVGDLLQLK;GVINMGSYNYLGFAR;LPEVIALK	4	0.363636	15	32	18	1989.68	174722	0.73338	51	62.924	TRUE	0.476323	0.100751	0.0735951	211	2	0.36	SPTC2_HUMAN	reviewed	Serine palmitoyltransferase 2 (EC 2.3.1.50) (Long chain base biosynthesis protein 2) (LCB 2) (Long chain base biosynthesis protein 2a) (LCB2a) (Serine-palmitoyl-CoA transferase 2) (SPT 2)	SPTLC2 KIAA0526 LCB2	Homo sapiens (Human)	562	62,924
O15294	O15294	30	AFLDSLPDVK;AIELQPHFPDAYC(UniMod:4)NLANALK;AIQINPAFADAHSNLASIHK;ALEVFPEFAAAHSNLASVLQQQGK;DSGNIPEAIASYR;EYQAGDFEAAER;FPAVGEPNIQQYAQNMGLPQNR;GQLQEAIEHYR;IIFSPVAPK;ISPTFADAYSNMGNTLK;ISSPLFNTK;IVLNGIDLK;KLVSIVADQLEK;LC(UniMod:4)PTHADSLNNLANIK;LGTDLEYLK;LVSIVADQLEK;M(UniMod:35)LSFQGLAELAHR;MLSFQGLAELAHR;QNPLLAEAYSNLGNVYK;QYTMELER;SDLGNLLK;VMAEANHFIDLSQIPC(UniMod:4)NGK	22	0.733333	13	34	19	1792.55	2947164	0.862673	45	116.925	TRUE	1	9.38967e-05	0.000114595	212	3	0.52	OGT1_HUMAN	reviewed	UDP-N-acetylglucosamine--peptide N-acetylglucosaminyltransferase 110 kDa subunit (EC 2.4.1.255) (O-GlcNAc transferase subunit p110) (O-linked N-acetylglucosamine transferase 110 kDa subunit) (OGT)	OGT	Homo sapiens (Human)	1046	116,925
O15294	O15294	30	AATGEEVPR;AFLDSLPDVK;DSGNIPEAIASYR;EYQAGDFEAAER;FPAVGEPNIQQYAQNMGLPQNR;IIFSPVAPK;ISPTFADAYSNMGNTLK;ISSPLFNTK;IVLNGIDLK;KLVSIVADQLEK;LGTDLEYLK;LVSIVADQLEK;M(UniMod:35)LSFQGLAELAHR;MLSFQGLAELAHR;NRQEYEDIAVK;QNPLLAEAYSNLGNVYK;QYTMELER;SDLGNLLK;VPNSVLWLLR	19	0.633333	1	13	6	6958.53	1405049	0.565495	45	116.925	TRUE	0.966261	0.00225352	0.00218246	213	3	0.3	OGT1_HUMAN	reviewed	UDP-N-acetylglucosamine--peptide N-acetylglucosaminyltransferase 110 kDa subunit (EC 2.4.1.255) (O-GlcNAc transferase subunit p110) (O-linked N-acetylglucosamine transferase 110 kDa subunit) (OGT)	OGT	Homo sapiens (Human)	1046	116,925
O15294	O15294	30	AFLDSLPDVK;AIQINPAFADAHSNLASIHK;DSGNIPEAIASYR;EYQAGDFEAAER;IIFSPVAPK;ISSPLFNTK;IVLNGIDLK;SDLGNLLK;VPNSVLWLLR	9	0.3	34	42	39	222.458	281901	0.793904	45	116.925	FALSE	0.764923	0.0321127	0.0255975	214	3	0.08	OGT1_HUMAN	reviewed	UDP-N-acetylglucosamine--peptide N-acetylglucosaminyltransferase 110 kDa subunit (EC 2.4.1.255) (O-GlcNAc transferase subunit p110) (O-linked N-acetylglucosamine transferase 110 kDa subunit) (OGT)	OGT	Homo sapiens (Human)	1046	116,925
O15305	O15305	11	EMDDFLQK;IC(UniMod:4)ELLFS;IEFYELDKK;IGVVGGSDFEK;NGM(UniMod:35)LNVSPIGR;NGMLNVSPIGR;TIYFFGDK;TMGYSVTAPEDTR;TMGYSVTAPEDTRR;VQEQLGNDVVEK;YDYVFPENGLVAYK	11	1	50	66	56	37.754	2048689	0.898861	59	28.082	FALSE	1	9.38967e-05	0.000114595	215	1	0.96	PMM2_HUMAN	reviewed	Phosphomannomutase 2 (PMM 2) (EC 5.4.2.8)	PMM2	Homo sapiens (Human)	246	28,082
O15318	O15318	5	AAYTFNIEAVGFSK;GTPLTNTEDVLK;LPDVVLKPPPLFPDTDYKPVPLK;MPYFIETPEER;TGEGEEYMLALK	5	1	38	49	44	132.036	311439	0.842811	60	25.914	TRUE	0.999389	9.38967e-05	0.000114595	216	2	0.65	RPC7_HUMAN	reviewed	DNA-directed RNA polymerase III subunit RPC7 (RNA polymerase III subunit C7) (DNA-directed RNA polymerase III subunit G) (RNA polymerase III 32 kDa subunit) (RPC32)	POLR3G	Homo sapiens (Human)	223	25,914
O15318	O15318	5	AAYTFNIEAVGFSK;GTPLTNTEDVLK	2	0.4	22	35	28	700.925	78686	0.846864	60	25.914	TRUE	0.514345	0.0904225	0.0667433	217	2	0.25	RPC7_HUMAN	reviewed	DNA-directed RNA polymerase III subunit RPC7 (RNA polymerase III subunit C7) (DNA-directed RNA polymerase III subunit G) (RNA polymerase III 32 kDa subunit) (RPC32)	POLR3G	Homo sapiens (Human)	223	25,914
O15320	O15320	7	EHSPYGPSPLGWPSSETR;IAIKDALNENSQLQESQK;VHAEQVLNDKESHIK	3	0.428571	1	16	9	5088.43	144927	0.787629	48	90.996	TRUE	0.624981	0.0619718	0.0472108	218	1	1	CTGE5_HUMAN	reviewed	cTAGE family member 5 (Protein cTAGE-5) (Meningioma-expressed antigen 6/11)	CTAGE5 MEA11 MEA6 MGEA11 MGEA6	Homo sapiens (Human)	804	90,996
O15321	O15321	2	AGDPVILYVNK;SLSLGEVLDGDR	2	1	1	15	11	4130.11	172208	0.941774	50	68.861	TRUE	0.941774	0.00431925	0.00398462	219	1	0.59	TM9S1_HUMAN	reviewed	Transmembrane 9 superfamily member 1 (MP70 protein family member) (hMP70)	TM9SF1	Homo sapiens (Human)	606	68,861
O15344	O15344	5	EIPIEPAPHLR;LIQTC(UniMod:4)QHVEVNASR;QNLESNLTNLIK;SASLISQAEHSLK	4	0.8	32	52	41	180.562	140378	0.750177	49	75.251	TRUE	0.949318	0.00356808	0.00334831	220	1	1	TRI18_HUMAN	reviewed	E3 ubiquitin-protein ligase Midline-1 (EC 6.3.2.-) (Midin) (Putative transcription factor XPRF) (RING finger protein 59) (RING finger protein Midline-1) (Tripartite motif-containing protein 18)	MID1 FXY RNF59 TRIM18 XPRF	Homo sapiens (Human)	667	75,251
O15347	O15347	14	KKNPEVPVNFAEFSK;KLGEM(UniMod:35)WNNLNDSEK;KLGEMWNNLNDSEK;KLGEMWNNLNDSEKQPYITK;KNPEVPVNFAEFSK;KNPEVPVNFAEFSKK;LGEM(UniMod:35)WNNLNDSEK;LGEMWNNLNDSEK;LGEMWNNLNDSEKQPYITK;NPEVPVNFAEFSK;RPPSGFFLFC(UniMod:4)SEFRPK;STNPGISIGDVAK;STNPGISIGDVAKK	13	0.928571	54	75	59	27.607	8616282	0.9621	61	22.98	FALSE	1	9.38967e-05	0.000114595	221	1	0.98	HMGB3_HUMAN	reviewed	High mobility group protein B3 (High mobility group protein 2a) (HMG-2a) (High mobility group protein 4) (HMG-4)	HMGB3 HMG2A HMG4	Homo sapiens (Human)	200	22,980
O15355	O15355	25	ALDMSYDHKPEDEVELAR;ALEDAFLAIDAK;AYTGFSSNSER;C(UniMod:4)SGDGVGAPR;EEPGSDSGTTAVVALIR;ELAQIAGRPTEDEDEKEK;GTEAGQVGEPGIPTGEAGPSC(UniMod:4)SSASDK;GTEAGQVGEPGIPTGEAGPSC(UniMod:4)SSASDKLPR;KLEEVLSTEGAEENGNSDK;KLEEVLSTEGAEENGNSDKK;LPLPYGFSAM(UniMod:35)QGWR;LPLPYGFSAMQGWR;LTTEEVIK;NKNLPPEEQMISALPDIK;NLPPEEQMISALPDIK;NTAELQPESGK;NTAELQPESGKR;QLIVANAGDSR;SGGGTGEEPGSQGLNGEAGPEDSTR;VNGGLNLSR;VSMEDAHNC(UniMod:4…	22	0.88	30	50	44	132.036	8839892	0.949387	52	59.272	TRUE	1	9.38967e-05	0.000114595	222	1	0.93	PPM1G_HUMAN	reviewed	Protein phosphatase 1G (EC 3.1.3.16) (Protein phosphatase 1C) (Protein phosphatase 2C isoform gamma) (PP2C-gamma) (Protein phosphatase magnesium-dependent 1 gamma)	PPM1G PPM1C	Homo sapiens (Human)	546	59,272
O15357	O15357	8	AAAEELLAR;LDVTLGDLTK;TLSEVDYAPAGPAR	3	0.375	4	17	10	4584.3	102423	0.720447	44	138.599	TRUE	0.374379	0.128357	0.0914808	223	1	0.43	SHIP2_HUMAN	reviewed	Phosphatidylinositol 3,4,5-trisphosphate 5-phosphatase 2 (EC 3.1.3.86) (Inositol polyphosphate phosphatase-like protein 1) (INPPL-1) (Protein 51C) (SH2 domain-containing inositol 5'-phosphatase 2) (SH2 domain-containing inositol phosphatase 2) (SHIP-2)	INPPL1 SHIP2	Homo sapiens (Human)	1258	138,599
O15371	O15371	35	C(UniMod:4)EHDGVM(UniMod:35)TGANGEVSFINIK;C(UniMod:4)EHDGVMTGANGEVSFINIK;C(UniMod:4)VIDIC(UniMod:4)MK;DMPYQPFSK;DNSDFDLLTVSETANEPPQDEGNSFNSPR;EEMDFPQLMK;FM(UniMod:35)TPVIQDNPSGWGPC(UniMod:4)AVPEQFR;FMTPVIQDNPSGWGPC(UniMod:4)AVPEQFR;GAVIATELK;GAVIATELKNNSYK;HC(UniMod:4)NGVDWR;IFHTVTTTDDPVIR;IFHTVTTTDDPVIRK;LGDDIDLIVR;NLAM(UniMod:35)EATYINHNFSQQC(UniMod:4)LR;NLAMEATYINHNFSQQC(UniMod:4)LR;NM(UniMod:…	35	1	15	26	20	1614.96	9442138	0.966231	51	63.973	TRUE	1	9.38967e-05	0.000114595	224	2	0.85	EIF3D_HUMAN	reviewed	Eukaryotic translation initiation factor 3 subunit D (eIF3d) (Eukaryotic translation initiation factor 3 subunit 7) (eIF-3-zeta) (eIF3 p66)	EIF3D EIF3S7	Homo sapiens (Human)	548	63,973
O15371	O15371	35	C(UniMod:4)EHDGVMTGANGEVSFINIK;DMPYQPFSK;DNSDFDLLTVSETANEPPQDEGNSFNSPR;EEMDFPQLMK;FM(UniMod:35)TPVIQDNPSGWGPC(UniMod:4)AVPEQFR;FMTPVIQDNPSGWGPC(UniMod:4)AVPEQFR;GAVIATELK;GAVIATELKNNSYK;HC(UniMod:4)NGVDWR;IFHTVTTTDDPVIR;IFHTVTTTDDPVIRK;LGDDIDLIVR;NLAM(UniMod:35)EATYINHNFSQQC(UniMod:4)LR;NLAMEATYINHNFSQQC(UniMod:4)LR;NM(UniMod:35)LQFNLQILPK;NMLQFNLQILPK;RIFHTVTTTDDPVIR;SDWEVKEEMDFPQLM(UniMod:35)K;…	31	0.885714	7	15	12	3720.92	463124	0.113831	51	63.973	TRUE	0.344014	0.138404	0.0978664	225	2	0.05	EIF3D_HUMAN	reviewed	Eukaryotic translation initiation factor 3 subunit D (eIF3d) (Eukaryotic translation initiation factor 3 subunit 7) (eIF-3-zeta) (eIF3 p66)	EIF3D EIF3S7	Homo sapiens (Human)	548	63,973
O15372	O15372	26	ALLDSQFSYQHAIEESVVLIYDPIK;ANITFEYM(UniMod:35)FEEVPIVIK;ANITFEYMFEEVPIVIK;EFTAQNLGK;EKDFSPEALKK;GEPPLPEEDLSK;HELLSLASSNHLGK;HVNIDHLHVGWYQSTYYGSFVTR;HYQEEGQGTEVVQGVLLGLVVEDR;KANITFEYMFEEVPIVIK;KSAVADKHELLSLASSNHLGK;LFM(UniMod:35)AQALQEYNN;LFMAQALQEYNN;M(UniMod:35)DSLLIAGQINTYC(UniMod:4)QNIK;MDSLLIAGQINTYC(UniMod:4)QNIK;NLQLLMDR;NLQLLMDRVDEM(UniMod:35)SQDIVK;NLQLLMDRVDEMSQDIVK;NSHLINVLMWELEK;NSHLINV…	25	0.961538	15	26	20	1614.96	7978037	0.932786	55	39.93	TRUE	1	9.38967e-05	0.000114595	226	1	0.94	EIF3H_HUMAN	reviewed	Eukaryotic translation initiation factor 3 subunit H (eIF3h) (Eukaryotic translation initiation factor 3 subunit 3) (eIF-3-gamma) (eIF3 p40 subunit)	EIF3H EIF3S3	Homo sapiens (Human)	352	39,930
O15382	O15382	13	AADLQLEMTQKPHK;AWVGGVGNYK;EVFGSGTAC(UniMod:4)QVC(UniMod:4)PVHR;IQPFQNLTLHPASSSLHYSLQLFEGMK;KPGPGEPLVFGK;LC(UniMod:4)LPSFDKLELLEC(UniMod:4)IR;LFRPWLNMDR;LGGNYGPTVLVQQEALK;LGGNYGPTVLVQQEALKR;LIEVDKDWVPDAAGTSLYVRPVLIGNEPSLGVSQPTR;NLHIPTM(UniMod:35)ENGPELILR;NLHIPTMENGPELILR;QSLLDMAQTWGEFR	13	1	49	61	54	46.514	3568277	0.949913	54	44.288	FALSE	1	9.38967e-05	0.000114595	227	1	1	BCAT2_HUMAN	reviewed	Branched-chain-amino-acid aminotransferase, mitochondrial (BCAT(m)) (EC 2.6.1.42) (Placental protein 18) (PP18)	BCAT2 BCATM BCT2 ECA40	Homo sapiens (Human)	392	44,288
O15397	O15397	10	ETENDDVTNVIQK;IAAENELNQSYK;IINFAPSLLR;IIVSDHVEFPVR;QAAAIYLK;TALQEVYTLAEHR;TYAVGIQQVLLK	7	0.7	1	17	9	5088.43	1022084	0.964188	45	119.938	TRUE	1	9.38967e-05	0.000114595	228	2	0.49	IPO8_HUMAN	reviewed	Importin-8 (Imp8) (Ran-binding protein 8) (RanBP8)	IPO8 RANBP8	Homo sapiens (Human)	1037	119,938
O15397	O15397	10	IAAENELNQSYK;IINFAPSLLR;IIVSDHVEFPVR;TALQEVYTLAEHR;TYAVGIQQVLLK	5	0.5	21	31	24	1063.94	311386	0.921825	45	119.938	TRUE	0.996586	0.000187793	0.000204491	229	2	0.17	IPO8_HUMAN	reviewed	Importin-8 (Imp8) (Ran-binding protein 8) (RanBP8)	IPO8 RANBP8	Homo sapiens (Human)	1037	119,938
O15400	O15400	8	EFGSLPTTPSEQR;ITQC(UniMod:4)SVEIQR;LVAEFTTSLTNFQK;TLNQLGTPQDSPELR	4	0.5	1	15	11	4130.11	1802063	0.983503	58	29.816	TRUE	0.99985	9.38967e-05	0.000114595	230	1	0.42	STX7_HUMAN	reviewed	Syntaxin-7	STX7	Homo sapiens (Human)	261	29,816
O15439	O15439	13	AEAAALTETAK;APVLFFDR;APVLFFDRNPIGR;DLQLLEDGDLTVIGDR;ILTTEIGLHDLR;IQTFLLLDEISQR;LKEYDEPYVLLQNK;SSLISALFR;SSLLSAVLGELAPSHGLVSVHGR;VIEYTDLEK	10	0.769231	2	15	10	4584.3	575438	0.752528	43	149.527	TRUE	0.999639	9.38967e-05	0.000114595	231	2	0.41	MRP4_HUMAN	reviewed	Multidrug resistance-associated protein 4 (ATP-binding cassette sub-family C member 4) (MRP/cMOAT-related ABC transporter) (Multi-specific organic anion transporter B) (MOAT-B)	ABCC4 MRP4	Homo sapiens (Human)	1325	149,527
O15439	O15439	13	ILTTEIGLHDLR;SFSNLITNLR	2	0.153846	20	36	23	1180.94	117004	0.919553	43	149.527	TRUE	0.365529	0.132207	0.0940514	232	2	0.29	MRP4_HUMAN	reviewed	Multidrug resistance-associated protein 4 (ATP-binding cassette sub-family C member 4) (MRP/cMOAT-related ABC transporter) (Multi-specific organic anion transporter B) (MOAT-B)	ABCC4 MRP4	Homo sapiens (Human)	1325	149,527
O15446	O15446	4	FC(UniMod:4)AFGGNPPVTGPR;GHTVTEPIQPLEPELPGEGQPEAR	2	0.5	12	23	17	2208.49	45118	0.699956	52	54.986	TRUE	0.342935	0.138779	0.0980782	233	1	0.5	RPA34_HUMAN	reviewed	DNA-directed RNA polymerase I subunit RPA34 (A34.5) (Antisense to ERCC-1 protein) (ASE-1) (CD3-epsilon-associated protein) (CAST) (CD3E-associated protein) (RNA polymerase I-associated factor PAF49)	CD3EAP ASE1 CAST PAF49	Homo sapiens (Human)	510	54,986
O15460	O15460	15	APQLLIAPFKEEDEWDSPHIVR;GQEFLRPC(UniMod:4)GSTEVD;KGTAVFWYNLLR;LDPGTISR;LLSLDPSHER;QFFPTDEDEIGAAK;QLDAGEEATTTK;SAADAEGYLAHPVNAYK;SQVLDYLSYAVFQLGDLHR;SSWLEEDDDPVVAR;TAELLQVANYGVGGQYEPHFDFSR;TGVLTVASYR;YFEQLLEEEREK;YYDVMSDEEIER	14	0.933333	28	42	33	416.021	1009749	0.930628	51	60.902	TRUE	1	9.38967e-05	0.000114595	234	1	0.74	P4HA2_HUMAN	reviewed	Prolyl 4-hydroxylase subunit alpha-2 (4-PH alpha-2) (EC 1.14.11.2) (Procollagen-proline,2-oxoglutarate-4-dioxygenase subunit alpha-2)	P4HA2 UNQ290/PRO330	Homo sapiens (Human)	535	60,902
O15498	O15498	14	AAYDVSSFSFFQR;ASVKEQDYLC(UniMod:4)HVYVR;EQDYLC(UniMod:4)HVYVR;GEKLDDLVSK;IDWPVGSPATIHYPALDGHLSR;IILHNTM(UniMod:35)ESLLER;IILHNTMESLLER;LYSLSVLYK;LYSLSVLYKGEAK;NDSLAGVVIADNEYPSR;SEVLGTQSK;SSVQEFMTFTSQLIVER;VAFTLLEK;VQAELDETK	14	1	58	69	64	16.386	3181528	0.946841	61	22.418	FALSE	1	9.38967e-05	0.000114595	235	1	0.98	YKT6_HUMAN	reviewed	Synaptobrevin homolog YKT6 (EC 2.3.1.-)	YKT6	Homo sapiens (Human)	198	22,418
O15511	O15511	9	ALAAGGVGSIVR;AVQSLDKNGVDLLM(UniMod:35)K;AVQSLDKNGVDLLMK;GFESPSDNSSAM(UniMod:35)LLQWHEK;GFESPSDNSSAMLLQWHEK;KVDVDEYDENKFVDEEDGGDGQAGPDEGEVDSC(UniMod:4)LR;QGNM(UniMod:35)TAALQAALK;QGNMTAALQAALK;QGNMTAALQAALKNPPINTK	9	1	33	41	38	246.922	122040	0.118904	64	16.32	TRUE	0.636766	0.0598122	0.0457457	236	3	0.03	ARPC5_HUMAN	reviewed	Actin-related protein 2/3 complex subunit 5 (Arp2/3 complex 16 kDa subunit) (p16-ARC)	ARPC5 ARC16	Homo sapiens (Human)	151	16,320
O15511	O15511	9	ALAAGGVGSIVR;AVQSLDKNGVDLLM(UniMod:35)K;AVQSLDKNGVDLLMK;GFESPSDNSSAM(UniMod:35)LLQWHEK;GFESPSDNSSAMLLQWHEK;KVDVDEYDENKFVDEEDGGDGQAGPDEGEVDSC(UniMod:4)LR;QGNM(UniMod:35)TAALQAALK;QGNMTAALQAALK;QGNMTAALQAALKNPPINTK	9	1	41	50	46	107.169	2998408	0.954729	64	16.32	TRUE	1	9.38967e-05	0.000114595	237	3	0.88	ARPC5_HUMAN	reviewed	Actin-related protein 2/3 complex subunit 5 (Arp2/3 complex 16 kDa subunit) (p16-ARC)	ARPC5 ARC16	Homo sapiens (Human)	151	16,320
O15511	O15511	9	ALAAGGVGSIVR;KVDVDEYDENKFVDEEDGGDGQAGPDEGEVDSC(UniMod:4)LR;QGNMTAALQAALK	3	0.333333	55	78	62	20.188	243875	0.928883	64	16.32	FALSE	0.89369	0.0100469	0.00873157	238	3	0.09	ARPC5_HUMAN	reviewed	Actin-related protein 2/3 complex subunit 5 (Arp2/3 complex 16 kDa subunit) (p16-ARC)	ARPC5 ARC16	Homo sapiens (Human)	151	16,320
O15514	O15514	3	AGDVEEDASQLIFPK;ALIPSLEGR;EFETAETLLNSEVHMLLEHR	3	1	53	63	58	30.643	399218	0.855593	64	16.311	FALSE	0.979147	0.000938967	0.0009436	239	2	0.59	RPB4_HUMAN	reviewed	DNA-directed RNA polymerase II subunit RPB4 (RNA polymerase II subunit B4) (DNA-directed RNA polymerase II subunit D) (RNA polymerase II 16 kDa subunit) (RPB16)	POLR2D	Homo sapiens (Human)	142	16,311
O15514	O15514	3	AGDVEEDASQLIFPK;ALIPSLEGR	2	0.666667	18	35	27	778.005	258157	0.929344	64	16.311	TRUE	0.863681	0.0146479	0.0124205	240	2	0.41	RPB4_HUMAN	reviewed	DNA-directed RNA polymerase II subunit RPB4 (RNA polymerase II subunit B4) (DNA-directed RNA polymerase II subunit D) (RNA polymerase II 16 kDa subunit) (RPB16)	POLR2D	Homo sapiens (Human)	142	16,311
O15533	O15533	5	VSLMPATLAR;WASGLTPAQNC(UniMod:4)PR	2	0.4	1	15	10	4584.3	221044	0.986927	54	47.626	TRUE	0.948724	0.00366197	0.0034331	241	1	0.44	TPSN_HUMAN	reviewed	Tapasin (TPN) (TPSN) (NGS-17) (TAP-associated protein) (TAP-binding protein)	TAPBP NGS17 TAPA	Homo sapiens (Human)	448	47,626
O15541	O15541	3	AVDQVC(UniMod:4)TFLFK;DTSMGNASSGMVR;SAKPVGPEDMGATAVYELDTEKER	3	1	42	53	48	86.986	156516	0.955294	56	38.787	TRUE	0.998001	0.000187793	0.000204491	242	1	1	R113A_HUMAN	reviewed	RING finger protein 113A (Zinc finger protein 183)	RNF113A RNF113 ZNF183	Homo sapiens (Human)	343	38,787
O43143	O43143	29	ALVTGYFMQVAHLER;ASTNAMLISAGLPPLK;DYYINIR;EAMNDPLLER;EVDDLGPEVGDIK;FTDILVR;IFEPPPPK;IRVESLLVTAISK;LDLGEDYPSGK;LQLPVWEYK;LQLPVWEYKDR;SLMSADNVR;SNLGSVVLQLK;TC(UniMod:4)TDIKPEWLVK;TEMQDNTYPEILR;THPVEIFYTPEPER;TLATDILM(UniMod:35)GVLK;TLATDILMGVLK;TTQIPQWC(UniMod:4)VEYMR;VAAMSVAQR;VESLLVTAISK;YGVIILDEAHER	22	0.758621	36	54	44	132.036	4460144	0.786675	48	90.933	FALSE	1	9.38967e-05	0.000114595	243	2	0.47	DHX15_HUMAN	reviewed	Pre-mRNA-splicing factor ATP-dependent RNA helicase DHX15 (EC 3.6.4.13) (ATP-dependent RNA helicase #46) (DEAH box protein 15)	DHX15 DBP1 DDX15	Homo sapiens (Human)	795	90,933
O43143	O43143	29	ALVTGYFMQVAHLER;DYYINIR;EAMNDPLLER;EVDDLGPEVGDIK;FTDILVR;HRLDLGEDYPSGK;IFEPPPPK;IRVESLLVTAISK;SNLGSVVLQLK;TEMQDNTYPEILR;TLATDILMGVLK;YGVIILDEAHER	12	0.413793	1	20	5	7723.76	2526404	0.86902	48	90.933	TRUE	0.999516	9.38967e-05	0.000114595	244	2	0.38	DHX15_HUMAN	reviewed	Pre-mRNA-splicing factor ATP-dependent RNA helicase DHX15 (EC 3.6.4.13) (ATP-dependent RNA helicase #46) (DEAH box protein 15)	DHX15 DBP1 DDX15	Homo sapiens (Human)	795	90,933
O43148	O43148	6	IALEDVPEK;KLDPEIVPEEKDC(UniMod:4)GDAEGNSK;LPLGTLSK;LVC(UniMod:4)TDIADVSVK;MQALEPYPANESSK	5	0.833333	42	52	47	96.551	138951	0.78769	52	54.844	FALSE	0.991566	0.00028169	0.00030156	245	1	0.51	MCES_HUMAN	reviewed	mRNA cap guanine-N7 methyltransferase (EC 2.1.1.56) (RG7MT1) (mRNA (guanine-N(7)-)-methyltransferase) (mRNA cap methyltransferase) (hCMT1) (hMet) (hcm1p)	RNMT KIAA0398	Homo sapiens (Human)	476	54,844
O43159	O43159	5	LFQEDPEAFLLYHR;YLNEQLYSGPSSAAQR	2	0.4	1	11	5	7723.76	35129	0.961368	53	50.715	TRUE	0.854199	0.0162441	0.0136307	246	1	0.84	RRP8_HUMAN	reviewed	Ribosomal RNA-processing protein 8 (EC 2.1.1.-) (Cerebral protein 1) (Nucleomethylin)	RRP8 KIAA0409 NML hucep-1	Homo sapiens (Human)	456	50,715
O43169	O43169	6	ELWLVIHGR;FLNEHPGGEEVLLEQAGVDASESFEDVGHSSDAR;GQEVETSVTYYR;NSLKELWLVIHGR;QYYIGDIHPSDLKPESGSK	5	0.833333	1	15	11	4130.11	1987518	0.956401	64	16.332	TRUE	0.999983	9.38967e-05	0.000114595	247	2	0.41	CYB5B_HUMAN	reviewed	Cytochrome b5 type B (Cytochrome b5 outer mitochondrial membrane isoform)	CYB5B CYB5M OMB5	Homo sapiens (Human)	146	16,332
O43169	O43169	6	GQEVETSVTYYR;QYYIGDIHPSDLKPESGSK	2	0.333333	15	31	19	1792.55	859865	0.986441	64	16.332	TRUE	0.934018	0.00516432	0.00472257	248	2	0.41	CYB5B_HUMAN	reviewed	Cytochrome b5 type B (Cytochrome b5 outer mitochondrial membrane isoform)	CYB5B CYB5M OMB5	Homo sapiens (Human)	146	16,332
O43172	O43172	15	DVNLASC(UniMod:4)AADGSVK;FEPIHGNFLLTGAYDNTAK;FLGTTC(UniMod:4)YDR;GHNTNVGAIVFHPK;IWTHPGWSPLK;NILSVVGTDALKK;QAEVLAEFER;QINVSTDDSEVK;TKAPDDLVAPVVK	9	0.6	1	15	9	5088.43	749991	0.892438	52	58.449	TRUE	0.99997	9.38967e-05	0.000114595	249	1	0.56	PRP4_HUMAN	reviewed	U4/U6 small nuclear ribonucleoprotein Prp4 (PRP4 homolog) (hPrp4) (U4/U6 snRNP 60 kDa protein) (WD splicing factor Prp4)	PRPF4 PRP4	Homo sapiens (Human)	522	58,449
O43175	O43175	28	AGTGVDNVDLEAATR;AGTGVDNVDLEAATRK;ALQSGQC(UniMod:4)AGAALDVFTEEPPR;ALQSGQC(UniMod:4)AGAALDVFTEEPPRDR;ALVDHENVISC(UniMod:4)PHLGASTK;C(UniMod:4)GEEIAVQFVDMVK;DLPLLLFR;EELIAELQDC(UniMod:4)EGLIVR;GGIVDEGALLR;GILVMNTPNGNSLSAAELTC(UniMod:4)GMIMC(UniMod:4)LAR;GTIQVITQGTSLK;ILQDGGLQVVEK;KILQDGGLQVVEK;KVLISDSLDPC(UniMod:4)C(UniMod:4)R;NAGNC(UniMod:4)LSPAVIVGLLK;QADVNLVNAK;QHVTEAFQFHF;QIPQATASMK;QNLSKEELIAEL…	26	0.928571	37	62	48	86.986	29958118	0.832478	52	56.651	FALSE	1	9.38967e-05	0.000114595	250	4	0.48	SERA_HUMAN	reviewed	D-3-phosphoglycerate dehydrogenase (3-PGDH) (EC 1.1.1.95)	PHGDH PGDH3	Homo sapiens (Human)	533	56,651
O43175	O43175	28	AGTGVDNVDLEAATR;AGTGVDNVDLEAATRK;ALVDHENVISC(UniMod:4)PHLGASTK;C(UniMod:4)GEEIAVQFVDMVK;DLPLLLFR;EELIAELQDC(UniMod:4)EGLIVR;GGIVDEGALLR;GTIQVITQGTSLK;ILQDGGLQVVEK;KILQDGGLQVVEK;NAGNC(UniMod:4)LSPAVIVGLLK;QADVNLVNAK;QHVTEAFQFHF;QIPQATASMK;VLISDSLDPC(UniMod:4)C(UniMod:4)R;VLISDSLDPC(UniMod:4)C(UniMod:4)RK;VTADVINAAEK	17	0.607143	1	15	10	4584.3	10228502	0.895505	52	56.651	TRUE	1	9.38967e-05	0.000114595	251	4	0.18	SERA_HUMAN	reviewed	D-3-phosphoglycerate dehydrogenase (3-PGDH) (EC 1.1.1.95)	PHGDH PGDH3	Homo sapiens (Human)	533	56,651
O43175	O43175	28	AGTGVDNVDLEAATR;DLPLLLFR;FM(UniMod:35)GTELNGK;GGIVDEGALLR;GTIQVITQGTSLK;ILQDGGLQVVEK;NAGNC(UniMod:4)LSPAVIVGLLK;QADVNLVNAK;QHVTEAFQFHF;QIPQATASMK;VLISDSLDPC(UniMod:4)C(UniMod:4)R;VTADVINAAEK	12	0.428571	28	37	32	461.771	5949163	0.760546	52	56.651	TRUE	0.960301	0.00309859	0.00296307	252	4	0.12	SERA_HUMAN	reviewed	D-3-phosphoglycerate dehydrogenase (3-PGDH) (EC 1.1.1.95)	PHGDH PGDH3	Homo sapiens (Human)	533	56,651
O43175	O43175	28	AGTGVDNVDLEAATR;GGIVDEGALLR;GTIQVITQGTSLK;ILQDGGLQVVEK;KVLISDSLDPC(UniMod:4)C(UniMod:4)R;NAGNC(UniMod:4)LSPAVIVGLLK;QADVNLVNAK;VTADVINAAEK	8	0.285714	73	81	76	4.685	774049	0.941011	52	56.651	FALSE	0.999228	9.38967e-05	0.000114595	253	4	0.02	SERA_HUMAN	reviewed	D-3-phosphoglycerate dehydrogenase (3-PGDH) (EC 1.1.1.95)	PHGDH PGDH3	Homo sapiens (Human)	533	56,651
O43181	O43181	4	LDITTLTGVPEEHIK;NGWSYDIEER	2	0.5	1	16	6	6958.53	437309	0.922039	62	20.108	TRUE	0.783876	0.0292019	0.0235784	254	1	0.94	NDUS4_HUMAN	reviewed	NADH dehydrogenase [ubiquinone] iron-sulfur protein 4, mitochondrial (Complex I-18 kDa) (CI-18 kDa) (Complex I-AQDQ) (CI-AQDQ) (NADH-ubiquinone oxidoreductase 18 kDa subunit)	NDUFS4	Homo sapiens (Human)	175	20,108
O43237	O43237	16	C(UniMod:4)DAVSVLEK;DAVFIPAGWDNEK;DAVFIPAGWDNEKK;ELAAEDEQVFLMK;GGPASVPSSSPGTSVK;IAILHENFTTVKPEDAYEDFIVKPPVR;IAILHENFTTVKPEDAYEDFIVKPPVRK;KIAILHENFTTVKPEDAYEDFIVKPPVR;KPDSMVTNSSTENEA;KTGSPGSPGAGGVQSTAK;NILVFGEDGSGK;NNAASEGVLASFFNSLLSK;TGSPGSPGAGGVQSTAK;TVLSNVQEELDR;TYGFHFTTPALVVEK	15	0.9375	7	21	12	3720.92	1420522	0.873738	53	54.099	TRUE	1	9.38967e-05	0.000114595	255	1	0.7	DC1L2_HUMAN	reviewed	Cytoplasmic dynein 1 light intermediate chain 2 (Dynein light intermediate chain 2, cytosolic) (LIC-2) (LIC53/55)	DYNC1LI2 DNCLI2 LIC2	Homo sapiens (Human)	492	54,099
O43242	O43242	34	AIQLEYSEAR;AIRDGVIEASINHEK;ALDLVAAK;AVQGFFTSNNATR;DGVIEASINHEK;DLESAEER;ELDTVTLEDIK;ELDTVTLEDIKEHVK;EMIDIYSTR;EPQLAFHQR;EQQDLEFAK;FNQVLDQFGEK;ISDDLMQK;ISFC(UniMod:4)LDIHNMSVK;ISLADIAQK;LQLDSPEDAEFIVAK;MISLSYSR;NYLHYSLYDQAEK;RLNHYVLYK;SVFPEQANNNEWAR;VYEFLDKLDVVR	21	0.617647	13	23	19	1792.55	4904667	0.796129	51	60.978	TRUE	0.999999	9.38967e-05	0.000114595	256	4	0.33	PSMD3_HUMAN	reviewed	26S proteasome non-ATPase regulatory subunit 3 (26S proteasome regulatory subunit RPN3) (26S proteasome regulatory subunit S3) (Proteasome subunit p58)	PSMD3	Homo sapiens (Human)	534	60,978
O43242	O43242	34	AIQLEYSEAR;AIRDGVIEASINHEK;AVQGFFTSNNATR;DFLLPFLEEPMDTEADLQFRPR;ELDTVTLEDIK;ELDTVTLEDIKEHVK;EMIDIYSTR;EQQDLEFAK;FNQVLDQFGEK;FQADGTYTLIIR;HDADGQATLLNLLLR;ISDDLMQK;ISLADIAQK;MISLSYSR;SLMPYFLLTQAVR;SVFPEQANNNEWAR;VYEFLDKLDVVR	17	0.5	31	41	35	337.67	1799597	0.619957	51	60.978	TRUE	0.855402	0.0160563	0.0134907	257	4	0.11	PSMD3_HUMAN	reviewed	26S proteasome non-ATPase regulatory subunit 3 (26S proteasome regulatory subunit RPN3) (26S proteasome regulatory subunit S3) (Proteasome subunit p58)	PSMD3	Homo sapiens (Human)	534	60,978
O43242	O43242	34	AIQLEYSEAR;ALDLVAAK;AVQGFFTSNNATR;ELDTVTLEDIK;ELDTVTLEDIKEHVK;EMIDIYSTR;EQQDLEFAK;EREQQDLEFAK;FNQVLDQFGEK;HDADGQATLLNLLLR;ISDDLMQK;LQLDSPEDAEFIVAK;SLMPYFLLTQAVR;SVFPEQANNNEWAR;VYEFLDKLDVVR	15	0.441176	41	51	46	107.169	1578982	0.661552	51	60.978	FALSE	0.805845	0.025446	0.0208019	258	4	0.11	PSMD3_HUMAN	reviewed	26S proteasome non-ATPase regulatory subunit 3 (26S proteasome regulatory subunit RPN3) (26S proteasome regulatory subunit S3) (Proteasome subunit p58)	PSMD3	Homo sapiens (Human)	534	60,978
O43242	O43242	34	FQADGTYTLIIR;VYEFLDKLDVVR	2	0.0588235	21	30	24	1063.94	275788	0.991704	51	60.978	TRUE	0.759636	0.0328638	0.026164	259	4	0.22	PSMD3_HUMAN	reviewed	26S proteasome non-ATPase regulatory subunit 3 (26S proteasome regulatory subunit RPN3) (26S proteasome regulatory subunit S3) (Proteasome subunit p58)	PSMD3	Homo sapiens (Human)	534	60,978
O43252	O43252	24	ATNVTYQAHHVSR;AWTVLTEYYK;DDDVPLMWR;DIVPVDASYEVK;DLYEPSHGAK;DMNADAVFAFQLR;EGQKPPEGFMAPK;ELYVPENK;GFTGIDSEYEKPEAPELVLK;LFADAGLVC(UniMod:4)ITSFISPYTQDR;LSNNAQNWGMQR;MDYYDSEHHEDFEFISGTR;MVAGANFYIVGR;NLGFSPEDR;NLGFSPEDREENVR;NPEFFEHR;NPVHNGHALLMQDTHK;QIHEGASLPFFEVFVDAPLHVC(UniMod:4)EQR;RPVLLLHPLGGWTK;TDAETLPALK;TDSC(UniMod:4)DVNDC(UniMod:4)VQQVVELLQER;VLTM(UniMod:35)APGLITLEIVPFR;VLTMAPGLITLEIVPFR;VYW…	24	1	44	55	49	78.368	4924478	0.950934	50	70.833	FALSE	1	9.38967e-05	0.000114595	260	1	0.93	PAPS1_HUMAN	reviewed	Bifunctional 3'-phosphoadenosine 5'-phosphosulfate synthase 1 (PAPS synthase 1) (PAPSS 1) (Sulfurylase kinase 1) (SK 1) (SK1) [Includes: Sulfate adenylyltransferase (EC 2.7.7.4) (ATP-sulfurylase) (Sulfate adenylate transferase) (SAT); Adenylyl-sulfate kinase (EC 2.7.1.25) (3'-phosphoadenosine-5'-phosphosulfate synthase) (APS kinase) (Adenosine-5'-phosphosulfate 3'-phosphotransferase) (Adenylylsul…	PAPSS1 ATPSK1 PAPSS	Homo sapiens (Human)	624	70,833
O43264	O43264	20	ALFQNTER;AMGTLLNTAISEVIGK;DSVVLSLLK;GPLAAAFSSSEVK;ITALEDISTEDGDR;LAPILC(UniMod:4)DGTATFVDLVPGFR;LSEDIDLLK;LVLEVLQK;NC(UniMod:4)LVYSIPTNSSK;QLLDLPLDTDLENEK;YQEEVPVYVPK	11	0.55	1	20	8	5648.01	1175664	0.82552	48	88.829	TRUE	0.999484	9.38967e-05	0.000114595	261	1	0.63	ZW10_HUMAN	reviewed	Centromere/kinetochore protein zw10 homolog	ZW10	Homo sapiens (Human)	779	88,829
O43292	O43292	4	SGALPVAWLER;SVGLEVYTQSFSR;YMVSGTNVYGILR	3	0.75	1	31	10	4584.3	512826	0.934386	50	67.623	TRUE	0.987649	0.000375587	0.000390731	262	1	1	GPAA1_HUMAN	reviewed	Glycosylphosphatidylinositol anchor attachment 1 protein (GPI anchor attachment protein 1) (GAA1 protein homolog) (hGAA1)	GPAA1 GAA1	Homo sapiens (Human)	621	67,623
O43301	O43301	9	ATAIDIATSK;ELSDQAGSEFENSDVR;ETAPTSAYSSPAR;GAVLFGLDPAVIK;IIIPQDVGLTILK;LDLTGTSGTAVPAR;RWEGGDPGVSNQK	7	0.777778	1	21	10	4584.3	451281	0.794892	49	74.978	TRUE	0.998582	0.000187793	0.000204491	263	2	0.74	HS12A_HUMAN	reviewed	Heat shock 70 kDa protein 12A	HSPA12A KIAA0417	Homo sapiens (Human)	675	74,978
O43301	O43301	9	ETAPTSAYSSPAR;GAVLFGLDPAVIK;IIIPQDVGLTILK	3	0.333333	48	59	53	51.629	64322	0.846458	49	74.978	FALSE	0.645969	0.0575587	0.0441881	264	2	0.18	HS12A_HUMAN	reviewed	Heat shock 70 kDa protein 12A	HSPA12A KIAA0417	Homo sapiens (Human)	675	74,978
O43314	O43314	3	ALADIVIPQEYGITK;TAEISSTALR	2	0.666667	33	51	45	118.955	124567	0.936466	43	140.407	FALSE	0.876969	0.0126761	0.010858	265	1	1	VIP2_HUMAN	reviewed	Inositol hexakisphosphate and diphosphoinositol-pentakisphosphate kinase 2 (EC 2.7.4.21) (EC 2.7.4.24) (Diphosphoinositol pentakisphosphate kinase 2) (Histidine acid phosphatase domain-containing protein 1) (InsP6 and PP-IP5 kinase 2) (VIP1 homolog 2) (hsVIP2)	PPIP5K2 HISPPD1 KIAA0433 VIP2	Homo sapiens (Human)	1243	140,407
O43324	O43324	8	AIVQQWLEYR;EYLLGSTAEEK;FIVDLTVQEK;QANKEYLLGSTAEEK;QIPVLQTNNGPSLTGLTTIAAHLVK;WFC(UniMod:4)HIQHYPGIR	6	0.75	1	8	4	8573.14	1991240	0.95145	62	19.811	TRUE	0.999995	9.38967e-05	0.000114595	266	2	0.53	MCA3_HUMAN	reviewed	Eukaryotic translation elongation factor 1 epsilon-1 (Aminoacyl tRNA synthetase complex-interacting multifunctional protein 3) (Elongation factor p18) (Multisynthase complex auxiliary component p18)	EEF1E1 AIMP3 P18	Homo sapiens (Human)	174	19,811
O43324	O43324	8	AIVQQWLEYR;QIPVLQTNNGPSLTGLTTIAAHLVK	2	0.25	40	53	47	96.551	77032	0.958344	62	19.811	TRUE	0.74242	0.0362441	0.0286723	267	2	0.02	MCA3_HUMAN	reviewed	Eukaryotic translation elongation factor 1 epsilon-1 (Aminoacyl tRNA synthetase complex-interacting multifunctional protein 3) (Elongation factor p18) (Multisynthase complex auxiliary component p18)	EEF1E1 AIMP3 P18	Homo sapiens (Human)	174	19,811
O43353	O43353	5	KTEYPDVAWPLR;LHHC(UniMod:4)PGNHSWDSTISGSQR;QLLDTTDIQGEEFAK;SLPAPQDNDFLSR	4	0.8	42	52	47	96.551	146043	0.804136	51	61.195	FALSE	0.97436	0.00131455	0.00129416	268	1	0.92	RIPK2_HUMAN	reviewed	Receptor-interacting serine/threonine-protein kinase 2 (EC 2.7.11.1) (CARD-containing interleukin-1 beta-converting enzyme-associated kinase) (CARD-containing IL-1 beta ICE-kinase) (RIP-like-interacting CLARP kinase) (Receptor-interacting protein 2) (RIP-2) (Tyrosine-protein kinase RIPK2) (EC 2.7.10.2)	RIPK2 CARDIAK RICK RIP2 UNQ277/PRO314/PRO34092	Homo sapiens (Human)	540	61,195
O43379	O43379	14	LSTASEETVQNR;VTSTVPLVGR	2	0.142857	1	15	8	5648.01	95244	0.932128	42	165.954	TRUE	0.401033	0.12	0.0860797	269	1	0.61	WDR62_HUMAN	reviewed	WD repeat-containing protein 62	WDR62 C19orf14	Homo sapiens (Human)	1518	165,954
O43390	O43390	19	DLYEDELVPLFEK;DYAFVHFEDR;EFNEEGALSVLQQFK;EIEGEEIEIVLAKPPDKK;ENILEEFSK;GYAFITFC(UniMod:4)GK;KYGGPPPDSVYSGVQPGIGTEVFVGK;LC(UniMod:4)DSYEIRPGK;LKDYAFVHFEDR;LMMDPLSGQNR;NLATTVTEEILEK;STAYEDYYYHPPPR;TKENILEEFSK;TLIEAGLPQK;VTEGLVDVILYHQPDDK;VWGNVVTVEWADPVEEPDPEVMAK	16	0.842105	7	23	12	3720.92	4414700	0.934955	50	70.943	TRUE	1	9.38967e-05	0.000114595	270	1	0.75	HNRPR_HUMAN	reviewed	Heterogeneous nuclear ribonucleoprotein R (hnRNP R)	HNRNPR HNRPR	Homo sapiens (Human)	633	70,943
O43395	O43395	13	FEEVEEEPEVIPGPPSESPGMLTK;LFEAVEEGR;LQAEISQAAR;VSIAPSQR	4	0.307692	1	15	8	5648.01	421391	0.866223	49	77.529	TRUE	0.790143	0.0276056	0.0223829	271	1	0.53	PRPF3_HUMAN	reviewed	U4/U6 small nuclear ribonucleoprotein Prp3 (Pre-mRNA-splicing factor 3) (hPrp3) (U4/U6 snRNP 90 kDa protein)	PRPF3 HPRP3 PRP3	Homo sapiens (Human)	683	77,529
O43396	O43396	17	AGC(UniMod:4)EC(UniMod:4)LNESDEHGFDNC(UniMod:4)LR;AGC(UniMod:4)EC(UniMod:4)LNESDEHGFDNC(UniMod:4)LRK;FQNVNSVTIFVQSNQGEEETTR;GYMDLMPFINK;IAPAFSSM(UniMod:35)SNK;IAPAFSSMSNK;IDQYQGADAVGLEEK;IFINLPR;IKQHLENDPGSNEDTDIPK;ISYFTFIGTPVQATNMNDFKR;MVGVKPVGSDPDFQPELSGAGSR;QHLENDPGSNEDTDIPK;SEPTQALELTEDDIKEDGIVPLR;SMDFEEAER;VGVKPVGSDPDFQPELSGAGSR;VRIDQYQGADAVGLEEK	16	0.941176	31	72	56	37.754	6402839	0.894437	58	32.251	FALSE	1	9.38967e-05	0.000114595	272	1	0.98	TXNL1_HUMAN	reviewed	Thioredoxin-like protein 1 (32 kDa thioredoxin-related protein)	TXNL1 TRP32 TXL TXNL	Homo sapiens (Human)	289	32,251
O43399	O43399	11	GLLSDSMTDVPVDTGVAAR;LGEWNEK;LGLSTLGELK;SWHDVQVSSAYVK;TPAVEGLTEAEEEELRAELTK;TSAALSTVGSAISR;VEEEIVTLR	7	0.636364	70	81	76	4.685	398077	0.871652	61	22.238	FALSE	0.99941	9.38967e-05	0.000114595	273	2	0.06	TPD54_HUMAN	reviewed	Tumor protein D54 (hD54) (Tumor protein D52-like 2)	TPD52L2	Homo sapiens (Human)	206	22,238
O43399	O43399	11	GLLSDSM(UniMod:35)TDVPVDTGVAAR;LGEWNEK;SWHDVQVSSAYVK;TPAVEGLTEAEEEELRAELTK;VEEEIVTLR	5	0.454545	13	31	25	958.528	893331	0.686392	61	22.238	TRUE	0.612996	0.0651643	0.0494288	274	2	0.51	TPD54_HUMAN	reviewed	Tumor protein D54 (hD54) (Tumor protein D52-like 2)	TPD52L2	Homo sapiens (Human)	206	22,238
O43402	O43402	8	IAEGFSDTALIMVDNTK;ISASLLDSR;NDWTNPEINK;SYETLVDFDNHLDDIR	4	0.5	1	17	9	5088.43	1004867	0.957408	60	23.773	TRUE	0.997624	0.000187793	0.000204491	275	1	0.71	EMC8_HUMAN	reviewed	ER membrane protein complex subunit 8 (Neighbor of COX4) (Protein FAM158B)	EMC8 C16orf2 C16orf4 COX4AL COX4NB FAM158B NOC4	Homo sapiens (Human)	210	23,773
O43414	O43414	6	AYSFAMGC(UniMod:4)WPK;EGLLDPNVK;GLSLQHIGRPHSGIDDC(UniMod:4)K;NGLLDM(UniMod:35)NK;SIFVTC(UniMod:4)GDWDLK	5	0.833333	58	74	63	18.188	988327	0.943349	56	37.238	FALSE	0.999951	9.38967e-05	0.000114595	276	1	0.95	ERI3_HUMAN	reviewed	ERI1 exoribonuclease 3 (EC 3.1.-.-) (Prion interactor 1) (Prion protein-interacting protein)	ERI3 PINT1 PRNPIP PRNPIP1	Homo sapiens (Human)	337	37,238
O43432	O43432	33	AAIIADSSTFR;AALSEEELER;AALSEEELERK;AVEENGEEAEPVR;DHMGQLLYQLVQSEK;DITEEIMSGGGSR;DSQADDPENIK;DSQADDPENIKTQELFR;ELEAASAPEER;ELSAEELYK;ELTIEFSKPLLPVGR;ESAKPEISAMSAHDK;FSALQPPAPSGSTPSTPVEFDSR;GPDFTPAFADFGR;GVIDLVFEK;IEVEADGQTEEILDSQNLNSR;LDFIESDSPC(UniMod:4)SSEALSK;LDQPANLLR;LHDELEEAKDK;LKGVIDLVFEK;LSATESIVEIVK;LTPQMFNQLMK;QLTGGVDVER;QVSGLTVDTEER;SIIDEFLHINDFK;SPVPAQIAITVPK;SVTAFFTWLR;VGVESTLER;VLEEDE…	29	0.878788	15	33	23	1180.94	2867215	0.843286	41	176.652	TRUE	1	9.38967e-05	0.000114595	277	1	0.52	IF4G3_HUMAN	reviewed	Eukaryotic translation initiation factor 4 gamma 3 (eIF-4-gamma 3) (eIF-4G 3) (eIF4G 3) (eIF-4-gamma II) (eIF4GII)	EIF4G3	Homo sapiens (Human)	1585	176,652
O43447	O43447	16	C(UniMod:4)DWLDGK;DFMIQGGDFVNGDGTGVASIYR;GPFADENFK;HSAPGLLSM(UniMod:35)ANSGPSTNGC(UniMod:4)QFFITC(UniMod:4)SK;HSAPGLLSMANSGPSTNGC(UniMod:4)QFFITC(UniMod:4)SK;IELFADVVPK;IENVPTGPNNKPK;IIDGLLVM(UniMod:35)R;IIDGLLVMR;KIENVPTGPNNKPK;LPVVISQC(UniMod:4)GEM;LPVVISQC(UniMod:4)GEM(UniMod:35);MKIELFADVVPK;QFC(UniMod:4)TGEFR;VIKDFM(UniMod:35)IQGGDFVNGDGTGVASIYR;VIKDFMIQGGDFVNGDGTGVASIYR	16	1	58	69	63	18.188	2287941	0.968361	62	19.208	FALSE	1	9.38967e-05	0.000114595	278	2	0.58	PPIH_HUMAN	reviewed	Peptidyl-prolyl cis-trans isomerase H (PPIase H) (EC 5.2.1.8) (Rotamase H) (Small nuclear ribonucleoprotein particle-specific cyclophilin H) (CypH) (U-snRNP-associated cyclophilin SnuCyp-20) (USA-CYP)	PPIH CYP20 CYPH	Homo sapiens (Human)	177	19,208
O43447	O43447	16	GPFADENFK;IELFADVVPK;IIDGLLVMR;KIENVPTGPNNKPK;LPVVISQC(UniMod:4)GEM;MKIELFADVVPK;QFC(UniMod:4)TGEFR;VIKDFMIQGGDFVNGDGTGVASIYR	8	0.5	47	58	53	51.629	488011	0.84586	62	19.208	TRUE	0.995778	0.000187793	0.000204491	279	2	0.17	PPIH_HUMAN	reviewed	Peptidyl-prolyl cis-trans isomerase H (PPIase H) (EC 5.2.1.8) (Rotamase H) (Small nuclear ribonucleoprotein particle-specific cyclophilin H) (CypH) (U-snRNP-associated cyclophilin SnuCyp-20) (USA-CYP)	PPIH CYP20 CYPH	Homo sapiens (Human)	177	19,208
O43464	O43464	6	EPLPTLPLGR;LLSGDTYEAVVTAVDPVADIATLR;SQYNFIADVVEK;TAPAVVYIEILDR;TQSQLAVQIR	5	0.833333	48	58	53	51.629	1307137	0.980057	54	48.841	FALSE	0.999999	9.38967e-05	0.000114595	280	2	0.85	HTRA2_HUMAN	reviewed	Serine protease HTRA2, mitochondrial (EC 3.4.21.108) (High temperature requirement protein A2) (HtrA2) (Omi stress-regulated endoprotease) (Serine protease 25) (Serine proteinase OMI)	HTRA2 OMI PRSS25	Homo sapiens (Human)	458	48,841
O43464	O43464	6	EPLPTLPLGR;LLSGDTYEAVVTAVDPVADIATLR;TAPAVVYIEILDR;TQSQLAVQIR	4	0.666667	36	48	45	118.955	118598	0.418666	54	48.841	TRUE	0.350167	0.136714	0.0968128	281	2	0.08	HTRA2_HUMAN	reviewed	Serine protease HTRA2, mitochondrial (EC 3.4.21.108) (High temperature requirement protein A2) (HtrA2) (Omi stress-regulated endoprotease) (Serine protease 25) (Serine proteinase OMI)	HTRA2 OMI PRSS25	Homo sapiens (Human)	458	48,841
O43488	O43488	11	ALQAAYGASAPSVTSAALR;EHHFEAIALVEK;FFGNSWAETYR;LQC(UniMod:4)PQVDLFYLHAPDHGTPVEETLHAC(UniMod:4)QR;M(UniMod:35)DAPASAAAVR;MDAPASAAAVR;SNGWILPTVYQGMYNATTR;VASVLGTM(UniMod:35)EM(UniMod:35)GR;VASVLGTM(UniMod:35)EMGR;VASVLGTMEM(UniMod:35)GR;VASVLGTMEMGR	11	1	50	62	55	41.905	5383007	0.92868	56	39.589	FALSE	1	9.38967e-05	0.000114595	282	1	0.85	ARK72_HUMAN	reviewed	Aflatoxin B1 aldehyde reductase member 2 (EC 1.1.1.n11) (AFB1 aldehyde reductase 1) (AFB1-AR 1) (Aldoketoreductase 7) (Succinic semialdehyde reductase) (SSA reductase)	AKR7A2 AFAR AFAR1 AKR7	Homo sapiens (Human)	359	39,589
O43491	O43491	55	APHLQLIEGK;DFPGAAGEISAYGPGLVSIAVVQDGDGRR;DSEGVDIK;DSSQLGTDATK;DYFGLLFQESPEQK;EEAVPEASPVTQAGASVITVETVIQENVGAQK;EEKPSVSKEEKPSVSK;EEQEYEEEVEEEPRPAAK;EISPGSGPGEIR;EKPKEVAENQQNQSSDPEEEKGSQPPPAAESQSSLR;EPTQAVVEEQVLDKEEPLPEEQR;EQHPDMSVTR;ETQEDKLEGGAAK;EVAENQQNQSSDPEEEKGSQPPPAAESQSSLRR;EVPIVQTETK;EVQTNELK;GLSPAQADSQFLENAK;GSQPPPAAESQSSLR;GSQPPPAAESQSSLRR;HQASISELK;HSNLMLEELDKAQEDILK;ITPLSLQTQGSSHETLNIVEE…	53	0.963636	14	48	31	512.552	13255164	0.901056	46	112.588	TRUE	1	9.38967e-05	0.000114595	283	1	0.95	E41L2_HUMAN	reviewed	Band 4.1-like protein 2 (Generally expressed protein 4.1) (4.1G)	EPB41L2	Homo sapiens (Human)	1005	112,588
O43502	O43502	6	AEALETLQIIR;DLVSFPLSPAVR;LLNGLAQQMISLANNHR;LVIVDGIAFPFR;LVSAGFQTAEELLEVKPSELSK;TTEIC(UniMod:4)GAPGVGK	6	1	48	59	53	51.629	370397	0.881068	55	42.19	FALSE	0.999976	9.38967e-05	0.000114595	284	2	0.71	RA51C_HUMAN	reviewed	DNA repair protein RAD51 homolog 3 (R51H3) (RAD51 homolog C) (RAD51-like protein 2)	RAD51C RAD51L2	Homo sapiens (Human)	376	42,190
O43502	O43502	6	AEALETLQIIR;DLVSFPLSPAVR;LLNGLAQQMISLANNHR;LVIVDGIAFPFR;LVSAGFQTAEELLEVKPSELSK;TTEIC(UniMod:4)GAPGVGK	6	1	35	48	45	118.955	73695	0.190333	55	42.19	TRUE	0.652037	0.0560563	0.0430603	285	2	0.12	RA51C_HUMAN	reviewed	DNA repair protein RAD51 homolog 3 (R51H3) (RAD51 homolog C) (RAD51-like protein 2)	RAD51C RAD51L2	Homo sapiens (Human)	376	42,190
O43504	O43504	2	GTLSDEHAGVISVLAQQAAK;NPSIVGVLC(UniMod:4)TDSQGLNLGC(UniMod:4)R	2	1	54	63	59	27.607	301716	0.939949	69	9.614	TRUE	0.939949	0.00450704	0.00415391	286	1	0.37	LTOR5_HUMAN	reviewed	Ragulator complex protein LAMTOR5 (Hepatitis B virus X-interacting protein) (HBV X-interacting protein) (HBX-interacting protein) (Late endosomal/lysosomal adaptor and MAPK and MTOR activator 5)	LAMTOR5 HBXIP XIP	Homo sapiens (Human)	91	9,614
O43542	O43542	5	GGLPLDGITELAGR;LSLGC(UniMod:4)PVLDALLR;LTNLSSPEVWHLLR;LVVIDSVAAPFR;VSPALGITWANQLLVR	5	1	48	58	53	51.629	294216	0.909492	56	37.85	FALSE	0.999933	9.38967e-05	0.000114595	287	1	1	XRCC3_HUMAN	reviewed	DNA repair protein XRCC3 (X-ray repair cross-complementing protein 3)	XRCC3	Homo sapiens (Human)	346	37,850
O43583	O43583	7	LDADYPLR;NFPNEFAK;QEAGISEGQGTAGEEEEK;QEAGISEGQGTAGEEEEKKK;VC(UniMod:4)GLATFEIDLK;VLYC(UniMod:4)GVC(UniMod:4)SLPTEYC(UniMod:4)EYMPDVAK;WPEVDDDSIEDLGEVKK	7	1	49	59	54	46.514	4971670	0.949548	61	22.092	TRUE	1	9.38967e-05	0.000114595	288	1	0.97	DENR_HUMAN	reviewed	Density-regulated protein (DRP) (Protein DRP1) (Smooth muscle cell-associated protein 3) (SMAP-3)	DENR DRP1 H14	Homo sapiens (Human)	198	22,092
O43592	O43592	14	ALAYFEQLK;LAQVSPELLLASVR;LMLAQDEER;NAQEALQAIETK;NLLTPLMEK;TAYLFSR;VFSSTLQNWQTTR	7	0.5	1	15	10	4584.3	1040224	0.923724	46	109.964	TRUE	0.999789	9.38967e-05	0.000114595	289	1	0.32	XPOT_HUMAN	reviewed	Exportin-T (Exportin(tRNA)) (tRNA exportin)	XPOT	Homo sapiens (Human)	962	109,964
O43598	O43598	7	FGTVLTEHVAAAELGAR;FQVWDYEEGEVEALLDR;GEPGRPALYFC(UniMod:4)GSIR;ILC(UniMod:4)LFRPQSGR;LIHEQDLEWLQQADVVVAEVTQPSLGVGYELGR;RFGTVLTEHVAAAELGAR;YFEADPPGQVAASPDPTT	7	1	49	59	54	46.514	7121521	0.917054	63	19.108	TRUE	1	9.38967e-05	0.000114595	290	3	0.97	DNPH1_HUMAN	reviewed	2'-deoxynucleoside 5'-phosphate N-hydrolase 1 (EC 3.2.2.-) (c-Myc-responsive protein RCL)	DNPH1 C6orf108 RCL	Homo sapiens (Human)	174	19,108
O43598	O43598	7	FGTVLTEHVAAAELGAR;GEPGRPALYFC(UniMod:4)GSIR;ILC(UniMod:4)LFRPQSGR;LIHEQDLEWLQQADVVVAEVTQPSLGVGYELGR;YFEADPPGQVAASPDPTT	5	0.714286	59	69	64	16.386	100076	0.459079	63	19.108	FALSE	0.576746	0.0744601	0.0557371	291	3	0.01	DNPH1_HUMAN	reviewed	2'-deoxynucleoside 5'-phosphate N-hydrolase 1 (EC 3.2.2.-) (c-Myc-responsive protein RCL)	DNPH1 C6orf108 RCL	Homo sapiens (Human)	174	19,108
O43598	O43598	7	FGTVLTEHVAAAELGAR;GEPGRPALYFC(UniMod:4)GSIR;ILC(UniMod:4)LFRPQSGR	3	0.428571	42	50	47	96.551	243443	0.810959	63	19.108	TRUE	0.682276	0.0499531	0.0387256	292	3	0.04	DNPH1_HUMAN	reviewed	2'-deoxynucleoside 5'-phosphate N-hydrolase 1 (EC 3.2.2.-) (c-Myc-responsive protein RCL)	DNPH1 C6orf108 RCL	Homo sapiens (Human)	174	19,108
O43615	O43615	12	ALTDKVTDLLGGLFSK;ENNVVFNR;GFLSGLLDNVK;ILDIDNVDLAMGK;LGELTGTVK;TEMSEVLTEILR	6	0.5	72	81	76	4.685	145481	0.834048	53	51.356	FALSE	0.975918	0.00112676	0.00111809	293	3	0.02	TIM44_HUMAN	reviewed	Mitochondrial import inner membrane translocase subunit TIM44	TIMM44 MIMT44 TIM44	Homo sapiens (Human)	452	51,356
O43615	O43615	12	EIDDSVLGQTGPYR;GFLSGLLDNVK;ILDIDNVDLAMGK;VFEPNEEALGVVLHK;VTDLLGGLFSK	5	0.416667	1	14	11	4130.11	238822	0.917737	53	51.356	TRUE	0.990574	0.000375587	0.000390731	294	3	0.1	TIM44_HUMAN	reviewed	Mitochondrial import inner membrane translocase subunit TIM44	TIMM44 MIMT44 TIM44	Homo sapiens (Human)	452	51,356
O43615	O43615	12	ALTDKVTDLLGGLFSK;EIDDSVLGQTGPYR;TEMSEVLTEILR;VFEPNEEALGVVLHK	4	0.333333	20	28	24	1063.94	336606	0.789841	53	51.356	TRUE	0.583691	0.0726761	0.0545599	295	3	0.15	TIM44_HUMAN	reviewed	Mitochondrial import inner membrane translocase subunit TIM44	TIMM44 MIMT44 TIM44	Homo sapiens (Human)	452	51,356
O43617	O43617	5	GALEMVQMAVEAK;LIEDFLAR;RIEDNLPAGEE	3	0.6	1	17	11	4130.11	553351	0.849031	62	20.274	TRUE	0.889218	0.0103286	0.00894425	296	4	0.2	TPPC3_HUMAN	reviewed	Trafficking protein particle complex subunit 3 (BET3 homolog)	TRAPPC3 BET3 CDABP0066	Homo sapiens (Human)	180	20,274
O43617	O43617	5	GALEMVQMAVEAK;LIEDFLAR;RIEDNLPAGEE	3	0.6	48	63	54	46.514	841744	0.856677	62	20.274	TRUE	0.899037	0.00938967	0.00820827	297	4	0.32	TPPC3_HUMAN	reviewed	Trafficking protein particle complex subunit 3 (BET3 homolog)	TRAPPC3 BET3 CDABP0066	Homo sapiens (Human)	180	20,274
O43617	O43617	5	LIEDFLAR;RIEDNLPAGEE	2	0.4	25	36	29	631.481	248180	0.936142	62	20.274	TRUE	0.76801	0.0314554	0.0251513	298	4	0.1	TPPC3_HUMAN	reviewed	Trafficking protein particle complex subunit 3 (BET3 homolog)	TRAPPC3 BET3 CDABP0066	Homo sapiens (Human)	180	20,274
O43617	O43617	5	FVQDTLK;RIEDNLPAGEE	2	0.4	73	81	76	4.685	62992	0.963736	62	20.274	FALSE	0.862645	0.0147418	0.0124892	299	4	0.1	TPPC3_HUMAN	reviewed	Trafficking protein particle complex subunit 3 (BET3 homolog)	TRAPPC3 BET3 CDABP0066	Homo sapiens (Human)	180	20,274
O43633	O43633	6	AEAAASALADADADLEER;ANIQAVSLK;IMMEFER;KAEAAASALADADADLEER;SNNSMAQAMK;TPEELLR	6	1	52	63	57	34.013	1844923	0.967257	60	25.104	FALSE	1	9.38967e-05	0.000114595	300	1	0.96	CHM2A_HUMAN	reviewed	Charged multivesicular body protein 2a (Chromatin-modifying protein 2a) (CHMP2a) (Putative breast adenocarcinoma marker BC-2) (Vacuolar protein sorting-associated protein 2-1) (Vps2-1) (hVps2-1)	CHMP2A BC2 CHMP2	Homo sapiens (Human)	222	25,104
O43639	O43639	5	DSESSPSDFSVSLK;IYDLNIPAFVK;NYVVVLSDGPALHPAHAPQISYTGPSSSGR;TGYVPSNYVER;VQLVDNVYC(UniMod:4)IGQR	5	1	41	49	45	118.955	26480	0.138665	55	42.915	TRUE	0.449587	0.108075	0.0785595	301	2	0	NCK2_HUMAN	reviewed	Cytoplasmic protein NCK2 (Growth factor receptor-bound protein 4) (NCK adaptor protein 2) (Nck-2) (SH2/SH3 adaptor protein NCK-beta)	NCK2 GRB4	Homo sapiens (Human)	380	42,915
O43639	O43639	5	DSESSPSDFSVSLK;IYDLNIPAFVK;NYVVVLSDGPALHPAHAPQISYTGPSSSGR;TGYVPSNYVER;VQLVDNVYC(UniMod:4)IGQR	5	1	48	59	54	46.514	271628	0.894714	55	42.915	FALSE	0.999877	9.38967e-05	0.000114595	302	2	0.96	NCK2_HUMAN	reviewed	Cytoplasmic protein NCK2 (Growth factor receptor-bound protein 4) (NCK adaptor protein 2) (Nck-2) (SH2/SH3 adaptor protein NCK-beta)	NCK2 GRB4	Homo sapiens (Human)	380	42,915
O43665	O43665	5	ASSQVNVEGQSR;ILEEPHPLMFQK;LQDQIFNLMK;TEEEEEDLPDAQTAAK;WAASLENLLEDPEGVKR	5	1	55	66	60	24.872	370578	0.901375	62	20.236	FALSE	0.999905	9.38967e-05	0.000114595	303	1	1	RGS10_HUMAN	reviewed	Regulator of G-protein signaling 10 (RGS10)	RGS10	Homo sapiens (Human)	173	20,236
O43670	O43670	7	ETIDAVPNAIPGR;LIHPDEDISLEER;LIHPDEDISLEERR;LYTGPGLAIHC(UniMod:4)MQVHK;PAASITSKPATLTTTSATSK;PATLTTTSATSK;TDIELEIYGMEGIPEKDMDER	7	1	37	53	43	146.556	3462040	0.944993	53	50.751	TRUE	1	9.38967e-05	0.000114595	304	1	0.8	ZN207_HUMAN	reviewed	BUB3-interacting and GLEBS motif-containing protein ZNF207 (BuGZ) (hBuGZ) (Zinc finger protein 207)	ZNF207 BUGZ	Homo sapiens (Human)	478	50,751
O43676	O43676	4	IEGTPLETIQK;IEGTPLETIQKK;MELPDYR;SVSFSDVFFK	4	1	1	23	6	6958.53	1432825	0.956617	67	11.402	TRUE	0.999918	9.38967e-05	0.000114595	305	1	0.88	NDUB3_HUMAN	reviewed	NADH dehydrogenase [ubiquinone] 1 beta subcomplex subunit 3 (Complex I-B12) (CI-B12) (NADH-ubiquinone oxidoreductase B12 subunit)	NDUFB3	Homo sapiens (Human)	98	11,402
O43678	O43678	5	ALENVLSGK;ALENVLSGKA;ANPDLPILIR;KANPDLPILIR;YAFGQETNVPLNNFSADQVTR	5	1	1	21	6	6958.53	1743131	0.924796	68	10.922	TRUE	0.999968	9.38967e-05	0.000114595	306	4	0.6	NDUA2_HUMAN	reviewed	NADH dehydrogenase [ubiquinone] 1 alpha subcomplex subunit 2 (Complex I-B8) (CI-B8) (NADH-ubiquinone oxidoreductase B8 subunit)	NDUFA2	Homo sapiens (Human)	99	10,922
O43678	O43678	5	ALENVLSGK;ALENVLSGKA;ANPDLPILIR;KANPDLPILIR;YAFGQETNVPLNNFSADQVTR	5	1	61	72	66	13.3	206699	0.876505	68	10.922	FALSE	0.999767	9.38967e-05	0.000114595	307	4	0.06	NDUA2_HUMAN	reviewed	NADH dehydrogenase [ubiquinone] 1 alpha subcomplex subunit 2 (Complex I-B8) (CI-B8) (NADH-ubiquinone oxidoreductase B8 subunit)	NDUFA2	Homo sapiens (Human)	99	10,922
O43678	O43678	5	ALENVLSGK;ANPDLPILIR;KANPDLPILIR;YAFGQETNVPLNNFSADQVTR	4	0.8	42	58	51	63.608	673086	0.956764	68	10.922	TRUE	0.999687	9.38967e-05	0.000114595	308	4	0.23	NDUA2_HUMAN	reviewed	NADH dehydrogenase [ubiquinone] 1 alpha subcomplex subunit 2 (Complex I-B8) (CI-B8) (NADH-ubiquinone oxidoreductase B8 subunit)	NDUFA2	Homo sapiens (Human)	99	10,922
O43678	O43678	5	ALENVLSGK;ANPDLPILIR;KANPDLPILIR	3	0.6	29	39	34	374.804	117849	0.893595	68	10.922	TRUE	0.941321	0.00431925	0.00398462	309	4	0.05	NDUA2_HUMAN	reviewed	NADH dehydrogenase [ubiquinone] 1 alpha subcomplex subunit 2 (Complex I-B8) (CI-B8) (NADH-ubiquinone oxidoreductase B8 subunit)	NDUFA2	Homo sapiens (Human)	99	10,922
O43681	O43681	10	ESVLIISTDPAHNISDAFDQK;GADKVNTFSALLLEPYKPPSAQ;GRESVLIISTDPAHNISDAFDQK;LEETLPVIR;LLNFPTIVER;TTC(UniMod:4)SC(UniMod:4)SLAVQLSK;WIFVGGK	7	0.7	1	15	11	4130.11	1098878	0.894177	56	38.793	TRUE	0.999911	9.38967e-05	0.000114595	310	3	0.29	ASNA_HUMAN	reviewed	ATPase ASNA1 (EC 3.6.-.-) (Arsenical pump-driving ATPase) (Arsenite-stimulated ATPase) (Transmembrane domain recognition complex 40 kDa ATPase subunit) (hARSA-I) (hASNA-I)	ASNA1 ARSA TRC40	Homo sapiens (Human)	348	38,793
O43681	O43681	10	GRESVLIISTDPAHNISDAFDQK;LEETLPVIR;LLNFPTIVER;WIFVGGK	4	0.4	15	31	19	1792.55	935783	0.943603	56	38.793	TRUE	0.988351	0.000375587	0.000390731	311	3	0.33	ASNA_HUMAN	reviewed	ATPase ASNA1 (EC 3.6.-.-) (Arsenical pump-driving ATPase) (Arsenite-stimulated ATPase) (Transmembrane domain recognition complex 40 kDa ATPase subunit) (hARSA-I) (hASNA-I)	ASNA1 ARSA TRC40	Homo sapiens (Human)	348	38,793
O43681	O43681	10	GADKVNTFSALLLEPYKPPSAQ;LEETLPVIR;LLNFPTIVER	3	0.3	72	81	76	4.685	189650	0.96426	56	38.793	FALSE	0.961097	0.00300469	0.00288469	312	3	0.07	ASNA_HUMAN	reviewed	ATPase ASNA1 (EC 3.6.-.-) (Arsenical pump-driving ATPase) (Arsenite-stimulated ATPase) (Transmembrane domain recognition complex 40 kDa ATPase subunit) (hARSA-I) (hASNA-I)	ASNA1 ARSA TRC40	Homo sapiens (Human)	348	38,793
O43684	O43684	17	FSPNTSQFLLVSSWDTSVR;LKYQHTGAVLDC(UniMod:4)AFYDPTHAWSGGLDHQLK;LNQPPEDGISSVK;LYDVPANSM(UniMod:35)R;LYDVPANSMR;M(UniMod:35)HDLNTDQENLVGTHDAPIR;MHDLNTDQENLVGTHDAPIR;NM(UniMod:35)GYVQQR;NMGYVQQR;QGYVLSSIEGR;TPC(UniMod:4)NAGTFSQPEK;VAVEYLDPSPEVQK;VAVEYLDPSPEVQKK;VLVWDLR;VYTLSVSGDR;VYTLSVSGDRLIVGTAGR;YQHTGAVLDC(UniMod:4)AFYDPTHAWSGGLDHQLK	17	1	37	55	43	146.556	8564101	0.915855	56	37.155	TRUE	1	9.38967e-05	0.000114595	313	2	0.65	BUB3_HUMAN	reviewed	Mitotic checkpoint protein BUB3	BUB3	Homo sapiens (Human)	328	37,155
O43684	O43684	17	FSPNTSQFLLVSSWDTSVR;LNQPPEDGISSVK;LYDVPANSM(UniMod:35)R;LYDVPANSMR;M(UniMod:35)HDLNTDQENLVGTHDAPIR;MHDLNTDQENLVGTHDAPIR;NMGYVQQR;QGYVLSSIEGR;TPC(UniMod:4)NAGTFSQPEK;VAVEYLDPSPEVQK;VAVEYLDPSPEVQKK;VLVWDLR;VYTLSVSGDR	13	0.764706	55	66	59	27.607	2659995	0.921066	56	37.155	FALSE	1	9.38967e-05	0.000114595	314	2	0.21	BUB3_HUMAN	reviewed	Mitotic checkpoint protein BUB3	BUB3	Homo sapiens (Human)	328	37,155
O43707	O43707	55	AC(UniMod:4)LISLGYDVENDR;AC(UniMod:4)LISLGYDVENDRQGEAEFNR;AGTQIENIDEDFR;AGTQIENIDEDFRDGLK;ASFNHFDK;ASFNHFDKDHGGALGPEEFK;DDPVTNLNNAFEVAEK;DHALLEEQSK;DHGGALGPEEFK;DYETATLSDIK;EAILAIHK;ETTDTDTADQVIASFK;GISQEQM(UniMod:35)QEFR;GISQEQMQEFR;HRDYETATLSDIK;HRPELIEYDK;HRPELIEYDKLR;IC(UniMod:4)DQWDALGSLTHSR;IC(UniMod:4)DQWDALGSLTHSRR;ISIEM(UniMod:35)NGTLEDQLSHLK;ISIEMNGTLEDQLSHLK;KAGTQIENIDEDFRDGLK;KDDPVTNL…	51	0.927273	26	36	31	512.552	36217947	0.955825	46	104.854	TRUE	1	9.38967e-05	0.000114595	315	1	0.95	ACTN4_HUMAN	reviewed	Alpha-actinin-4 (Non-muscle alpha-actinin 4)	ACTN4	Homo sapiens (Human)	911	104,854
O43708	O43708	6	FKVDLTPYPTISSINK;FKVDLTPYPTISSINKR;LLVLEAFQVSHPC(UniMod:4)R;M(UniMod:35)ISDLIAGGIQPLQNLSVLK;MISDLIAGGIQPLQNLSVLK;QPDTPTELRA	6	1	52	62	57	34.013	1045600	0.931629	60	24.212	FALSE	0.999999	9.38967e-05	0.000114595	316	1	0.97	MAAI_HUMAN	reviewed	Maleylacetoacetate isomerase (MAAI) (EC 5.2.1.2) (GSTZ1-1) (Glutathione S-transferase zeta 1) (EC 2.5.1.18)	GSTZ1 MAAI	Homo sapiens (Human)	216	24,212
O43715	O43715	3	EIPIEGLEFMGHGK;EYDQC(UniMod:4)FNR;GDSSGDPC(UniMod:4)TDLFK	3	1	56	66	61	22.408	172720	0.965395	70	8.786	TRUE	0.998802	0.000187793	0.000204491	317	1	1	TRIA1_HUMAN	reviewed	TP53-regulated inhibitor of apoptosis 1 (Protein 15E1.1) (WF-1) (p53-inducible cell-survival factor) (p53CSV)	TRIAP1 15E1.1 HSPC132	Homo sapiens (Human)	76	8,786
O43716	O43716	6	AVDTDGVEPMESVLEDR;ITAAVIEHLER;LALVDFGSR;LDEQEPFPHS;SDNVVEGNC(UniMod:4)ADELLQNSHR;VVEEYFVAPPGNISLPK	6	1	40	54	45	118.955	1181494	0.978293	65	15.086	TRUE	1	9.38967e-05	0.000114595	318	1	0.84	GATC_HUMAN	reviewed	Glutamyl-tRNA(Gln) amidotransferase subunit C, mitochondrial (Glu-AdT subunit C) (EC 6.3.5.-) (Protein 15E1.2)	GATC 15E1.2	Homo sapiens (Human)	136	15,086
O43719	O43719	19	DPEEADYC(UniMod:4)IQTLDGR;DPQTEEFK;ESSPEKEAEEGC(UniMod:4)PEKESEEGC(UniMod:4)PK;FGIIMRDPQTEEFK;FQLKGEYDASK;GDGLC(UniMod:4)C(UniMod:4)YLK;GWEAFLNAPEANR;HPDGVASVSFRDPEEADYC(UniMod:4)IQTLDGR;ITEDFIATYQANYGFSNDGASSSTANVEDVHAR;KAESGWFHVEEDR;LLLFDRHPDGVASVSFR;LLLFDRHPDGVASVSFRDPEEADYC(UniMod:4)IQTLDGR;LRGWEAFLNAPEANR;MNAQETATGMAFEEPIDEK;NMFHPMDFEDDPLVLNEIR;QITAQAWDGTTDYQVEETSR;TEDGGEFEEGASENNAK;TLKNDC(U…	18	0.947368	26	37	31	512.552	1237239	0.933615	48	85.853	TRUE	1	9.38967e-05	0.000114595	319	2	0.64	HTSF1_HUMAN	reviewed	HIV Tat-specific factor 1 (Tat-SF1)	HTATSF1	Homo sapiens (Human)	755	85,853
O43719	O43719	19	HPDGVASVSFRDPEEADYC(UniMod:4)IQTLDGR;NMFHPMDFEDDPLVLNEIR	2	0.105263	7	18	12	3720.92	53897	0.957182	48	85.853	TRUE	0.454881	0.106385	0.0774619	320	2	0.2	HTSF1_HUMAN	reviewed	HIV Tat-specific factor 1 (Tat-SF1)	HTATSF1	Homo sapiens (Human)	755	85,853
O43747	O43747	30	AALC(UniMod:4)AVHVIR;ADC(UniMod:4)ASGIFLAAEK;AM(UniMod:35)ELSFALVNGNNIR;AMELSFALVNGNNIR;AVEYNALFK;DLAGEVEK;ELLYFLDSC(UniMod:4)EPEFK;FTC(UniMod:4)TVNR;IEFTFER;IGYLGAM(UniMod:35)LLLDER;IGYLGAMLLLDER;KVPELMEMFLPATK;LLYMHMLGYPAHFGQLEC(UniMod:4)LK;LVPQLVR;NDDDSSEAMNDILAQVATNTETSK;NHGVLHTSVVLLTEMC(UniMod:4)ER;NLIM(UniMod:35)SGYSPEHDVSGISDPFLQVR;NLIMSGYSPEHDVSGISDPFLQVR;QDVHLLMTNC(UniMod:4)IK;SPDMLAHFR;…	28	0.933333	31	42	36	304.216	4086742	0.958621	48	91.351	TRUE	1	9.38967e-05	0.000114595	321	1	0.98	AP1G1_HUMAN	reviewed	AP-1 complex subunit gamma-1 (Adaptor protein complex AP-1 subunit gamma-1) (Adaptor-related protein complex 1 subunit gamma-1) (Clathrin assembly protein complex 1 gamma-1 large chain) (Gamma1-adaptin) (Golgi adaptor HA1/AP1 adaptin subunit gamma-1)	AP1G1 ADTG CLAPG1	Homo sapiens (Human)	822	91,351
O43759	O43759	2	AGGAFDPYTLVR;DNPLNEGTDAAR	2	1	13	36	19	1792.55	791760	0.961287	60	25.456	TRUE	0.961287	0.00300469	0.00288469	322	1	0.6	SNG1_HUMAN	reviewed	Synaptogyrin-1	SYNGR1	Homo sapiens (Human)	233	25,456
O43765	O43765	7	AIC(UniMod:4)IDPAYSK;AIELNPANAVYFC(UniMod:4)NR;ALELDPDNETYK;LGNYAGAVQDC(UniMod:4)ER;MGLALSSLNK;VENFEAAVHFYGK	6	0.857143	73	81	76	4.685	696162	0.945039	57	34.063	FALSE	0.999997	9.38967e-05	0.000114595	323	1	0.11	SGTA_HUMAN	reviewed	Small glutamine-rich tetratricopeptide repeat-containing protein alpha (Alpha-SGT) (Vpu-binding protein) (UBP)	SGTA SGT SGT1	Homo sapiens (Human)	313	34,063
O43768	O43768	8	AKYPSLGQKPGGSDFLMK;EGILPERAEEAK;NLVTGDHIPTPQDLPQR;NLVTGDHIPTPQDLPQRK;PGGSDFLMK;QEEENPAEETGEEKQDTQEK;QLPSAGPDK;YPSLGQKPGGSDFLMK	8	1	51	61	56	37.754	1161123	0.943966	66	13.389	TRUE	1	9.38967e-05	0.000114595	324	1	0.99	ENSA_HUMAN	reviewed	Alpha-endosulfine (ARPP-19e)	ENSA	Homo sapiens (Human)	121	13,389
O43776	O43776	34	ALMTVGKEPFPTIYVDSQK;ALMTVGKEPFPTIYVDSQKENER;DVC(UniMod:4)LYPR;EDGTFYEFGEDIPEAPER;EGIDPTPYYWYTDQR;EGIDPTPYYWYTDQRK;EHDVKKEDGTFYEFGEDIPEAPER;EPFPTIYVDSQK;EPFPTIYVDSQKENER;FLTWILNR;GYYEVTPPTLVQTQVEGGATLFK;HLAEYTHVEAEC(UniMod:4)PFLTFDDLLNR;IFDSEEILAGYK;IFDSEEILAGYKR;IGALEGYR;KEDGTFYEFGEDIPEAPER;KYGTC(UniMod:4)PHGGYGLGLER;LEDLVC(UniMod:4)DVVDR;LM(UniMod:35)TDTINEPILLC(UniMod:4)R;LMTDTINEPILLC(UniMod:4…	33	0.970588	42	56	48	86.986	17966693	0.931654	51	62.943	FALSE	1	9.38967e-05	0.000114595	325	1	0.96	SYNC_HUMAN	reviewed	Asparagine--tRNA ligase, cytoplasmic (EC 6.1.1.22) (Asparaginyl-tRNA synthetase) (AsnRS)	NARS	Homo sapiens (Human)	548	62,943
O43805	O43805	3	ILESSQTLLSVLK;ILESSQTLLSVLKR;TIAETEAAYLK	3	1	41	73	52	57.306	674078	0.984046	66	13.596	TRUE	0.999745	9.38967e-05	0.000114595	326	1	0.99	SSNA1_HUMAN	reviewed	Sjoegren syndrome nuclear autoantigen 1 (Nuclear autoantigen of 14 kDa)	SSNA1 NA14	Homo sapiens (Human)	119	13,596
O43809	O43809	12	GVTQFGNK;KLFLVQLQEK;LFLVQLQEK;LMTEILGR;LPGGELNPGEDEVEGLK;LPGGELNPGEDEVEGLKR;LPHVLLLQLGTTFFK;PNFEPPQYPYIPAHITKPK;TINLYPLTNYTFGTK;TVEGVLIVHEHR;YIQQTKPLTLER	11	0.916667	21	55	35	337.67	3965662	0.76179	60	26.227	TRUE	0.999995	9.38967e-05	0.000114595	327	1	0.86	CPSF5_HUMAN	reviewed	Cleavage and polyadenylation specificity factor subunit 5 (Cleavage and polyadenylation specificity factor 25 kDa subunit) (CFIm25) (CPSF 25 kDa subunit) (Nucleoside diphosphate-linked moiety X motif 21) (Nudix motif 21) (Pre-mRNA cleavage factor Im 25 kDa subunit)	NUDT21 CFIM25 CPSF25 CPSF5	Homo sapiens (Human)	227	26,227
O43813	O43813	15	AFPNPYADYNK;ARFPAFEL;ELLQQMER;FAEWC(UniMod:4)LEYGEHGC(UniMod:4)R;IDPHAPNEM(UniMod:35)LYGR;IDPHAPNEMLYGR;IGYIYALLFVNK;IPQSHIQQIC(UniMod:4)ETILTSGENLAR;LHSLVKPSVDYVC(UniMod:4)QLK;LTPEFSQR;QSLNC(UniMod:4)LTK;SITFLC(UniMod:4)GDAGPLAVAAVLYHK;SLAEGYFDAAGR;YLC(UniMod:4)DAYQC(UniMod:4)ADVIWQYGLLK	14	0.933333	55	73	61	22.408	3744544	0.9156	54	45.283	FALSE	1	9.38967e-05	0.000114595	328	1	0.79	LANC1_HUMAN	reviewed	LanC-like protein 1 (40 kDa erythrocyte membrane protein) (p40)	LANCL1 GPR69A	Homo sapiens (Human)	399	45,283
O43815	O43815	19	ALAFHPIEPVLITASEDHTLK;C(UniMod:4)YIASAGADALAK;DVDELPSLQPSVGSPSRPSSSR;EALKEFDFLVTSEEGDNESR;ETAM(UniMod:35)IAKSELTDSASVLDNFK;LLSC(UniMod:4)SADGTLR;SELTDSASVLDNFK;STSLDVEPIYTFR;SVIDTSTIVR;VISHPTLPISITAHEDR	10	0.526316	1	21	6	6958.53	1231180	0.898987	48	86.132	TRUE	0.999977	9.38967e-05	0.000114595	329	1	0.97	STRN_HUMAN	reviewed	Striatin	STRN	Homo sapiens (Human)	780	86,132
O43818	O43818	5	DAVSGLAFR;KPEEEEEEELEETAQEK	2	0.4	26	39	33	416.021	43494	0.876992	53	51.841	TRUE	0.591537	0.0707981	0.0532948	330	1	0.96	U3IP2_HUMAN	reviewed	U3 small nucleolar RNA-interacting protein 2 (RRP9 homolog) (U3 small nucleolar ribonucleoprotein-associated 55 kDa protein) (U3 snoRNP-associated 55 kDa protein) (U3-55K)	RRP9 RNU3IP2 U355K	Homo sapiens (Human)	475	51,841
O43819	O43819	3	QGPAETGGQGQPQGPGLR;SAEQISDSVR	2	0.666667	1	17	9	5088.43	232388	0.945184	58	29.81	TRUE	0.893373	0.0100469	0.00873157	331	1	0.35	SCO2_HUMAN	reviewed	Protein SCO2 homolog, mitochondrial	SCO2	Homo sapiens (Human)	266	29,810
O43826	O43826	3	AGLSNYGNPR;FVSGVLSDQMSAR	2	0.666667	1	13	10	4584.3	207419	0.959069	54	46.36	TRUE	0.919813	0.00666667	0.00597499	332	1	0.43	G6PT1_HUMAN	reviewed	Glucose-6-phosphate exchanger SLC37A4 (Glucose-5-phosphate transporter) (Glucose-6-phosphate translocase) (Solute carrier family 37 member 4) (Transformation-related gene 19 protein) (TRG-19)	SLC37A4 G6PT G6PT1 PRO0685 TRG19	Homo sapiens (Human)	429	46,360
O43837	O43837	22	AAAVPVEFQEHHLSEVQNMASEEK;AAAVPVEFQEHHLSEVQNMASEEKLEQVLSSMK;DM(UniMod:35)GGYSTTTDFIK;DMGGYSTTTDFIK;EQTEGEYSSLEHESAR;GELASYDM(UniMod:35)R;GELASYDMR;GVIEC(UniMod:4)LK;HLNLEYHSSMIADAVK;HLNLEYHSSMIADAVKK;HNNLDLVIIR;HPFAQAVGR;IHTPMEYK;KLDLFANVVHVK;LDLFANVVHVK;LEQVLSSMK;LGDGLFLQC(UniMod:4)C(UniMod:4)EEVAELYPK;NIANPTAMLLSASNMLR;SQAEDVRVEGSFPVTMLPGDGVGPELMHAVK;SVIGHLQTK;VEGSFPVTMLPGDGVGPELMHAVK	21	0.954545	36	46	41	180.562	2578312	0.946647	55	42.184	TRUE	1	9.38967e-05	0.000114595	333	2	0.37	IDH3B_HUMAN	reviewed	Isocitrate dehydrogenase [NAD] subunit beta, mitochondrial (EC 1.1.1.41) (Isocitric dehydrogenase subunit beta) (NAD(+)-specific ICDH subunit beta)	IDH3B	Homo sapiens (Human)	385	42,184
O43837	O43837	22	AAAVPVEFQEHHLSEVQNMASEEK;DMGGYSTTTDFIK;EQTEGEYSSLEHESAR;GELASYDMR;GVIEC(UniMod:4)LK;HPFAQAVGR;IHTPMEYK;KLDLFANVVHVK;LDLFANVVHVK;LEQVLSSMK;LGDGLFLQC(UniMod:4)C(UniMod:4)EEVAELYPK;NIANPTAMLLSASNMLR;SVIGHLQTK;VEGSFPVTMLPGDGVGPELMHAVK	14	0.636364	53	74	65	14.762	1992153	0.815086	55	42.184	FALSE	0.999987	9.38967e-05	0.000114595	334	2	0.58	IDH3B_HUMAN	reviewed	Isocitrate dehydrogenase [NAD] subunit beta, mitochondrial (EC 1.1.1.41) (Isocitric dehydrogenase subunit beta) (NAD(+)-specific ICDH subunit beta)	IDH3B	Homo sapiens (Human)	385	42,184
O43847	O43847	37	AFDC(UniMod:4)PETEYPVK;AFTTTLNLLPYHK;ALNKGDANSEVTVYYQSGTR;ANLVLLSGANEGK;DAIDREVEAVDSEYQLAR;ETLDTLEK;EVEAVDSEYQLAR;FFWGNAETLK;FHLISPLIQK;GDANSEVTVYYQSGTR;GSLSNAGDPEIVK;IEEFLSSFEEK;IENLTEEAFNTQVTALIK;IHALTITWALPPQQQHYR;IVNTPQGC(UniMod:4)LWYK;LAHEIEALK;LGADESEEEGR;LGADESEEEGRR;LLILEYAR;LQNGLQALLISDLSNM(UniMod:35)EGK;LQNGLQALLISDLSNMEGK;LVAGEHGLIIR;NTSGILGFSVTVGTQATK;NWNEVVTQQYLFDR;PNFGHLTDPFDTPAFNK;…	36	0.972973	42	52	47	96.551	6299713	0.931072	44	131.572	FALSE	1	9.38967e-05	0.000114595	335	1	0.95	NRDC_HUMAN	reviewed	Nardilysin (EC 3.4.24.61) (N-arginine dibasic convertase) (NRD convertase) (NRD-C) (Nardilysin convertase)	NRDC NRD1	Homo sapiens (Human)	1150	131,572
O43852	O43852	26	DRVHHEPQLSDK;DWILPSDYDHAEAEAR;EEFTAFLHPEEYDYM(UniMod:35)K;EEFTAFLHPEEYDYMK;EEIVDKYDLFVGSQATDFGEALVR;EEIVDKYDLFVGSQATDFGEALVRHDEF;EETKDWILPSDYDHAEAEAR;EQFVEFR;GHDLNEDGLVSWEEYK;HLVYESDQNK;HLVYESDQNKDGK;IDGDKDGFVTVDELK;IDGDKDGFVTVDELKDWIK;LTKEEIVDKYDLFVGSQATDFGEALVR;M(UniMod:35)ADKDGDLIATK;M(UniMod:35)DKEETKDWILPSDYDHAEAEAR;MADKDGDLIATK;MADKDGDLIATKEEFTAFLHPEEYDYMK;MDKEETKDWILPSDYDHAEAEAR;RWIYEDVER;…	25	0.961538	39	50	44	132.036	15498407	0.913862	56	37.107	TRUE	1	9.38967e-05	0.000114595	336	2	0.75	CALU_HUMAN	reviewed	Calumenin (Crocalbin) (IEF SSP 9302)	CALU	Homo sapiens (Human)	315	37,107
O43852	O43852	26	HLVYESDQNK;HLVYESDQNKDGK	2	0.0769231	61	69	65	14.762	8172	0.976147	56	37.107	FALSE	0.546871	0.0816901	0.0607146	337	2	0.01	CALU_HUMAN	reviewed	Calumenin (Crocalbin) (IEF SSP 9302)	CALU	Homo sapiens (Human)	315	37,107
O43865	O43865	11	EIEDAEKYSFMATVTK;EIEIAEQDMSALISLR;EIEIAEQDMSALISLRK;GSSNFC(UniMod:4)VK;KQIQFADDMQEFTK;NSC(UniMod:4)IVC(UniMod:4)NMGHSNTEIDVTSLR;QVDVVITC(UniMod:4)TGNK;TTDVMFGGK;VVLLAEGR;YSFMATVTK	10	0.909091	27	50	42	162.673	1208282	0.884998	52	58.951	TRUE	1	9.38967e-05	0.000114595	338	1	0.94	SAHH2_HUMAN	reviewed	Adenosylhomocysteinase 2 (AdoHcyase 2) (EC 3.3.1.1) (DC-expressed AHCY-like molecule) (IP(3)Rs binding protein released with IP(3)) (IRBIT) (S-adenosyl-L-homocysteine hydrolase 2) (S-adenosylhomocysteine hydrolase-like protein 1)	AHCYL1 DCAL IRBIT XPVKONA	Homo sapiens (Human)	530	58,951
O43913	O43913	5	ESQVSILQSLFGER;TYVTQTLLK	2	0.4	1	15	10	4584.3	120000	0.763494	53	50.283	TRUE	0.3398	0.14	0.0988145	339	1	0.38	ORC5_HUMAN	reviewed	Origin recognition complex subunit 5	ORC5 ORC5L	Homo sapiens (Human)	435	50,283
O43920	O43920	4	FGLNIDR;PFLDIQK;WLTIQSGEQPYK	3	0.75	1	18	6	6958.53	859591	0.962223	67	12.518	TRUE	0.995826	0.000187793	0.000204491	340	1	0.89	NDUS5_HUMAN	reviewed	NADH dehydrogenase [ubiquinone] iron-sulfur protein 5 (Complex I-15 kDa) (CI-15 kDa) (NADH-ubiquinone oxidoreductase 15 kDa subunit)	NDUFS5	Homo sapiens (Human)	106	12,518
O43924	O43924	3	FFDDDLLVSTSR;ILWQGTEDLSVPGVEHEAR	2	0.666667	58	75	62	20.188	233466	0.974899	63	17.42	FALSE	0.950428	0.00338028	0.0031798	341	2	0.64	PDE6D_HUMAN	reviewed	Retinal rod rhodopsin-sensitive cGMP 3',5'-cyclic phosphodiesterase subunit delta (GMP-PDE delta) (Protein p17)	PDE6D PDED	Homo sapiens (Human)	150	17,420
O43924	O43924	3	FFDDDLLVSTSR;ILWQGTEDLSVPGVEHEAR	2	0.666667	50	58	55	41.905	122656	0.931184	63	17.42	TRUE	0.867104	0.0143662	0.0121977	342	2	0.33	PDE6D_HUMAN	reviewed	Retinal rod rhodopsin-sensitive cGMP 3',5'-cyclic phosphodiesterase subunit delta (GMP-PDE delta) (Protein p17)	PDE6D PDED	Homo sapiens (Human)	150	17,420
O43929	O43929	6	LDILELLEK;QIHLMNSFGFPQYVK;SNSLIHTEC(UniMod:4)LSQVQR;TALHGESNSVLIIGPR;WNENVQYLSEDR	5	0.833333	51	75	57	34.013	384813	0.885933	53	50.377	FALSE	0.999231	9.38967e-05	0.000114595	343	1	0.9	ORC4_HUMAN	reviewed	Origin recognition complex subunit 4	ORC4 ORC4L	Homo sapiens (Human)	436	50,377
O60216	O60216	16	AHVFEC(UniMod:4)NLESSVESIISPK;AQLSDYSDIVTTLDLAPPTK;AQLSDYSDIVTTLDLAPPTKK;C(UniMod:4)LTPLVPEDLR;C(UniMod:4)LTPLVPEDLRK;DVIDEPIIEEPSR;INHLEYEDQYKDDNFGEGNDGGILDDK;KGGEADNLDEFLK;KQQAIELTQEEPYSDIIATPGPR;LFSLPAQPLWNNR;LQESVMEASR;MAFRPGVVDLPEENR;QQAIELTQEEPYSDIIATPGPR;TGAESISLLELC(UniMod:4)R;TNIDESAMPPPPPQGVK;YLLADC(UniMod:4)NEAFIK	16	1	13	28	21	1454.95	1516175	0.947109	50	71.69	TRUE	1	9.38967e-05	0.000114595	344	1	0.99	RAD21_HUMAN	reviewed	Double-strand-break repair protein rad21 homolog (hHR21) (Nuclear matrix protein 1) (NXP-1) (SCC1 homolog)	RAD21 HR21 KIAA0078 NXP1	Homo sapiens (Human)	631	71,690
O60220	O60220	3	AEAC(UniMod:4)FVNC(UniMod:4)VER;FIDTSQFILNR;SKPVFSESLSD	3	1	47	60	52	57.306	572753	0.903835	68	10.998	TRUE	0.990752	0.000375587	0.000390731	345	2	0.87	TIM8A_HUMAN	reviewed	Mitochondrial import inner membrane translocase subunit Tim8 A (Deafness dystonia protein 1) (X-linked deafness dystonia protein)	TIMM8A DDP DDP1 TIM8A	Homo sapiens (Human)	97	10,998
O60220	O60220	3	AEAC(UniMod:4)FVNC(UniMod:4)VER;FIDTSQFILNR	2	0.666667	34	47	44	132.036	81237	0.925551	68	10.998	TRUE	0.856645	0.0157746	0.0132771	346	2	0.13	TIM8A_HUMAN	reviewed	Mitochondrial import inner membrane translocase subunit Tim8 A (Deafness dystonia protein 1) (X-linked deafness dystonia protein)	TIMM8A DDP DDP1 TIM8A	Homo sapiens (Human)	97	10,998
O60231	O60231	18	ATQLQGDEEPSAPPTSTQAQQK;AVDLVEEESGAPGEEQR;DTDTLDLSGPAR;ELLVLPIYANLPSDMQAR;IFQPTPPGAR;LGNEVGYSIR;LRDTDTLDLSGPAR;TLHTDILFGLIK;TSLGNVVLLLK;VEVGLSSC(UniMod:4)QGDYIR;VLVASATMDTAR;WVQDELHSVLGLSER	12	0.666667	35	46	42	162.673	885480	0.798247	45	119.264	FALSE	0.999918	9.38967e-05	0.000114595	347	1	0.56	DHX16_HUMAN	reviewed	Putative pre-mRNA-splicing factor ATP-dependent RNA helicase DHX16 (EC 3.6.4.13) (ATP-dependent RNA helicase #3) (DEAH-box protein 16)	DHX16 DBP2 DDX16 KIAA0577	Homo sapiens (Human)	1041	119,264
O60232	O60232	8	AAQGPPAPAVPPNTDVMAC(UniMod:4)TQTALLQK;EHQLASASELPLGSR;EHQLASASELPLGSRPAPQPPVPRPEHC(UniMod:4)EGAAAGLK;IYC(UniMod:4)VAC(UniMod:4)QELDSDVDKDNPALNAQAALSQAR;LMGDYLLR;MLGETC(UniMod:4)ADC(UniMod:4)GTILLQDK;PAPQPPVPRPEHC(UniMod:4)EGAAAGLK;SLQQLQH	8	1	12	28	20	1614.96	1237035	0.852404	61	21.474	TRUE	0.999998	9.38967e-05	0.000114595	348	1	0.8	SSA27_HUMAN	reviewed	Sjoegren syndrome/scleroderma autoantigen 1 (Autoantigen p27)	SSSCA1	Homo sapiens (Human)	199	21,474
O60244	O60244	7	ALVHSMQISFIHQLVQSR;ANTLIAFTK;HVYLTYENLLSEPVGGR;LVEGFYPAPGLK;VTPENAGQWKPDELQVLEK	5	0.714286	5	16	11	4130.11	203454	0.759699	42	160.607	TRUE	0.967288	0.00215962	0.00209783	349	1	0.92	MED14_HUMAN	reviewed	Mediator of RNA polymerase II transcription subunit 14 (Activator-recruited cofactor 150 kDa component) (ARC150) (Cofactor required for Sp1 transcriptional activation subunit 2) (CRSP complex subunit 2) (Mediator complex subunit 14) (RGR1 homolog) (hRGR1) (Thyroid hormone receptor-associated protein complex 170 kDa component) (Trap170) (Transcriptional coactivator CRSP150) (Vitamin D3 receptor-in…	MED14 ARC150 CRSP2 CXorf4 DRIP150 EXLM1 RGR1 TRAP170	Homo sapiens (Human)	1454	160,607
O60256	O60256	18	ASPFLLQYIQEEIPDYR;DVFIIQTVSK;EIQGFFNIPVDNLR;GGLVLFSANSNSSC(UniMod:4)MELSK;GKDVFIIQTVSK;IFVM(UniMod:35)ATHGLLSSDAPR;IFVMATHGLLSSDAPR;IHNGESMSYLFR;IKTVDISMILSEAIR;LGIAVIHGEAQDAESDLVDGR;RIEESAIDEVVVTNTIPHEVQK;SIIGVIPYFPYSK;SVAAIHPSLEIPM(UniMod:35)LIPK;SVAAIHPSLEIPMLIPK;TVDISM(UniMod:35)ILSEAIR;TVDISMILSEAIR;VQIQESVR;VQVYQEPNR	18	1	48	58	53	51.629	5987655	0.944653	55	40.926	FALSE	1	9.38967e-05	0.000114595	350	2	0.87	KPRB_HUMAN	reviewed	Phosphoribosyl pyrophosphate synthase-associated protein 2 (PRPP synthase-associated protein 2) (41 kDa phosphoribosypyrophosphate synthetase-associated protein) (PAP41)	PRPSAP2	Homo sapiens (Human)	369	40,926
O60256	O60256	18	ASPFLLQYIQEEIPDYR;EIQGFFNIPVDNLR;SVAAIHPSLEIPMLIPK;VQIQESVR;VQVYQEPNR	5	0.277778	33	41	38	246.922	139299	0.745398	55	40.926	TRUE	0.336958	0.140376	0.0989713	351	2	0.05	KPRB_HUMAN	reviewed	Phosphoribosyl pyrophosphate synthase-associated protein 2 (PRPP synthase-associated protein 2) (41 kDa phosphoribosypyrophosphate synthetase-associated protein) (PAP41)	PRPSAP2	Homo sapiens (Human)	369	40,926
O60271	O60271	46	AFDFLSEETEASLASR;AGPSAQEPGSQTPLK;AKDDDDSDIPTAQR;ATTPASTANSDVATIPTDTPLKEENEGFVK;AVEQEDELSDVSQGGSK;DDDDSDIPTAQR;DDNEQLITQYER;DGGSVVGASVFYK;DVAGLDTEGSK;DVLQGELEAVK;ERPISLGIFPLPAGDGLLTPDAQK;ETDYPAGEDLSESGQVDK;EVENLILENTQLLETK;FFVAVPGQVISPQSSSSGTDLTGDK;FIEFEDSQEQEK;FIEFEDSQEQEKK;FQELSQPR;GGETPGSEQWK;GIVLVALADGTLAIFHR;HIEVQVAQETR;ITALM(UniMod:35)VSC(UniMod:4)NR;ITALMVSC(UniMod:4)NR;KPEPPVNLK;LFSSSSNTTK…	44	0.956522	20	31	25	958.528	10375077	0.974809	43	146.205	TRUE	1	9.38967e-05	0.000114595	352	1	0.87	JIP4_HUMAN	reviewed	C-Jun-amino-terminal kinase-interacting protein 4 (JIP-4) (JNK-interacting protein 4) (Cancer/testis antigen 89) (CT89) (Human lung cancer oncogene 6 protein) (HLC-6) (JNK-associated leucine-zipper protein) (JLP) (Mitogen-activated protein kinase 8-interacting protein 4) (Proliferation-inducing protein 6) (Protein highly expressed in testis) (PHET) (Sperm surface protein) (Sperm-associated antige…	SPAG9 HSS KIAA0516 MAPK8IP4 SYD1 HLC6	Homo sapiens (Human)	1321	146,205
O60282	O60282	19	ALEQQMESHR;ANEQLTDELAQK;ATEILNLLLK;DLGEIGGIIGTNDVK;ELAAC(UniMod:4)QLLISQHEAK;ELSQLQELSNHQK;FKGDETVVIGQGKPYVFDR;FRPLNEAEILR;FVSSPEEVMDVIDEGK;GLEETVSR;KLFVQDLTTR;LFVQDLTTR;LKQQMLDQDELLASTR;LQIENEAAKDEVK;NGEAVPEDEQISAK;QLDDKDDEINQQSQLAEK;QQMLDQDELLASTR;SVELDNDDGGGSAAQK	18	0.947368	21	34	27	778.005	748633	0.83292	46	109.495	TRUE	1	9.38967e-05	0.000114595	353	1	0.6	KIF5C_HUMAN	reviewed	Kinesin heavy chain isoform 5C (Kinesin heavy chain neuron-specific 2)	KIF5C KIAA0531 NKHC2	Homo sapiens (Human)	957	109,495
O60294	O60294	8	AAVWEVDFPDVAR;AQILSLGAGFDSLYFR;GDTLSHTLVFPSSEAFPR;GYVQDPFAALLVPGAAR;IPVEGEVPEAR;LSPVSPALGVLQLHFFK;QLNSPLHGLER	7	0.875	49	61	54	46.514	521743	0.929193	49	75.602	FALSE	0.999999	9.38967e-05	0.000114595	354	1	1	TYW4_HUMAN	reviewed	tRNA wybutosine-synthesizing protein 4 (tRNA yW-synthesizing protein 4) (EC 2.1.1.290) (EC 2.3.1.231) (Leucine carboxyl methyltransferase 2) (tRNA(Phe) (7-(3-amino-3-(methoxycarbonyl)propyl)wyosine(37)-N)-methoxycarbonyltransferase) (tRNA(Phe) (7-(3-amino-3-carboxypropyl)wyosine(37)-O)-methyltransferase)	LCMT2 KIAA0547 TYW4	Homo sapiens (Human)	686	75,602
O60306	O60306	18	AAFAHFPELYDFALSNVAEVDTR;FLSQLIQK;FRENVPAWEIFK;LESTYEIR;LGHGEEELETEKDFSR;LGLYIFAR;LNLQFLTLHDYLLR;PLHLHIIPTEPFPTTR;QDIEDSVSR;RPFIEQVGLVYVR;TDVAVQIISNIYHNFPEQR;TLIVEPHVIPNR;TLIVTHSNQALNQLFEK;VGVPTVDLDAQGR;VIEDGPEPRPNLR;VNYVLAR	16	0.888889	22	34	28	700.925	545454	0.762017	42	171.295	TRUE	1	9.38967e-05	0.000114595	355	1	0.45	AQR_HUMAN	reviewed	Intron-binding protein aquarius (Intron-binding protein of 160 kDa) (IBP160)	AQR KIAA0560	Homo sapiens (Human)	1485	171,295
O60313	O60313	29	AKNEILDEVISLSQVTPK;ALGYFAVVTGK;AVEVAWETLQEEFSR;C(UniMod:4)NEEHPAYLASDEITTVR;EFDLTKEEDLAALR;EGC(UniMod:4)TVSPETISLNVK;ESVEQQADSFK;EVLEDFAEDGEK;EVLEDFAEDGEKK;GVEVDPSLIK;IDQLQEELLHTQLK;IQQIIEGK;LDAFIEALHQEK;QQLTNTEVR;SIVTDLVSQMDPHGR;TALNHC(UniMod:4)NLC(UniMod:4)R;TIFVLTK;TSVLEMIAQAR;VIQHNALEDR;VVVVGDQSAGK;YLILGSAVGGGYTAK	21	0.724138	1	15	11	4130.11	2407030	0.895835	46	111.631	TRUE	1	9.38967e-05	0.000114595	356	3	0.35	OPA1_HUMAN	reviewed	Dynamin-like 120 kDa protein, mitochondrial (EC 3.6.5.5) (Optic atrophy protein 1) [Cleaved into: Dynamin-like 120 kDa protein, form S1]	OPA1 KIAA0567	Homo sapiens (Human)	960	111,631
O60313	O60313	29	AKNEILDEVISLSQVTPK;ALGYFAVVTGK;EFDLTKEEDLAALR;EGC(UniMod:4)TVSPETISLNVK;EVLEDFAEDGEK;GNSSESIEAIR;GVEVDPSLIK;IDQLQEELLHTQLK;IQQIIEGK;LDAFIEALHQEK;QQLTNTEVR;SIVTDLVSQMDPHGR;TIFVLTK;TSVLEMIAQAR;VVVVGDQSAGK	15	0.517241	42	52	47	96.551	742055	0.648491	46	111.631	FALSE	0.923986	0.00647887	0.00582151	357	3	0.15	OPA1_HUMAN	reviewed	Dynamin-like 120 kDa protein, mitochondrial (EC 3.6.5.5) (Optic atrophy protein 1) [Cleaved into: Dynamin-like 120 kDa protein, form S1]	OPA1 KIAA0567	Homo sapiens (Human)	960	111,631
O60313	O60313	29	AKNEILDEVISLSQVTPK;ALGYFAVVTGK;C(UniMod:4)NEEHPAYLASDEITTVR;C(UniMod:4)NEEHPAYLASDEITTVRK;EGC(UniMod:4)TVSPETISLNVK;ESVEQQADSFK;GNSSESIEAIR;GVEVDPSLIK;LDAFIEALHQEK;MLAITANTLR;MVLVDLPGVINTVTSGMAPDTK;SIVTDLVSQMDPHGR;TALNHC(UniMod:4)NLC(UniMod:4)R;TIFVLTK;VVVVGDQSAGK	15	0.517241	15	33	19	1792.55	1661382	0.813221	46	111.631	TRUE	0.999824	9.38967e-05	0.000114595	358	3	0.36	OPA1_HUMAN	reviewed	Dynamin-like 120 kDa protein, mitochondrial (EC 3.6.5.5) (Optic atrophy protein 1) [Cleaved into: Dynamin-like 120 kDa protein, form S1]	OPA1 KIAA0567	Homo sapiens (Human)	960	111,631
O60333	O60333	4	IMSTPGGEEAIER;VSQPVQLR	2	0.5	34	46	40	200.418	46203	0.861288	40	204.476	FALSE	0.638919	0.0591549	0.0452788	359	1	0.78	KIF1B_HUMAN	reviewed	Kinesin-like protein KIF1B (Klp)	KIF1B KIAA0591 KIAA1448	Homo sapiens (Human)	1816	204,476
O60341	O60341	23	C(UniMod:4)PLYEANGQAVPK;EYDELAETQGK;EYDELAETQGKLEEK;GIFGSSAVPQPK;HGLINFGIYK;HWDQDDDFEFTGSHLTVR;IADQFLGAMYTLPR;LQELEANPPSDVYLSSR;MGFGNLNK;NYPATVHGALLSGLR;QATPGVPAQQSPSM;QLQSFGMDVTLLEAR;QQPPAVQFVPPLPEWK;STSQTFIYK;VIIIGSGVSGLAAAR;VVLC(UniMod:4)FDR	16	0.695652	1	15	10	4584.3	1847725	0.881615	47	92.903	TRUE	1	9.38967e-05	0.000114595	360	3	0.53	KDM1A_HUMAN	reviewed	Lysine-specific histone demethylase 1A (EC 1.-.-.-) (BRAF35-HDAC complex protein BHC110) (Flavin-containing amine oxidase domain-containing protein 2)	KDM1A AOF2 KDM1 KIAA0601 LSD1	Homo sapiens (Human)	852	92,903
O60341	O60341	23	EYDELAETQGK;EYDELAETQGKLEEK;GIFGSSAVPQPK;IADQFLGAMYTLPR;LQELEANPPSDVYLSSR;NYPATVHGALLSGLR;QATPGVPAQQSPSM;QQPPAVQFVPPLPEWK;VIIIGSGVSGLAAAR	9	0.391304	15	23	18	1989.68	524028	0.825058	47	92.903	TRUE	0.972513	0.00150235	0.00147304	361	3	0.2	KDM1A_HUMAN	reviewed	Lysine-specific histone demethylase 1A (EC 1.-.-.-) (BRAF35-HDAC complex protein BHC110) (Flavin-containing amine oxidase domain-containing protein 2)	KDM1A AOF2 KDM1 KIAA0601 LSD1	Homo sapiens (Human)	852	92,903
O60341	O60341	23	C(UniMod:4)PLYEANGQAVPK;EYDELAETQGK;EYDELAETQGKLEEK;GIFGSSAVPQPK;IADQFLGAMYTLPR;NYPATVHGALLSGLR;VIIIGSGVSGLAAAR;VVLC(UniMod:4)FDR	8	0.347826	38	48	43	146.556	257603	0.761728	47	92.903	FALSE	0.743866	0.0358685	0.0283926	362	3	0.11	KDM1A_HUMAN	reviewed	Lysine-specific histone demethylase 1A (EC 1.-.-.-) (BRAF35-HDAC complex protein BHC110) (Flavin-containing amine oxidase domain-containing protein 2)	KDM1A AOF2 KDM1 KIAA0601 LSD1	Homo sapiens (Human)	852	92,903
O60343	O60343	42	AIHQQILLLR;AQPDDPESQMAC(UniMod:4)HVFR;ATDPSQVPDVISSIR;DISSC(UniMod:4)SQGIK;DNEDAFYNSQK;EVILVLSAPFLR;EVLITWDK;FEINLISPDTK;FEVLYC(UniMod:4)GK;FIHNSHDLTYFAYLIK;FSLHEQQR;GPDPGEDLADLEVVVPGSPGDC(UniMod:4)LPEEADGTDTHLGLPAGASQPALTSSR;HLSSLTDNEQADIFER;IEGLYPPR;IITQVFEMDISK;ILEDSGFDEQQEFR;IQALESNLENLLTR;KAIHQQILLLR;KAPSSLIDDC(UniMod:4)M(UniMod:35)EK;KAPSSLIDDC(UniMod:4)MEK;KLNLQDGR;LDYEEVGAC(UniMod:4)QK;LE…	39	0.928571	13	38	29	631.481	3520372	0.836824	43	146.563	TRUE	1	9.38967e-05	0.000114595	363	1	0.91	TBCD4_HUMAN	reviewed	TBC1 domain family member 4 (Akt substrate of 160 kDa) (AS160)	TBC1D4 AS160 KIAA0603	Homo sapiens (Human)	1298	146,563
O60443	O60443	3	IDSVYLDPLVFR;NPVLQQVLEGR	2	0.666667	50	60	55	41.905	59964	0.991877	52	54.555	FALSE	0.98382	0.000469484	0.000482193	364	1	1	DFNA5_HUMAN	reviewed	Non-syndromic hearing impairment protein 5 (Inversely correlated with estrogen receptor expression 1) (ICERE-1)	DFNA5 ICERE1	Homo sapiens (Human)	496	54,555
O60488	O60488	16	EAVVHGLNESEASYLITSVELLESK;EILSEENEMQPNGK;GDC(UniMod:4)TVLKPTLMAAVPEIMDR;GEIVIGGQNISMGYFK;IGYSSPLTLSDQSSK;NTIAIFC(UniMod:4)ETR;SDQSYVISFVVPNQK;TAEDYSVDENGQR;TALLDISC(UniMod:4)VK;VNNFGSGLTALGLKPK;VQEMNYIQK	11	0.6875	12	33	21	1454.95	861988	0.772943	49	79.188	TRUE	0.999654	9.38967e-05	0.000114595	365	1	0.44	ACSL4_HUMAN	reviewed	Long-chain-fatty-acid--CoA ligase 4 (EC 6.2.1.3) (Long-chain acyl-CoA synthetase 4) (LACS 4)	ACSL4 ACS4 FACL4 LACS4	Homo sapiens (Human)	711	79,188
O60493	O60493	8	C(UniMod:4)LHMFLQDEIIDK;GDDGIFDDNFIEER;KQGLEQFINK;LITKPQNLNDAYGPPSNFLEIDVSNPQTVGVGR;QLPFRGDDGIFDDNFIEER;VAGHPLAQNER;VVVPPLPGK;YSDFEWLR	8	1	55	66	61	22.408	3058662	0.946333	63	18.762	FALSE	1	9.38967e-05	0.000114595	366	1	0.96	SNX3_HUMAN	reviewed	Sorting nexin-3 (Protein SDP3)	SNX3	Homo sapiens (Human)	162	18,762
O60502	O60502	16	ANSSVVSVNC(UniMod:4)K;APVIWDNIHANDYDQK;EIPVESIEEVSK;EMYSVEEAEQLMTLISAAR;ESELSSNPAASAGASLEPPAAPAPGEDNPAGAGGAAVAGAAGGAR;GGLAGEFQR;ISWIPFMQEK;KLDQVSQFGC(UniMod:4)R;LALTEWLQEFGVPHQYSSR;LGC(UniMod:4)FEIAK;LLPGIEVLWTGPK;LLPIDGANDLFFQPPPLTPTSK;SFVQWLGC(UniMod:4)R;SHSSAQFLIGDQEPWAFR;SMMAC(UniMod:4)LLSSLK;WELNTYLYAPK	16	1	29	39	34	374.804	1720906	0.96978	46	102.915	TRUE	1	9.38967e-05	0.000114595	367	2	0.75	OGA_HUMAN	reviewed	Protein O-GlcNAcase (OGA) (EC 3.2.1.169) (Beta-N-acetylglucosaminidase) (EC 3.2.1.-) (Beta-N-acetylhexosaminidase) (Beta-hexosaminidase) (Meningioma-expressed antigen 5) (N-acetyl-beta-D-glucosaminidase) (N-acetyl-beta-glucosaminidase) (Nuclear cytoplasmic O-GlcNAcase and acetyltransferase) (NCOAT)	MGEA5 HEXC KIAA0679 MEA5	Homo sapiens (Human)	916	102,915
O60502	O60502	16	ANSSVVSVNC(UniMod:4)K;EIPVESIEEVSK;EMYSVEEAEQLMTLISAAR;ESELSSNPAASAGASLEPPAAPAPGEDNPAGAGGAAVAGAAGGAR;GGLAGEFQR;ISWIPFMQEK;KLDQVSQFGC(UniMod:4)R;LLPGIEVLWTGPK;LLPIDGANDLFFQPPPLTPTSK;SFVQWLGC(UniMod:4)R;SHSSAQFLIGDQEPWAFR	11	0.6875	39	47	42	162.673	249058	0.343699	46	102.915	FALSE	0.415171	0.116901	0.084216	368	2	0.15	OGA_HUMAN	reviewed	Protein O-GlcNAcase (OGA) (EC 3.2.1.169) (Beta-N-acetylglucosaminidase) (EC 3.2.1.-) (Beta-N-acetylhexosaminidase) (Beta-hexosaminidase) (Meningioma-expressed antigen 5) (N-acetyl-beta-D-glucosaminidase) (N-acetyl-beta-glucosaminidase) (Nuclear cytoplasmic O-GlcNAcase and acetyltransferase) (NCOAT)	MGEA5 HEXC KIAA0679 MEA5	Homo sapiens (Human)	916	102,915
O60504	O60504	7	AMYQYRPQNEDELELR;LC(UniMod:4)DDGPQLPTSPR;PQTQNLGTPGPALSHSR;QGIFPASYVQVSR;TGFSFPTQEPRPQTQNLGTPGPALSHSR;VNENWYEGR	6	0.857143	50	62	56	37.754	375889	0.887976	49	75.341	FALSE	0.999904	9.38967e-05	0.000114595	369	1	1	VINEX_HUMAN	reviewed	Vinexin (SH3-containing adapter molecule 1) (SCAM-1) (Sorbin and SH3 domain-containing protein 3)	SORBS3 SCAM1	Homo sapiens (Human)	671	75,341
O60506	O60506	22	AIEALKEFNEDGALAVLQQFK;DLEGENIEIVFAKPPDQK;DLFEDELVPLFEK;DYAFIHFDER;EFNEDGALAVLQQFK;EQILEEFSK;GYAFVTFC(UniMod:4)TK;LDEIYVAGLVAHSDLDER;LKDYAFIHFDER;LM(UniMod:35)MDPLTGLNR;LMMDPLTGLNR;LYNNHEIR;NLANTVTEEILEK;VAEKLDEIYVAGLVAHSDLDER;VTEGLTDVILYHQPDDK;VWGNVGTVEWADPIEDPDPEVMAK;YGGPPPDSVYSGQQPSVGTEIFVGK	17	0.772727	1	35	12	3720.92	5838775	0.891751	50	69.603	TRUE	1	9.38967e-05	0.000114595	370	1	0.96	HNRPQ_HUMAN	reviewed	Heterogeneous nuclear ribonucleoprotein Q (hnRNP Q) (Glycine- and tyrosine-rich RNA-binding protein) (GRY-RBP) (NS1-associated protein 1) (Synaptotagmin-binding, cytoplasmic RNA-interacting protein)	SYNCRIP HNRPQ NSAP1	Homo sapiens (Human)	623	69,603
O60524	O60524	8	AAEPLLTLER;ATLLLESGIR;AVLAELNASLLGMR;EAQAQGDPVASAIK;EVQTVTSIQK;LTEIVASAPK;VNNVYDVDNK;VSAPNLLNVK	8	1	34	51	42	162.673	473581	0.912404	45	122.954	FALSE	1	9.38967e-05	0.000114595	371	1	0.95	NEMF_HUMAN	reviewed	Nuclear export mediator factor NEMF (Antigen NY-CO-1) (Serologically defined colon cancer antigen 1)	NEMF SDCCAG1	Homo sapiens (Human)	1076	122,954
O60547	O60547	14	EAYNLFAVNGILFNHESPR;EMVHADVELMR;ETTPFYPR;FYQASTSELYGK;GYEVHGIVR;IINEVKPTEIYNLGAQSHVK;ISFDLAEYTADVDGVGTLR;LHYGDLTDSTC(UniMod:4)LVK;NPQAHIEGNMK;TC(UniMod:4)GLINSVK;TIVWEGKNENEVGR;VAFDELVR;VQEIPQK;YYRPTEVDFLQGDC(UniMod:4)TK	14	1	44	55	49	78.368	1854194	0.900659	55	41.95	FALSE	1	9.38967e-05	0.000114595	372	1	0.85	GMDS_HUMAN	reviewed	GDP-mannose 4,6 dehydratase (EC 4.2.1.47) (GDP-D-mannose dehydratase) (GMD)	GMDS	Homo sapiens (Human)	372	41,950
O60563	O60563	9	FGVDPDKELSYR;MPIEGSENPERPFLEK;QLENMEANVK;QQAANLLQDMGQR;SGNTDKPRPPPLPSEPPPPLPPLPK;TSENLALTGVDHSLPQDGSNAFISQK;TYSLSSSFSSSSSTR	7	0.777778	16	31	22	1310.81	339003	0.867612	49	80.685	TRUE	0.999881	9.38967e-05	0.000114595	373	1	0.58	CCNT1_HUMAN	reviewed	Cyclin-T1 (CycT1) (Cyclin-T)	CCNT1	Homo sapiens (Human)	726	80,685
O60566	O60566	18	AKENELQAGPWNTGR;EATHSSGFSGSSASVASTSSIK;ESNMSTLLER;FVSTPFHEIMSLK;FYTGNDPLDVWDR;IYAGVGEFSFEEIR;KADAIFQEGIQQK;KPGKEEGDPLQR;NSAELTVIK;NVTIC(UniMod:4)PNPEDTC(UniMod:4)DFAR;QTLLALEKEEEEEVFESSVPQR;TVQILEGQK;VQLDVFTLSGFR;VSSQPVPWDFYINLK	14	0.777778	22	45	37	274.076	790627	0.785923	45	119.545	TRUE	0.999998	9.38967e-05	0.000114595	374	1	0.97	BUB1B_HUMAN	reviewed	Mitotic checkpoint serine/threonine-protein kinase BUB1 beta (EC 2.7.11.1) (MAD3/BUB1-related protein kinase) (hBUBR1) (Mitotic checkpoint kinase MAD3L) (Protein SSK1)	BUB1B BUBR1 MAD3L SSK1	Homo sapiens (Human)	1050	119,545
O60568	O60568	20	AVMNFVVR;FLNSGGFIGFATTIHQIVR;IFQNLNGALDEVVLK;LAGGYENVPTVDIHMK;LLVITVATAETEGYLR;LVGPEEALSPGEAR;LYLDPGLR;NVAYDTLPIVVHGNGPTK;QVGYEDQWLQLLR;SEDYVELVQR;TLGLGEEWR;TLPGGQPPPR;TYVGPMTESLFPGYHTK;VFLAVFVEQPTPFLPR;VGVWNVPYISQAYVIR;VIAPMLSR;YDC(UniMod:4)VISSPR	17	0.85	14	33	23	1180.94	1500056	0.856078	48	84.785	TRUE	1	9.38967e-05	0.000114595	375	2	0.43	PLOD3_HUMAN	reviewed	Procollagen-lysine,2-oxoglutarate 5-dioxygenase 3 (EC 1.14.11.4) (Lysyl hydroxylase 3) (LH3)	PLOD3	Homo sapiens (Human)	738	84,785
O60568	O60568	20	AVMNFVVR;FLNSGGFIGFATTIHQIVR;LAGGYENVPTVDIHMK;LLVITVATAETEGYLR;LVGPEEALSPGEAR;LYLDPGLR;NVAYDTLPIVVHGNGPTK;SEDYVELVQR;TLGLGEEWR;TYVGPMTESLFPGYHTK;VFLAVFVEQPTPFLPR;VIAPMLSR;YDC(UniMod:4)VISSPR	13	0.65	1	14	5	7723.76	1216149	0.853786	48	84.785	TRUE	0.999998	9.38967e-05	0.000114595	376	2	0.38	PLOD3_HUMAN	reviewed	Procollagen-lysine,2-oxoglutarate 5-dioxygenase 3 (EC 1.14.11.4) (Lysyl hydroxylase 3) (LH3)	PLOD3	Homo sapiens (Human)	738	84,785
O60573	O60573	3	FQEDIISIWNK;RTPGRPTSSQSYEQNIK	2	0.666667	1	23	9	5088.43	128933	0.849822	59	28.362	TRUE	0.722197	0.0418779	0.0328205	377	1	1	IF4E2_HUMAN	reviewed	Eukaryotic translation initiation factor 4E type 2 (eIF-4E type 2) (eIF4E type 2) (Eukaryotic translation initiation factor 4E homologous protein) (Eukaryotic translation initiation factor 4E-like 3) (eIF4E-like protein 4E-LP) (mRNA cap-binding protein 4EHP) (mRNA cap-binding protein type 3)	EIF4E2 EIF4EL3	Homo sapiens (Human)	245	28,362
O60610	O60610	63	AEMDEVER;AEPHFLSILQHLLLVR;AGC(UniMod:4)AVTSLLASELTK;AMDPAVPNMMIDAAK;DDAM(UniMod:35)AAVPAK;DDAMAAVPAK;DM(UniMod:35)PLLSC(UniMod:4)LESLR;DMPLLSC(UniMod:4)LESLR;DVQNFPAATDEK;DVQNFPAATDEKDK;DVQNFPAATDEKDKFVEK;EIENEDMR;ELGEYFLFDPK;EM(UniMod:35)VSQYLYTSK;EMASLSAAAITVPPSVPSR;EMVSQYLYTSK;FENNELFAK;GRSPDELPSAGGDGGK;HELQVEMK;KAGC(UniMod:4)AVTSLLASELTK;KLDSELTAR;KLSVEEFFMDLHNFR;KLYKPEVQLR;KMESDFEQK;LGLHQVLQ…	60	0.952381	20	33	28	700.925	8729051	0.935547	43	141.347	TRUE	1	9.38967e-05	0.000114595	378	1	0.89	DIAP1_HUMAN	reviewed	Protein diaphanous homolog 1 (Diaphanous-related formin-1) (DRF1)	DIAPH1 DIAP1	Homo sapiens (Human)	1272	141,347
O60613	O60613	5	GC(UniMod:4)C(UniMod:4)QEEAQFETK;LGRFPQVQAFVR	2	0.4	31	48	43	146.556	87293	0.896344	63	17.79	TRUE	0.645503	0.0577465	0.0443235	379	1	0.86	SEP15_HUMAN	reviewed	15 kDa selenoprotein	SEP15	Homo sapiens (Human)	162	17,790
O60645	O60645	9	AAIQSQLDGVR;DIVVPSLNVAK;NIFSVPEIVR	3	0.333333	1	15	8	5648.01	402807	0.967834	48	86.845	TRUE	0.97454	0.00131455	0.00129416	380	1	0.66	EXOC3_HUMAN	reviewed	Exocyst complex component 3 (Exocyst complex component Sec6)	EXOC3 SEC6 SEC6L1	Homo sapiens (Human)	756	86,845
O60664	O60664	12	LEPQIASASEYAHR;LGQMVLSGVDTVLGK;SVVTGGVQSVMGSR;VSGAQEMVSSAK	4	0.333333	1	15	11	4130.11	304097	0.967605	54	47.075	TRUE	0.995387	0.000187793	0.000204491	381	1	0.24	PLIN3_HUMAN	reviewed	Perilipin-3 (47 kDa mannose 6-phosphate receptor-binding protein) (47 kDa MPR-binding protein) (Cargo selection protein TIP47) (Mannose-6-phosphate receptor-binding protein 1) (Placental protein 17) (PP17)	PLIN3 M6PRBP1 TIP47	Homo sapiens (Human)	434	47,075
O60671	O60671	4	LSTFGNAGSSHLDYPK;PLLTQQIQDEDDQYSLVASLDNVR;VQEESVTFR	3	0.75	51	61	56	37.754	222578	0.923355	58	31.827	FALSE	0.983277	0.000657277	0.000672393	382	1	0.76	RAD1_HUMAN	reviewed	Cell cycle checkpoint protein RAD1 (hRAD1) (EC 3.1.11.2) (DNA repair exonuclease rad1 homolog) (Rad1-like DNA damage checkpoint protein)	RAD1 REC1	Homo sapiens (Human)	282	31,827
O60684	O60684	6	EPSPPIDEVINTPR;LLSKEPSPPIDEVINTPR;NNALNPEEMR;VSPC(UniMod:4)LPVLSR	4	0.666667	35	49	41	180.562	1791438	0.822109	52	60.03	TRUE	0.957658	0.00328638	0.00309825	383	1	0.75	IMA7_HUMAN	reviewed	Importin subunit alpha-7 (Karyopherin subunit alpha-6)	KPNA6 IPOA7	Homo sapiens (Human)	536	60,030
O60701	O60701	18	ASVGFGGSC(UniMod:4)FQK;EQIVVDLSHPGVSEDDQVSR;FSLQDPPNK;IAILGFAFK;IFDANTKPNLNLQVLSNPEFLAEGTAIK;IIDSLFNTVTDKK;ILTTNTWSSELSK;INAWNSPTLPIYEPGLK;ISSINSISALC(UniMod:4)EATGADVEEVATAIGMDQR;LAANAFLAQR;MLKPAFIFDGR;NLFFSTNIDDAIK;RIPYAPSGEIPK;VLDGLHNELQTIGFQIETIGK;VLDGLHNELQTIGFQIETIGKK;VLIGGDETPEGQR;VTVVDVNESR	17	0.944444	46	56	51	63.608	2334174	0.900494	52	55.024	FALSE	1	9.38967e-05	0.000114595	384	3	0.61	UGDH_HUMAN	reviewed	UDP-glucose 6-dehydrogenase (UDP-Glc dehydrogenase) (UDP-GlcDH) (UDPGDH) (EC 1.1.1.22)	UGDH	Homo sapiens (Human)	494	55,024
O60701	O60701	18	EQIVVDLSHPGVSEDDQVSR;IIDSLFNTVTDKK;ILTTNTWSSELSK;VLIGGDETPEGQR;VTVVDVNESR	5	0.277778	55	70	60	24.872	475547	0.849707	52	55.024	FALSE	0.754475	0.0338967	0.0269088	385	3	0.24	UGDH_HUMAN	reviewed	UDP-glucose 6-dehydrogenase (UDP-Glc dehydrogenase) (UDP-GlcDH) (UDPGDH) (EC 1.1.1.22)	UGDH	Homo sapiens (Human)	494	55,024
O60701	O60701	18	LAANAFLAQR;RIPYAPSGEIPK	2	0.111111	72	81	75	5.2	53649	0.966757	52	55.024	FALSE	0.562849	0.0780282	0.0581604	386	3	0.03	UGDH_HUMAN	reviewed	UDP-glucose 6-dehydrogenase (UDP-Glc dehydrogenase) (UDP-GlcDH) (UDPGDH) (EC 1.1.1.22)	UGDH	Homo sapiens (Human)	494	55,024
O60716	O60716	38	AAALVLQTIWGYK;ALSAIADLLTNEHER;APSRQDVYGPQPQVR;EVHLGAC(UniMod:4)GALK;FHPEPYGLEDDQR;FVGDADLER;GGPPPPNWR;GIPVLVGLLDHPK;GIPVLVGLLDHPKK;GKKPIEDPANDTVDFPK;GKKPIEDPANDTVDFPKR;GSLASLDSLR;HAIPNLVK;HIEWESVLTNTAGC(UniMod:4)LR;HYEDGYPGGSDNYGSLSR;IYISLLK;KPIEDPANDTVDFPK;KSDFQVNLNNASR;LNGPQDHSHLLYSTIPR;LVENC(UniMod:4)VC(UniMod:4)LLR;NC(UniMod:4)DGVPALVR;NGNGGPGPYVGQAGTATLPR;NLSYQVHR;QDVYGPQPQVR;QPELPEVIAMLGFR;…	36	0.947368	30	55	44	132.036	4169533	0.84378	46	108.17	FALSE	1	9.38967e-05	0.000114595	387	1	0.95	CTND1_HUMAN	reviewed	Catenin delta-1 (Cadherin-associated Src substrate) (CAS) (p120 catenin) (p120(ctn)) (p120(cas))	CTNND1 KIAA0384	Homo sapiens (Human)	968	108,170
O60725	O60725	2	AAMFTAGSNFNHVVQNEK;VPTGLPFIK	2	1	1	15	9	5088.43	450426	0.795801	58	31.938	TRUE	0.795801	0.0271362	0.0220577	388	1	0.56	ICMT_HUMAN	reviewed	Protein-S-isoprenylcysteine O-methyltransferase (EC 2.1.1.100) (Isoprenylcysteine carboxylmethyltransferase) (Prenylated protein carboxyl methyltransferase) (PPMT) (Prenylcysteine carboxyl methyltransferase) (pcCMT)	ICMT PCCMT	Homo sapiens (Human)	284	31,938
O60739	O60739	2	NIC(UniMod:4)QFLLEVGIVK;NIC(UniMod:4)QFLLEVGIVKEEQLK	2	1	58	69	63	18.188	48281	0.965761	66	12.824	FALSE	0.965761	0.00234742	0.00227056	389	1	1	EIF1B_HUMAN	reviewed	Eukaryotic translation initiation factor 1b (eIF1b) (Protein translation factor SUI1 homolog GC20)	EIF1B	Homo sapiens (Human)	113	12,824
O60749	O60749	18	AVNTQALSGAGILR;DFEQISK;EDSSSTEFVEK;ELSANTAAFAK;FSDFLGLHSK;HPTLLQDPDLR;QFLESSELPR;QQQFENLDQQLR;SAAMLGNSEDHTALSR;SMSAPVIFDR;VGKEDSSSTEFVEK;WEDAQITLLK;YLHVGYIVPPAPEK	13	0.722222	1	43	19	1792.55	8494190	0.949994	52	58.471	TRUE	1	9.38967e-05	0.000114595	390	2	0.9	SNX2_HUMAN	reviewed	Sorting nexin-2 (Transformation-related gene 9 protein) (TRG-9)	SNX2 TRG9	Homo sapiens (Human)	519	58,471
O60749	O60749	18	SMSAPVIFDR;YLHVGYIVPPAPEK	2	0.111111	42	53	47	96.551	162197	0.942383	52	58.471	FALSE	0.364642	0.132488	0.0942171	391	2	0.06	SNX2_HUMAN	reviewed	Sorting nexin-2 (Transformation-related gene 9 protein) (TRG-9)	SNX2 TRG9	Homo sapiens (Human)	519	58,471
O60762	O60762	9	EGNFDIVSGTR;HATGNYIIIMDADLSHHPK;LGGNEIVSFLK;LGLGTAYIHGMK;YSVLLPTYNER	5	0.555556	1	15	9	5088.43	744679	0.962891	58	29.634	TRUE	0.999882	9.38967e-05	0.000114595	392	3	0.45	DPM1_HUMAN	reviewed	Dolichol-phosphate mannosyltransferase subunit 1 (EC 2.4.1.83) (Dolichol-phosphate mannose synthase subunit 1) (DPM synthase subunit 1) (Dolichyl-phosphate beta-D-mannosyltransferase subunit 1) (Mannose-P-dolichol synthase subunit 1) (MPD synthase subunit 1)	DPM1	Homo sapiens (Human)	260	29,634
O60762	O60762	9	HATGNYIIIMDADLSHHPK;LGGNEIVSFLK;YSVLLPTYNER	3	0.333333	33	43	38	246.922	72062	0.835773	58	29.634	TRUE	0.612314	0.0652582	0.0494904	393	3	0.08	DPM1_HUMAN	reviewed	Dolichol-phosphate mannosyltransferase subunit 1 (EC 2.4.1.83) (Dolichol-phosphate mannose synthase subunit 1) (DPM synthase subunit 1) (Dolichyl-phosphate beta-D-mannosyltransferase subunit 1) (Mannose-P-dolichol synthase subunit 1) (MPD synthase subunit 1)	DPM1	Homo sapiens (Human)	260	29,634
O60762	O60762	9	LGGNEIVSFLK;YSVLLPTYNER	2	0.222222	15	21	18	1989.68	88295	0.941067	58	29.634	TRUE	0.615124	0.0646009	0.0490399	394	3	0.17	DPM1_HUMAN	reviewed	Dolichol-phosphate mannosyltransferase subunit 1 (EC 2.4.1.83) (Dolichol-phosphate mannose synthase subunit 1) (DPM synthase subunit 1) (Dolichyl-phosphate beta-D-mannosyltransferase subunit 1) (Mannose-P-dolichol synthase subunit 1) (MPD synthase subunit 1)	DPM1	Homo sapiens (Human)	260	29,634
O60763	O60763	39	ASQKPQPNFPSPEYM(UniMod:35)IFDHEFTK;ASQKPQPNFPSPEYMIFDHEFTK;C(UniMod:4)QNEQLQTAVTQQVSQIQQHK;C(UniMod:4)QNEQLQTAVTQQVSQIQQHKDQYNLLK;DKLELEITDSKK;DNQHQGSYSEGAQM(UniMod:35)NGIQPEEIGR;DNQHQGSYSEGAQMNGIQPEEIGR;DSEQVAELK;DSEQVAELKQELATLK;EQDDLLVLLADQDQK;EQDLQLEELR;EQLDSSNSTIAILQTEK;EVIRNDGVLLLQALTR;GVM(UniMod:35)GGQSAGPQHTEAETIQK;GVMGGQSAGPQHTEAETIQK;IVAFENAFER;KEQDDLLVLLADQDQK;LEVGIQAMEHLIHVLQTDR;LM(Un…	39	1	23	33	29	631.481	6416148	0.963546	46	107.895	TRUE	1	9.38967e-05	0.000114595	395	2	0.76	USO1_HUMAN	reviewed	General vesicular transport factor p115 (Protein USO1 homolog) (Transcytosis-associated protein) (TAP) (Vesicle-docking protein)	USO1 VDP	Homo sapiens (Human)	962	107,895
O60763	O60763	39	IVAFENAFER;LMDLLADSR;LSALLQETK;NDGVLLLQALTR;SQLNSQSVEITK	5	0.128205	1	15	10	4584.3	426834	0.945622	46	107.895	TRUE	0.849934	0.0167136	0.0139822	396	2	0.13	USO1_HUMAN	reviewed	General vesicular transport factor p115 (Protein USO1 homolog) (Transcytosis-associated protein) (TAP) (Vesicle-docking protein)	USO1 VDP	Homo sapiens (Human)	962	107,895
O60783	O60783	4	HLADHGQLSGIQR;ILQDVADEEIAALPR;MAYEYADER	3	0.75	13	31	19	1792.55	950326	0.957983	65	15.139	TRUE	0.994852	0.000187793	0.000204491	397	1	0.78	RT14_HUMAN	reviewed	28S ribosomal protein S14, mitochondrial (MRP-S14) (S14mt)	MRPS14	Homo sapiens (Human)	128	15,139
O60784	O60784	8	AGLQSLEASGR;LEDEFDMFALTR;SELEMVSGNVR;SSPDLTGVVTIYEDLR;YEAPQATDGLAGALDAR	5	0.625	31	48	42	162.673	416340	0.951989	53	53.818	TRUE	0.999835	9.38967e-05	0.000114595	398	1	1	TOM1_HUMAN	reviewed	Target of Myb protein 1	TOM1	Homo sapiens (Human)	492	53,818
O60826	O60826	16	AFTTELVVEAVVR;AVELLPDGTANLAK;DLGELLQAWGAGAK;DQLALPWVPPHLR;EFQASPLLLPVPTQVPQPVGR;FTFHLEPQAQATQVSDVPATSR;ILEIVGNIR;LAEIQELHQSVR;LQLVVENSAQR;LVVPELSSR;QLMSELETLPR;QSWGLLGAPIQAR;TFAVTDELVFK;TLGVSFVQAESEC(UniMod:4)R;VINPAVGSGLSPLLPLAMSAR	15	0.9375	28	44	34	374.804	1321010	0.90313	50	70.756	TRUE	1	9.38967e-05	0.000114595	399	1	0.48	CCD22_HUMAN	reviewed	Coiled-coil domain-containing protein 22	CCDC22 CXorf37 JM1	Homo sapiens (Human)	627	70,756
O60828	O60828	6	GTWSTGLPK;HLEPEPEEEIIAEDYDDDPVDYEATR;PLPVALQTR;SSNADAEEKLDR;TGADTTAAGPLFQQRPYPSPGAVLR	5	0.833333	48	58	52	57.306	810879	0.855633	58	30.472	FALSE	0.998079	0.000187793	0.000204491	400	1	0.51	PQBP1_HUMAN	reviewed	Polyglutamine-binding protein 1 (PQBP-1) (38 kDa nuclear protein containing a WW domain) (Npw38) (Polyglutamine tract-binding protein 1)	PQBP1 NPW38 JM26	Homo sapiens (Human)	265	30,472
O60841	O60841	48	ADRETVAVKPTENNEEEFTSK;AIIVEFAQQGLNAALFYENKDPR;ALPGMGTTIDVILINGR;AMQEALAK;APIIC(UniMod:4)VLGHVDTGK;AQVMEVK;ASVM(UniMod:35)LEHDPQYAVILAFDVR;ASVMLEHDPQYAVILAFDVR;C(UniMod:4)PFIVALNK;DAQEMADSLGVR;DELIHELK;DPIVMGVTVEAGQVK;EGDTIIVPGVEGPIVTQIR;ETVAVKPTENNEEEFTSK;GLLLPPPMK;HFEATDILVSK;HIAVFPC(UniMod:4)K;HTHVQDGEAGGITQQIGATNVPLEAINEQTK;IEPIPGESPK;IFSAEIIYHLFDAFTK;ILPQYIFNSR;IPGM(UniMod:35)LIIDTPGHESFSNLR;…	46	0.958333	29	49	35	337.67	4801166	0.916188	44	138.827	TRUE	1	9.38967e-05	0.000114595	401	1	0.96	IF2P_HUMAN	reviewed	Eukaryotic translation initiation factor 5B (eIF-5B) (EC 3.6.5.3) (Translation initiation factor IF-2)	EIF5B IF2 KIAA0741	Homo sapiens (Human)	1220	138,827
O60869	O60869	4	AIPNNQVLGK;INEKPQVIADYESGR	2	0.5	55	75	61	22.408	1868205	0.987443	64	16.369	FALSE	0.962801	0.0028169	0.00271449	402	1	0.92	EDF1_HUMAN	reviewed	Endothelial differentiation-related factor 1 (EDF-1) (Multiprotein-bridging factor 1) (MBF1)	EDF1	Homo sapiens (Human)	148	16,369
O60870	O60870	2	EQEVPTFTELSR;GNEGTLESINEK	2	1	44	62	54	46.514	191321	0.942219	54	45.374	FALSE	0.942219	0.00431925	0.00398462	403	1	1	KIN17_HUMAN	reviewed	DNA/RNA-binding protein KIN17 (Binding to curved DNA) (KIN, antigenic determinant of recA protein homolog)	KIN BTCD KIN17	Homo sapiens (Human)	393	45,374
O60879	O60879	6	EMVVQYISATAK;LALNFATQIK;SNLASMEQQIVHLER;TAQNLSIFLGSYR	4	0.666667	26	39	32	461.771	114562	0.703038	44	125.569	TRUE	0.840915	0.018216	0.0151506	404	1	0.48	DIAP2_HUMAN	reviewed	Protein diaphanous homolog 2 (Diaphanous-related formin-2) (DRF2)	DIAPH2 DIA	Homo sapiens (Human)	1101	125,569
O60884	O60884	12	EHEVFQR;EISFAYEVLSNPEKR;IGLVEALC(UniMod:4)GFQFTFK;ITFTGEADQAPGVEPGDIVLLLQEK;LYDILGVPPGASENELKK;NVLC(UniMod:4)SAC(UniMod:4)SGQGGK;VIEPGC(UniMod:4)VR;VSLEDLYNGK	8	0.666667	31	50	44	132.036	2077900	0.822445	54	45.746	TRUE	0.999063	0.000187793	0.000204491	405	2	0.37	DNJA2_HUMAN	reviewed	DnaJ homolog subfamily A member 2 (Cell cycle progression restoration gene 3 protein) (Dnj3) (Dj3) (HIRA-interacting protein 4) (Renal carcinoma antigen NY-REN-14)	DNAJA2 CPR3 HIRIP4	Homo sapiens (Human)	412	45,746
O60884	O60884	12	EISFAYEVLSNPEKR;LYDILGVPPGASENELKK;VIEPGC(UniMod:4)VR;VSLEDLYNGK	4	0.333333	1	15	9	5088.43	1364869	0.937284	54	45.746	TRUE	0.972187	0.00150235	0.00147304	406	2	0.29	DNJA2_HUMAN	reviewed	DnaJ homolog subfamily A member 2 (Cell cycle progression restoration gene 3 protein) (Dnj3) (Dj3) (HIRA-interacting protein 4) (Renal carcinoma antigen NY-REN-14)	DNAJA2 CPR3 HIRIP4	Homo sapiens (Human)	412	45,746
O60885	O60885	16	AASVVQPQPLVVVK;AASVVQPQPLVVVKEEK;DAQEFGADVR;DVPDSQQHPAPEK;HQFAWPFQQPVDAVK;INELPTEETEIMIVQAK;KADTTTPTTIDPIHEPPSLPPEPK;MPDEPEEPVVAVSSPAVPPPTK;NMGSWASLVQK;NSNPDEIEIDFETLKPSTLR;SDPYSTGHLR;SREDEDALEQAR;SSSDSFEQFR;VDVIAGSSK;VQPPTPLLPSVK	15	0.9375	12	36	24	1063.94	2363449	0.931084	43	152.219	TRUE	1	9.38967e-05	0.000114595	407	1	0.99	BRD4_HUMAN	reviewed	Bromodomain-containing protein 4 (Protein HUNK1)	BRD4 HUNK1	Homo sapiens (Human)	1362	152,219
O60888	O60888	6	GKIEEDSEVLMMIK;LAAC(UniMod:4)VNLIPQITSIYEWK;QVTESVSDSITVLP;RLAAC(UniMod:4)VNLIPQITSIYEWK;TQSSLVPALTDFVR	5	0.833333	48	58	53	51.629	2918061	0.953996	63	19.116	TRUE	0.999978	9.38967e-05	0.000114595	408	1	0.95	CUTA_HUMAN	reviewed	Protein CutA (Acetylcholinesterase-associated protein) (Brain acetylcholinesterase putative membrane anchor)	CUTA ACHAP C6orf82	Homo sapiens (Human)	179	19,116
O60925	O60925	7	AFTELQAK;EAIHSQLLEK;HAHLTDTEIMTLVDETNMYEGVGR;KAFTELQAK;KHAHLTDTEIMTLVDETNMYEGVGR;LADIQIEQLNR;MFILQSK	7	1	32	53	48	86.986	4593396	0.963058	65	14.21	TRUE	1	9.38967e-05	0.000114595	409	1	0.93	PFD1_HUMAN	reviewed	Prefoldin subunit 1	PFDN1 PFD1	Homo sapiens (Human)	122	14,210
O60927	O60927	3	C(UniMod:4)C(UniMod:4)C(UniMod:4)IYEKPR;KVEWTSDTVDNEHMGR;VEWTSDTVDNEHMGR	3	1	40	50	45	118.955	172947	0.93715	66	13.953	TRUE	0.99605	0.000187793	0.000204491	410	1	0.98	PP1RB_HUMAN	reviewed	Protein phosphatase 1 regulatory subunit 11 (Hemochromatosis candidate gene V protein) (HCG V) (Protein phosphatase inhibitor 3)	PPP1R11 HCGV TCTE5	Homo sapiens (Human)	126	13,953
O60934	O60934	7	EESLADDLFR;MDIETNDTFSDEAVPESSK;TTTPGPSLSQGVSVDEK	3	0.428571	1	10	4	8573.14	68950	0.918597	48	84.959	TRUE	0.920288	0.00666667	0.00597499	411	1	0.45	NBN_HUMAN	reviewed	Nibrin (Cell cycle regulatory protein p95) (Nijmegen breakage syndrome protein 1)	NBN NBS NBS1 P95	Homo sapiens (Human)	754	84,959
O75027	O75027	12	AGAAFFNEVR;AMNIVVPFMFK;GSIYLAGQNIQDVSLESLR;GSIYLAGQNIQDVSLESLRR;LQEEIVNSVK;LSTVVDADEIIVLDQGK;MPHGYDTQVGER;VAISLGFLGGAK;VAIVGGSGSGK;VLSGISFEVPAGK	10	0.833333	1	15	10	4584.3	1321241	0.93209	49	82.641	TRUE	1	9.38967e-05	0.000114595	412	3	0.45	ABCB7_HUMAN	reviewed	ATP-binding cassette sub-family B member 7, mitochondrial (ATP-binding cassette transporter 7) (ABC transporter 7 protein)	ABCB7 ABC7	Homo sapiens (Human)	752	82,641
O75027	O75027	12	AGAAFFNEVR;GSIYLAGQNIQDVSLESLR;VAISLGFLGGAK	3	0.25	73	81	76	4.685	41314	0.932665	49	82.641	FALSE	0.833382	0.0193427	0.0160121	413	3	0.03	ABCB7_HUMAN	reviewed	ATP-binding cassette sub-family B member 7, mitochondrial (ATP-binding cassette transporter 7) (ABC transporter 7 protein)	ABCB7 ABC7	Homo sapiens (Human)	752	82,641
O75027	O75027	12	LSTVVDADEIIVLDQGK;VLSGISFEVPAGK	2	0.166667	16	37	19	1792.55	222573	0.953265	49	82.641	TRUE	0.590675	0.0713615	0.053698	414	3	0.4	ABCB7_HUMAN	reviewed	ATP-binding cassette sub-family B member 7, mitochondrial (ATP-binding cassette transporter 7) (ABC transporter 7 protein)	ABCB7 ABC7	Homo sapiens (Human)	752	82,641
O75044	O75044	15	AGASC(UniMod:4)PSGGHVADIYLANINK;ANQQETEQFYFTK;ASDDWWEGR;ELEGPVYSR;HNGIDGLIPHQYIVVQDTEDGVVER;HTPDVVLDTLEPLK;SASTAGDIAC(UniMod:4)AFRPVK;SDSHGLSSSLTDSSSPGVGASC(UniMod:4)R;SEIEVISEPPEEK;TIIIQHENIFPSPR;TSPVVAPTSEPSSPLHTQLLKDPEPAFQR	11	0.733333	23	42	29	631.481	939244	0.785661	45	120.881	TRUE	0.999914	9.38967e-05	0.000114595	415	1	1	SRGP2_HUMAN	reviewed	SLIT-ROBO Rho GTPase-activating protein 2 (srGAP2) (Formin-binding protein 2) (Rho GTPase-activating protein 34)	SRGAP2 ARHGAP34 FNBP2 KIAA0456 SRGAP2A	Homo sapiens (Human)	1071	120,881
O75063	O75063	3	ALLILEGGQK;DHVVEGEPYAGYDR	2	0.666667	1	15	10	4584.3	217646	0.956296	54	46.432	TRUE	0.914501	0.00704225	0.00626662	416	1	0.55	XYLK_HUMAN	reviewed	Glycosaminoglycan xylosylkinase (EC 2.7.1.-) (Xylose kinase)	FAM20B KIAA0475	Homo sapiens (Human)	409	46,432
O75083	O75083	31	AHDGGIYAISWSPDSTHLLSASGDK;AHDGGIYAISWSPDSTHLLSASGDKTSK;C(UniMod:4)FSIDNPGYEPEVVAVHPGGDTVAIGGVDGNVR;DIAWTEDSKR;DYSGQGVVK;EKFGAVFLWDSGSSVGEITGHNK;FATASADGQIYIYDGK;FGAVFLWDSGSSVGEITGHNK;GNNFLYTNGK;GPVTDVAYSHDGAFLAVC(UniMod:4)DASK;IAVVGEGR;IKDIAWTEDSKR;IWDTTQK;IWDTTQKEHLLK;KC(UniMod:4)FSIDNPGYEPEVVAVHPGGDTVAIGGVDGNVR;KVFASLPQVER;LATGSDDNC(UniMod:4)AAFFEGPPFK;LHHVSSLAWLDEHTLVTTSHDASVK;LYSILGTTLK;LYSIL…	31	1	50	61	55	41.905	11434005	0.942723	51	66.194	FALSE	1	9.38967e-05	0.000114595	417	1	0.96	WDR1_HUMAN	reviewed	WD repeat-containing protein 1 (Actin-interacting protein 1) (AIP1) (NORI-1)	WDR1	Homo sapiens (Human)	606	66,194
O75113	O75113	7	AVLDEFTAPAEK;GSAEAVVMAR;SAGPSDHIDSSVTGVQR;TGGIIVTNDNFR;TMGYSQEIVEK;VPGTQAASTSHQPPTR	6	0.857143	34	48	41	180.562	207078	0.844952	47	100.379	FALSE	0.999532	9.38967e-05	0.000114595	418	1	1	N4BP1_HUMAN	reviewed	NEDD4-binding protein 1 (N4BP1)	N4BP1 KIAA0615	Homo sapiens (Human)	896	100,379
O75116	O75116	48	AFVGNQLPFIGFTYYR;C(UniMod:4)LTQNDLK;C(UniMod:4)SLLDC(UniMod:4)DLK;DATIASLEETNR;DRTHGSEIINDLQGR;DSDIEQLR;DSLAAQLEITLTK;DVLNEDVR;EFINLQSALESER;EFINLQSALESERR;ELNEMQAQIAEESQIR;ENLLLSDSPSC(UniMod:4)R;EQEFPVEPVGEK;FYTAEVVLALDAIHSMGLIHR;IC(UniMod:4)GLEEDLK;IELQMTLDSK;IFQILYANEGESK;IFQILYANEGESKK;IFQILYANEGESKKEQEFPVEPVGEK;IYESIEEAK;KEQEFPVEPVGEK;KQELQDERDSLAAQLEITLTK;LEGWLSLPVR;LFHVRPVTQTDVYR;LKDEEISAA…	48	1	18	28	23	1180.94	3803528	0.957147	42	160.9	TRUE	1	9.38967e-05	0.000114595	419	1	0.88	ROCK2_HUMAN	reviewed	Rho-associated protein kinase 2 (EC 2.7.11.1) (Rho kinase 2) (Rho-associated, coiled-coil-containing protein kinase 2) (Rho-associated, coiled-coil-containing protein kinase II) (ROCK-II) (p164 ROCK-2)	ROCK2 KIAA0619	Homo sapiens (Human)	1388	160,900
O75122	O75122	11	LIPLITSNC(UniMod:4)TSK;VLTTTALSTVSSGVQR	2	0.181818	1	15	9	5088.43	198954	0.90775	43	141.133	TRUE	0.379893	0.126479	0.0902588	420	1	0.53	CLAP2_HUMAN	reviewed	CLIP-associating protein 2 (Cytoplasmic linker-associated protein 2) (Protein Orbit homolog 2) (hOrbit2)	CLASP2 KIAA0627	Homo sapiens (Human)	1294	141,133
O75131	O75131	25	EALAQC(UniMod:4)VLAEIPQQVVGYFNTYK;FGVYDIDNK;GSITISAEEIK;GSITISAEEIKDNR;IKNC(UniMod:4)LNPQFSK;ISLNSLC(UniMod:4)YGDM(UniMod:35)DK;ISLNSLC(UniMod:4)YGDMDK;LKFGVYDIDNK;LYGPTNFSPIINHVAR;NC(UniMod:4)LNPQFSK;NNLNPVWRPFK;NSGVISVK;QTSDGNWLM(UniMod:35)VHR;QTSDGNWLMVHR;SC(UniMod:4)LPQIK;SDPYLEFHK;SPLGEVAIR;SPLGEVAIRDIVQFVPFR;SSPVEFEC(UniMod:4)INEK;TFIIDYYFEVVQK;TIELSDDDFLGEC(UniMod:4)EC(UniMod:4)TLGQIVSSK;V…	25	1	50	61	56	37.754	11787109	0.94768	52	60.131	FALSE	1	9.38967e-05	0.000114595	421	1	0.9	CPNE3_HUMAN	reviewed	Copine-3 (Copine III)	CPNE3 CPN3 KIAA0636	Homo sapiens (Human)	537	60,131
O75146	O75146	23	AINTQEAPVK;AINTQEAPVKEK;ALELMGQLQDQQALR;C(UniMod:4)TSSPDYLVSR;DGHPNVLHDC(UniMod:4)QR;EADLLAAQSLVR;FSHLAADTIINGGATSHLAPTDPADR;GAAAEAAGILQDAVSK;GAATQQEFYAK;HPQFPAGLEVTDEVLEK;KPPLAQKPSVAPR;LLDEQFAVLR;LLVTTSTSLQK;LPEGPPNFLR;QEELGAVVDKEMAATSAAIEDAVR;QHYVLAGASGSPGEEVAIRPSTAPR;QLTVTQQSQEEVAR;SQVNALEGELEEQRK;TPLQGILQLGQELKPK;YGQLVNVYTK	20	0.869565	20	31	25	958.528	1332066	0.940197	45	119.388	TRUE	1	9.38967e-05	0.000114595	422	1	0.85	HIP1R_HUMAN	reviewed	Huntingtin-interacting protein 1-related protein (HIP1-related protein) (Huntingtin-interacting protein 12) (HIP-12)	HIP1R HIP12 KIAA0655	Homo sapiens (Human)	1068	119,388
O75150	O75150	21	ALQGSLGGVEK;AVEAAQLAEDLK;EGPSLGPPPVASALSR;EIQPC(UniMod:4)LAESR;EMAPVPGTTTTTTSVK;GDSEPLSEAAQAHTR;IEFEQNLAANEQAGPINR;ISLEYSELQDK;KEELVPSEEDFQGITPGAQGPSSR;LGGISSTEEMDLK;LQAELQGAVR;LQDLATQLQEK;LREIQPC(UniMod:4)LAESR;QATDDATLLIVNR;RQATDDATLLIVNR;SLPEEVVR;SQVDAQLLTVQK;TTTTLIEPIR	18	0.857143	23	52	27	778.005	1781004	0.94558	45	113.65	TRUE	1	9.38967e-05	0.000114595	423	2	0.37	BRE1B_HUMAN	reviewed	E3 ubiquitin-protein ligase BRE1B (BRE1-B) (EC 2.3.2.27) (95 kDa retinoblastoma-associated protein) (RBP95) (RING finger protein 40) (RING-type E3 ubiquitin transferase BRE1B)	RNF40 BRE1B KIAA0661	Homo sapiens (Human)	1001	113,650
O75150	O75150	21	ALQGSLGGVEK;AVEAAQLAEDLK;EGPSLGPPPVASALSR;EIQPC(UniMod:4)LAESR;EMAPVPGTTTTTTSVK;GDSEPLSEAAQAHTR;ISLEYSELQDK;KEELVPSEEDFQGITPGAQGPSSR;LGGISSTEEMDLK;LQAELQGAVR;LQDLATQLQEK;LREIQPC(UniMod:4)LAESR;QATDDATLLIVNR;SLPEEVVR;SQVDAQLLTVQK;VYSRGDSEPLSEAAQAHTR	16	0.761905	1	17	10	4584.3	1793140	0.867337	45	113.65	TRUE	1	9.38967e-05	0.000114595	424	2	0.46	BRE1B_HUMAN	reviewed	E3 ubiquitin-protein ligase BRE1B (BRE1-B) (EC 2.3.2.27) (95 kDa retinoblastoma-associated protein) (RBP95) (RING finger protein 40) (RING-type E3 ubiquitin transferase BRE1B)	RNF40 BRE1B KIAA0661	Homo sapiens (Human)	1001	113,650
O75153	O75153	44	ASDAFHFFQSGQAK;AVGSISSTAFDIR;C(UniMod:4)LTQQAVALQR;DAAAFLLSC(UniMod:4)QIPGLVK;DC(UniMod:4)MEHAVLPVDGATLAEVMR;DFGGDVAAYVAPTNDLNGVR;DHYKDFGGDVAAYVAPTNDLNGVR;DQEQSVIYGSIDFGK;DRAEEPMATEPAPAGAPGDLGSQPPAAK;DWNEELQTTR;EAAAAEPPRENGLDEAGPGDETTGQEVIVIQDTGFSVK;ELAETIAADDGTDPR;ERPLC(UniMod:4)PLQPQNR;FLENALAVSTK;FLSHSLVELLNQISPTFK;FLSHSLVELLNQISPTFKK;FNPDIFSPGVR;FPESC(UniMod:4)QDEVR;GAMAVIDGNVMAINPSEETK;GFYLN…	44	1	29	40	35	337.67	6866658	0.960776	43	146.67	TRUE	1	9.38967e-05	0.000114595	425	1	0.78	CLU_HUMAN	reviewed	Clustered mitochondria protein homolog	CLUH KIAA0664	Homo sapiens (Human)	1309	146,670
O75157	O75157	4	ATDYGPEEVC(UniMod:4)ER;DSDSSVLTR;SVSGALASTLAAAATSAPAPGAPGGPQLAGSSAGPVTAAPSQPPTTC(UniMod:4)SSR	3	0.75	20	30	25	958.528	99460	0.812464	49	79.228	TRUE	0.907682	0.00826291	0.00729247	426	1	0.98	T22D2_HUMAN	reviewed	TSC22 domain family protein 2 (TSC22-related-inducible leucine zipper protein 4)	TSC22D2 KIAA0669 TILZ4	Homo sapiens (Human)	780	79,228
O75164	O75164	7	GALQSITAGQK;IMTFYPTMEEFR;MTLISPLMLK;VTVGEPC(UniMod:4)TR;YIAYIESQGAHR;YREDYIEPALYR	6	0.857143	38	50	44	132.036	247481	0.838234	45	120.662	FALSE	0.999425	9.38967e-05	0.000114595	427	1	1	KDM4A_HUMAN	reviewed	Lysine-specific demethylase 4A (EC 1.14.11.-) (JmjC domain-containing histone demethylation protein 3A) (Jumonji domain-containing protein 2A)	KDM4A JHDM3A JMJD2 JMJD2A KIAA0677	Homo sapiens (Human)	1064	120,662
O75165	O75165	17	ADLVPYLLK;AGFLAFTQLPK;AIIEEGDKEIATK;ELIVGEIFVR;EQSELVAQALK;FLATPPNGNFADAVFR;FLPSVFMDAMR;IAAHLADFTPR;IFIAQPAWVLR;KPVILEVTPGGFDQINPATNR;LAVASVTEILK;LLLEEDENEESGSIKR;SAIDHAGNYIGISLR;SLAGMLTPYVAR;VEMALEALR	15	0.882353	2	20	13	3352.27	619273	0.740097	38	254.415	TRUE	1	9.38967e-05	0.000114595	428	1	0.99	DJC13_HUMAN	reviewed	DnaJ homolog subfamily C member 13 (Required for receptor-mediated endocytosis 8) (RME-8)	DNAJC13 KIAA0678 RME8	Homo sapiens (Human)	2243	254,415
O75175	O75175	8	AAGALLNGPPQFSTAPEIK;AAISSGIEDPVPTLHLTER;EGFTFEYR;LIETQMER;MLDNDSILVDAIR;TWVASNEIK	6	0.75	1	17	8	5648.01	663589	0.774753	49	81.872	TRUE	0.991954	0.00028169	0.00030156	429	2	0.9	CNOT3_HUMAN	reviewed	CCR4-NOT transcription complex subunit 3 (CCR4-associated factor 3) (Leukocyte receptor cluster member 2)	CNOT3 KIAA0691 LENG2 NOT3	Homo sapiens (Human)	753	81,872
O75175	O75175	8	AAGALLNGPPQFSTAPEIK;LIETQMER;MLDNDSILVDAIR;TWVASNEIK	4	0.5	17	28	22	1310.81	85906	0.593571	49	81.872	TRUE	0.405983	0.119155	0.0856163	430	2	0.12	CNOT3_HUMAN	reviewed	CCR4-NOT transcription complex subunit 3 (CCR4-associated factor 3) (Leukocyte receptor cluster member 2)	CNOT3 KIAA0691 LENG2 NOT3	Homo sapiens (Human)	753	81,872
O75179	O75179	11	APSPAPSSVPLGSEKPSNVSQDR;NASILLEELDLEK;NKENFELQAAQEK;TEVVSLLLDR	4	0.363636	1	11	5	7723.76	99791	0.742725	37	274.258	TRUE	0.503858	0.0929577	0.0683799	431	1	0.6	ANR17_HUMAN	reviewed	Ankyrin repeat domain-containing protein 17 (Gene trap ankyrin repeat protein) (Serologically defined breast cancer antigen NY-BR-16)	ANKRD17 GTAR KIAA0697	Homo sapiens (Human)	2603	274,258
O75191	O75191	2	AFHGLAGGTDVPFSEVVK;AGAQQALTSLSPDLR	2	1	50	60	55	41.905	113140	0.931022	52	58.382	FALSE	0.931022	0.00544601	0.00496024	432	1	1	XYLB_HUMAN	reviewed	Xylulose kinase (Xylulokinase) (EC 2.7.1.17)	XYLB	Homo sapiens (Human)	536	58,382
O75208	O75208	6	LVQLGQAEK;NLTGLNQR	2	0.333333	67	73	70	8.762	24023	0.969456	57	35.509	FALSE	0.856329	0.0158685	0.0133503	433	1	0.03	COQ9_HUMAN	reviewed	Ubiquinone biosynthesis protein COQ9, mitochondrial	COQ9 C16orf49 HSPC326 PSEC0129	Homo sapiens (Human)	318	35,509
O75223	O75223	12	AIEPNDYTGK;DVTGPDEESFLYFAYGSNLLTER;ENGLPLEYQEK;LDFGNSQGK;LQDFKLDFGNSQGK;NPSAAFFC(UniMod:4)VAR;SGMYVVIEVK;SNLNSLDEQEGVK;SYLMTNYESAPPSPQYK;TSQTWHGGIATIFQSPGDEVWGVVWK;VSEEIEDIIK;VSEEIEDIIKK	12	1	54	65	59	27.607	3915545	0.966835	62	21.008	FALSE	1	9.38967e-05	0.000114595	434	1	0.97	GGCT_HUMAN	reviewed	Gamma-glutamylcyclotransferase (EC 2.3.2.4) (Cytochrome c-releasing factor 21)	GGCT C7orf24 CRF21	Homo sapiens (Human)	188	21,008
O75251	O75251	4	LDDLVNWAR;QSDVMIVAGTLTNK;VYDQMPEPR	3	0.75	1	17	9	5088.43	1168095	0.971402	61	23.564	TRUE	0.997593	0.000187793	0.000204491	435	1	0.61	NDUS7_HUMAN	reviewed	NADH dehydrogenase [ubiquinone] iron-sulfur protein 7, mitochondrial (EC 1.6.5.3) (EC 1.6.99.3) (Complex I-20kD) (CI-20kD) (NADH-ubiquinone oxidoreductase 20 kDa subunit) (PSST subunit)	NDUFS7	Homo sapiens (Human)	213	23,564
O75306	O75306	18	APGFAHLAGLDK;ETAHWKPPPWNDVDPPKDTIVK;GEFGVYLVSDGSSR;GEFGVYLVSDGSSRPYR;GSGIQWDLR;IIAQC(UniMod:4)LNK;IKAPGFAHLAGLDK;LDELEELLTNNR;LVMELSGEMVR;NITLNFGPQHPAAHGVLR;TQPYDVYDQVEFDVPVGSR;TSMESLIHHFK;VLFGEITR	13	0.722222	1	16	8	5648.01	5078262	0.923854	53	52.546	TRUE	1	9.38967e-05	0.000114595	436	3	0.54	NDUS2_HUMAN	reviewed	NADH dehydrogenase [ubiquinone] iron-sulfur protein 2, mitochondrial (EC 1.6.5.3) (EC 1.6.99.3) (Complex I-49kD) (CI-49kD) (NADH-ubiquinone oxidoreductase 49 kDa subunit)	NDUFS2	Homo sapiens (Human)	463	52,546
O75306	O75306	18	ETAHWKPPPWNDVDPPKDTIVK;GSGIQWDLR;LDELEELLTNNR;LVMELSGEMVR;NITLNFGPQHPAAHGVLR;TSMESLIHHFK;VLFGEITR	7	0.388889	15	28	19	1792.55	1368482	0.719219	53	52.546	TRUE	0.664437	0.0538967	0.0415416	437	3	0.25	NDUS2_HUMAN	reviewed	NADH dehydrogenase [ubiquinone] iron-sulfur protein 2, mitochondrial (EC 1.6.5.3) (EC 1.6.99.3) (Complex I-49kD) (CI-49kD) (NADH-ubiquinone oxidoreductase 49 kDa subunit)	NDUFS2	Homo sapiens (Human)	463	52,546
O75306	O75306	18	IIAQC(UniMod:4)LNK;LVMELSGEMVR;NITLNFGPQHPAAHGVLR;VLFGEITR	4	0.222222	47	57	52	57.306	425143	0.866748	53	52.546	FALSE	0.600439	0.0683568	0.0516379	438	3	0.1	NDUS2_HUMAN	reviewed	NADH dehydrogenase [ubiquinone] iron-sulfur protein 2, mitochondrial (EC 1.6.5.3) (EC 1.6.99.3) (Complex I-49kD) (CI-49kD) (NADH-ubiquinone oxidoreductase 49 kDa subunit)	NDUFS2	Homo sapiens (Human)	463	52,546
O75312	O75312	13	AISGLEQDQPAR;AISGLEQDQPARR;EVIIMATNC(UniMod:4)ENC(UniMod:4)GHR;GALTTVEGLITR;IPELDFEIPAFSQK;ITLHITDASDMTR;MDQIIEGNMK;NPFTLGDSSNPGQTER;QVASPFTLIIDDPSGNSFVENPHAPQKDDALVITHYNR;SGGAVEPLGTR;TEGYEAGLAPQR;TFDQNEELGLNDMK	12	0.923077	30	53	47	96.551	1515100	0.926149	53	50.925	FALSE	1	9.38967e-05	0.000114595	439	1	0.97	ZPR1_HUMAN	reviewed	Zinc finger protein ZPR1 (Zinc finger protein 259)	ZPR1 ZNF259	Homo sapiens (Human)	459	50,925
O75340	O75340	9	AGVNFSEFTGVWK;DNSGMIDKNELK;LSDQFHDILIR;QALSGFGYR;SGVISDTELQQALSNGTWTPFNPVTVR;SIISMFDR;YITDWQNVFR	7	0.777778	53	70	58	30.643	2007587	0.911886	61	21.868	FALSE	0.999989	9.38967e-05	0.000114595	440	2	0.64	PDCD6_HUMAN	reviewed	Programmed cell death protein 6 (Apoptosis-linked gene 2 protein) (Probable calcium-binding protein ALG-2)	PDCD6 ALG2	Homo sapiens (Human)	191	21,868
O75340	O75340	9	LSDQFHDILIR;SIISMFDR	2	0.222222	1	15	9	5088.43	95449	0.945255	61	21.868	TRUE	0.637368	0.0596244	0.0456111	441	2	0.06	PDCD6_HUMAN	reviewed	Programmed cell death protein 6 (Apoptosis-linked gene 2 protein) (Probable calcium-binding protein ALG-2)	PDCD6 ALG2	Homo sapiens (Human)	191	21,868
O75347	O75347	18	AEDGENYDIK;AEDGENYDIKK;DLEEAEEYK;DLEEAEEYKEAR;ILENEKDLEEAEEYK;ILENEKDLEEAEEYKEAR;KQAEILQESR;LEAAYLDLQR;LVLDSVKLEA;M(UniMod:35)M(UniMod:35)IPDC(UniMod:4)QR;M(UniMod:35)RAEDGENYDIK;M(UniMod:35)RAEDGENYDIKK;MM(UniMod:35)IPDC(UniMod:4)QR;MMIPDC(UniMod:4)QR;MRAEDGENYDIK;MRAEDGENYDIKK;QAEILQESR;RLEAAYLDLQR	18	1	54	65	59	27.607	17630664	0.891074	66	12.855	TRUE	1	9.38967e-05	0.000114595	442	1	0.97	TBCA_HUMAN	reviewed	Tubulin-specific chaperone A (TCP1-chaperonin cofactor A) (Tubulin-folding cofactor A) (CFA)	TBCA	Homo sapiens (Human)	108	12,855
O75348	O75348	5	EEAQAEIEQYR;GSC(UniMod:4)STEVEKETQEK;M(UniMod:35)TILQTYFR;MTILQTYFR	4	0.8	25	42	37	274.076	895421	0.961727	66	13.758	TRUE	0.999782	9.38967e-05	0.000114595	443	1	0.68	VATG1_HUMAN	reviewed	V-type proton ATPase subunit G 1 (V-ATPase subunit G 1) (V-ATPase 13 kDa subunit 1) (Vacuolar proton pump subunit G 1) (Vacuolar proton pump subunit M16)	ATP6V1G1 ATP6G ATP6G1 ATP6J	Homo sapiens (Human)	118	13,758
O75351	O75351	14	AVATEANNSTFFSISSSDLVSK;C(UniMod:4)TEYLDR;ENKPSIIFIDEIDSLC(UniMod:4)GSR;IYIPLPEPHAR;KFTEDFGQEG;KLQNQLQGAIVIERPNVK;KTDGYSGADISIIVR;LHLGTTQNSLTEADFR;LLEPVVSMSDMLR;LQNQLQGAIVIERPNVK;NLFQLAR;SLSNTKPTVNEHDLLK;WSDVAGLEGAK	13	0.928571	49	61	54	46.514	2295692	0.968255	53	49.302	FALSE	1	9.38967e-05	0.000114595	444	1	1	VPS4B_HUMAN	reviewed	Vacuolar protein sorting-associated protein 4B (EC 3.6.4.6) (Cell migration-inducing gene 1 protein) (Suppressor of K(+) transport growth defect 1) (Protein SKD1)	VPS4B SKD1 VPS42 MIG1	Homo sapiens (Human)	444	49,302
O75352	O75352	2	GLGLGIVAGSLLVK;LLVPILLPEK	2	1	1	15	11	4130.11	416617	0.971728	59	26.638	TRUE	0.971728	0.00150235	0.00147304	445	1	0.44	MPU1_HUMAN	reviewed	Mannose-P-dolichol utilization defect 1 protein (Suppressor of Lec15 and Lec35 glycosylation mutation homolog) (SL15)	MPDU1	Homo sapiens (Human)	247	26,638
O75362	O75362	2	APLTSGIDSSTLAPSNLK;VEAEYLSPLDK	2	1	17	35	27	778.005	72674	0.852579	45	115.272	TRUE	0.852579	0.0164319	0.0137763	446	1	1	ZN217_HUMAN	reviewed	Zinc finger protein 217	ZNF217 ZABC1	Homo sapiens (Human)	1048	115,272
O75368	O75368	8	ENNAVYAFLGLTAPPGSK;ENVPENSRPATGYPLPPQIFNESQYR;GDYDAFFEAR;IGFEEKDIAANEENRK;KQQDVLGFLEANK;QQDVLGFLEANK;VYIASSSGSTAIK;VYIASSSGSTAIKK	8	1	57	66	62	20.188	1433299	0.974644	66	12.774	FALSE	1	9.38967e-05	0.000114595	447	1	0.99	SH3L1_HUMAN	reviewed	SH3 domain-binding glutamic acid-rich-like protein	SH3BGRL	Homo sapiens (Human)	114	12,774
O75369	O75369	143	AAGSGELGVTM(UniMod:35)K;AAGSGELGVTMK;ADIEMPFDPSK;AEISC(UniMod:4)IDNK;AEITFDDHK;AEVSIQNNK;AGLAPLEVR;AGPGTLSVTIEGPSK;AGSNMLLIGVHGPTTPC(UniMod:4)EEVSM(UniMod:35)K;AGSNMLLIGVHGPTTPC(UniMod:4)EEVSMK;AGVENGKPTHFTVYTK;AHGPGLEGGLVGKPAEFTIDTK;AHIANPSGASTEC(UniMod:4)FVTDNADGTYQVEYTPFEK;AIVHDNKDGTYAVTYIPDK;AIVHDNKDGTYAVTYIPDKTGR;ALGALVDSC(UniMod:4)APGLC(UniMod:4)PDWESWDPQKPVDNAR;ANEPTHFTVDC(UniMod:4)TEAGEGD…	143	1	17	28	22	1310.81	36892337	0.94997	37	278.164	TRUE	1	9.38967e-05	0.000114595	448	2	0.47	FLNB_HUMAN	reviewed	Filamin-B (FLN-B) (ABP-278) (ABP-280 homolog) (Actin-binding-like protein) (Beta-filamin) (Filamin homolog 1) (Fh1) (Filamin-3) (Thyroid autoantigen) (Truncated actin-binding protein) (Truncated ABP)	FLNB FLN1L FLN3 TABP TAP	Homo sapiens (Human)	2602	278,164
O75369	O75369	143	AAGSGELGVTM(UniMod:35)K;AAGSGELGVTMK;ADIEMPFDPSK;AEISC(UniMod:4)IDNK;AEITFDDHK;AEVSIQNNK;AGLAPLEVR;AGPGTLSVTIEGPSK;AGVENGKPTHFTVYTK;AHGPGLEGGLVGKPAEFTIDTK;AHIANPSGASTEC(UniMod:4)FVTDNADGTYQVEYTPFEK;AIVHDNKDGTYAVTYIPDK;ALGALVDSC(UniMod:4)APGLC(UniMod:4)PDWESWDPQKPVDNAR;ANEPTHFTVDC(UniMod:4)TEAGEGDVSVGIK;APLNVQFNSPLPGDAVK;APSGRDEPC(UniMod:4)LLK;APSVATVGSIC(UniMod:4)DLNLK;AWGPGLHGGIVGR;AYGPGLEK;C(Un…	118	0.825175	7	17	12	3720.92	16734002	0.932403	37	278.164	TRUE	1	9.38967e-05	0.000114595	449	2	0.49	FLNB_HUMAN	reviewed	Filamin-B (FLN-B) (ABP-278) (ABP-280 homolog) (Actin-binding-like protein) (Beta-filamin) (Filamin homolog 1) (Fh1) (Filamin-3) (Thyroid autoantigen) (Truncated actin-binding protein) (Truncated ABP)	FLNB FLN1L FLN3 TABP TAP	Homo sapiens (Human)	2602	278,164
O75376	O75376	10	ESPVSAPLEGLIC(UniMod:4)R;HQQEFAVPDYR;ISVESIPSLR;NFGLIASYLER;VSAAVLPLVHPLPEGLR	5	0.5	1	16	10	4584.3	204990	0.568532	37	270.21	TRUE	0.405118	0.119437	0.085771	450	1	0.82	NCOR1_HUMAN	reviewed	Nuclear receptor corepressor 1 (N-CoR) (N-CoR1)	NCOR1 KIAA1047	Homo sapiens (Human)	2440	270,210
O75380	O75380	7	EVNENFAIDLIAEQPVSEVETR;QKEVNENFAIDLIAEQPVSEVETR;TGTC(UniMod:4)GYC(UniMod:4)GLQFR;VIAC(UniMod:4)DGGGGALGHPK;VTHTGQVYDDKDYR	5	0.714286	57	70	61	22.408	251079	0.861102	66	13.712	FALSE	0.995586	0.000187793	0.000204491	451	2	0.21	NDUS6_HUMAN	reviewed	NADH dehydrogenase [ubiquinone] iron-sulfur protein 6, mitochondrial (Complex I-13kD-A) (CI-13kD-A) (NADH-ubiquinone oxidoreductase 13 kDa-A subunit)	NDUFS6	Homo sapiens (Human)	124	13,712
O75380	O75380	7	EVNENFAIDLIAEQPVSEVETR;QKEVNENFAIDLIAEQPVSEVETR;TGTC(UniMod:4)GYC(UniMod:4)GLQFR;VIAC(UniMod:4)DGGGGALGHPK;VYINLDKETK	5	0.714286	1	21	6	6958.53	811087	0.800549	66	13.712	TRUE	0.983208	0.000657277	0.000672393	452	2	0.67	NDUS6_HUMAN	reviewed	NADH dehydrogenase [ubiquinone] iron-sulfur protein 6, mitochondrial (Complex I-13kD-A) (CI-13kD-A) (NADH-ubiquinone oxidoreductase 13 kDa-A subunit)	NDUFS6	Homo sapiens (Human)	124	13,712
O75381	O75381	9	EGHSPEGSTVTYHLLGPQEEGEGVVDVK;GGDGQINEQVEK;IPSWQIPVK;IQELAHELAAAK;SPSPSSPAAVNHHSSSDISPVSNESTSSSPGK;YLLPLILGGR	6	0.666667	18	36	22	1310.81	590025	0.974205	55	41.237	TRUE	0.999999	9.38967e-05	0.000114595	453	1	0.48	PEX14_HUMAN	reviewed	Peroxisomal membrane protein PEX14 (PTS1 receptor-docking protein) (Peroxin-14) (Peroxisomal membrane anchor protein PEX14)	PEX14	Homo sapiens (Human)	377	41,237
O75390	O75390	30	AALPSHVVTM(UniMod:35)LDNFPTNLHPM(UniMod:35)SQLSAAVTALNSESNFAR;AALPSHVVTM(UniMod:35)LDNFPTNLHPMSQLSAAVTALNSESNFAR;AALPSHVVTMLDNFPTNLHPM(UniMod:35)SQLSAAVTALNSESNFAR;AALPSHVVTMLDNFPTNLHPMSQLSAAVTALNSESNFAR;ALGFPLER;ALGFPLERPK;ALGVLAQLIWSR;AYAQGISR;DILADLIPK;DVSDEKLRDYIWNTLNSGR;DYIWNTLNSGR;EGSGIGAIDSNLDWSHNFTNMLGYTDHQFTELTR;EVGKDVSDEKLR;GFSIPEC(UniMod:4)QK;GLVYETSVLDPDEGIR;HLPNDPM(UniMod:35)FK;HLPND…	30	1	48	58	53	51.629	59168322	0.89808	53	51.712	FALSE	1	9.38967e-05	0.000114595	454	1	0.95	CISY_HUMAN	reviewed	Citrate synthase, mitochondrial (EC 2.3.3.1) (Citrate (Si)-synthase)	CS	Homo sapiens (Human)	466	51,712
O75391	O75391	6	DAAHMLQANK;EFAPSDEELDSYR;EVSDFIQDSGQIK;EVSDFIQDSGQIKK;SIEEAMNEIR;TYGC(UniMod:4)VPVANK	6	1	47	58	52	57.306	443642	0.90231	60	26.034	TRUE	0.999991	9.38967e-05	0.000114595	455	1	0.97	SPAG7_HUMAN	reviewed	Sperm-associated antigen 7	SPAG7	Homo sapiens (Human)	227	26,034
O75396	O75396	11	ANNLSSLSK;DLQQYQSQAK;GEALSALDSK;IM(UniMod:35)VANIEEVLQR;IMVANIEEVLQR;NLGSINTELQDVQR;RNLGSINTELQDVQR;VADGLPLAASMQEDEQSGR;VLLTMIAR	9	0.818182	15	31	19	1792.55	4130341	0.959351	60	24.593	TRUE	1	9.38967e-05	0.000114595	456	2	0.36	SC22B_HUMAN	reviewed	Vesicle-trafficking protein SEC22b (ER-Golgi SNARE of 24 kDa) (ERS-24) (ERS24) (SEC22 vesicle-trafficking protein homolog B) (SEC22 vesicle-trafficking protein-like 1)	SEC22B SEC22L1	Homo sapiens (Human)	215	24,593
O75396	O75396	11	ANNLSSLSK;DLQQYQSQAK;GEALSALDSK;IMVANIEEVLQR;KVPTVSRPYSFIEFDTFIQK;NLGSINTELQDVQR;RNLGSINTELQDVQR;VADGLPLAASMQEDEQSGR;VPTVSRPYSFIEFDTFIQK	9	0.818182	1	15	11	4130.11	3310568	0.955879	60	24.593	TRUE	1	9.38967e-05	0.000114595	457	2	0.4	SC22B_HUMAN	reviewed	Vesicle-trafficking protein SEC22b (ER-Golgi SNARE of 24 kDa) (ERS-24) (ERS24) (SEC22 vesicle-trafficking protein homolog B) (SEC22 vesicle-trafficking protein-like 1)	SEC22B SEC22L1	Homo sapiens (Human)	215	24,593
O75400	O75400	13	ELEDLEGYQNTIVAGSLITK;EPAFEDITLESER;FTNMLGQPGSTALDLFK;FVKEPAFEDITLESER;FYVEDLK;LAFNSLLEK;MIINDPR;QAAPPIELDAVWEDIR;QAAPPIELDAVWEDIRER;SDSGKPYYYNSQTK;STTLDAGNIK;TYYYNTETK	12	0.923077	16	43	26	863.562	1233458	0.913294	46	108.805	TRUE	1	9.38967e-05	0.000114595	458	1	0.72	PR40A_HUMAN	reviewed	Pre-mRNA-processing factor 40 homolog A (Fas ligand-associated factor 1) (Formin-binding protein 11) (Formin-binding protein 3) (Huntingtin yeast partner A) (Huntingtin-interacting protein 10) (HIP-10) (Huntingtin-interacting protein A) (Renal carcinoma antigen NY-REN-6)	PRPF40A FBP11 FLAF1 FNBP3 HIP10 HYPA HSPC225	Homo sapiens (Human)	957	108,805
O75410	O75410	8	AGNSC(UniMod:4)PELVPSR;AIGGEFSDTNAAVEGTPLPK;DEGAVISQISDISNR;DSTDISAVLGTK;EQALADLNSVER;ESC(UniMod:4)DPSLGLAGPGAK;KHETQSLALDAC(UniMod:4)SR;SAGLEQPTDPVAR	8	1	1	15	9	5088.43	492024	0.880164	48	87.794	TRUE	1	9.38967e-05	0.000114595	459	2	0.64	TACC1_HUMAN	reviewed	Transforming acidic coiled-coil-containing protein 1 (Gastric cancer antigen Ga55) (Taxin-1)	TACC1 KIAA1103	Homo sapiens (Human)	805	87,794
O75410	O75410	8	EQALADLNSVER;KHETQSLALDAC(UniMod:4)SR	2	0.25	15	23	19	1792.55	46230	0.902931	48	87.794	TRUE	0.489306	0.0969014	0.0711051	460	2	0.29	TACC1_HUMAN	reviewed	Transforming acidic coiled-coil-containing protein 1 (Gastric cancer antigen Ga55) (Taxin-1)	TACC1 KIAA1103	Homo sapiens (Human)	805	87,794
O75419	O75419	4	DGSGTDHFIQALDSLSR;EFYEVVQSQR;YVTDVGVLQR	3	0.75	48	61	54	46.514	277952	0.940595	51	65.569	FALSE	0.989832	0.000375587	0.000390731	461	1	0.89	CDC45_HUMAN	reviewed	Cell division control protein 45 homolog (PORC-PI-1)	CDC45 CDC45L CDC45L2 UNQ374/PRO710	Homo sapiens (Human)	566	65,569
O75431	O75431	10	ANAEYMSPSGK;GHSLSDGLEEVQK;IEQHYFEDR;LGTQPYFFNK;RIEQHYFEDR;TLDQVLEDVDQC(UniMod:4)C(UniMod:4)QALSQR;VPFIHVGNQVVSELGPIVQFVK	7	0.7	1	21	5	7723.76	1830976	0.939364	58	29.763	TRUE	0.999996	9.38967e-05	0.000114595	462	1	0.89	MTX2_HUMAN	reviewed	Metaxin-2 (Mitochondrial outer membrane import complex protein 2)	MTX2	Homo sapiens (Human)	263	29,763
O75436	O75436	20	EITGIGPSTTTETETIAK;ELALPGELTQSR;EYDLIVHQLATYPDVNNSIK;FESPESQASAEQPEM;HYLFYDGESVSGK;IEFVGQIELFNDK;IEFVGQIELFNDKSNTHEFVNLVK;IQHMELQLIK;LFLAGYDPTPTM(UniMod:35)R;LFLAGYDPTPTMR;LTDLVKEYDLIVHQLATYPDVNNSIK;QQEIILWR;SNTHEFVNLVK;SYDFEFMQVEKPYESYIGANVR;YEIM(UniMod:35)DGAPVKGESIPIR;YEIMDGAPVK;YEIMDGAPVKGESIPIR;YFLNLVLVDEEDRR	18	0.9	38	48	43	146.556	5886492	0.966521	56	38.17	TRUE	1	9.38967e-05	0.000114595	463	2	0.97	VP26A_HUMAN	reviewed	Vacuolar protein sorting-associated protein 26A (Vesicle protein sorting 26A) (hVPS26)	VPS26A VPS26	Homo sapiens (Human)	327	38,170
O75436	O75436	20	LFLAGYDPTPTMR;YEIMDGAPVKGESIPIR	2	0.1	50	61	55	41.905	64220	0.983135	56	38.17	FALSE	0.723851	0.0415962	0.0326328	464	2	0.01	VP26A_HUMAN	reviewed	Vacuolar protein sorting-associated protein 26A (Vesicle protein sorting 26A) (hVPS26)	VPS26A VPS26	Homo sapiens (Human)	327	38,170
O75438	O75438	4	ELQPSEEVTWK;MVNLLQIVR;VNLLQIVR	3	0.75	1	15	6	6958.53	897040	0.979855	72	6.961	TRUE	0.998799	0.000187793	0.000204491	465	2	0.57	NDUB1_HUMAN	reviewed	NADH dehydrogenase [ubiquinone] 1 beta subcomplex subunit 1 (Complex I-MNLL) (CI-MNLL) (NADH-ubiquinone oxidoreductase MNLL subunit) [Cleaved into: NADH dehydrogenase [ubiquinone] 1 beta subcomplex subunit 1, N-terminally processed]	NDUFB1	Homo sapiens (Human)	58	6,961
O75438	O75438	4	ELQPSEEVTWK;MVNLLQIVR;VNLLQIVR	3	0.75	15	31	18	1989.68	398468	0.922139	72	6.961	TRUE	0.982757	0.000751174	0.000766625	466	2	0.25	NDUB1_HUMAN	reviewed	NADH dehydrogenase [ubiquinone] 1 beta subcomplex subunit 1 (Complex I-MNLL) (CI-MNLL) (NADH-ubiquinone oxidoreductase MNLL subunit) [Cleaved into: NADH dehydrogenase [ubiquinone] 1 beta subcomplex subunit 1, N-terminally processed]	NDUFB1	Homo sapiens (Human)	58	6,961
O75439	O75439	22	AVEILADIIQNSTLGEAEIER;AVEILADIIQNSTLGEAEIERER;DLVDYITTHYK;DLVDYITTHYKGPR;FHFGDSLC(UniMod:4)THK;GEIPALPPC(UniMod:4)K;IDAVNAETIR;IPIPELEAR;IVLAAAGGVSHDELLDLAK;LC(UniMod:4)TSVTESEVAR;QMLC(UniMod:4)YNR;RIPIPELEAR;SFGGGMNLSSK;SNMC(UniMod:4)WLRD;SPAIAAVGPIK;STQAATQVVLNVPETR;TILGPTENIK;TNMLLQLDGSTPIC(UniMod:4)EDIGR;VASEDSGLSTC(UniMod:4)TVGLWIDAGSR;VTC(UniMod:4)LESGLR	20	0.909091	48	61	54	46.514	13385103	0.937885	53	54.366	FALSE	1	9.38967e-05	0.000114595	467	1	0.94	MPPB_HUMAN	reviewed	Mitochondrial-processing peptidase subunit beta (EC 3.4.24.64) (Beta-MPP) (P-52)	PMPCB MPPB	Homo sapiens (Human)	489	54,366
O75448	O75448	6	AEPTVTNILK;LGEILANLSNPQLR;SLDLLLAAAAATGK	3	0.5	1	23	10	4584.3	251116	0.871783	46	110.305	TRUE	0.873845	0.0133333	0.0113932	468	1	1	MED24_HUMAN	reviewed	Mediator of RNA polymerase II transcription subunit 24 (Activator-recruited cofactor 100 kDa component) (ARC100) (Cofactor required for Sp1 transcriptional activation subunit 4) (CRSP complex subunit 4) (Mediator complex subunit 24) (Thyroid hormone receptor-associated protein 4) (Thyroid hormone receptor-associated protein complex 100 kDa component) (Trap100) (hTRAP100) (Vitamin D3 receptor-inte…	MED24 ARC100 CRSP4 DRIP100 KIAA0130 THRAP4 TRAP100	Homo sapiens (Human)	989	110,305
O75449	O75449	2	AAQHDLPASEGEVWSMPVPVER;DIISQNPNVR	2	1	35	50	41	180.562	98814	0.661221	52	55.965	TRUE	0.661221	0.0542723	0.0418061	469	1	0.71	KTNA1_HUMAN	reviewed	Katanin p60 ATPase-containing subunit A1 (Katanin p60 subunit A1) (EC 3.6.4.3) (p60 katanin)	KATNA1	Homo sapiens (Human)	491	55,965
O75477	O75477	6	DLNLMAPGLTIQAVR;EALEPSGENVIQNK	2	0.333333	1	21	5	7723.76	385184	0.968432	56	38.926	TRUE	0.851817	0.0165258	0.0138401	470	1	0.95	ERLN1_HUMAN	reviewed	Erlin-1 (Endoplasmic reticulum lipid raft-associated protein 1) (Protein KE04) (Stomatin-prohibitin-flotillin-HflC/K domain-containing protein 1) (SPFH domain-containing protein 1)	ERLIN1 C10orf69 KE04 KEO4 SPFH1	Homo sapiens (Human)	346	38,926
O75489	O75489	14	AANWYER;DFPLSGYVELR;ESAGADTRPTVRPR;ILTDYGFEGHPFR;ILTDYGFEGHPFRK;SLVDLTAVDVPTR;TYTDELTPIESAVSVFK;VVAEPVELAQEFR;VVAEPVELAQEFRK	9	0.642857	1	17	8	5648.01	5373698	0.948104	58	30.242	TRUE	1	9.38967e-05	0.000114595	471	2	0.53	NDUS3_HUMAN	reviewed	NADH dehydrogenase [ubiquinone] iron-sulfur protein 3, mitochondrial (EC 1.6.5.3) (EC 1.6.99.3) (Complex I-30kD) (CI-30kD) (NADH-ubiquinone oxidoreductase 30 kDa subunit)	NDUFS3	Homo sapiens (Human)	264	30,242
O75489	O75489	14	DFPLSGYVELR;FDLNSPWEAFPVYR;FEIVYNLLSLR;ILTDYGFEGHPFR;QNRFEIVYNLLSLR;SLVDLTAVDVPTR;VVAEPVELAQEFR	7	0.5	47	59	53	51.629	1108956	0.857155	58	30.242	FALSE	0.994105	0.000187793	0.000204491	472	2	0.12	NDUS3_HUMAN	reviewed	NADH dehydrogenase [ubiquinone] iron-sulfur protein 3, mitochondrial (EC 1.6.5.3) (EC 1.6.99.3) (Complex I-30kD) (CI-30kD) (NADH-ubiquinone oxidoreductase 30 kDa subunit)	NDUFS3	Homo sapiens (Human)	264	30,242
O75496	O75496	5	ELAEVAEHVQYMAELIER;ENELSAGLSK;MIQPSASGSLVGR;NDHLTSTTSSPGVIVPESSENK;NLGGVTQESFDLMIK	5	1	38	53	43	146.556	565574	0.940301	61	23.565	TRUE	0.999987	9.38967e-05	0.000114595	473	1	0.66	GEMI_HUMAN	reviewed	Geminin	GMNN	Homo sapiens (Human)	209	23,565
O75521	O75521	19	AKWDAWNALGSLPK;ASQKDFENSMNQVK;ATEM(UniMod:35)LIFGK;ATEMLIFGK;ATFHTPFSHLGQSPEGC(UniMod:4)SSYTFPK;DFENSMNQVK;EKLHAVNAEEC(UniMod:4)NVLQGR;KLTAGEAC(UniMod:4)AQGLVTEVFPDSTFQK;LHAVNAEEC(UniMod:4)NVLQGR;LTAGEAC(UniMod:4)AQGLVTEVFPDSTFQK;NAINTEMYHEIMR;PGVFDLINK;QATEGPC(UniMod:4)NMPKPGVFDLINK;QNYVDLVSSLSPSLESSSQVEPGTDR;QNYVDLVSSLSPSLESSSQVEPGTDRK;STGFETLVVTSEDGITK;WDAWNALGSLPK;WLSDEC(UniMod:4)TNAVVNFLSR	18	0.947368	29	49	42	162.673	2582577	0.922261	55	43.585	TRUE	1	9.38967e-05	0.000114595	474	2	0.5	ECI2_HUMAN	reviewed	Enoyl-CoA delta isomerase 2, mitochondrial (EC 5.3.3.8) (DRS-1) (Delta(3),delta(2)-enoyl-CoA isomerase) (D3,D2-enoyl-CoA isomerase) (Diazepam-binding inhibitor-related protein 1) (DBI-related protein 1) (Dodecenoyl-CoA isomerase) (Hepatocellular carcinoma-associated antigen 88) (Peroxisomal 3,2-trans-enoyl-CoA isomerase) (pECI) (Renal carcinoma antigen NY-REN-1)	ECI2 DRS1 HCA88 PECI	Homo sapiens (Human)	394	43,585
O75521	O75521	19	AKWDAWNALGSLPK;ATEM(UniMod:35)LIFGK;ATEMLIFGK;ATFHTPFSHLGQSPEGC(UniMod:4)SSYTFPK;DFENSMNQVK;EKLHAVNAEEC(UniMod:4)NVLQGR;KLTAGEAC(UniMod:4)AQGLVTEVFPDSTFQK;LHAVNAEEC(UniMod:4)NVLQGR;LTAGEAC(UniMod:4)AQGLVTEVFPDSTFQK;NAINTEMYHEIMR;PGVFDLINK;QATEGPC(UniMod:4)NMPKPGVFDLINK;QNYVDLVSSLSPSLESSSQVEPGTDR;QNYVDLVSSLSPSLESSSQVEPGTDRK;STGFETLVVTSEDGITK;WDAWNALGSLPK;WLSDEC(UniMod:4)TNAVVNFLSR	17	0.894737	54	74	61	22.408	2280214	0.8516	55	43.585	FALSE	1	9.38967e-05	0.000114595	475	2	0.48	ECI2_HUMAN	reviewed	Enoyl-CoA delta isomerase 2, mitochondrial (EC 5.3.3.8) (DRS-1) (Delta(3),delta(2)-enoyl-CoA isomerase) (D3,D2-enoyl-CoA isomerase) (Diazepam-binding inhibitor-related protein 1) (DBI-related protein 1) (Dodecenoyl-CoA isomerase) (Hepatocellular carcinoma-associated antigen 88) (Peroxisomal 3,2-trans-enoyl-CoA isomerase) (pECI) (Renal carcinoma antigen NY-REN-1)	ECI2 DRS1 HCA88 PECI	Homo sapiens (Human)	394	43,585
O75530	O75530	3	EVSTAPAGTDMPAAK;WLGDLILSK	2	0.666667	21	36	31	512.552	35880	0.794317	53	50.198	TRUE	0.630939	0.0610329	0.0465597	476	1	0.67	EED_HUMAN	reviewed	Polycomb protein EED (hEED) (WD protein associating with integrin cytoplasmic tails 1) (WAIT-1)	EED	Homo sapiens (Human)	441	50,198
O75531	O75531	6	AYVVLGQFLVLK;AYVVLGQFLVLKK;DC(UniMod:4)FGC(UniMod:4)LR;DFVAEPM(UniMod:35)GEKPVGSLAGIGEVLGK;DFVAEPMGEKPVGSLAGIGEVLGK	5	0.833333	54	65	59	27.607	1995699	0.941933	69	10.059	TRUE	0.999946	9.38967e-05	0.000114595	477	2	0.64	BAF_HUMAN	reviewed	Barrier-to-autointegration factor (Breakpoint cluster region protein 1) [Cleaved into: Barrier-to-autointegration factor, N-terminally processed]	BANF1 BAF BCRG1	Homo sapiens (Human)	89	10,059
O75531	O75531	6	AYVVLGQFLVLK;DC(UniMod:4)FGC(UniMod:4)LR	2	0.333333	64	75	68	10.795	770226	0.910116	69	10.059	FALSE	0.624431	0.0619718	0.0472108	478	2	0.35	BAF_HUMAN	reviewed	Barrier-to-autointegration factor (Breakpoint cluster region protein 1) [Cleaved into: Barrier-to-autointegration factor, N-terminally processed]	BANF1 BAF BCRG1	Homo sapiens (Human)	89	10,059
O75533	O75533	45	AALDEAQGVGLDSTGYYDQEIYGGSDSR;AFAVVASALGIPSLLPFLK;AIGPHDVLATLLNNLK;ATVNTFGYIAK;DTPGHGSGWAETPR;EVMLILIR;GAEYVSAR;GGDSIGETPTPGASK;IC(UniMod:4)FELLELLK;ILVVIEPLLIDEDYYAR;IVDDLKDEAEQYR;IVQQIAILMGC(UniMod:4)AILPHLR;IWDPTPSHTPAGAATPGR;IYNDDKNTYIR;KAALDEAQGVGLDSTGYYDQEIYGGSDSR;KLTATPTPLGGMTGFHMQTEDR;KPGYHAPVALLNDIPQSTEQYDPFAEHRPPK;LDPFADGGK;LDPFADGGKTPDPK;LLVDVDESTLSPEEQK;LLVDVDESTLSPEEQKER;LSSWDQAETPGHT…	39	0.866667	7	17	14	3020.15	2759838	0.746556	43	145.83	TRUE	1	9.38967e-05	0.000114595	479	1	0.34	SF3B1_HUMAN	reviewed	Splicing factor 3B subunit 1 (Pre-mRNA-splicing factor SF3b 155 kDa subunit) (SF3b155) (Spliceosome-associated protein 155) (SAP 155)	SF3B1 SAP155	Homo sapiens (Human)	1304	145,830
O75534	O75534	42	ATNIEVLSNTFQFTNEAR;ATVEC(UniMod:4)VKDQFGFINYEVGDSK;ATVEC(UniMod:4)VKDQFGFINYEVGDSKK;C(UniMod:4)QGVVC(UniMod:4)AMK;C(UniMod:4)SAC(UniMod:4)NVWR;DNFGFIETANHDK;DQFGFINYEVGDSK;DQFGFINYEVGDSKK;DVEGSTSPQIGDK;DVEGSTSPQIGDKVEFSISDK;EAEDGIIAYDDC(UniMod:4)GVK;EAFGFIER;EAFGFIERGDVVK;EIFFHYSEFK;EKEAEDGIIAYDDC(UniMod:4)GVK;EMGVIAAMR;FQLC(UniMod:4)VLGQNAQTMAYNITPLR;FQLC(UniMod:4)VLGQNAQTMAYNITPLRR;GDLETLQPGDDV…	40	0.952381	37	58	42	162.673	9092506	0.934276	48	88.885	FALSE	1	9.38967e-05	0.000114595	480	2	0.67	CSDE1_HUMAN	reviewed	Cold shock domain-containing protein E1 (N-ras upstream gene protein) (Protein UNR)	CSDE1 D1S155E KIAA0885 NRU UNR	Homo sapiens (Human)	798	88,885
O75534	O75534	42	C(UniMod:4)QGVVC(UniMod:4)AMK;C(UniMod:4)SAC(UniMod:4)NVWR;DQFGFINYEVGDSK;DQFGFINYEVGDSKK;DVEGSTSPQIGDK;EAEDGIIAYDDC(UniMod:4)GVK;EAFGFIER;EKEAEDGIIAYDDC(UniMod:4)GVK;FQLC(UniMod:4)VLGQNAQTMAYNITPLR;FQLC(UniMod:4)VLGQNAQTMAYNITPLRR;GDLETLQPGDDVEFTIK;GEVYPFGIVGMANK;GPDNSMGFGAER;INFVIDNNK;LFFHC(UniMod:4)SQYNGNLQDLK;LLGYVATLK;LLPQGTVIFEDISIEHFEGTVTK;LLTSYGFIQC(UniMod:4)SER;NQNDPLPGR;QRPGQQVATC(UniMo…	24	0.571429	29	38	35	337.67	2099431	0.90037	48	88.885	TRUE	1	9.38967e-05	0.000114595	481	2	0.29	CSDE1_HUMAN	reviewed	Cold shock domain-containing protein E1 (N-ras upstream gene protein) (Protein UNR)	CSDE1 D1S155E KIAA0885 NRU UNR	Homo sapiens (Human)	798	88,885
O75554	O75554	4	EFAAM(UniMod:35)EAAALK;EFAAMEAAALK;TVTSLGVMADGVAPVFK;TVTSLGVMADGVAPVFKK	4	1	43	55	48	86.986	359598	0.905927	55	42.507	TRUE	0.999167	9.38967e-05	0.000114595	482	1	1	WBP4_HUMAN	reviewed	WW domain-binding protein 4 (WBP-4) (Formin-binding protein 21) (WW domain-containing-binding protein 4)	WBP4 FBP21 FNBP21	Homo sapiens (Human)	376	42,507
O75569	O75569	9	AAEAAINILK;EDSGTFSLGK;LESFMETGK;LPEYTLSQEGGPAHK;NQLNPIGSLQELAIHHGWR;SDVQIHVPTFTFR;VTVGDITC(UniMod:4)TGEGTSK	7	0.777778	1	11	5	7723.76	324386	0.929362	57	34.404	TRUE	0.999997	9.38967e-05	0.000114595	483	1	1	PRKRA_HUMAN	reviewed	Interferon-inducible double-stranded RNA-dependent protein kinase activator A (PKR-associated protein X) (PKR-associating protein X) (Protein activator of the interferon-induced protein kinase) (Protein kinase, interferon-inducible double-stranded RNA-dependent activator)	PRKRA PACT RAX HSD-14 HSD14	Homo sapiens (Human)	313	34,404
O75570	O75570	2	LLQSADEEAIAELLDEHLK;LYQQIIEK	2	1	53	63	58	30.643	75307	0.956052	53	52.306	FALSE	0.956052	0.00328638	0.00309825	484	1	1	RF1M_HUMAN	reviewed	Peptide chain release factor 1, mitochondrial (MRF-1) (MtRF-1)	MTRF1	Homo sapiens (Human)	445	52,306
O75582	O75582	6	DLKPENLLFTDENDNLEIK;EFVADETER;LFQGYSFVAPSILFK;NAAVIDPLQFHMGVERPGVTNVAR;VGIENFELLK	5	0.833333	41	54	48	86.986	191788	0.887288	48	89.865	FALSE	0.999266	9.38967e-05	0.000114595	485	1	1	KS6A5_HUMAN	reviewed	Ribosomal protein S6 kinase alpha-5 (S6K-alpha-5) (EC 2.7.11.1) (90 kDa ribosomal protein S6 kinase 5) (Nuclear mitogen- and stress-activated protein kinase 1) (RSK-like protein kinase) (RSKL)	RPS6KA5 MSK1	Homo sapiens (Human)	802	89,865
O75600	O75600	6	ALDLLMGSNTIVQSMAAK;ALGGASGGYTTGPGPLVSLLR;ARPYLFSNSLPPAVVGC(UniMod:4)ASK;GIFVIGFSYPVVPK;GTDELLGVMDQVTIINSTLGK;VQISAVHSEEDIDR	6	1	49	63	54	46.514	469976	0.941203	54	45.285	FALSE	0.999999	9.38967e-05	0.000114595	486	1	1	KBL_HUMAN	reviewed	2-amino-3-ketobutyrate coenzyme A ligase, mitochondrial (AKB ligase) (EC 2.3.1.29) (Aminoacetone synthase) (Glycine acetyltransferase)	GCAT KBL	Homo sapiens (Human)	419	45,285
O75607	O75607	7	DEC(UniMod:4)NVVEVVAR;LSC(UniMod:4)QPM(UniMod:35)LSLDDFQLQPPVTFR;LSC(UniMod:4)QPMLSLDDFQLQPPVTFR;NHDHQEIAVPVANLK;VPAPVTM(UniMod:35)DSFFFGC(UniMod:4)ELSGHTR;VPAPVTMDSFFFGC(UniMod:4)ELSGHTR	6	0.857143	28	50	39	222.458	1339885	0.92447	62	19.344	TRUE	0.999986	9.38967e-05	0.000114595	487	2	0.76	NPM3_HUMAN	reviewed	Nucleoplasmin-3	NPM3	Homo sapiens (Human)	178	19,344
O75607	O75607	7	LSC(UniMod:4)QPMLSLDDFQLQPPVTFR;NHDHQEIAVPVANLK;VPAPVTMDSFFFGC(UniMod:4)ELSGHTR	3	0.428571	50	61	55	41.905	220162	0.970584	62	19.344	TRUE	0.988006	0.000375587	0.000390731	488	2	0.13	NPM3_HUMAN	reviewed	Nucleoplasmin-3	NPM3	Homo sapiens (Human)	178	19,344
O75608	O75608	10	ALIDQEVK;ASFPQGPIGGANR;ATAAVIFLHGLGDTGHGWAEAFAGIR;DISILQC(UniMod:4)HGDC(UniMod:4)DPLVPLM(UniMod:35)FGSLTVEK;DISILQC(UniMod:4)HGDC(UniMod:4)DPLVPLMFGSLTVEK;IILGGFSQGGALSLYTALTTQQK;KATAAVIFLHGLGDTGHGWAEAFAGIR;LAGVTALSC(UniMod:4)WLPLR;TLVNPANVTFK;TYEGMMHSSC(UniMod:4)QQEMMDVK	10	1	57	67	62	20.188	3549553	0.965167	60	24.67	FALSE	1	9.38967e-05	0.000114595	489	2	0.84	LYPA1_HUMAN	reviewed	Acyl-protein thioesterase 1 (APT-1) (hAPT1) (EC 3.1.2.-) (Lysophospholipase 1) (Lysophospholipase I) (LPL-I) (LysoPLA I)	LYPLA1 APT1 LPL1	Homo sapiens (Human)	230	24,670
O75608	O75608	10	IILGGFSQGGALSLYTALTTQQK;LAGVTALSC(UniMod:4)WLPLR	2	0.2	66	81	71	7.894	162847	0.914206	60	24.67	FALSE	0.446063	0.109202	0.0793189	490	2	0.19	LYPA1_HUMAN	reviewed	Acyl-protein thioesterase 1 (APT-1) (hAPT1) (EC 3.1.2.-) (Lysophospholipase 1) (Lysophospholipase I) (LPL-I) (LysoPLA I)	LYPLA1 APT1 LPL1	Homo sapiens (Human)	230	24,670
O75629	O75629	2	FVTHVSDWGALATISTLEAVR;TWPSSHNWFFAK	2	1	50	62	56	37.754	253127	0.923291	60	24.075	FALSE	0.923291	0.00647887	0.00582151	491	1	1	CREG1_HUMAN	reviewed	Protein CREG1 (Cellular repressor of E1A-stimulated genes 1)	CREG1 CREG UNQ727/PRO1409	Homo sapiens (Human)	220	24,075
O75643	O75643	89	AALETDENLLLC(UniMod:4)APTGAGK;ADEVLEILK;AIFEIVLNR;ANSNLVLQADR;C(UniMod:4)QLPDGSFR;C(UniMod:4)VIMC(UniMod:4)QGSK;DEPTGEVLSLVGK;DIDAFWLQR;DILC(UniMod:4)GAADEVLAVLK;DLIPYLEK;DLLPYGFAIHHAGMTR;DTLGLFLR;EEEVTGPVIAPLFPQK;EEEVTGPVIAPLFPQKR;EEGWWVVIGDAK;EGSASTEVLR;EIDLLLGQTDDTR;ESIEEPSAK;ETLLNGVGYLHEGLSPMER;FLYQLHETEKEDLIR;FQIMNEIVYEK;FYDDAIVSQK;GDPLLDQR;GLFYFDNSFRPVPLEQTYVGITEK;GLIEIISNAAEYENIPIR;GNIIIST…	85	0.955056	15	31	24	1063.94	9704789	0.852525	38	244.508	TRUE	1	9.38967e-05	0.000114595	492	3	0.63	U520_HUMAN	reviewed	U5 small nuclear ribonucleoprotein 200 kDa helicase (EC 3.6.4.13) (Activating signal cointegrator 1 complex subunit 3-like 1) (BRR2 homolog) (U5 snRNP-specific 200 kDa protein) (U5-200KD)	SNRNP200 ASCC3L1 HELIC2 KIAA0788	Homo sapiens (Human)	2136	244,508
O75643	O75643	89	AALETDENLLLC(UniMod:4)APTGAGK;AIFEIVLNR;ANSNLVLQADR;C(UniMod:4)QLPDGSFR;DEPTGEVLSLVGK;DIDAFWLQR;DILC(UniMod:4)GAADEVLAVLK;DLIPYLEK;DTLGLFLR;EEEVTGPVIAPLFPQKR;EEGWWVVIGDAK;EGSASTEVLR;EIDLLLGQTDDTR;FQIMNEIVYEK;FYDDAIVSQK;GLIEIISNAAEYENIPIR;GPVLEALVAR;GYEEVHVPALKPKPFGSEEQLLPVEK;IIYIAPMR;IVALSSSLSNAK;KLPEEVVK;LELSVHLQPITR;LIGLSATLPNYEDVATFLR;LPDMLNAEIVLGNVQNAK;LTAIDILTTC(UniMod:4)AADIQR;LYDLNHNEIGELI…	45	0.505618	34	47	40	200.418	1429941	0.724396	38	244.508	FALSE	0.999993	9.38967e-05	0.000114595	493	3	0.09	U520_HUMAN	reviewed	U5 small nuclear ribonucleoprotein 200 kDa helicase (EC 3.6.4.13) (Activating signal cointegrator 1 complex subunit 3-like 1) (BRR2 homolog) (U5 snRNP-specific 200 kDa protein) (U5-200KD)	SNRNP200 ASCC3L1 HELIC2 KIAA0788	Homo sapiens (Human)	2136	244,508
O75643	O75643	89	AIFEIVLNR;ANSNLVLQADR;C(UniMod:4)QLPDGSFR;DEPTGEVLSLVGK;DIDAFWLQR;DTLGLFLR;EIDLLLGQTDDTR;ETLLNGVGYLHEGLSPMER;FLYQLHETEKEDLIR;FYDDAIVSQK;GDPLLDQR;GNIIISTPEK;GPVLEALVAR;GTQVYSPEK;IVALSSSLSNAK;KLPEEVVK;LIGLSATLPNYEDVATFLR;LPDMLNAEIVLGNVQNAK;LTAIDILTTC(UniMod:4)AADIQR;LYDLNHNEIGELIR;MEADPELSK;MLLQSSEGR;MTQNPNYYNLQGISHR;NALLQLTDSQIADVAR;NIEMTQEDVR;NQVLVFVHSR;SLVQEMVGSFGK;TGNFQVTELGR;TLVEDLFADK;TYTQLVR…	34	0.382022	1	15	9	5088.43	2908272	0.746622	38	244.508	TRUE	0.992173	0.00028169	0.00030156	494	3	0.27	U520_HUMAN	reviewed	U5 small nuclear ribonucleoprotein 200 kDa helicase (EC 3.6.4.13) (Activating signal cointegrator 1 complex subunit 3-like 1) (BRR2 homolog) (U5 snRNP-specific 200 kDa protein) (U5-200KD)	SNRNP200 ASCC3L1 HELIC2 KIAA0788	Homo sapiens (Human)	2136	244,508
O75648	O75648	7	ALATGQFAVFYK;ANIGGLREPWYVVEK;GWFLYTLGQR;LGPSAYTLQK;TSLEDEEVFEQK;VHWIAEEPPAALVR	6	0.857143	45	56	51	63.608	470739	0.916469	54	47.745	FALSE	0.999977	9.38967e-05	0.000114595	495	1	0.96	MTU1_HUMAN	reviewed	Mitochondrial tRNA-specific 2-thiouridylase 1 (EC 2.8.1.14) (MTO2 homolog)	TRMU MTU1 TRMT1	Homo sapiens (Human)	421	47,745
O75663	O75663	14	C(UniMod:4)VNNYQGMLK;DFC(UniMod:4)FGPWK;EVIKPYDWTYTTDYK;FFEEVLLFEDELHDHGVSSLSVK;GTLLGESLK;IDPNPADSQK;IQHGSGFGIEFNATDALR;ISSLMHVPPSLFTEPNEISQYLPIK;LADELHMPSLPEMMFGDNVLR;LYHEADKTYMLR;VAC(UniMod:4)AEEWQESR;VMPSSFFLLLR;VVPTTDHIDTEK	13	0.928571	48	61	55	41.905	4081798	0.911981	58	31.444	FALSE	1	9.38967e-05	0.000114595	496	2	0.93	TIPRL_HUMAN	reviewed	TIP41-like protein (Putative MAPK-activating protein PM10) (Type 2A-interacting protein) (TIP)	TIPRL	Homo sapiens (Human)	272	31,444
O75663	O75663	14	C(UniMod:4)VNNYQGMLK;DFC(UniMod:4)FGPWK;EVIKPYDWTYTTDYK;FFEEVLLFEDELHDHGVSSLSVK;IDPNPADSQK;IQHGSGFGIEFNATDALR;LADELHMPSLPEMMFGDNVLR;VAC(UniMod:4)AEEWQESR;VVPTTDHIDTEK	9	0.642857	41	49	46	107.169	245754	0.39536	58	31.444	TRUE	0.411937	0.117559	0.084658	497	2	0.09	TIPRL_HUMAN	reviewed	TIP41-like protein (Putative MAPK-activating protein PM10) (Type 2A-interacting protein) (TIP)	TIPRL	Homo sapiens (Human)	272	31,444
O75674	O75674	5	EATNTTSEPSAPSQDLLDLSPSPR;EVYLDLVK;LHSELDMVK;NSTVTLVPEQIGK;YNLPLDIQNR	5	1	29	57	43	146.556	609752	0.615899	53	52.989	TRUE	0.978234	0.00103286	0.00103233	498	1	1	TM1L1_HUMAN	reviewed	TOM1-like protein 1 (Src-activating and signaling molecule protein) (Target of Myb-like protein 1)	TOM1L1 SRCASM	Homo sapiens (Human)	476	52,989
O75683	O75683	6	DAYLQSLAK;ELSPAALEK;ILPQDLER;KAEEATEAQEVVEATPEGAC(UniMod:4)TEPR	4	0.666667	1	10	5	7723.76	337300	0.907927	55	41.45	TRUE	0.993233	0.000187793	0.000204491	499	1	0.72	SURF6_HUMAN	reviewed	Surfeit locus protein 6	SURF6 SURF-6	Homo sapiens (Human)	361	41,450
O75688	O75688	3	NVIEAVYSR;SGSALELSVENVK;SGSTAVGVMISPK	3	1	49	59	54	46.514	355580	0.902153	53	52.643	FALSE	0.990426	0.000375587	0.000390731	500	1	0.7	PPM1B_HUMAN	reviewed	Protein phosphatase 1B (EC 3.1.3.16) (Protein phosphatase 2C isoform beta) (PP2C-beta)	PPM1B PP2CB	Homo sapiens (Human)	479	52,643
O75694	O75694	38	AGIFQPHVR;C(UniMod:4)ITDTLQELVNQSK;ELSDSVTLSSSDR;FHEAQLSEK;FVLLSAQGSLMFHK;FYEGVVELSLTAAEK;GLQEFLDR;GVIQVYDLGQDGQGMSR;HGEPEEDIVGLQAFQER;HLLVSNVGGDGEEIER;IMGNIWDASLVVER;IQLQIQETLQR;ISLQAIQQLVR;ISNQVDLSNVC(UniMod:4)AQYR;KDPQGLGLHFYK;KFHEAQLSEK;KPGPPVLSSDPNMLSNEEAGHHFEQMLK;LADMHSTEISLQQR;LHQEDQAC(UniMod:4)ATC(UniMod:4)LILAC(UniMod:4)STAAC(UniMod:4)DR;LIGFMRPENGNPQQMQQELQR;LLC(UniMod:4)EHQFTIIVAELQK;L…	34	0.894737	28	53	41	180.562	6432053	0.923319	42	155.199	FALSE	1	9.38967e-05	0.000114595	501	1	0.73	NU155_HUMAN	reviewed	Nuclear pore complex protein Nup155 (155 kDa nucleoporin) (Nucleoporin Nup155)	NUP155 KIAA0791	Homo sapiens (Human)	1391	155,199
O75695	O75695	3	APDFLPLLNK;C(UniMod:4)TLAC(UniMod:4)QQFR;GFFLVQTK	3	1	15	31	18	1989.68	213047	0.923845	56	39.641	TRUE	0.9942	0.000187793	0.000204491	502	1	0.59	XRP2_HUMAN	reviewed	Protein XRP2	RP2	Homo sapiens (Human)	350	39,641
O75717	O75717	44	AAELTATQVEEEEEEEDFR;AAELTATQVEEEEEEEDFRK;AAELTATQVEEEEEEEDFRKK;DIFLASASC(UniMod:4)DGSVR;EPAMSMNSAR;FMVWNSIGIIR;FTTNANHVVFNGDGTK;GHDAPVLSLSFDPK;GIINDDEDDEDLMMASGRPR;GLGNTWTPIC(UniMod:4)NTR;GQMEEQFWR;GTGFDGDQC(UniMod:4)LGVQLLELGK;GTGFDGDQC(UniMod:4)LGVQLLELGKK;GYAIC(UniMod:4)GLAWHPTC(UniMod:4)GR;IAAGSSDFLVK;ISYTDAEGNLGLLENVC(UniMod:4)DPSGK;IVDVMDSSQQK;IWEDLDDDDPK;KLNAGYSNTATEWSQPR;LFTIGGVQK;LLAIPVE…	39	0.886364	13	31	25	958.528	3645380	0.921127	44	125.967	TRUE	1	9.38967e-05	0.000114595	503	1	1	WDHD1_HUMAN	reviewed	WD repeat and HMG-box DNA-binding protein 1 (Acidic nucleoplasmic DNA-binding protein 1) (And-1)	WDHD1 AND1	Homo sapiens (Human)	1129	125,967
O75718	O75718	9	AIAAAHTFLLK;AYNGENWR;DELMPLESAYR;EVLADFQR;FLQFAYFK;NAAPC(UniMod:4)AVSYLLFDQNDK;SLPGAEDYIK;SLPGAEDYIKDLETK;SYESLFIR	9	1	30	52	44	132.036	1572352	0.934661	54	46.562	TRUE	1	9.38967e-05	0.000114595	504	1	1	CRTAP_HUMAN	reviewed	Cartilage-associated protein	CRTAP CASP	Homo sapiens (Human)	401	46,562
O75746	O75746	12	DLGIFGLYK;LATATFAGIENK;SPSVAVVQPK;YLGLYNDPNSNPK	4	0.333333	1	17	12	3720.92	226754	0.757776	49	74.762	TRUE	0.479524	0.100094	0.0732533	505	2	0.71	CMC1_HUMAN	reviewed	Calcium-binding mitochondrial carrier protein Aralar1 (Mitochondrial aspartate glutamate carrier 1) (Solute carrier family 25 member 12)	SLC25A12 ARALAR1	Homo sapiens (Human)	678	74,762
O75746	O75746	12	FGLYLPK;YLGLYNDPNSNPK	2	0.166667	20	28	24	1063.94	21352	0.962926	49	74.762	TRUE	0.659965	0.054554	0.0419646	506	2	0.2	CMC1_HUMAN	reviewed	Calcium-binding mitochondrial carrier protein Aralar1 (Mitochondrial aspartate glutamate carrier 1) (Solute carrier family 25 member 12)	SLC25A12 ARALAR1	Homo sapiens (Human)	678	74,762
O75787	O75787	9	ANSVFEDLSVTLR;DHSPDLYSLELAGLDEIGKR;EDLSWPGLAVGNLFHRPR;IPDVAALSMGFSVK;LFQENSVLSSLPLNSLSR;NPASPYNLAYK;YGEDSEQFR	7	0.777778	1	15	9	5088.43	1046169	0.910707	56	39.008	TRUE	0.999988	9.38967e-05	0.000114595	507	1	0.59	RENR_HUMAN	reviewed	Renin receptor (ATPase H(+)-transporting lysosomal accessory protein 2) (ATPase H(+)-transporting lysosomal-interacting protein 2) (ER-localized type I transmembrane adaptor) (Embryonic liver differentiation factor 10) (N14F) (Renin/prorenin receptor) (Vacuolar ATP synthase membrane sector-associated protein M8-9) (ATP6M8-9) (V-ATPase M8.9 subunit)	ATP6AP2 ATP6IP2 CAPER ELDF10 HT028 MSTP009 PSEC0072	Homo sapiens (Human)	350	39,008
O75792	O75792	13	ADALYPVVSAASIC(UniMod:4)AK;AKADALYPVVSAASIC(UniMod:4)AK;EAEDVIWEDSASENQEGLRK;EHVEPVFGFPQFVR;EPC(UniMod:4)VLGVDEAGR;GPVLGPMVYAIC(UniMod:4)YC(UniMod:4)PLPR;ITSYFLNEGSQAR;ITSYFLNEGSQARPR;KEPC(UniMod:4)VLGVDEAGR;LQDLDTDYGSGYPNDPK;LQQSFPGIEVTVK;LSSPVPAVC(UniMod:4)R;TAQTILEK	13	1	44	56	49	78.368	4436596	0.935394	57	33.395	TRUE	1	9.38967e-05	0.000114595	508	1	0.92	RNH2A_HUMAN	reviewed	Ribonuclease H2 subunit A (RNase H2 subunit A) (EC 3.1.26.4) (Aicardi-Goutieres syndrome 4 protein) (AGS4) (RNase H(35)) (Ribonuclease HI large subunit) (RNase HI large subunit) (Ribonuclease HI subunit A)	RNASEH2A RNASEHI RNHIA	Homo sapiens (Human)	299	33,395
O75794	O75794	11	C(UniMod:4)TNSEVTVQPSPYLSYR;DAYWIAMNSSLK;DFVDLSTGEDAHK;DYLLDDGTLVVSGR;DYTQYYDHISK;SSDFITR;SVILPLPQNVK;TLSDIFLLFK;VQEAINSLGGSVFPK;WC(UniMod:4)ELIPGAEFR	10	0.909091	37	47	43	146.556	1177870	0.924417	56	39.135	TRUE	1	9.38967e-05	0.000114595	509	2	0.47	CD123_HUMAN	reviewed	Cell division cycle protein 123 homolog (Protein D123) (HT-1080) (PZ32)	CDC123 C10orf7 D123	Homo sapiens (Human)	336	39,135
O75794	O75794	11	C(UniMod:4)TNSEVTVQPSPYLSYR;DAYWIAMNSSLK;DFVDLSTGEDAHK;DYLLDDGTLVVSGR;SVILPLPQNVK;TLSDIFLLFK;VQEAINSLGGSVFPK;WC(UniMod:4)ELIPGAEFR	8	0.727273	48	56	51	63.608	686410	0.827299	56	39.135	FALSE	0.999663	9.38967e-05	0.000114595	510	2	0.37	CD123_HUMAN	reviewed	Cell division cycle protein 123 homolog (Protein D123) (HT-1080) (PZ32)	CDC123 C10orf7 D123	Homo sapiens (Human)	336	39,135
O75817	O75817	3	GAVEAELDPVEYTLR;RPNDIYVNMK	2	0.666667	61	75	66	13.3	79796	0.896647	64	15.651	FALSE	0.803977	0.0261033	0.0213122	511	2	0.26	POP7_HUMAN	reviewed	Ribonuclease P protein subunit p20 (RNaseP protein p20) (EC 3.1.26.5) (Ribonucleases P/MRP protein subunit POP7 homolog) (hPOP7)	POP7 RPP20	Homo sapiens (Human)	140	15,651
O75817	O75817	3	GAVEAELDPVEYTLR;GQNAC(UniMod:4)SEIYIHGLGLAINR	2	0.666667	28	42	34	374.804	99817	0.874897	64	15.651	TRUE	0.765445	0.0321127	0.0255975	512	2	0.55	POP7_HUMAN	reviewed	Ribonuclease P protein subunit p20 (RNaseP protein p20) (EC 3.1.26.5) (Ribonucleases P/MRP protein subunit POP7 homolog) (hPOP7)	POP7 RPP20	Homo sapiens (Human)	140	15,651
O75818	O75818	4	LILSLDKDTYEETGLQGHPSQFSGR;NLPLHELITPEFISTFIK;NLVMNTGPYYFVK;VSFLIPEC(UniMod:4)GILSEELK	4	1	27	40	34	374.804	108181	0.878575	55	41.834	TRUE	0.99821	0.000187793	0.000204491	513	1	0.95	RPP40_HUMAN	reviewed	Ribonuclease P protein subunit p40 (RNaseP protein p40) (EC 3.1.26.5) (RNase P subunit 1)	RPP40 RNASEP1	Homo sapiens (Human)	363	41,834
O75821	O75821	27	AIAGVSGFGYDHLILNVEWAKPSTN;C(UniMod:4)PYKDTLGPM(UniMod:35)QK;C(UniMod:4)PYKDTLGPMQK;C(UniMod:4)VTSELLK;DTLGPMQK;EDLNC(UniMod:4)QEEEDPM(UniMod:35)NK;EDLNC(UniMod:4)QEEEDPMNK;EDLNC(UniMod:4)QEEEDPMNKLK;EKLPGELEPVQATQNK;ELAEQLGLSTGEK;ELAEQLGLSTGEKEK;ELAEQLGLSTGEKEKLPGELEPVQATQNK;ETDLQELFR;ETDLQELFRPFGSISR;FGNSEFDPPGPNVATTTVSDDVSMTFITSK;GFAFISFHR;GIPLATGDTSPEPELLPGAPLPPPK;GIPLATGDTSPEPELLPGAPLPPPKEVIN…	25	0.925926	15	26	20	1614.96	7468227	0.954041	57	35.611	TRUE	1	9.38967e-05	0.000114595	514	3	0.62	EIF3G_HUMAN	reviewed	Eukaryotic translation initiation factor 3 subunit G (eIF3g) (Eukaryotic translation initiation factor 3 RNA-binding subunit) (eIF-3 RNA-binding subunit) (Eukaryotic translation initiation factor 3 subunit 4) (eIF-3-delta) (eIF3 p42) (eIF3 p44)	EIF3G EIF3S4	Homo sapiens (Human)	320	35,611
O75821	O75821	27	AIAGVSGFGYDHLILNVEWAK;AIAGVSGFGYDHLILNVEWAKPSTN;C(UniMod:4)PYKDTLGPM(UniMod:35)QK;C(UniMod:4)PYKDTLGPMQK;C(UniMod:4)VTSELLK;DTLGPMQK;EDLNC(UniMod:4)QEEEDPMNK;EDLNC(UniMod:4)QEEEDPMNKLK;EKLPGELEPVQATQNK;ELAEQLGLSTGEK;ELAEQLGLSTGEKEK;ELAEQLGLSTGEKEKLPGELEPVQATQNK;ETDLQELFR;ETDLQELFRPFGSISR;FGNSEFDPPGPNVATTTVSDDVSMTFITSK;GFAFISFHR;GIPLATGDTSPEPELLPGAPLPPPK;GIPLATGDTSPEPELLPGAPLPPPKEVINGNIK;KFGNSEFDP…	24	0.888889	30	40	35	337.67	3105713	0.917765	57	35.611	TRUE	1	9.38967e-05	0.000114595	515	3	0.26	EIF3G_HUMAN	reviewed	Eukaryotic translation initiation factor 3 subunit G (eIF3g) (Eukaryotic translation initiation factor 3 RNA-binding subunit) (eIF-3 RNA-binding subunit) (Eukaryotic translation initiation factor 3 subunit 4) (eIF-3-delta) (eIF3 p42) (eIF3 p44)	EIF3G EIF3S4	Homo sapiens (Human)	320	35,611
O75821	O75821	27	EDLNC(UniMod:4)QEEEDPMNK;EKLPGELEPVQATQNK;ELAEQLGLSTGEK;ETDLQELFRPFGSISR;GIPLATGDTSPEPELLPGAPLPPPK;LPGELEPVQATQNK;VTNLSEDTR	7	0.259259	44	53	48	86.986	371562	0.938356	57	35.611	TRUE	0.995678	0.000187793	0.000204491	516	3	0.05	EIF3G_HUMAN	reviewed	Eukaryotic translation initiation factor 3 subunit G (eIF3g) (Eukaryotic translation initiation factor 3 RNA-binding subunit) (eIF-3 RNA-binding subunit) (Eukaryotic translation initiation factor 3 subunit 4) (eIF-3-delta) (eIF3 p42) (eIF3 p44)	EIF3G EIF3S4	Homo sapiens (Human)	320	35,611
O75822	O75822	14	DDFTEFGK;DVC(UniMod:4)ISLEIDDLKK;ETFGVNNAVYGIDAMNPSSR;ETFGVNNAVYGIDAMNPSSRDDFTEFGK;ITNSLTVLC(UniMod:4)SEK;KGVVPGGGLK;KLQEESDLELAK;KRLEEPEEPK;LEEPEEPK;LQEESDLELAK;RLEEPEEPK;SLYYASFLEVLVR;VLTPEEQLADK;VLTPEEQLADKLR	14	1	36	46	41	180.562	5366186	0.924655	59	29.062	TRUE	1	9.38967e-05	0.000114595	517	1	0.89	EIF3J_HUMAN	reviewed	Eukaryotic translation initiation factor 3 subunit J (eIF3j) (Eukaryotic translation initiation factor 3 subunit 1) (eIF-3-alpha) (eIF3 p35)	EIF3J EIF3S1 PRO0391	Homo sapiens (Human)	258	29,062
O75828	O75828	12	AFENC(UniMod:4)SEDLQER;EGWPNSPYGVSK;EYGGLNVLVNNAAVAFK;FHSETLTEGDLVDLMK;FVEDTKNEVHER;ILVNAC(UniMod:4)C(UniMod:4)PGPVK;QFSGDVVLTAR;SDDPMPFDIK;TVEEGAETPVYLALLPPDATEPQGQLVHDK;VALVTGANR;VVNISSLQC(UniMod:4)LR	11	0.916667	54	63	59	27.607	3129096	0.703479	58	30.85	FALSE	0.999958	9.38967e-05	0.000114595	518	1	0.74	CBR3_HUMAN	reviewed	Carbonyl reductase [NADPH] 3 (EC 1.1.1.184) (NADPH-dependent carbonyl reductase 3) (Short chain dehydrogenase/reductase family 21C member 2)	CBR3	Homo sapiens (Human)	277	30,850
O75832	O75832	8	ASTNIQDTEGNTPLHLAC(UniMod:4)DEER;ASTNIQDTEGNTPLHLAC(UniMod:4)DEERVEEAK;DHYEATAMHR;GAQVNAVNQNGC(UniMod:4)TPLHYAASK;LEELKESILADK;LLVSQGASIYIENK;LLVSQGASIYIENKEEK;NRHEIAVMLLEGGANPDAK	8	1	53	68	58	30.643	981467	0.872146	60	24.428	FALSE	0.999999	9.38967e-05	0.000114595	519	2	0.4	PSD10_HUMAN	reviewed	26S proteasome non-ATPase regulatory subunit 10 (26S proteasome regulatory subunit p28) (Gankyrin) (p28(GANK))	PSMD10	Homo sapiens (Human)	226	24,428
O75832	O75832	8	ASTNIQDTEGNTPLHLAC(UniMod:4)DEERVEEAK;GAQVNAVNQNGC(UniMod:4)TPLHYAASK;LEELKESILADK;LLVSQGASIYIENKEEK	4	0.5	15	31	24	1063.94	414005	0.775387	60	24.428	TRUE	0.807159	0.0248826	0.0203585	520	2	0.35	PSD10_HUMAN	reviewed	26S proteasome non-ATPase regulatory subunit 10 (26S proteasome regulatory subunit p28) (Gankyrin) (p28(GANK))	PSMD10	Homo sapiens (Human)	226	24,428
O75843	O75843	7	ALELSLALVNSSNVR;DDAVANLTQLIGGAQELHAYSVR;GGLPITQLFR;KVPELSSVFLPPC(UniMod:4)AQLLHER;LQDLIEEIR;YVALTSLLR	6	0.857143	32	43	37	274.076	283728	0.888764	48	87.117	TRUE	0.999907	9.38967e-05	0.000114595	521	1	1	AP1G2_HUMAN	reviewed	AP-1 complex subunit gamma-like 2 (Gamma2-adaptin) (G2ad)	AP1G2	Homo sapiens (Human)	785	87,117
O75844	O75844	13	DIQEDSGMEPR;DLYSALIK;IVLFDTLLEEYSVLNK;LKEEIEVMAK;NEEVLAVLGHELGHWK;RFEFQADAFAK;RIVLFDTLLEEYSVLNK;SSHSNAYFYGFFK;TTTHVPPELGQIMDSETFEK	9	0.692308	1	15	11	4130.11	2185827	0.926101	52	54.813	TRUE	1	9.38967e-05	0.000114595	522	1	0.43	FACE1_HUMAN	reviewed	CAAX prenyl protease 1 homolog (EC 3.4.24.84) (Farnesylated proteins-converting enzyme 1) (FACE-1) (Prenyl protein-specific endoprotease 1) (Zinc metalloproteinase Ste24 homolog)	ZMPSTE24 FACE1 STE24	Homo sapiens (Human)	475	54,813
O75874	O75874	24	ATDFVVPGPGK;ATDFVVPGPGKVEITYTPSDGTQK;C(UniMod:4)ATITPDEK;DIFQEIYDK;DLAAC(UniMod:4)IK;FKDIFQEIYDK;FKDIFQEIYDKQYK;GQETSTNPIASIFAWTR;GWPLYLSTK;HAYGDQYR;IIWELIK;ISGGSVVEMQGDEMTR;LIDDMVAQAMK;LIFPYVELDLHSYDLGIENR;LVSGWVKPIIIGR;SDYLNTFEFM(UniMod:35)DK;SDYLNTFEFMDK;SEGGFIWAC(UniMod:4)K;SIEDFAHSSFQMALSK;TVEAEAAHGTVTR;VEITYTPSDGTQK;VTYLVHNFEEGGGVAMGMYNQDK	22	0.916667	48	58	53	51.629	8304610	0.919028	54	46.659	FALSE	1	9.38967e-05	0.000114595	523	1	0.94	IDHC_HUMAN	reviewed	Isocitrate dehydrogenase [NADP] cytoplasmic (IDH) (EC 1.1.1.42) (Cytosolic NADP-isocitrate dehydrogenase) (IDP) (NADP(+)-specific ICDH) (Oxalosuccinate decarboxylase)	IDH1 PICD	Homo sapiens (Human)	414	46,659
O75879	O75879	9	AGVGLLEVVLEPDMSC(UniMod:4)GEEAATAVR;ETLPELPSVTR;FSAPPNSLVSFFDASLPGTLPVLNR;HYFYADLPAGYQITQQR;LPIAVNGSLIYGVC(UniMod:4)AGKK;QINELENGGEILNETR;SQTLIDLNR;TPGQIVSEK;VDANISVHHPGEPLGVR	9	1	40	57	45	118.955	999882	0.861981	51	61.864	FALSE	1	9.38967e-05	0.000114595	524	1	0.99	GATB_HUMAN	reviewed	Glutamyl-tRNA(Gln) amidotransferase subunit B, mitochondrial (Glu-AdT subunit B) (EC 6.3.5.-) (Cytochrome c oxidase assembly factor PET112 homolog)	GATB PET112 PET112L HSPC199	Homo sapiens (Human)	557	61,864
O75880	O75880	4	EAIANYVK;LVGLTGTR;LVGLTGTREEVDQVAR	3	0.75	52	66	59	27.607	694308	0.579697	57	33.814	FALSE	0.618533	0.0632864	0.0481081	525	2	0.27	SCO1_HUMAN	reviewed	Protein SCO1 homolog, mitochondrial	SCO1 SCOD1	Homo sapiens (Human)	301	33,814
O75880	O75880	4	EAIANYVK;LVGLTGTR	2	0.5	1	15	9	5088.43	354947	0.973698	57	33.814	TRUE	0.923152	0.00647887	0.00582151	526	2	0.17	SCO1_HUMAN	reviewed	Protein SCO1 homolog, mitochondrial	SCO1 SCOD1	Homo sapiens (Human)	301	33,814
O75884	O75884	10	ANC(UniMod:4)PYIVQFGSTDDPFLPWK;ASGYFTRPWQWEK;AVIVPGNGGGDVTTHGWYGWVK;ESIWLPFMETELHC(UniMod:4)DEK;FTDC(UniMod:4)GHFQNTEFHELITVVK;IPGFQC(UniMod:4)LAK;NMPDPITAR;TIIIGHSSGAIAAM(UniMod:35)R;TIIIGHSSGAIAAMR;VYAIVLVSAYTSDLGDENER	10	1	56	66	61	22.408	2058939	0.970219	62	21	FALSE	1	9.38967e-05	0.000114595	527	1	1	RBBP9_HUMAN	reviewed	Putative hydrolase RBBP9 (EC 3.-.-.-) (B5T-overexpressed gene protein) (Protein BOG) (Retinoblastoma-binding protein 10) (RBBP-10) (Retinoblastoma-binding protein 9) (RBBP-9)	RBBP9 BOG RBBP10	Homo sapiens (Human)	186	21,000
O75886	O75886	8	AIELSLQEQK;ALYDFEAVEDNELTFK;LNVIDDDVEEIKK;LVNEAPVYSVYSK;PLFTANPFEQDVEK;SEPEPVYIDEDKMDR;SLYPSSEIQLNNK;VLEALELYNK	8	1	22	37	29	631.481	842118	0.939915	52	58.164	TRUE	1	9.38967e-05	0.000114595	528	1	0.89	STAM2_HUMAN	reviewed	Signal transducing adapter molecule 2 (STAM-2) (Hrs-binding protein)	STAM2 HBP	Homo sapiens (Human)	525	58,164
O75909	O75909	5	FDLQVEHPYQFLLK;FIFDVGTR;KPPLAAALGEAEPPGPVDATDLPK	3	0.6	42	53	47	96.551	150422	0.883805	51	64.24	FALSE	0.930996	0.00544601	0.00496024	529	1	0.16	CCNK_HUMAN	reviewed	Cyclin-K	CCNK CPR4	Homo sapiens (Human)	580	64,240
O75934	O75934	4	EAAAALVEEETRR;TIVQLENEIYQIK	2	0.5	1	9	5	7723.76	192140	0.990654	60	26.131	TRUE	0.972224	0.00150235	0.00147304	530	1	0.36	SPF27_HUMAN	reviewed	Pre-mRNA-splicing factor SPF27 (Breast carcinoma-amplified sequence 2) (DNA amplified in mammary carcinoma 1 protein) (Spliceosome-associated protein SPF 27)	BCAS2 DAM1	Homo sapiens (Human)	225	26,131
O75935	O75935	5	ALLEEYNK;LAQIHIQQQDQC(UniMod:4)VEITEESK;VQVALGNISSK;WVYGPGGAR;YLDPEYIDR	5	1	13	28	19	1792.55	2233984	0.992839	62	21.119	TRUE	1	9.38967e-05	0.000114595	531	2	0.78	DCTN3_HUMAN	reviewed	Dynactin subunit 3 (Dynactin complex subunit 22 kDa subunit) (p22)	DCTN3 DCTN22	Homo sapiens (Human)	186	21,119
O75935	O75935	5	ALLEEYNK;WVYGPGGAR	2	0.4	33	43	38	246.922	56040	0.798109	62	21.119	TRUE	0.40574	0.119249	0.0856679	532	2	0.04	DCTN3_HUMAN	reviewed	Dynactin subunit 3 (Dynactin complex subunit 22 kDa subunit) (p22)	DCTN3 DCTN22	Homo sapiens (Human)	186	21,119
O75937	O75937	12	ALDVIQAGK;EEEIEAQEK;EGKPTIVEEDDPELFK;EYVEHTVK;KEGKPTIVEEDDPELFK;LFAELEIK;LLLDQEQK;LTRPGSSYFNLNPFEVLQIDPEVTDEEIK;LTRPGSSYFNLNPFEVLQIDPEVTDEEIKK;QLSILVHPDKNQDDADR;QREEEIEAQEK;RALDVIQAGK	12	1	51	78	57	34.013	6527097	0.881575	58	29.842	FALSE	1	9.38967e-05	0.000114595	533	1	0.9	DNJC8_HUMAN	reviewed	DnaJ homolog subfamily C member 8 (Splicing protein spf31)	DNAJC8 SPF31 HSPC315 HSPC331	Homo sapiens (Human)	253	29,842
O75947	O75947	12	AGLVDDFEK;AGLVDDFEKK;LAALPENPPAIDWAYYK;SC(UniMod:4)AEWVSLSK;SWNETLTSR;VPVPEDKYTAQVDAEEKEDVK;YTAQVDAEEKEDVK	7	0.583333	1	31	9	5088.43	7692747	0.983073	63	18.491	TRUE	1	9.38967e-05	0.000114595	534	1	0.75	ATP5H_HUMAN	reviewed	ATP synthase subunit d, mitochondrial (ATPase subunit d)	ATP5H My032	Homo sapiens (Human)	161	18,491
O75962	O75962	7	AMDVLPILK;ASLDTSELER;LQLTDLLIKPVQR;LVESGHYASQQIR;NILNELFQR	5	0.714286	20	31	25	958.528	200910	0.733054	35	346.9	TRUE	0.952745	0.00328638	0.00309825	535	1	0.82	TRIO_HUMAN	reviewed	Triple functional domain protein (EC 2.7.11.1) (PTPRF-interacting protein)	TRIO	Homo sapiens (Human)	3097	346,900
O75964	O75964	6	IVNSAQTGSFK;KIVNSAQTGSFK;LATFWYYAK;RGIIGYDV;TPALVNAAVTYSK;TPALVNAAVTYSKPR	6	1	1	36	9	5088.43	5835653	0.95968	67	11.428	TRUE	1	9.38967e-05	0.000114595	536	1	0.78	ATP5L_HUMAN	reviewed	ATP synthase subunit g, mitochondrial (ATPase subunit g)	ATP5L	Homo sapiens (Human)	103	11,428
O75970	O75970	6	GSLPQLVSPIVSR;LTIHAENPDSQAVPSAAGAASGEK;NATQEAVAALLK;VMALDIFSSYTGR	4	0.666667	17	30	23	1180.94	149060	0.80738	39	221.618	TRUE	0.947592	0.00375587	0.00349152	537	1	0.94	MPDZ_HUMAN	reviewed	Multiple PDZ domain protein (Multi-PDZ domain protein 1)	MPDZ MUPP1	Homo sapiens (Human)	2070	221,618
O75976	O75976	25	AIIENLIQK;AVIVLNEGIK;EAAAAGLPGLAR;EGDC(UniMod:4)GFGDGGPSGASGR;ESLITLIEK;FVLSGNLHGGSVVASYPFDDSPEHK;GFVLDATDGR;IHLMPSMNPDGYEK;IVIVPSLNPDGR;LTAGLGSLIPEGDAGPDAAGPDAAGPLLPGRPQVK;LVGNMHGDETVSR;NPAVTQLVDR;QVLIYLAR;SLLSMLVEVHK;SQEGDSISVIGR;SSSNLALALYR;YYHEEELESALR	17	0.68	1	17	9	5088.43	4923975	0.941511	43	152.931	TRUE	1	9.38967e-05	0.000114595	538	1	0.6	CBPD_HUMAN	reviewed	Carboxypeptidase D (EC 3.4.17.22) (Metallocarboxypeptidase D) (gp180)	CPD	Homo sapiens (Human)	1380	152,931
O76003	O76003	18	ASVMLFM(UniMod:35)K;ASVMLFMK;AYSNWPTYPQLYVK;ELEASEELDTIC(UniMod:4)PK;ELKENGELLPILR;ELPQVSFVK;ENGELLPILR;GELVGGLDIVK;HNIQFSSFDIFSDEEVR;IDRLDGAHAPELTK;LDGAHAPELTK;LDGAHAPELTKK;LEAEGVPEVSEK;LEAEGVPEVSEKYEISSVPTFLFFK;LTHAAPC(UniMod:4)MLFMK;QILEILNSTGVEYETFDILEDEEVR;QMVEILHK;YEISSVPTFLFFK	18	1	48	58	53	51.629	21192608	0.963639	56	37.432	FALSE	1	9.38967e-05	0.000114595	539	1	0.78	GLRX3_HUMAN	reviewed	Glutaredoxin-3 (PKC-interacting cousin of thioredoxin) (PICOT) (PKC-theta-interacting protein) (PKCq-interacting protein) (Thioredoxin-like protein 2)	GLRX3 PICOT TXNL2 HUSSY-22	Homo sapiens (Human)	335	37,432
O76021	O76021	15	ATNESEDEIPQLVPIGK;EINDC(UniMod:4)IGGTVLNISK;IGHVGMQIEHIIENIVAVTK;KTASVLSKDDVAPESGDTTVK;KVPVSVNLLSK;LLPSLIGR;LLSSFDFFLTDAR;SDSEDIC(UniMod:4)LFTK;TVSQIISLQTLK;VPVSVNLLSK	10	0.666667	1	10	5	7723.76	1193256	0.949793	52	54.973	TRUE	1	9.38967e-05	0.000114595	540	1	0.61	RL1D1_HUMAN	reviewed	Ribosomal L1 domain-containing protein 1 (CATX-11) (Cellular senescence-inhibited gene protein) (Protein PBK1)	RSL1D1 CATX11 CSIG PBK1 L12	Homo sapiens (Human)	490	54,973
O76031	O76031	13	AQQGIVFLDEVDKIGSVPGIHQLR;DVGGEGVQQGLLK;IYNNIPANLR;TLLAQTLAK;TLVQILTEPR;YLGFGTPSNLGK	6	0.461538	47	66	52	57.306	1202181	0.793403	50	69.224	FALSE	0.918352	0.00685446	0.00612769	541	1	0.36	CLPX_HUMAN	reviewed	ATP-dependent Clp protease ATP-binding subunit clpX-like, mitochondrial	CLPX	Homo sapiens (Human)	633	69,224
O76054	O76054	5	AGEMTEVLPNQR;FDNTYSFIHAK;IMVLGANWK;QQYEHSVQISR	4	0.8	54	63	59	27.607	116916	0.926076	54	46.145	FALSE	0.998474	0.000187793	0.000204491	542	1	1	S14L2_HUMAN	reviewed	SEC14-like protein 2 (Alpha-tocopherol-associated protein) (TAP) (hTAP) (Squalene transfer protein) (Supernatant protein factor) (SPF)	SEC14L2 C22orf6 KIAA1186 KIAA1658	Homo sapiens (Human)	403	46,145
O76071	O76071	9	DSLVLLGR;EPGLLASC(UniMod:4)SDDGEVAFWK;NQDDFEC(UniMod:4)VTTLEGHENEVK;SVAWAPSGNLLATC(UniMod:4)SR;YQRPEGL	5	0.555556	48	61	54	46.514	396149	0.855602	56	37.84	FALSE	0.981294	0.00084507	0.000855907	543	1	0.37	CIAO1_HUMAN	reviewed	Probable cytosolic iron-sulfur protein assembly protein CIAO1 (WD repeat-containing protein 39)	CIAO1 WDR39	Homo sapiens (Human)	339	37,840
O76074	O76074	8	DSEGTVSFLSDSEKK;ELNIEPTDLMNR;ELQSLAAAVVPSAQTLK;FNAEVDQITGYK;GHTESC(UniMod:4)SC(UniMod:4)PLQQSPR;GIVGHVAALGEPLNIK;IAELVATEFFDQGDRER;NTMEPLNIPDVSK	8	1	37	47	42	162.673	166445	0.905856	47	99.985	FALSE	1	9.38967e-05	0.000114595	544	1	0.57	PDE5A_HUMAN	reviewed	cGMP-specific 3',5'-cyclic phosphodiesterase (EC 3.1.4.35) (cGMP-binding cGMP-specific phosphodiesterase) (CGB-PDE)	PDE5A PDE5	Homo sapiens (Human)	875	99,985
O76075	O76075	4	ILFSTWNLDHIIEK;LLADLLHNVSQNIAAETR;SMQYNGSYFDR;TIIPTLVEAIKEQDGR	4	1	41	52	46	107.169	348057	0.898646	56	39.11	TRUE	0.998959	0.000187793	0.000204491	545	1	0.98	DFFB_HUMAN	reviewed	DNA fragmentation factor subunit beta (EC 3.-.-.-) (Caspase-activated deoxyribonuclease) (CAD) (Caspase-activated DNase) (Caspase-activated nuclease) (CPAN) (DNA fragmentation factor 40 kDa subunit) (DFF-40)	DFFB CAD DFF2 DFF40	Homo sapiens (Human)	338	39,110
O76094	O76094	23	AIELLQEFSDQHPENAAEIK;ALLAMYTNQAEQC(UniMod:4)R;DIHTLAQLISAYSLVDPEK;DQNVFDSK;EAISDLQQLWK;EALNVINTHTK;ELYGQVLYR;GTQGATAGASSELDASK;HLPSSDSM(UniMod:35)SLK;HLPSSDSMSLK;KTNLSAVVAAQSNWEK;LKPTDVGLLAVIANNIITINK;LTNAEGVEFK;QLQAIEFNK;SPAHLSLIR;TEEALQLYNQIIK;TNLSAVVAAQSNWEK;VDVEALENSAGATYIR;VLANNSLSFEK;VVC(UniMod:4)LIQNGSFK;YDEC(UniMod:4)LAVYR;YGQNGDFTR	22	0.956522	22	45	32	461.771	3094733	0.938696	49	74.606	TRUE	1	9.38967e-05	0.000114595	546	2	0.61	SRP72_HUMAN	reviewed	Signal recognition particle subunit SRP72 (SRP72) (Signal recognition particle 72 kDa protein)	SRP72	Homo sapiens (Human)	671	74,606
O76094	O76094	23	AIELLQEFSDQHPENAAEIK;EAISDLQQLWK;ELYGQVLYR;KTNLSAVVAAQSNWEK;LTNAEGVEFK;VDVEALENSAGATYIR;VLANNSLSFEK;YDEC(UniMod:4)LAVYR;YGQNGDFTR	9	0.391304	1	15	6	6958.53	834462	0.863644	49	74.606	TRUE	0.993589	0.000187793	0.000204491	547	2	0.28	SRP72_HUMAN	reviewed	Signal recognition particle subunit SRP72 (SRP72) (Signal recognition particle 72 kDa protein)	SRP72	Homo sapiens (Human)	671	74,606
O77932	O77932	4	FQGTLYLSEVETPNAR;LEGGPGWLAEAIVTWR;PAPSLPTDPALYSGPFPFYR;WWAQSFLPGVPNVVAGFR	4	1	52	62	57	34.013	259969	0.838638	54	44.929	FALSE	0.995798	0.000187793	0.000204491	548	1	1	DXO_HUMAN	reviewed	Decapping and exoribonuclease protein (DXO) (EC 3.1.13.-) (EC 3.6.1.-) (Dom-3 homolog Z)	DXO DOM3L DOM3Z NG6	Homo sapiens (Human)	396	44,929
O94760	O94760	17	ALPESLGQHALR;DENATLDGGDVLFTGR;DYAVSTVPVADGLHLK;GAEILADTFK;GAEILADTFKDYAVSTVPVADGLHLK;GEEVDVAR;IMQQMSDHRYDK;LKDHMLIPVSMSELEK;LQLNIVEMK;LQLNIVEMKDENATLDGGDVLFTGR;LTVPDDIAANC(UniMod:4)IYLNIPNK;LTVPDDIAANC(UniMod:4)IYLNIPNKGHVLLHR;QHQLYVGVLGSK;SFC(UniMod:4)SMAGPNLIAIGSSESAQK;TPEEYPESAK;VDGLLTC(UniMod:4)C(UniMod:4)SVLINK	16	0.941176	53	63	58	30.643	5649167	0.959608	58	31.122	FALSE	1	9.38967e-05	0.000114595	549	1	1	DDAH1_HUMAN	reviewed	N(G),N(G)-dimethylarginine dimethylaminohydrolase 1 (DDAH-1) (Dimethylarginine dimethylaminohydrolase 1) (EC 3.5.3.18) (DDAHI) (Dimethylargininase-1)	DDAH1 DDAH	Homo sapiens (Human)	285	31,122
O94763	O94763	6	AFVDVVNGEYVPR;NSTGSGHSAQELPTIR	2	0.333333	13	23	17	2208.49	174020	0.94836	52	59.832	TRUE	0.767125	0.0316432	0.0252963	550	1	0.38	RMP_HUMAN	reviewed	Unconventional prefoldin RPB5 interactor 1 (Protein NNX3) (Protein phosphatase 1 regulatory subunit 19) (RNA polymerase II subunit 5-mediating protein) (RPB5-mediating protein)	URI1 C19orf2 NNX3 PPP1R19 RMP URI	Homo sapiens (Human)	535	59,832
O94766	O94766	5	FEGPQVQDGR;GVSVWPVGLVGGLR;ISQLQAELR;LSQTLSLVPR;RPPPAPAQPPEPEALPTIYVVTPTYAR	5	1	1	15	9	5088.43	668047	0.90946	56	37.122	TRUE	0.999933	9.38967e-05	0.000114595	551	1	0.57	B3GA3_HUMAN	reviewed	Galactosylgalactosylxylosylprotein 3-beta-glucuronosyltransferase 3 (EC 2.4.1.135) (Beta-1,3-glucuronyltransferase 3) (Glucuronosyltransferase I) (GlcAT-I) (UDP-GlcUA:Gal beta-1,3-Gal-R glucuronyltransferase) (GlcUAT-I)	B3GAT3	Homo sapiens (Human)	335	37,122
O94776	O94776	22	ALDC(UniMod:4)SSSIR;ALTHLEMR;AMSTLVPQGGPVLC(UniMod:4)R;AYETMAGAGVPFSANGRPLASGIR;DISSSLNSLADSNAR;DITLFHAMDTLQR;DLVAQAPLKPK;EFEEESKQPGVSEQQR;GHLSRPEAQSLSPYTTSANR;GLTC(UniMod:4)ESC(UniMod:4)HTTQSAQWYAWGPPNMQC(UniMod:4)R;LNPADAPNPVVFVATK;LPLATIVK;QFESLPATHIR;QKLNPADAPNPVVFVATK;RDISSSLNSLADSNAR;RPYAPINANAIK;TLLADQGEIR;TPTQLEGATR;VGDYVYFENSSSNPYLVR;VWDPDNPLTDR;YQAEIPDR;YQAEIPDRLVEGESDNR	22	1	1	22	17	2208.49	3907938	0.932398	49	75.023	TRUE	1	9.38967e-05	0.000114595	552	2	0.77	MTA2_HUMAN	reviewed	Metastasis-associated protein MTA2 (Metastasis-associated 1-like 1) (MTA1-L1 protein) (p53 target protein in deacetylase complex)	MTA2 MTA1L1 PID	Homo sapiens (Human)	668	75,023
O94776	O94776	22	ALDC(UniMod:4)SSSIR;AMSTLVPQGGPVLC(UniMod:4)R;AYETMAGAGVPFSANGRPLASGIR;DISSSLNSLADSNAR;DITLFHAMDTLQR;DLVAQAPLKPK;EFEEESKQPGVSEQQR;GHLSRPEAQSLSPYTTSANR;GLTC(UniMod:4)ESC(UniMod:4)HTTQSAQWYAWGPPNMQC(UniMod:4)R;LNPADAPNPVVFVATK;QKLNPADAPNPVVFVATK;RDISSSLNSLADSNAR;RPYAPINANAIK;TLLADQGEIR;TPTQLEGATR;VGDYVYFENSSSNPYLVR;VWDPDNPLTDR;YQAEIPDR	18	0.818182	21	33	24	1063.94	1367407	0.868306	49	75.023	TRUE	1	9.38967e-05	0.000114595	553	2	0.3	MTA2_HUMAN	reviewed	Metastasis-associated protein MTA2 (Metastasis-associated 1-like 1) (MTA1-L1 protein) (p53 target protein in deacetylase complex)	MTA2 MTA1L1 PID	Homo sapiens (Human)	668	75,023
O94788	O94788	21	ADPAALM(UniMod:35)ASLHLLPSPTPNLEIK;ADPAALMASLHLLPSPTPNLEIK;ANNSDFGLVAAVFTNDINK;EAGFPPGVINILPGYGPTAGAAIASHIGIDK;EEIFGPVQEILR;FKTMDEVIER;GFFIEPTVFSNVTDDMR;IAKEEIFGPVQEILR;IAPALC(UniMod:4)C(UniMod:4)GNTVVIKPAEQTPLSALYMGALIK;IFINNEWQNSESGR;IFVEESIYEEFVR;IHGMTIPVDGDYFTFTR;ILELIQSGVAEGAK;KGFFIEPTVFSNVTDDMR;LAFSLGSVWR;SPNIIFADADLDYAVEQAHQGVFFNQGQC(UniMod:4)C(UniMod:4)TAGSR;TMDEVIER;VFPVYNPATGEQVC(UniMod…	21	1	41	52	46	107.169	5687415	0.947868	52	56.724	FALSE	1	9.38967e-05	0.000114595	554	1	0.98	AL1A2_HUMAN	reviewed	Retinal dehydrogenase 2 (RALDH 2) (RalDH2) (EC 1.2.1.36) (Aldehyde dehydrogenase family 1 member A2) (Retinaldehyde-specific dehydrogenase type 2) (RALDH(II))	ALDH1A2 RALDH2	Homo sapiens (Human)	518	56,724
O94804	O94804	15	AGNVLMTLEGDIR;ALEEDLNQK;ASQSRPNSSALETLGGEK;DQYFLQR;FEQEINAK;FFDTELENLER;FVVDGVEVSITTSK;GLTEPQIQVVC(UniMod:4)R;LANGSLEPPAQAAPGPSKR;LSEEAEC(UniMod:4)PNPSTPSK;SDPPTLLTPSK;SLHINGGGSAAEQR;SLQTTSPPVVAPGNENGLAVPVPLRK	13	0.866667	35	46	41	180.562	563246	0.930345	46	112.135	FALSE	1	9.38967e-05	0.000114595	555	1	0.97	STK10_HUMAN	reviewed	Serine/threonine-protein kinase 10 (EC 2.7.11.1) (Lymphocyte-oriented kinase)	STK10 LOK	Homo sapiens (Human)	968	112,135
O94819	O94819	10	AHLLAAALGPAGER;EGEAGGDAGQGGGFEALGAPLDVR;GEAQAAGPSGVSVSR;GVLIPFALSLPEKPPR;GVLIPFALSLPEKPPRGEQGAP;LLLADAYSGR;LPGGPTGLQPFR;MAGVRPDNVAEVVAGAR;SADMVALDGFIYR;WAPVAPLPR	10	1	43	56	49	78.368	666317	0.882142	51	65.72	FALSE	1	9.38967e-05	0.000114595	556	1	0.99	KBTBB_HUMAN	reviewed	Kelch repeat and BTB domain-containing protein 11 (Chronic myelogenous leukemia-associated protein) (Kelch domain-containing protein 7B)	KBTBD11 CMLAP KIAA0711 KLHDC7C	Homo sapiens (Human)	623	65,720
O94826	O94826	22	AAAFEQLQK;AIEIDNK;ASPAPGSGHPEGPGAHLDMNSLDR;ATFYLLIGNANAAKPDLDK;C(UniMod:4)IDLEPDNATTYVHK;GFEEVIK;GLLQLQWK;LRPESALAQAQK;NREPLMPSPQFIK;NVDLSTFYQNR;QAYTGNNSSQIQAAMK;SDEDKDKEGEALEVK;SYFSSFTDDIISQPMLK;YEQAIQC(UniMod:4)YTEAISLC(UniMod:4)PTEK;YGLKPPTL;YMAEALLLR	16	0.727273	37	48	43	146.556	1713678	0.745512	50	67.455	TRUE	0.999987	9.38967e-05	0.000114595	557	3	0.17	TOM70_HUMAN	reviewed	Mitochondrial import receptor subunit TOM70 (Mitochondrial precursor proteins import receptor) (Translocase of outer membrane 70 kDa subunit) (Translocase of outer mitochondrial membrane protein 70)	TOMM70 KIAA0719 TOM70 TOMM70A	Homo sapiens (Human)	608	67,455
O94826	O94826	22	AAAFEQLQK;ASPAPGSGHPEGPGAHLDMNSLDR;ATFYLLIGNANAAKPDLDKVISLK;C(UniMod:4)AEGYALYAQALTDQQQFGK;C(UniMod:4)IDLEPDNATTYVHK;GFEEVIK;GLLQLQWK;ILLDQVEEAVADFDEC(UniMod:4)IR;LRPESALAQAQK;NREPLMPSPQFIK;NVDLSTFYQNR;QAYTGNNSSQIQAAMK;SYFSSFTDDIISQPMLK;YGLKPPTL;YMAEALLLR	15	0.681818	1	15	11	4130.11	2931725	0.910762	50	67.455	TRUE	1	9.38967e-05	0.000114595	558	3	0.33	TOM70_HUMAN	reviewed	Mitochondrial import receptor subunit TOM70 (Mitochondrial precursor proteins import receptor) (Translocase of outer membrane 70 kDa subunit) (Translocase of outer mitochondrial membrane protein 70)	TOMM70 KIAA0719 TOM70 TOMM70A	Homo sapiens (Human)	608	67,455
O94826	O94826	22	GFEEVIK;LRPESALAQAQK;NREPLMPSPQFIK;NVDLSTFYQNR;QAYTGNNSSQIQAAMK;YGLKPPTL;YMAEALLLR	7	0.318182	15	31	19	1792.55	2098052	0.952201	50	67.455	TRUE	0.999653	9.38967e-05	0.000114595	559	3	0.36	TOM70_HUMAN	reviewed	Mitochondrial import receptor subunit TOM70 (Mitochondrial precursor proteins import receptor) (Translocase of outer membrane 70 kDa subunit) (Translocase of outer mitochondrial membrane protein 70)	TOMM70 KIAA0719 TOM70 TOMM70A	Homo sapiens (Human)	608	67,455
O94855	O94855	12	GGQVYATNTR;GLYGGSSYVDFLC(UniMod:4)C(UniMod:4)VHK;IHNLGLNC(UniMod:4)SSQLADLYK;ILFQPQTNVYDSLAK;IPKEEQEETSAIR;KLDPDSIPSPIQVIENDR;LFIFHSSLPTAEAPGK;NC(UniMod:4)VLLSRPEISTDER;SC(UniMod:4)ETDALINFFAK;VGFITYNK;VLPVYMNC(UniMod:4)LLK	11	0.916667	35	46	40	200.418	340841	0.899648	46	113.01	FALSE	1	9.38967e-05	0.000114595	560	1	1	SC24D_HUMAN	reviewed	Protein transport protein Sec24D (SEC24-related protein D)	SEC24D KIAA0755	Homo sapiens (Human)	1032	113,010
O94874	O94874	26	AQFAEATQR;AVFVPDIYSR;DLQEEVSNLYNNIR;ELQELSSSIK;EYITPAQISK;FFADDTQAALTK;FINDC(UniMod:4)TELFR;GLFSAITRPTAVNSLISK;GVIFTEAFVAR;HVQLVLGQLIDENYLDR;IISGHIDLDNR;LAADFQR;LGIPDAVSYIK;QISTLESVSTSK;QISTLESVSTSKK;QLEVVHTLDGK;QNGYLEFDALSR;SVFMSSTTSASGTGR;TGQGDYPLNNELDKEQEDVASTTR;TQSTWVDSFFR;TTQLLFLK;TYDLPGNFLTQALTQR;VNIVDLQQVINVDLIHIENR	23	0.884615	26	52	31	512.552	2264886	0.754648	48	89.595	TRUE	1	9.38967e-05	0.000114595	561	2	0.32	UFL1_HUMAN	reviewed	E3 UFM1-protein ligase 1 (EC 6.3.2.-) (Novel LZAP-binding protein) (Regulator of C53/LZAP and DDRGK1)	UFL1 KIAA0776 NLBP RCAD	Homo sapiens (Human)	794	89,595
O94874	O94874	26	AQFAEATQR;AVFVPDIYSR;ELQELSSSIK;EYITPAQISK;FFADDTQAALTK;FINDC(UniMod:4)TELFR;GLFSAITRPTAVNSLISK;GVIFTEAFVAR;IISGHIDLDNR;LAADFQR;LGIPDAVSYIK;NC(UniMod:4)IEIVNK;NNPVHLITEEDLK;QISTLESVSTSK;QLEVVHTLDGK;QNGYLEFDALSR;SVFMSSTTSASGTGR;TQSTWVDSFFR	18	0.692308	1	15	9	5088.43	2575197	0.834056	48	89.595	TRUE	1	9.38967e-05	0.000114595	562	2	0.36	UFL1_HUMAN	reviewed	E3 UFM1-protein ligase 1 (EC 6.3.2.-) (Novel LZAP-binding protein) (Regulator of C53/LZAP and DDRGK1)	UFL1 KIAA0776 NLBP RCAD	Homo sapiens (Human)	794	89,595
O94888	O94888	13	ADGVVEGIDVNGPK;APIPQKQEILVEPEPLFGAPK;ASLQETHFDSTQTK;DFQTETIR;EHFIFWQVYHDSEEGQR;EQITLPEQAK;FELLTNFPR;GLIQQFTTITGASESVGK;LGDFPYVSILDPR;LTTLADLFRPPIDLM(UniMod:35)HK;LTTLADLFRPPIDLMHK;QEILVEPEPLFGAPK;SESLIDASEDSQLEAAIR	13	1	38	50	43	146.556	2236603	0.907509	52	54.862	TRUE	1	9.38967e-05	0.000114595	563	1	0.98	UBXN7_HUMAN	reviewed	UBX domain-containing protein 7	UBXN7 KIAA0794 UBXD7	Homo sapiens (Human)	489	54,862
O94903	O94903	10	AGSMSAELGVGC(UniMod:4)ALR;APLEVAQEH;DLPAIQPR;HGLPPSETIAIVEHINAK;IGSTIFGER;ILSLC(UniMod:4)PEIK;LMAVPNLFMLETVDSVK;TFGENYVQELLEK;TKPADMVIEAYGHGQR;VMVQINTSGEESK	10	1	53	63	58	30.643	2700375	0.885222	58	30.344	FALSE	1	9.38967e-05	0.000114595	564	1	0.96	PROSC_HUMAN	reviewed	Proline synthase co-transcribed bacterial homolog protein	PROSC	Homo sapiens (Human)	275	30,344
O94905	O94905	18	ADAEC(UniMod:4)YTAMK;DIPNMFMDSAGSVSK;IEEGHIGVYYR;KISEIEDAAFLAR;LALQQDLTSMAPGLVIQAVR;LSFGLEDEPLETATK;LSFGLEDEPLETATKEN;LTPEYLQLMK;NYELMESEK;VAQVAEITYGQK;VTKPNIPEAIR	11	0.611111	1	23	6	6958.53	4092919	0.952336	56	37.84	TRUE	1	9.38967e-05	0.000114595	565	1	0.89	ERLN2_HUMAN	reviewed	Erlin-2 (Endoplasmic reticulum lipid raft-associated protein 2) (Stomatin-prohibitin-flotillin-HflC/K domain-containing protein 2) (SPFH domain-containing protein 2)	ERLIN2 C8orf2 SPFH2 UNQ2441/PRO5003/PRO9924	Homo sapiens (Human)	339	37,840
O94906	O94906	23	AAELETDIR;AAQDLC(UniMod:4)EEALR;AAVELEEPEDAR;AEVLWLMGAK;AGSVATC(UniMod:4)QAVMR;AIYAYALQVFPSKK;ANGVEINR;C(UniMod:4)EHDPHVLLAVAK;IQQQFSDLK;LEEANGNTQMVEK;LESENDEYER;LETYENAR;LTPVPDSFFAK;WLAGDVPAAR	14	0.608696	1	15	8	5648.01	794049	0.542299	46	106.925	TRUE	0.850791	0.0167136	0.0139822	566	2	0.52	PRP6_HUMAN	reviewed	Pre-mRNA-processing factor 6 (Androgen receptor N-terminal domain-transactivating protein 1) (ANT-1) (PRP6 homolog) (U5 snRNP-associated 102 kDa protein) (U5-102 kDa protein)	PRPF6 C20orf14	Homo sapiens (Human)	941	106,925
O94906	O94906	23	AAELETDIR;AAVELEEPEDAR;AEVLWLMGAK;AIYAYALQVFPSKK;AVIGIGIEEEDRK;C(UniMod:4)EHDPHVLLAVAK;IQQQFSDLK;LAEVTEEEWLSIPEVGDAR;LEWVQDNIR;LSQVSDSVSGQTVVDPK;LTPVPDSFFAK;NPGLWLESVR;SEDVWLEAAR	13	0.565217	18	28	22	1310.81	688858	0.77847	46	106.925	TRUE	0.999065	0.000187793	0.000204491	567	2	0.39	PRP6_HUMAN	reviewed	Pre-mRNA-processing factor 6 (Androgen receptor N-terminal domain-transactivating protein 1) (ANT-1) (PRP6 homolog) (U5 snRNP-associated 102 kDa protein) (U5-102 kDa protein)	PRPF6 C20orf14	Homo sapiens (Human)	941	106,925
O94913	O94913	5	FDIPLGLQGTR;NELQEPC(UniMod:4)DSPK	2	0.4	23	35	29	631.481	36562	0.894653	41	173.05	TRUE	0.640648	0.0587793	0.0450091	568	1	0.86	PCF11_HUMAN	reviewed	Pre-mRNA cleavage complex 2 protein Pcf11 (Pre-mRNA cleavage complex II protein Pcf11)	PCF11 KIAA0824	Homo sapiens (Human)	1555	173,050
O94915	O94915	10	DGEPPMPTTGVILPSGNTLR;EIIFDLLSVGK;IIGIPSPSSLFK	3	0.3	1	11	5	7723.76	214774	0.843167	35	339.598	TRUE	0.575959	0.0744601	0.0557371	569	2	0.76	FRYL_HUMAN	reviewed	Protein furry homolog-like (ALL1-fused gene from chromosome 4p12 protein)	FRYL AF4P12 KIAA0826	Homo sapiens (Human)	3013	339,598
O94915	O94915	10	TVASVLLR;VFLVIADSLQQK	2	0.2	17	27	22	1310.81	37517	0.903799	35	339.598	TRUE	0.402388	0.119906	0.0860283	570	2	0.11	FRYL_HUMAN	reviewed	Protein furry homolog-like (ALL1-fused gene from chromosome 4p12 protein)	FRYL AF4P12 KIAA0826	Homo sapiens (Human)	3013	339,598
O94925	O94925	23	C(UniMod:4)VQSNIVLLTQAFR;DGPGETDAFGNSEGK;DGPGETDAFGNSEGKELVASGENK;ELVASGENK;FALSAMDMEQR;FDYVMQFLNK;FSPDLWGVSVC(UniMod:4)TVDGQR;GIHFC(UniMod:4)HDLVSLC(UniMod:4)NFHNYDNLR;GSTHPQPGVSPPAAPAAPGPK;HSTGDTKVPFC(UniMod:4)LQSC(UniMod:4)VKPLK;KFVIPDFMSFTSHIDELYESAK;LFLNEDDKPHNPM(UniMod:35)VNAGAIVVTSLIK;LFLNEDDKPHNPMVNAGAIVVTSLIK;LTLQTTSDGVMLDKDLFK;LTLQTTSDGVMLDKDLFKK;MAGNEYVGFSNATFQSER;NFAIGYYLK;QGVNNAEKFDY…	23	1	40	50	46	107.169	3811890	0.936361	50	73.461	FALSE	1	9.38967e-05	0.000114595	571	1	0.95	GLSK_HUMAN	reviewed	Glutaminase kidney isoform, mitochondrial (GLS) (EC 3.5.1.2) (K-glutaminase) (L-glutamine amidohydrolase)	GLS GLS1 KIAA0838	Homo sapiens (Human)	669	73,461
O94927	O94927	6	ASELLLPAAASLR;VVPTFEAVAPQSR	2	0.333333	1	15	9	5088.43	302785	0.98059	50	71.682	TRUE	0.906643	0.00826291	0.00729247	572	2	0.54	HAUS5_HUMAN	reviewed	HAUS augmin-like complex subunit 5	HAUS5 KIAA0841	Homo sapiens (Human)	633	71,682
O94927	O94927	6	ASELLLPAAASLR;VVPTFEAVAPQSR	2	0.333333	15	31	19	1792.55	260327	0.95418	50	71.682	TRUE	0.790955	0.0276056	0.0223829	573	2	0.46	HAUS5_HUMAN	reviewed	HAUS augmin-like complex subunit 5	HAUS5 KIAA0841	Homo sapiens (Human)	633	71,682
O94966	O94966	19	ELEC(UniMod:4)AEDPGSAGEAAR;ENSTASEVLDSLSQSVHVKPENLR;GLC(UniMod:4)RPENIGYPFLVSVPASR;IQNKPYTETVDSDGRPDEVVAEEAWQR;LAQLLEGYAR;LFDDSTVTTVDESQVVTR;LPNVLIVQLK;SEDTGLDSVATR;VAVPTGPTPLDSTPPGGAPHPLTGQEEAR;VGYC(UniMod:4)NQLC(UniMod:4)QK;VLPVFYFAR;VSRPEAAVPGYQHPSEAMNAHTPQFFIYK;VVVLEVQQRPQVPSVPISK;YAYVLFYR	14	0.736842	38	48	41	180.562	445468	0.892285	43	145.651	FALSE	1	9.38967e-05	0.000114595	574	2	0.33	UBP19_HUMAN	reviewed	Ubiquitin carboxyl-terminal hydrolase 19 (EC 3.4.19.12) (Deubiquitinating enzyme 19) (Ubiquitin thioesterase 19) (Ubiquitin-specific-processing protease 19) (Zinc finger MYND domain-containing protein 9)	USP19 KIAA0891 ZMYND9	Homo sapiens (Human)	1318	145,651
O94966	O94966	19	ELEC(UniMod:4)AEDPGSAGEAAR;ENSTASEVLDSLSQSVHVKPENLR;GLC(UniMod:4)RPENIGYPFLVSVPASR;LAQLLEGYAR;LQEFVLVASK;QSAEEVIVK;SEDTGLDSVATR;VLPVFYFAR;VSITFDPFLYLPVPLPQK;VVVLEVQQRPQVPSVPISK;YAYVLFYR;YSVSVFQPPFQPGR;YVAQAGLEPLASGDPSASASHAAGITGSR	13	0.684211	29	38	34	374.804	495856	0.777142	43	145.651	TRUE	0.99993	9.38967e-05	0.000114595	575	2	0.46	UBP19_HUMAN	reviewed	Ubiquitin carboxyl-terminal hydrolase 19 (EC 3.4.19.12) (Deubiquitinating enzyme 19) (Ubiquitin thioesterase 19) (Ubiquitin-specific-processing protease 19) (Zinc finger MYND domain-containing protein 9)	USP19 KIAA0891 ZMYND9	Homo sapiens (Human)	1318	145,651
O94967	O94967	2	AAYADLLTPLISK;VVGTTFHGTGSAVASVAVDPSGR	2	1	36	46	41	180.562	74071	0.863371	46	101.949	FALSE	0.863371	0.0146479	0.0124205	576	1	1	WDR47_HUMAN	reviewed	WD repeat-containing protein 47 (Neuronal enriched MAP-interacting protein) (Nemitin)	WDR47 KIAA0893	Homo sapiens (Human)	919	101,949
O94973	O94973	29	AVDLLYAMC(UniMod:4)DR;FFQPTEMASQDFFQR;FVNLFPEVKPTIQDVLR;GPSTVTDLEDTKR;GRLTEC(UniMod:4)LETILNK;IIGFGSALLEEVDPNPANFVGAGIIHTK;KGPSTVTDLEDTKR;LC(UniMod:4)ELLSAQF;LEPNLQAQMYR;LLQC(UniMod:4)YPPPDPAVR;LSTVASTDILATVLEEMPPFPER;LTEC(UniMod:4)LETILNK;M(UniMod:35)FIFYGNK;MFIFYGNK;NNGVLFENQLLQIGLK;NPTFMGLALHC(UniMod:4)IASVGSR;QLSNPQQEVQNIFK;THIETVINALK;TSPDLVPMGDWTSR;TSVSLAVSR;TTQIGC(UniMod:4)LLR;TVFEALQAPAC(…	27	0.931034	28	46	40	200.418	1635546	0.902236	46	103.96	FALSE	1	9.38967e-05	0.000114595	577	1	0.7	AP2A2_HUMAN	reviewed	AP-2 complex subunit alpha-2 (100 kDa coated vesicle protein C) (Adaptor protein complex AP-2 subunit alpha-2) (Adaptor-related protein complex 2 subunit alpha-2) (Alpha-adaptin C) (Alpha2-adaptin) (Clathrin assembly protein complex 2 alpha-C large chain) (Huntingtin yeast partner J) (Huntingtin-interacting protein 9) (HIP-9) (Huntingtin-interacting protein J) (Plasma membrane adaptor HA2/AP2 ada…	AP2A2 ADTAB CLAPA2 HIP9 HYPJ KIAA0899	Homo sapiens (Human)	939	103,960
O94979	O94979	41	AQDGSHPLSLQDLIEK;AQGEPVAGHESPK;ATVWDLR;AVQLTQAMDTSTVGVLLAAK;C(UniMod:4)LSSATDPQTK;EIVESC(UniMod:4)DLK;EQTLSPTITSGLHNIAR;EVVIAQNDK;GDVSGVLIAGGENGNIILYDPSK;IDASQTEFEK;IIAGDKEVVIAQNDK;IIAGDKEVVIAQNDKHTGPVR;ISVYSIM(UniMod:35)GGSTDGLR;ISVYSIMGGSTDGLR;KAVQLTQAMDTSTVGVLLAAK;KIDASQTEFEK;KPIPDEHLILK;LITAVVMK;LIWGPYK;LVTFENVR;M(UniMod:35)ADAIILAIAGGQELLAR;M(UniMod:35)PSHQGAEQQQQQHHVFISQVVTEK;MADAIILAIAGGQE…	38	0.926829	15	40	27	778.005	7335540	0.963974	44	133.015	TRUE	1	9.38967e-05	0.000114595	578	1	0.96	SC31A_HUMAN	reviewed	Protein transport protein Sec31A (ABP125) (ABP130) (SEC31-like protein 1) (SEC31-related protein A) (Web1-like protein)	SEC31A KIAA0905 SEC31L1 HSPC275 HSPC334	Homo sapiens (Human)	1220	133,015
O94992	O94992	8	AENLQLLTENELHR;EYLELEK;LGAPAAGGEEEWGQQQR;VRELELELDR;YHTESLQNMSK	5	0.625	30	48	38	246.922	611912	0.963672	55	40.623	TRUE	0.999944	9.38967e-05	0.000114595	579	2	0.43	HEXI1_HUMAN	reviewed	Protein HEXIM1 (Cardiac lineage protein 1) (Estrogen down-regulated gene 1 protein) (Hexamethylene bis-acetamide-inducible protein 1) (Menage a quatre protein 1)	HEXIM1 CLP1 EDG1 HIS1 MAQ1	Homo sapiens (Human)	359	40,623
O94992	O94992	8	AENLQLLTENELHR;AFPQLGGRPGPEGEGSLESQPPPLQTQAC(UniMod:4)PESSC(UniMod:4)LR;LGAPAAGGEEEWGQQQR;VRELELELDR	4	0.5	16	30	23	1180.94	322932	0.814132	55	40.623	TRUE	0.875397	0.0129577	0.0110894	580	2	0.36	HEXI1_HUMAN	reviewed	Protein HEXIM1 (Cardiac lineage protein 1) (Estrogen down-regulated gene 1 protein) (Hexamethylene bis-acetamide-inducible protein 1) (Menage a quatre protein 1)	HEXIM1 CLP1 EDG1 HIS1 MAQ1	Homo sapiens (Human)	359	40,623
O95067	O95067	3	AILVDWLVQVHSK;RPTVSSDLENIDTGVNSK;VAAAASC(UniMod:4)LSQK	3	1	47	57	52	57.306	93790	0.83914	54	45.282	FALSE	0.974124	0.00131455	0.00129416	581	1	0.62	CCNB2_HUMAN	reviewed	G2/mitotic-specific cyclin-B2	CCNB2	Homo sapiens (Human)	398	45,282
O95071	O95071	43	AASTAPSSTSTPAASSAGLIYIDPSNLR;ATFLGLTNEK;EGEEQPVLPEETESSKPGPSAHDLAAQLK;EVVFVEDVK;FAQLALER;IDELQVVK;IVLLSANSIR;LEHTAQTYSELQGER;LLTATNLVTLPNSR;LSAVEAIANAISVVSSNGPGNR;LSLELFGR;LYVPLYSSK;MLVVAEQPLHAMR;NC(UniMod:4)LEVLPTK;NNFIPQPIGK;NNPLYHAGAVAFSISAGIPK;NVAIFTAGQESPIILR;QC(UniMod:4)VVGPNHAAFLLEDGR;QLSIDTRPFRPASEGNPSDDPEPLPAHR;TSDSPWFLSGSETLGR;VATWVDETLSSVASK;VDEAMELIIAHGR;VLLLPLER;VQAMQPAFASK;VTFKDEPGE…	29	0.674419	1	28	7	6269.12	3823626	0.898296	36	309.352	TRUE	1	9.38967e-05	0.000114595	582	1	1	UBR5_HUMAN	reviewed	E3 ubiquitin-protein ligase UBR5 (EC 2.3.2.26) (E3 ubiquitin-protein ligase, HECT domain-containing 1) (HECT-type E3 ubiquitin transferase UBR5) (Hyperplastic discs protein homolog) (hHYD) (Progestin-induced protein)	UBR5 EDD EDD1 HYD KIAA0896	Homo sapiens (Human)	2799	309,352
O95140	O95140	9	EQQVYC(UniMod:4)EEMR;LIMDSLHMAAR;LSRPNIFILNNR;MFEFQNFER;NAELDPVTTEEQVLDVK;QITEEVER	6	0.666667	1	15	10	4584.3	469586	0.784874	48	86.402	TRUE	0.985677	0.000469484	0.000482193	583	1	0.61	MFN2_HUMAN	reviewed	Mitofusin-2 (EC 3.6.5.-) (Transmembrane GTPase MFN2)	MFN2 CPRP1 KIAA0214	Homo sapiens (Human)	757	86,402
O95149	O95149	4	GHPFYDC(UniMod:4)QTDFR;GSSHSPDHPGC(UniMod:4)LMEN;LPEEEGLGEK;YSSLEQSER	4	1	49	59	54	46.514	290008	0.961683	55	41.143	FALSE	0.999944	9.38967e-05	0.000114595	584	1	0.92	SPN1_HUMAN	reviewed	Snurportin-1 (RNA U transporter 1)	SNUPN RNUT1 SPN1	Homo sapiens (Human)	360	41,143
O95155	O95155	22	AC(UniMod:4)ADAGLLDESFLR;DENPFASLTATSQPIAAAAR;DRDVIFLSSLSAQFK;ELFEEVISK;ENPPGPPIAASAPGPSQSLGLNVHNMTPATSPIGASGVAHR;HLLNSPTDPFNR;IKLETVDPTYIFHPR;ILDPAYPDITLPLNSDVPK;ITLPNDETR;LAAMLNFNLQQLC(UniMod:4)GPK;LAGGQTSQPTTPLTSPQR;LETVDPTYIFHPR;MC(UniMod:4)SQPAVSQLLSNIR;NLPYGFIQELVR;QTLTESMLEPVPELK;SLSDKEPSSGPEVSEEQALQLVC(UniMod:4)K;SQC(UniMod:4)ISHTALVLQGSLTQPR;SQSMDIDGVSC(UniMod:4)EK;SQSSEGVSSLSSSPSNSLETQS…	21	0.954545	32	46	38	246.922	1316808	0.92382	43	146.185	FALSE	1	9.38967e-05	0.000114595	585	1	0.76	UBE4B_HUMAN	reviewed	Ubiquitin conjugation factor E4 B (EC 6.3.2.-) (Homozygously deleted in neuroblastoma 1) (Ubiquitin fusion degradation protein 2)	UBE4B HDNB1 KIAA0684 UFD2	Homo sapiens (Human)	1302	146,185
O95163	O95163	34	AFEDTLQLMER;ALSAFLTC(UniMod:4)GNWK;ALVLAQIR;C(UniMod:4)GDC(UniMod:4)PSADPTVK;DFEPILEQQIHQDDFGESK;DIQGPGNPQC(UniMod:4)FSLR;EYLPFLNTLK;GDGQFFAVSVVC(UniMod:4)PETGAR;INLNLIYDHNPK;IQFENNEDQDVNPLK;IVSLMWDPVTPYR;IVTVVPQDTK;KTTPELEIVLQK;LDIIETNVKPSILEAQK;LGAVGGSGFK;NEVSLVAEGFLPEDGSGR;NSGGFPVR;NYMAFLDSQTATFSR;QIDSVNHINLFFTELKEEDVTK;QSLSFSTC(UniMod:4)GK;SNDLAVLDASNQISVYK;SVGDNSSDLSNVAVIDGNR;SVVLQLADGQIFK;T…	33	0.970588	20	44	29	631.481	4968221	0.871339	43	150.254	TRUE	1	9.38967e-05	0.000114595	586	1	0.89	ELP1_HUMAN	reviewed	Elongator complex protein 1 (ELP1) (IkappaB kinase complex-associated protein) (IKK complex-associated protein) (p150)	IKBKAP ELP1 IKAP	Homo sapiens (Human)	1332	150,254
O95167	O95167	4	ATPYNYPVPVR;YSVMINK	2	0.5	1	15	6	6958.53	382886	0.972968	69	9.279	TRUE	0.921076	0.00657277	0.0059004	587	1	0.64	NDUA3_HUMAN	reviewed	NADH dehydrogenase [ubiquinone] 1 alpha subcomplex subunit 3 (Complex I-B9) (CI-B9) (NADH-ubiquinone oxidoreductase B9 subunit)	NDUFA3	Homo sapiens (Human)	84	9,279
O95168	O95168	4	EYLLQYNDPNRR;GLIENPALLR;TINVYPNFRPTPK;TLPETLDPAEYNISPETR	4	1	1	23	6	6958.53	2228116	0.983115	65	15.209	TRUE	0.999995	9.38967e-05	0.000114595	588	1	0.84	NDUB4_HUMAN	reviewed	NADH dehydrogenase [ubiquinone] 1 beta subcomplex subunit 4 (Complex I-B15) (CI-B15) (NADH-ubiquinone oxidoreductase B15 subunit)	NDUFB4	Homo sapiens (Human)	129	15,209
O95169	O95169	5	DMFPGPYPR;DPWYSWDQPGLR;QYPYNNLYLER;SQHERDPWYSWDQPGLR	4	0.8	1	28	6	6958.53	1140388	0.9418	61	21.766	TRUE	0.999246	9.38967e-05	0.000114595	589	1	0.99	NDUB8_HUMAN	reviewed	NADH dehydrogenase [ubiquinone] 1 beta subcomplex subunit 8, mitochondrial (Complex I-ASHI) (CI-ASHI) (NADH-ubiquinone oxidoreductase ASHI subunit)	NDUFB8	Homo sapiens (Human)	186	21,766
O95182	O95182	5	ALVSGKPAESSAVAATEK;AVTPAPPIK	2	0.4	1	21	6	6958.53	418759	0.845456	67	12.551	TRUE	0.510933	0.0912676	0.0672901	590	1	0.97	NDUA7_HUMAN	reviewed	NADH dehydrogenase [ubiquinone] 1 alpha subcomplex subunit 7 (Complex I-B14.5a) (CI-B14.5a) (NADH-ubiquinone oxidoreductase subunit B14.5a)	NDUFA7	Homo sapiens (Human)	113	12,551
O95202	O95202	24	AKLEATLQEEAAIQQEHR;ALGVTEDR;AM(UniMod:35)YLPDTLSPADQLK;AMYLPDTLSPADQLK;ETGERPSNEEIMR;FLQDTIEEMALK;KLEEGGPVYSPPAEVVVK;KLEEGGPVYSPPAEVVVKK;LEATLQEEAAIQQEHR;LEEGGPVYSPPAEVVVK;LFPNMLPSTFETQSLKEER;LIAEEGVDSLNVK;LLELQSIGTNNFLR;LLWIDTK;LTSLAAALDENKDGK;STLQTLPEIVAK;VAEVEGEQVDNK	17	0.708333	1	15	10	4584.3	2402264	0.922357	48	83.354	TRUE	1	9.38967e-05	0.000114595	591	2	0.35	LETM1_HUMAN	reviewed	LETM1 and EF-hand domain-containing protein 1, mitochondrial (Leucine zipper-EF-hand-containing transmembrane protein 1)	LETM1	Homo sapiens (Human)	739	83,354
O95202	O95202	24	ADDKLIAEEGVDSLNVK;ALGVTEDR;AM(UniMod:35)YLPDTLSPADQLK;AMYLPDTLSPADQLK;FLQDTIEEMALK;KLEEGGPVYSPPAEVVVK;LFPNMLPSTFETQSLKEER;LLWIDTK;LTSLAAALDENKDGK;STLQTLPEIVAK;VAEVEGEQVDNK	11	0.458333	15	23	19	1792.55	1267741	0.856836	48	83.354	TRUE	0.999314	9.38967e-05	0.000114595	592	2	0.23	LETM1_HUMAN	reviewed	LETM1 and EF-hand domain-containing protein 1, mitochondrial (Leucine zipper-EF-hand-containing transmembrane protein 1)	LETM1	Homo sapiens (Human)	739	83,354
O95208	O95208	6	ENIFAIQTLK;LQMALEESR;NIVNNYSEAEIK	3	0.5	26	45	38	246.922	206000	0.895256	50	68.482	TRUE	0.911515	0.00741784	0.00658267	593	1	0.83	EPN2_HUMAN	reviewed	Epsin-2 (EPS-15-interacting protein 2)	EPN2 KIAA1065	Homo sapiens (Human)	641	68,482
O95218	O95218	10	AVGPASILK;C(UniMod:4)GNVNFAR;GLFSANDWQC(UniMod:4)K;RSEC(UniMod:4)NMC(UniMod:4)NTPK;TC(UniMod:4)SNVNWAR;TGYGGGFNER;VSDGDWIC(UniMod:4)PDKK	7	0.7	28	52	43	146.556	2967239	0.914689	56	37.404	TRUE	0.999974	9.38967e-05	0.000114595	594	1	0.95	ZRAB2_HUMAN	reviewed	Zinc finger Ran-binding domain-containing protein 2 (Zinc finger protein 265) (Zinc finger, splicing)	ZRANB2 ZIS ZNF265	Homo sapiens (Human)	330	37,404
O95232	O95232	5	LALSQNQQSSGAAGPTGK;LALSQNQQSSGAAGPTGKNEEK;STTSTIESFAAQEK;YLQSLLAEVER	4	0.8	40	56	45	118.955	621139	0.908643	53	51.466	TRUE	0.997159	0.000187793	0.000204491	595	1	0.86	LC7L3_HUMAN	reviewed	Luc7-like protein 3 (Cisplatin resistance-associated-overexpressed protein) (Luc7A) (Okadaic acid-inducible phosphoprotein OA48-18) (cAMP regulatory element-associated protein 1) (CRE-associated protein 1) (CREAP-1)	LUC7L3 CREAP1 CROP O48	Homo sapiens (Human)	432	51,466
O95239	O95239	17	DTLLSPDSSFEYVPPKPKPSR;ELELEVINLQK;EQQLLSTLK;EVC(UniMod:4)EQNQQLLR;GLSEAAGQTAQMLER;GQVSESEDSITK;IILTEQANEK;ILAQDVAQLK;KTPPAPSPFDLPELK;LTLLQVASR;NHFAEIETELQAELVR;NKPIVNIDPQTAELNHLK;QIESLETEMEFR;QLEESVSEKEQQLLSTLK;SSDAFTTQHALR;TPPAPSPFDLPELK	16	0.941176	17	37	30	568.917	1466816	0.89918	43	139.881	TRUE	1	9.38967e-05	0.000114595	596	1	0.82	KIF4A_HUMAN	reviewed	Chromosome-associated kinesin KIF4A (Chromokinesin-A)	KIF4A KIF4	Homo sapiens (Human)	1232	139,881
O95260	O95260	6	FNQDPEAVDEDR;KEEPQELLQSQDFVGEK;LDIQC(UniMod:4)DLK;SLEDLIFESLPENASHK;TLSDDIKESLESEGK;YVYKPVMNQTC(UniMod:4)C(UniMod:4)PQYTIR	6	1	42	53	47	96.551	2494734	0.849117	52	59.09	FALSE	0.999922	9.38967e-05	0.000114595	597	1	0.81	ATE1_HUMAN	reviewed	Arginyl-tRNA--protein transferase 1 (Arginyltransferase 1) (R-transferase 1) (EC 2.3.2.8) (Arginine-tRNA--protein transferase 1)	ATE1	Homo sapiens (Human)	518	59,090
O95292	O95292	7	EAKPEDLMDSK;FRGPFTDVVTTNLK;KTVQSNSPISALAPTGK;SLSSSLDDTEVK;SLSSSLDDTEVKK;TVQSNSPISALAPTGK;VEQVLSLEPQHELK	7	1	1	15	9	5088.43	2834887	0.956479	59	27.228	TRUE	1	9.38967e-05	0.000114595	598	1	0.57	VAPB_HUMAN	reviewed	Vesicle-associated membrane protein-associated protein B/C (VAMP-B/VAMP-C) (VAMP-associated protein B/C) (VAP-B/VAP-C)	VAPB UNQ484/PRO983	Homo sapiens (Human)	243	27,228
O95295	O95295	3	EQIDNLATELC(UniMod:4)R;VALDLDPYVK;VVLVNNILQNAQER	3	1	40	50	45	118.955	96702	0.835652	65	14.874	TRUE	0.97299	0.00131455	0.00129416	599	2	0.07	SNAPN_HUMAN	reviewed	SNARE-associated protein Snapin (Biogenesis of lysosome-related organelles complex 1 subunit 7) (BLOC-1 subunit 7) (Synaptosomal-associated protein 25-binding protein) (SNAP-associated protein)	SNAPIN BLOC1S7 SNAP25BP SNAPAP	Homo sapiens (Human)	136	14,874
O95295	O95295	3	VALDLDPYVK;VVLVNNILQNAQER	2	0.666667	25	36	30	568.917	289713	0.942006	65	14.874	TRUE	0.887375	0.0105164	0.00909263	600	2	0.36	SNAPN_HUMAN	reviewed	SNARE-associated protein Snapin (Biogenesis of lysosome-related organelles complex 1 subunit 7) (BLOC-1 subunit 7) (Synaptosomal-associated protein 25-binding protein) (SNAP-associated protein)	SNAPIN BLOC1S7 SNAP25BP SNAPAP	Homo sapiens (Human)	136	14,874
O95297	O95297	4	DYTGC(UniMod:4)STSESLSPVK;NPPDIVVQPGHIR;SESVVYADIR	3	0.75	4	15	11	4130.11	412947	0.848225	59	29.082	TRUE	0.937886	0.00478873	0.00440409	601	1	0.37	MPZL1_HUMAN	reviewed	Myelin protein zero-like protein 1 (Protein zero-related)	MPZL1 PZR UNQ849/PRO1787	Homo sapiens (Human)	269	29,082
O95298	O95298	2	LHPEDFPEEDKK;TYGEIFEK	2	1	1	17	7	6269.12	607531	0.973365	65	14.188	TRUE	0.973365	0.00131455	0.00129416	602	1	0.67	NDUC2_HUMAN	reviewed	NADH dehydrogenase [ubiquinone] 1 subunit C2 (Complex I-B14.5b) (CI-B14.5b) (Human lung cancer oncogene 1 protein) (HLC-1) (NADH-ubiquinone oxidoreductase subunit B14.5b)	NDUFC2 HLC1	Homo sapiens (Human)	119	14,188
O95299	O95299	11	C(UniMod:4)EVLQYSAR;ITSAYLQDIENAYK;ITSAYLQDIENAYKK;VITVDGNIC(UniMod:4)TGK;YSPGYNTEVGDK	5	0.454545	1	28	6	6958.53	880521	0.956474	55	40.751	TRUE	0.99939	9.38967e-05	0.000114595	603	1	0.79	NDUAA_HUMAN	reviewed	NADH dehydrogenase [ubiquinone] 1 alpha subcomplex subunit 10, mitochondrial (Complex I-42kD) (CI-42kD) (NADH-ubiquinone oxidoreductase 42 kDa subunit)	NDUFA10	Homo sapiens (Human)	355	40,751
O95302	O95302	12	DSTFNVFVGK;FDSSYDRDSTFNVFVGK;FVPDEC(UniMod:4)PR;GLLGMC(UniMod:4)VGEK;GQLITGMDQALVGMC(UniMod:4)VNER;ISQSGDFLR;RFVPDEC(UniMod:4)PR;TIQVSDFVR;TYDTYVGIGWLIPGMDK;VVPENC(UniMod:4)ER;YHYVGTFPDGQK	11	0.916667	41	52	46	107.169	1437412	0.915582	51	63.084	FALSE	1	9.38967e-05	0.000114595	604	1	0.96	FKBP9_HUMAN	reviewed	Peptidyl-prolyl cis-trans isomerase FKBP9 (PPIase FKBP9) (EC 5.2.1.8) (63 kDa FK506-binding protein) (63 kDa FKBP) (FKBP-63) (FK506-binding protein 9) (FKBP-9) (Rotamase)	FKBP9 FKBP60 FKBP63	Homo sapiens (Human)	570	63,084
O95336	O95336	15	AAC(UniMod:4)C(UniMod:4)LAGAR;EKIVAPISDSPKPPPQR;ELPAAVAPAGPASLAR;FALGLSGGSLVSM(UniMod:35)LAR;FALGLSGGSLVSMLAR;ILEDQEENPLPAALVQPHTGK;IVAPISDSPKPPPQR;LC(UniMod:4)WFLDEAAAR;LLTVPFEK;LPIPESQVITINPELPVEEAAEDYAK;LPIPESQVITINPELPVEEAAEDYAKK;LVPFDHAESTYGLYR;TVIFVATGEGK;VTLTLPVLNAAR;WTLGFC(UniMod:4)DER	15	1	54	63	59	27.607	14772153	0.969761	59	27.547	FALSE	1	9.38967e-05	0.000114595	605	1	0.96	6PGL_HUMAN	reviewed	6-phosphogluconolactonase (6PGL) (EC 3.1.1.31)	PGLS	Homo sapiens (Human)	258	27,547
O95340	O95340	18	AEAETLPSLSITK;AMDFYDPAR;DDDVPLDWR;DIHELFVPENK;DLYEPTHGGK;EGENPPDGFMAPK;GFTGIDSDYEKPETPER;HNEFDFISGTR;LDLQWVQVLSEGWATPLK;MIAGANFYIVGR;NLGFSPGDREENIR;NPVHNGHALLMQDTR;QHAAVLEEGVLDPK;STNVVYQAHHVSR;TNLSTVSDC(UniMod:4)VHQVVELLQEQNIVPYTIIK;VLSM(UniMod:35)APGLTSVEIIPFR;VLSMAPGLTSVEIIPFR;VLTDYYR	18	1	44	56	49	78.368	2148350	0.884464	50	69.501	FALSE	1	9.38967e-05	0.000114595	606	1	1	PAPS2_HUMAN	reviewed	Bifunctional 3'-phosphoadenosine 5'-phosphosulfate synthase 2 (PAPS synthase 2) (PAPSS 2) (Sulfurylase kinase 2) (SK 2) (SK2) [Includes: Sulfate adenylyltransferase (EC 2.7.7.4) (ATP-sulfurylase) (Sulfate adenylate transferase) (SAT); Adenylyl-sulfate kinase (EC 2.7.1.25) (3'-phosphoadenosine-5'-phosphosulfate synthase) (APS kinase) (Adenosine-5'-phosphosulfate 3'-phosphotransferase) (Adenylylsul…	PAPSS2 ATPSK2	Homo sapiens (Human)	614	69,501
O95347	O95347	52	ALEEELAGLK;AMNVLTEAEER;ASNLQDLVYK;ASVSITFDNSDKK;DQEALEAVKR;DTSATTALELVAGER;DVQDELR;EGMFNNANVLFK;EKQQEVEAITLELEELKR;ENLTELSGGQR;EVITAQDTVIK;FQELKDVQDELR;FVDGVSTVAR;GLVASLISVK;ILTTIEDLDQK;ILTTIEDLDQKK;LKETYEALLAR;LNYEENKEESLLEK;LQEELSENDKK;LYNVVVDTEVTGK;NQALNIAWQK;QQEELDALKK;QQEVEAITLELEELKR;QQLEAVNEAIK;QSPLGFEVHDEITVTR;SLEDALAEAQR;SQAASILTK;SSYLEYQK;SYESQIEVMAAEVAK;TEEADLLQTK;TEVNGFDPLFNAITGLNGSGK…	39	0.75	1	15	9	5088.43	8564543	0.892388	44	135.656	TRUE	1	9.38967e-05	0.000114595	607	3	0.48	SMC2_HUMAN	reviewed	Structural maintenance of chromosomes protein 2 (SMC protein 2) (SMC-2) (Chromosome-associated protein E) (hCAP-E) (XCAP-E homolog)	SMC2 CAPE SMC2L1 PRO0324	Homo sapiens (Human)	1197	135,656
O95347	O95347	52	ALEEELAGLK;ALNHEIEELEK;AMNVLTEAEER;ASNLQDLVYK;ASVSITFDNSDKK;DQEALEAVKR;DTSATTALELVAGER;DYDWINAER;EGMFNNANVLFK;EKQQEVEAITLELEELKR;ENLTELSGGQR;EVITAQDTVIK;FQELKDVQDELR;FVDGVSTVAR;GLVASLISVK;HLFGQPNSAYDFK;ILTTIEDLDQKK;ITDGLHALQEASNK;KAEEKYEVLENK;LKETYEALLAR;LYNVVVDTEVTGK;LYNVVVDTEVTGKK;NQALNIAWQK;QQEVEAITLELEELKR;QQLEAVNEAIK;QSPLGFEVHDEITVTR;SLEDALAEAQR;SQAASILTK;SSYLEYQK;SYESQIEVMAAEVAK;TEEADLLQTK;…	38	0.730769	15	23	19	1792.55	4247927	0.727357	44	135.656	TRUE	1	9.38967e-05	0.000114595	608	3	0.23	SMC2_HUMAN	reviewed	Structural maintenance of chromosomes protein 2 (SMC protein 2) (SMC-2) (Chromosome-associated protein E) (hCAP-E) (XCAP-E homolog)	SMC2 CAPE SMC2L1 PRO0324	Homo sapiens (Human)	1197	135,656
O95347	O95347	52	ALNHEIEELEK;AMNVLTEAEER;ASNLQDLVYK;DQEALEAVKR;ENLTELSGGQR;LYNVVVDTEVTGK;SSYLEYQK;TIEESEETLK;YEVLENK;YLINGVNANNTR	10	0.192308	23	42	26	863.562	950871	0.882613	44	135.656	TRUE	0.861867	0.0149296	0.0126317	609	3	0.21	SMC2_HUMAN	reviewed	Structural maintenance of chromosomes protein 2 (SMC protein 2) (SMC-2) (Chromosome-associated protein E) (hCAP-E) (XCAP-E homolog)	SMC2 CAPE SMC2L1 PRO0324	Homo sapiens (Human)	1197	135,656
O95352	O95352	17	DVAHSIIFEVK;FDNVLPVSLAFDK;GFNMSIPMPGHPVNFSSVTLEQAR;GYYYNGDSAGLPAR;LAESSVDLNLK;LGC(UniMod:4)YFC(UniMod:4)NDVVAPGDSTR;LLLEQAANEIWESIK;LPEMAFSPDC(UniMod:4)PK;LQFAPFSSALDVGFWHELTQK;LTLEFSAFDMSAPTPAR;MNEPPTSLGLVPHQIR;QPLYEFEDC(UniMod:4)LGGGKPK;QQGAGDLC(UniMod:4)PNHPVASADLLGSSLFANIPGYK;SGTALENPVLLNK;WLPAVIAASK;YDENMVLVSLLK	16	0.941176	34	50	44	132.036	1291345	0.911908	49	77.96	FALSE	1	9.38967e-05	0.000114595	610	1	0.97	ATG7_HUMAN	reviewed	Ubiquitin-like modifier-activating enzyme ATG7 (ATG12-activating enzyme E1 ATG7) (Autophagy-related protein 7) (APG7-like) (hAGP7) (Ubiquitin-activating enzyme E1-like protein)	ATG7 APG7L	Homo sapiens (Human)	703	77,960
O95359	O95359	2	ANAEIAQVR;EQALADLNSVEK	2	1	3	15	9	5088.43	49134	0.925235	36	309.427	TRUE	0.925235	0.00619718	0.00559699	611	1	0.46	TACC2_HUMAN	reviewed	Transforming acidic coiled-coil-containing protein 2 (Anti-Zuai-1) (AZU-1)	TACC2	Homo sapiens (Human)	2948	309,427
O95363	O95363	3	APGSVVELLGK;IGWAFGLGLER;LAMILYDIPDIR	3	1	52	65	58	30.643	131535	0.762679	53	52.357	FALSE	0.943679	0.00422535	0.00391667	612	1	1	SYFM_HUMAN	reviewed	Phenylalanine--tRNA ligase, mitochondrial (EC 6.1.1.20) (Phenylalanyl-tRNA synthetase) (PheRS)	FARS2 FARS1 HSPC320	Homo sapiens (Human)	451	52,357
O95372	O95372	6	AFPQAANGSAK;ALIEHEMK;DLAILQC(UniMod:4)HGELDPMVPVR;ETAAVIFLHGLGDTGHSWADALSTIR;IPVTLNMK;TYPGVMHSSC(UniMod:4)PQEMAAVK	6	1	58	70	65	14.762	527730	0.932071	60	24.737	FALSE	0.999999	9.38967e-05	0.000114595	613	1	0.63	LYPA2_HUMAN	reviewed	Acyl-protein thioesterase 2 (APT-2) (EC 3.1.2.-) (Lysophospholipase II) (LPL-II) (LysoPLA II)	LYPLA2 APT2	Homo sapiens (Human)	231	24,737
O95373	O95373	21	AFAVGVQQVLLK;AIFQTIQNR;DGALHMIGSLAEILLK;ENIVEAIIHSPELIR;ETENDDLTNVIQK;EYNEFAEVFLK;FSAPVVPSSFNFGGPAPGMN;GIDQC(UniMod:4)IPLFVEAALER;GTM(UniMod:35)DPALR;GTMDPALR;NPVWYQALTHGLNEEQR;NPVWYQALTHGLNEEQRK;QLQDIATLADQR;SDQNLQTALELTR;VLQQTLNYINQGVSHALTWK;VLTGVAGEDAEC(UniMod:4)HAAK	16	0.761905	38	58	43	146.556	3320378	0.795453	45	119.517	FALSE	1	9.38967e-05	0.000114595	614	3	0.3	IPO7_HUMAN	reviewed	Importin-7 (Imp7) (Ran-binding protein 7) (RanBP7)	IPO7 RANBP7	Homo sapiens (Human)	1038	119,517
O95373	O95373	21	AFAVGVQQVLLK;AIFQTIQNR;DGALHMIGSLAEILLK;ETENDDLTNVIQK;EYNEFAEVFLK;FIQLLSDQSDQSVLIQK;FKSDQNLQTALELTR;FSAPVVPSSFNFGGPAPGMN;GTMDPALR;NPVWYQALTHGLNEEQR;QLQDIATLADQR;QLQDIATLADQRR;SDQNLQTALELTR;SPLVAAMQHFLPVLK	14	0.666667	1	15	10	4584.3	2966824	0.822691	45	119.517	TRUE	0.999996	9.38967e-05	0.000114595	615	3	0.29	IPO7_HUMAN	reviewed	Importin-7 (Imp7) (Ran-binding protein 7) (RanBP7)	IPO7 RANBP7	Homo sapiens (Human)	1038	119,517
O95373	O95373	21	EYNEFAEVFLK;FKSDQNLQTALELTR;NPVWYQALTHGLNEEQR	3	0.142857	15	23	18	1989.68	300655	0.92348	45	119.517	TRUE	0.540721	0.0838498	0.0622838	616	3	0.18	IPO7_HUMAN	reviewed	Importin-7 (Imp7) (Ran-binding protein 7) (RanBP7)	IPO7 RANBP7	Homo sapiens (Human)	1038	119,517
O95376	O95376	13	C(UniMod:4)ADDSETANYISAHTK;C(UniMod:4)NEVFC(UniMod:4)FK;DGVGVGVSC(UniMod:4)MAQDC(UniMod:4)PLR;ENLLSLAC(UniMod:4)QHQFC(UniMod:4)R;ESEGALNEHMTSLASVLK;HVPTSHPPHHC(UniMod:4)AVC(UniMod:4)MQFVR;QMYHAPTDC(UniMod:4)ATIR;SC(UniMod:4)WEQHC(UniMod:4)SVLVK;SLQLEAQTYQR;SNSAQLLVEAR;THGSEYYEC(UniMod:4)SR;TPEDFVFPLLPNEELR;YKENPDIVNQSQQAQAR	13	1	45	56	51	63.608	1283680	0.854551	52	57.819	FALSE	1	9.38967e-05	0.000114595	617	1	0.99	ARI2_HUMAN	reviewed	E3 ubiquitin-protein ligase ARIH2 (ARI-2) (Protein ariadne-2 homolog) (EC 2.3.2.-) (RING-type E3 ubiquitin transferase ARIH2) (Triad1 protein)	ARIH2 ARI2 TRIAD1 HT005	Homo sapiens (Human)	493	57,819
O95394	O95394	25	AEHLDHVMFR;AFVELTK;AFVRPSGTEDVVR;ATIEGYYQK;C(UniMod:4)C(UniMod:4)SFDGDADR;EAVNLQQDAFVVIGR;GKLNHLC(UniMod:4)GADFVK;GLTVQQWDALYTDLPNR;IKQSAEQLEDK;LNHLC(UniMod:4)GADFVK;LVDPLGEMLAPSWEEHATC(UniMod:4)LANAEEQDMQR;MGLLAVLR;PNGLILQYGTAGFR;QAVTPPGLQEAINDLVK;QAVTPPGLQEAINDLVKK;QSAEQLEDK;SHQKPPQGMEIK;SLKVDC(UniMod:4)ANGIGALK;STIGVM(UniMod:35)VTASHNPEEDNGVK;STIGVMVTASHNPEEDNGVK;VDC(UniMod:4)ANGIGALK;VLIDISEK…	25	1	50	61	55	41.905	8250567	0.939991	52	59.852	FALSE	1	9.38967e-05	0.000114595	618	1	0.95	AGM1_HUMAN	reviewed	Phosphoacetylglucosamine mutase (PAGM) (EC 5.4.2.3) (Acetylglucosamine phosphomutase) (N-acetylglucosamine-phosphate mutase) (Phosphoglucomutase-3) (PGM 3)	PGM3 AGM1	Homo sapiens (Human)	542	59,852
O95396	O95396	8	IAAGLGPSYSGSLLLFDALR;LASALLAEQEPQPER;LGLVDYDVVEMSNLAR;QLVLPELGVHGQLR;QVLHGEALAGQAK;RYDVVADC(UniMod:4)SDNVPTR;SLQLLSPEER;YLVNDAC(UniMod:4)VLAGRPLVSASALR	8	1	43	53	48	86.986	290673	0.88043	53	49.669	FALSE	1	9.38967e-05	0.000114595	619	1	0.83	MOCS3_HUMAN	reviewed	Adenylyltransferase and sulfurtransferase MOCS3 (Molybdenum cofactor synthesis protein 3) (Molybdopterin synthase sulfurylase) (MPT synthase sulfurylase) [Includes: Molybdopterin-synthase adenylyltransferase (EC 2.7.7.80) (Adenylyltransferase MOCS3) (Sulfur carrier protein MOCS2A adenylyltransferase); Molybdopterin-synthase sulfurtransferase (EC 2.8.1.11) (Sulfur carrier protein MOCS2A sulfurtran…	MOCS3 UBA4	Homo sapiens (Human)	460	49,669
O95400	O95400	5	DSWLDNIDWVK;GNLGVYQETR;KLDPPGGQFYNSK;LSGLADQMVAR;LVDPVAGSGGPGSR	5	1	16	34	23	1180.94	401771	0.810242	56	37.646	TRUE	0.998703	0.000187793	0.000204491	620	2	0.53	CD2B2_HUMAN	reviewed	CD2 antigen cytoplasmic tail-binding protein 2 (CD2 cytoplasmic domain-binding protein 2) (CD2 tail-binding protein 2) (U5 snRNP 52K protein) (U5-52K)	CD2BP2 KIAA1178	Homo sapiens (Human)	341	37,646
O95400	O95400	5	GNLGVYQETR;LVDPVAGSGGPGSR	2	0.4	43	53	48	86.986	71740	0.910173	56	37.646	TRUE	0.686272	0.049108	0.038101	621	2	0.14	CD2B2_HUMAN	reviewed	CD2 antigen cytoplasmic tail-binding protein 2 (CD2 cytoplasmic domain-binding protein 2) (CD2 tail-binding protein 2) (U5 snRNP 52K protein) (U5-52K)	CD2BP2 KIAA1178	Homo sapiens (Human)	341	37,646
O95433	O95433	27	ADATNVNNWHWTER;C(UniMod:4)EVTEVSK;DASNWSTDK;DEPDTNLVALMK;EAM(UniMod:35)GIYISTLK;EAMGIYISTLK;ETFLTSPEELYR;FHM(UniMod:35)VDGNVSGEFTDLVPEK;FHMVDGNVSGEFTDLVPEK;GHVEIPNLSDENSVDEVEISVSLAK;GHVEIPNLSDENSVDEVEISVSLAKDEPDTNLVALMK;GIPAPEEER;ITLKETFLTSPEELYR;LDGEASINNR;LDGEASINNRK;LIFFYEWSVK;LNWTGTSK;NGETELC(UniMod:4)M(UniMod:35)EGR;NGETELC(UniMod:4)MEGR;SWPEGHFATITLTFIDK;TEFTQGMILPTMNGESVDPVGQPALK;TLFLAVQVQ…	27	1	48	58	53	51.629	10664718	0.95023	56	38.274	FALSE	1	9.38967e-05	0.000114595	622	1	0.94	AHSA1_HUMAN	reviewed	Activator of 90 kDa heat shock protein ATPase homolog 1 (AHA1) (p38)	AHSA1 C14orf3 HSPC322	Homo sapiens (Human)	338	38,274
O95453	O95453	14	C(UniMod:4)PVTIPEDQKK;ELSPAGSISK;EQEELNDAVGFSR;FIDQVVEK;GIHVETLETEKK;IEDLLQSEENK;IQTYAEYMGR;LIEPFFNK;LMASTQPFK;LNPQC(UniMod:4)IPYTLQNHYYR;NGIPYLNQEEER;NNSFTAPSTVGK;NSPATLFEVPDTW;SQANGAGALSYVSPNTSK	14	1	38	50	44	132.036	600324	0.814235	50	73.451	FALSE	1	9.38967e-05	0.000114595	623	1	0.65	PARN_HUMAN	reviewed	Poly(A)-specific ribonuclease PARN (EC 3.1.13.4) (Deadenylating nuclease) (Deadenylation nuclease) (Polyadenylate-specific ribonuclease)	PARN DAN	Homo sapiens (Human)	639	73,451
O95456	O95456	7	KLMTTNEIQSNIYT;LDLITVEAFKPILSTR;LMTTNEIQSNIYT;NIPQSTEILKK;NMQITILTC(UniMod:4)R;TSESTGSLPSPFLR;TSLEVSLLEK	7	1	34	49	42	162.673	1295848	0.931385	57	32.854	TRUE	1	9.38967e-05	0.000114595	624	2	0.58	PSMG1_HUMAN	reviewed	Proteasome assembly chaperone 1 (PAC-1) (Chromosome 21 leucine-rich protein) (C21-LRP) (Down syndrome critical region protein 2)	PSMG1 C21LRP DSCR2 PAC1	Homo sapiens (Human)	288	32,854
O95456	O95456	7	LDLITVEAFKPILSTR;NIPQSTEILKK;TSESTGSLPSPFLR	3	0.428571	50	73	56	37.754	624273	0.973223	57	32.854	FALSE	0.98999	0.000375587	0.000390731	625	2	0.38	PSMG1_HUMAN	reviewed	Proteasome assembly chaperone 1 (PAC-1) (Chromosome 21 leucine-rich protein) (C21-LRP) (Down syndrome critical region protein 2)	PSMG1 C21LRP DSCR2 PAC1	Homo sapiens (Human)	288	32,854
O95479	O95479	15	ALESLSC(UniMod:4)PK;DIEAQLQHAGLR;DQFLQLSQYR;ELQKPDSFHSLTPTFAAVLVHIDNLR;EMEGPPGLR;GSAVVGQYQSYSEQVR;IPYYNIHPMPVHLQQR;LANDIEATAVR;LC(UniMod:4)AEEDQGAQIYAR;LFGSPLSDYYAYSPVR;MSLSLPLINR;QAVAQILPFR;QLVFHIGHGDLGSPAVLVSR;TAEDYQALNK;WEGVPFILMSGK	15	1	41	51	46	107.169	761081	0.942684	48	88.893	FALSE	1	9.38967e-05	0.000114595	626	1	1	G6PE_HUMAN	reviewed	GDH/6PGL endoplasmic bifunctional protein [Includes: Glucose 1-dehydrogenase (EC 1.1.1.47) (Hexose-6-phosphate dehydrogenase); 6-phosphogluconolactonase (6PGL) (EC 3.1.1.31)]	H6PD GDH	Homo sapiens (Human)	791	88,893
O95486	O95486	21	ANFLQNMIEDR;C(UniMod:4)TLTSIPQTQALLNK;DALVNAVIDSLSAYR;DIHMTPSTDFYKK;DLVQLPVVTSSTIVR;ELVQDLLK;IIAFISWLR;LNC(UniMod:4)NPELFR;M(UniMod:35)SVFQTQLPTLGVGALKPR;MSVFQTQLPTLGVGALKPR;NMLPSTPLKPPVPNLHEDIQK;NQPLVYLMLTTHPSLYR;SMTASLSDAR;SSVLSNQQPGLMVPFSLR;TESALSYYEFLLHIQQQVNK;TIPQPPILQLSVEK;TLETQSALGPALQAAFK;VDNLSDEGALNISDR;VNDVPEEFLYNPLTR;VVNLLQER	20	0.952381	36	50	41	180.562	2204893	0.91235	45	119.749	FALSE	1	9.38967e-05	0.000114595	627	1	0.8	SC24A_HUMAN	reviewed	Protein transport protein Sec24A (SEC24-related protein A)	SEC24A	Homo sapiens (Human)	1093	119,749
O95487	O95487	16	AEFFQHLIEDR;C(UniMod:4)TLTNIPQTQALLNK;DLTQLPVITSNTIVR;ETHSALGPALQAAFK;IDRLTDEGAVHVNDR;LFPLYVLALLK;LNC(UniMod:4)SPDSFR;LTDEGAVHVNDR;MTHLPELDTLSSER;SFITWLR;SSPVVSTVLSGSSGSSSTR;SVSSSLSDAR;TPPTANHPVEPVTSVTQPSELLQQK;VNDVPEEFMYNPLTR;VSVFQTQLPSLGAGLLQSR	15	0.9375	29	46	40	200.418	905383	0.835606	44	137.418	FALSE	1	9.38967e-05	0.000114595	628	1	0.99	SC24B_HUMAN	reviewed	Protein transport protein Sec24B (SEC24-related protein B)	SEC24B	Homo sapiens (Human)	1268	137,418
O95490	O95490	8	AALPFGLVR;ELEAPLIPQR;GAGSSIQLSANTVK;GPVFAGDVSSSVR;NSIDYIYNTR;SGEAIINYANYHDTSPYR	6	0.75	1	14	8	5648.01	326541	0.632223	42	163.349	TRUE	0.93166	0.00525822	0.00479823	629	1	0.48	AGRL2_HUMAN	reviewed	Adhesion G protein-coupled receptor L2 (Calcium-independent alpha-latrotoxin receptor 2) (CIRL-2) (Latrophilin homolog 1) (Latrophilin-2) (Lectomedin-1)	ADGRL2 KIAA0786 LEC1 LPHH1 LPHN2	Homo sapiens (Human)	1459	163,349
O95544	O95544	6	AC(UniMod:4)VLQNPQTIMHIQDPASQR;IMLSPEAR;SLHGPC(UniMod:4)PVTTFGPK;SLSASPALGSTK;VLEDPAIASDESFGAVK	5	0.833333	33	50	44	132.036	357470	0.892823	53	49.228	TRUE	0.999397	9.38967e-05	0.000114595	630	1	1	NADK_HUMAN	reviewed	NAD kinase (EC 2.7.1.23) (Poly(P)/ATP NAD kinase)	NADK	Homo sapiens (Human)	446	49,228
O95551	O95551	6	AAAEEGHIIPR;ALNSYFEPPVEESALER;EAAEEEGEPEVK;SLDLLGLEK;SQEIIPFPSTK;TYVDLTNEETTDSTTSK	6	1	49	61	55	41.905	557142	0.92626	55	40.93	FALSE	0.999998	9.38967e-05	0.000114595	631	1	0.88	TYDP2_HUMAN	reviewed	Tyrosyl-DNA phosphodiesterase 2 (Tyr-DNA phosphodiesterase 2) (hTDP2) (EC 3.1.4.-) (5'-tyrosyl-DNA phosphodiesterase) (5'-Tyr-DNA phosphodiesterase) (ETS1-associated protein 2) (ETS1-associated protein II) (EAPII) (TRAF and TNF receptor-associated protein) (Tyrosyl-RNA phosphodiesterase) (VPg unlinkase)	TDP2 EAP2 TTRAP AD-022	Homo sapiens (Human)	362	40,930
O95571	O95571	9	ASPGHTPGC(UniMod:4)VTFVLNDHSMAFTGDALLIR;EAVLIDPVLETAPR;GGSGAPILLR;IFTLPGDC(UniMod:4)LIYPAHDYHGFTVSTVEEER;LSGAQADLHIEDGDSIR;LTLSC(UniMod:4)EEFVK;SLLPGC(UniMod:4)QSVISR	7	0.777778	51	66	58	30.643	1282247	0.923042	59	27.873	FALSE	0.999995	9.38967e-05	0.000114595	632	1	0.99	ETHE1_HUMAN	reviewed	Persulfide dioxygenase ETHE1, mitochondrial (EC 1.13.11.18) (Ethylmalonic encephalopathy protein 1) (Hepatoma subtracted clone one protein) (Sulfur dioxygenase ETHE1)	ETHE1 HSCO	Homo sapiens (Human)	254	27,873
O95573	O95573	24	ADFFEDENGQR;AFNFGNGLQMLGQKPK;EVLNEEDEVQPNGK;GDTSMLKPTLMAAVPEIMDR;GEILIGGQSVTMGYYK;GIIVHTMAAVEALGAK;GVM(UniMod:35)ISHSNIIAGITGMAER;GVMISHSNIIAGITGMAER;IGYSSPQTLADQSSK;LLLC(UniMod:4)GGAPLSATTQR;NLFILAYNYK;NTPLC(UniMod:4)DSFVFR;THYQADIER;TKADFFEDENGQR;TNIAIFC(UniMod:4)ETR;VGAPLVC(UniMod:4)C(UniMod:4)EIK;VLSEAAISASLEK;VLSEAAISASLEKFEIPVK;VSEMSSFQR	19	0.791667	1	15	11	4130.11	2617715	0.936498	49	80.42	TRUE	1	9.38967e-05	0.000114595	633	2	0.35	ACSL3_HUMAN	reviewed	Long-chain-fatty-acid--CoA ligase 3 (EC 6.2.1.3) (Long-chain acyl-CoA synthetase 3) (LACS 3)	ACSL3 ACS3 FACL3 LACS3	Homo sapiens (Human)	720	80,420
O95573	O95573	24	AFNFGNGLQMLGQKPK;EVLNEEDEVQPNGK;GVM(UniMod:35)ISHSNIIAGITGMAER;IGYSSPQTLADQSSK;LLLC(UniMod:4)GGAPLSATTQR;NTPLC(UniMod:4)DSFVFR;TKADFFEDENGQR;TNIAIFC(UniMod:4)ETR;VLSEAAISASLEK;VLSEAAISASLEKFEIPVK;VSEMSSFQR	11	0.458333	15	31	19	1792.55	1544234	0.903098	49	80.42	TRUE	0.999975	9.38967e-05	0.000114595	634	2	0.37	ACSL3_HUMAN	reviewed	Long-chain-fatty-acid--CoA ligase 3 (EC 6.2.1.3) (Long-chain acyl-CoA synthetase 3) (LACS 3)	ACSL3 ACS3 FACL3 LACS3	Homo sapiens (Human)	720	80,420
O95602	O95602	9	DSEPLGIEEAQIGKR;GEMNVTLGIPR;IIEESTHC(UniMod:4)GPQAVR;SLPC(UniMod:4)FEPYEFTPR;TALSAVDMTQR	5	0.555556	9	23	17	2208.49	107394	0.783287	40	194.811	TRUE	0.927091	0.00591549	0.00535383	635	1	0.7	RPA1_HUMAN	reviewed	DNA-directed RNA polymerase I subunit RPA1 (RNA polymerase I subunit A1) (EC 2.7.7.6) (A190) (DNA-directed RNA polymerase I largest subunit) (DNA-directed RNA polymerase I subunit A) (RNA polymerase I 194 kDa subunit) (RPA194)	POLR1A	Homo sapiens (Human)	1720	194,811
O95613	O95613	9	EAEVEDMASR;EDALLDSVEVGLSC(UniMod:4)VGLEEKPEK;HQAALGELTASLESK;ILESELEEQLSQHR	4	0.444444	1	11	6	6958.53	106970	0.818679	34	378.037	TRUE	0.836506	0.0187793	0.0155723	636	1	1	PCNT_HUMAN	reviewed	Pericentrin (Kendrin) (Pericentrin-B)	PCNT KIAA0402 PCNT2	Homo sapiens (Human)	3336	378,037
O95619	O95619	5	GVTIVKPIVYGNVAR;IFFIDPNERPVTLYHLLK;MAEFGPDSGGR;NEDMSAYVK;TSFEIAELK	5	1	51	62	57	34.013	376200	0.927509	59	26.499	FALSE	0.999972	9.38967e-05	0.000114595	637	1	0.77	YETS4_HUMAN	reviewed	YEATS domain-containing protein 4 (Glioma-amplified sequence 41) (Gas41) (NuMA-binding protein 1) (NuBI-1) (NuBI1)	YEATS4 GAS41	Homo sapiens (Human)	227	26,499
O95630	O95630	11	AVTITDLR;DPPLFC(UniMod:4)SC(UniMod:4)SHVTVVDR;EYTEYNEEK;GVETC(UniMod:4)GILC(UniMod:4)GK;LC(UniMod:4)PQFLQLASANTAR;LTDHGLEEISSC(UniMod:4)R;MASIYSEEGNIEHAFILYNK;NEFTITHVLIPK;NMAIQQELEK;QQQLEQEQFHAFEEMIR;SLKPGALSNSESIPTIDGLR	11	1	47	57	52	57.306	1440515	0.941537	54	48.077	FALSE	1	9.38967e-05	0.000114595	638	1	0.63	STABP_HUMAN	reviewed	STAM-binding protein (EC 3.4.19.-) (Associated molecule with the SH3 domain of STAM) (Endosome-associated ubiquitin isopeptidase)	STAMBP AMSH	Homo sapiens (Human)	424	48,077
O95671	O95671	10	AEAGEAGQATAEAEC(UniMod:4)HR;ASFATPYGYAMETAK;FSSAC(UniMod:4)DVGGC(UniMod:4)TGALAR;HDSIPAADTFEDLSDVEGGGSEPTQR;RQEILSNAGLR;VAESC(UniMod:4)KPGAGLLLVETLLDEEKR;VDASAC(UniMod:4)GMER;VSEFYEETK;VVLASASPR	9	0.9	41	51	46	107.169	332800	0.930893	50	68.857	FALSE	1	9.38967e-05	0.000114595	639	1	1	ASML_HUMAN	reviewed	N-acetylserotonin O-methyltransferase-like protein (ASMTL) (EC 2.1.1.-)	ASMTL	Homo sapiens (Human)	621	68,857
O95674	O95674	5	AESAPLPVSADDTPEVLNR;VAHEPVAPPEDKESESEAK;VAHEPVAPPEDKESESEAKVDGETASDSESR	3	0.6	1	17	9	5088.43	383335	0.972334	53	51.418	TRUE	0.995575	0.000187793	0.000204491	640	1	0.71	CDS2_HUMAN	reviewed	Phosphatidate cytidylyltransferase 2 (EC 2.7.7.41) (CDP-DAG synthase 2) (CDP-DG synthase 2) (CDP-diacylglycerol synthase 2) (CDS 2) (CDP-diglyceride pyrophosphorylase 2) (CDP-diglyceride synthase 2) (CTP:phosphatidate cytidylyltransferase 2)	CDS2	Homo sapiens (Human)	445	51,418
O95685	O95685	4	FADALGLELAQVK;GPSSAVLPSALGSR;VFNAGDDPSVPLHVLSR;VTC(UniMod:4)SDLGISGTVR	4	1	44	55	49	78.368	137739	0.952581	57	32.559	TRUE	0.999893	9.38967e-05	0.000114595	641	1	1	PPR3D_HUMAN	reviewed	Protein phosphatase 1 regulatory subunit 3D (Protein phosphatase 1 regulatory subunit 6) (PP1 subunit R6) (Protein phosphatase 1-binding subunit R6)	PPP1R3D PPP1R6	Homo sapiens (Human)	299	32,559
O95707	O95707	3	ADLHGAIISVTK;AVVLEYFTR;SVIYHALSQK	3	1	28	39	33	416.021	94240	0.90114	60	25.425	TRUE	0.990227	0.000375587	0.000390731	642	1	1	RPP29_HUMAN	reviewed	Ribonuclease P protein subunit p29 (hPOP4) (EC 3.1.26.5)	POP4 RPP29	Homo sapiens (Human)	220	25,425
O95714	O95714	11	IDSLTGLGVVK;SAQGTSAPLLPLLQR	2	0.181818	1	12	5	7723.76	35881	0.906745	31	527.228	TRUE	0.375711	0.127793	0.0911296	643	1	1	HERC2_HUMAN	reviewed	E3 ubiquitin-protein ligase HERC2 (EC 2.3.2.26) (HECT domain and RCC1-like domain-containing protein 2) (HECT-type E3 ubiquitin transferase HERC2)	HERC2	Homo sapiens (Human)	4834	527,228
O95721	O95721	7	DLPDGPDAPADR;KLDDTDPVPR;VGVASSEELAR	3	0.428571	1	15	9	5088.43	151014	0.720339	59	28.97	TRUE	0.465146	0.103944	0.075827	644	2	0.13	SNP29_HUMAN	reviewed	Synaptosomal-associated protein 29 (SNAP-29) (Soluble 29 kDa NSF attachment protein) (Vesicle-membrane fusion protein SNAP-29)	SNAP29	Homo sapiens (Human)	258	28,970
O95721	O95721	7	DLPDGPDAPADR;KLDDTDPVPR	2	0.285714	48	58	52	57.306	139896	0.899254	59	28.97	FALSE	0.528802	0.08723	0.0645839	645	2	0.24	SNP29_HUMAN	reviewed	Synaptosomal-associated protein 29 (SNAP-29) (Soluble 29 kDa NSF attachment protein) (Vesicle-membrane fusion protein SNAP-29)	SNAP29	Homo sapiens (Human)	258	28,970
O95747	O95747	13	ADIWSFGITAIELATGAAPYHK;DTAEGVSQELISAGLVDGR;EVLEGLEYLHK;FEFTPGRDTAEGVSQELISAGLVDGR;IPISLVLR;IVEEPQSNR;LASGVEGSDIPDDGK;LLSGGSVLDIIK;SGVLDESTIATILR;TAQALSSGSGSQETK	10	0.769231	44	58	50	70.603	1682344	0.963609	52	58.022	FALSE	1	9.38967e-05	0.000114595	646	1	0.98	OXSR1_HUMAN	reviewed	Serine/threonine-protein kinase OSR1 (EC 2.7.11.1) (Oxidative stress-responsive 1 protein)	OXSR1 KIAA1101 OSR1	Homo sapiens (Human)	527	58,022
O95749	O95749	7	DNYTC(UniMod:4)PTEEEYK;FSFPTIHAIWSRPESTQVQNILR;GGNPELVALVK;SFC(UniMod:4)EDLTEGK;VLTLDHPDAVK;YC(UniMod:4)VHYLEDVGSFEYTR;YLLQLPGK	7	1	40	50	45	118.955	1191491	0.96392	57	34.871	TRUE	1	9.38967e-05	0.000114595	647	1	0.97	GGPPS_HUMAN	reviewed	Geranylgeranyl pyrophosphate synthase (GGPP synthase) (GGPPSase) (EC 2.5.1.-) ((2E,6E)-farnesyl diphosphate synthase) (Dimethylallyltranstransferase) (EC 2.5.1.1) (Farnesyl diphosphate synthase) (Farnesyltranstransferase) (EC 2.5.1.29) (Geranylgeranyl diphosphate synthase) (Geranyltranstransferase) (EC 2.5.1.10)	GGPS1	Homo sapiens (Human)	300	34,871
O95757	O95757	39	AQFEQLC(UniMod:4)ASLLAR;AVMEQANLQR;C(UniMod:4)ISDAMSWLNSK;C(UniMod:4)TPAC(UniMod:4)ISLGSR;EDISSIEIVGGATR;FITPEDLSK;KEPFELEAFYTNLHEVPYPDAR;KPVADC(UniMod:4)VISIPSFFTDAERR;LMNETTAVALAYGIYKQDLPPLDEKPR;LSAVLEDTENWLYEDGEDQPK;NAVEEYVYDFR;NHPAPFSK;QLGQDLLNSYIENEGK;SFDDPIVQTER;SIDLPIQSSLC(UniMod:4)R;SKELDNFC(UniMod:4)NPIIYKPKPK;SQIVTNVR;TSFEDGSGEC(UniMod:4)EVFC(UniMod:4)K;VLATTFDPYLGGR;VNIHGIFSVASASVIEK	20	0.512821	28	58	41	180.562	6706014	0.867149	47	94.512	FALSE	1	9.38967e-05	0.000114595	648	3	0.74	HS74L_HUMAN	reviewed	Heat shock 70 kDa protein 4L (Heat shock 70-related protein APG-1) (Osmotic stress protein 94)	HSPA4L APG1 OSP94	Homo sapiens (Human)	839	94,512
O95757	O95757	39	EDISSIEIVGGATR;LSLTQDPVVK;NAVEEYVYDFR;QLGQDLLNSYIENEGK;SFDDPIVQTER;VLATTFDPYLGGR;VNIHGIFSVASASVIEK;YLEEERPFAIEQVTGMLLAK	8	0.205128	13	29	24	1063.94	1489119	0.885035	47	94.512	TRUE	0.860076	0.0152113	0.0128448	649	3	0.27	HS74L_HUMAN	reviewed	Heat shock 70 kDa protein 4L (Heat shock 70-related protein APG-1) (Osmotic stress protein 94)	HSPA4L APG1 OSP94	Homo sapiens (Human)	839	94,512
O95757	O95757	39	EDISSIEIVGGATR;FITPEDLSK;LSLTQDPVVK;NAVEEYVYDFR;SFDDPIVQTER;VNIHGIFSVASASVIEK	6	0.153846	3	14	11	4130.11	331562	0.936947	47	94.512	TRUE	0.911249	0.00751174	0.00666294	650	3	0.04	HS74L_HUMAN	reviewed	Heat shock 70 kDa protein 4L (Heat shock 70-related protein APG-1) (Osmotic stress protein 94)	HSPA4L APG1 OSP94	Homo sapiens (Human)	839	94,512
O95758	O95758	6	AQAALQAVSAVQSGSLALSGGPSNEGTVLPGQSPVLR;DFSNSPLHR;KIPC(UniMod:4)DVTEAEIISLGLPFGK;MALDGQNIYNAC(UniMod:4)C(UniMod:4)TLR;SQPVYIQYSNHR;TDNLPNQAR	6	1	49	58	53	51.629	838361	0.417117	52	59.69	FALSE	0.932717	0.00516432	0.00472257	651	2	0.67	PTBP3_HUMAN	reviewed	Polypyrimidine tract-binding protein 3 (Regulator of differentiation 1) (Rod1)	PTBP3 ROD1	Homo sapiens (Human)	552	59,690
O95758	O95758	6	AQAALQAVSAVQSGSLALSGGPSNEGTVLPGQSPVLR;TDNLPNQAR	2	0.333333	43	49	46	107.169	6700	0.811082	52	59.69	FALSE	0.351014	0.13662	0.096764	652	2	0.37	PTBP3_HUMAN	reviewed	Polypyrimidine tract-binding protein 3 (Regulator of differentiation 1) (Rod1)	PTBP3 ROD1	Homo sapiens (Human)	552	59,690
O95777	O95777	4	GDNVAVIGEIDEETDSALDLGNIR;GFDQTINLILDESHER;TVAVITSDGR;VFSSSQGVEQVVLGLYIVR	4	1	46	75	53	51.629	2868839	0.915677	68	10.403	TRUE	0.9994	9.38967e-05	0.000114595	653	1	0.86	LSM8_HUMAN	reviewed	U6 snRNA-associated Sm-like protein LSm8	LSM8	Homo sapiens (Human)	96	10,403
O95782	O95782	26	AADLLYAMC(UniMod:4)DR;ALQVGC(UniMod:4)LLR;ASPDLVPMGEWTAR;DFLTPPLLSVR;EM(UniMod:35)GEAFAADIPR;EMGEAFAADIPR;FFQPTEMAAQDFFQR;FINLFPETK;HLC(UniMod:4)ELLAQQF;ILVAGDSMDSVK;LEPNAQAQMYR;LLGFGSALLDNVDPNPENFVGAGIIQTK;LLQC(UniMod:4)YPPPEDAAVK;LVEC(UniMod:4)LETVLNK;MYLFYGNK;NNGVLFENQLLQIGVK;QLSLPQQEAQK;SSPPVQFSLLHSK;TC(UniMod:4)VSLAVSR;THIDTVINALK;TVFEALQAPAC(UniMod:4)HENMVK;VLQIVTNRDDVQGYAAK;YGGAPQALTLK;YLE…	24	0.923077	31	46	40	200.418	1575216	0.936818	46	107.546	FALSE	1	9.38967e-05	0.000114595	654	1	0.72	AP2A1_HUMAN	reviewed	AP-2 complex subunit alpha-1 (100 kDa coated vesicle protein A) (Adaptor protein complex AP-2 subunit alpha-1) (Adaptor-related protein complex 2 subunit alpha-1) (Alpha-adaptin A) (Alpha1-adaptin) (Clathrin assembly protein complex 2 alpha-A large chain) (Plasma membrane adaptor HA2/AP2 adaptin alpha A subunit)	AP2A1 ADTAA CLAPA1	Homo sapiens (Human)	977	107,546
O95793	O95793	25	ATVTAMIAR;DVESC(UniMod:4)HDMAALNILK;EKEPEYTLLTER;ELLYGGTSPTAETILK;ESEEENLNKSEISQVFEIALK;ILQNEPLPER;KNAAIAVLEELK;LPPLPAVER;NAAENMLEILGFKVPQAQPTKPALK;NAAIAVLEELK;NAAIAVLEELKK;NEFVSLINC(UniMod:4)SSQPPLISHGIGK;NLPVNFEVAR;NNISSGHVPHGPLTRPSEQLDYLSR;NNKNEFVSLINC(UniMod:4)SSQPPLISHGIGK;SEISQVFEIALK;TGNGPMSVC(UniMod:4)GR;TKPIVKPQTSPEYGQGINPISR;VQGFQVEYK;VSVGEFVGEGEGK;VTFFEPGSGDENGTSNKEDEFR	21	0.84	1	23	5	7723.76	2772547	0.897325	51	63.182	TRUE	1	9.38967e-05	0.000114595	655	1	1	STAU1_HUMAN	reviewed	Double-stranded RNA-binding protein Staufen homolog 1	STAU1 STAU	Homo sapiens (Human)	577	63,182
O95801	O95801	9	AAAQYYLGNFR;ALTPAFLVC(UniMod:4)VGSSPFC(UniMod:4)K;APSEIDPR;AVISYTEGLK;C(UniMod:4)ADPDLNAVLYTNR;NQNEALLQAIK;SALNDVTAAR;STLLQVLQHQR;TYKDEGNDYFK	9	1	45	58	51	63.608	1459716	0.84734	54	44.679	FALSE	1	9.38967e-05	0.000114595	656	2	0.77	TTC4_HUMAN	reviewed	Tetratricopeptide repeat protein 4 (TPR repeat protein 4)	TTC4 My044	Homo sapiens (Human)	387	44,679
O95801	O95801	9	NQNEALLQAIK;STLLQVLQHQR	2	0.222222	28	38	34	374.804	25581	0.902072	54	44.679	TRUE	0.43846	0.11108	0.0805167	657	2	0.04	TTC4_HUMAN	reviewed	Tetratricopeptide repeat protein 4 (TPR repeat protein 4)	TTC4 My044	Homo sapiens (Human)	387	44,679
O95816	O95816	13	FLDDLGNAK;FQSIVIGC(UniMod:4)ALEDQKK;IIDEVVNK;LLESLDQLELR;QISDGEREELNLTANR;SHLMSLYSAC(UniMod:4)SSEVPHGPVDQK;TLTVEVSVETIR;TLTVEVSVETIRNPQQQESLK	8	0.615385	1	16	5	7723.76	2590021	0.891259	60	23.772	TRUE	0.999913	9.38967e-05	0.000114595	658	1	0.58	BAG2_HUMAN	reviewed	BAG family molecular chaperone regulator 2 (BAG-2) (Bcl-2-associated athanogene 2)	BAG2	Homo sapiens (Human)	211	23,772
O95817	O95817	21	AAPSTAPAEATPPKPGEAEAPPKHPGVLK;EGHPVYPQLRPGYIPIPVLHEGAENR;ELLALDSVDPEGR;EVDSKPVSQKPPPPSEK;FRTEAAAAAPQR;IDPQTGWPFFVDHNSR;QC(UniMod:4)GQVAAAAAAQPPASHGPER;QVHPFHVYPQPGMQR;SQSPAASDC(UniMod:4)SSSSSSASLPSSGR;SSLGSHQLPR;SSTPLHSPSPIR;THYPAQQGEYQTHQPVYHK;TTTWNDPR;VHTVVDRPQQPMTHR;VQGLEQAVDNFEGK;VQGLEQAVDNFEGKK;YLMIEEYLTK	17	0.809524	29	44	36	304.216	1302706	0.868356	51	61.595	TRUE	1	9.38967e-05	0.000114595	659	2	0.69	BAG3_HUMAN	reviewed	BAG family molecular chaperone regulator 3 (BAG-3) (Bcl-2-associated athanogene 3) (Bcl-2-binding protein Bis) (Docking protein CAIR-1)	BAG3 BIS	Homo sapiens (Human)	575	61,595
O95817	O95817	21	EGHPVYPQLRPGYIPIPVLHEGAENR;ELLALDSVDPEGR;FRTEAAAAAPQR;THYPAQQGEYQTHQPVYHK;VQGLEQAVDNFEGK;VQGLEQAVDNFEGKK	6	0.285714	12	30	26	863.562	401435	0.766515	51	61.595	TRUE	0.483634	0.0992488	0.0727036	660	2	0.37	BAG3_HUMAN	reviewed	BAG family molecular chaperone regulator 3 (BAG-3) (Bcl-2-associated athanogene 3) (Bcl-2-binding protein Bis) (Docking protein CAIR-1)	BAG3 BIS	Homo sapiens (Human)	575	61,595
O95819	O95819	11	AASSLNLSNGETESVK;EVFRPLKPADLTALAK;GSVVNVNPTNTRPQSDTPEIR;KGSVVNVNPTNTRPQSDTPEIR;LLQISPSSGTTVTSVVGFSC(UniMod:4)DGMRPEAIR;LVPRPGSGSSSGSSNSGSQPGSHPGSQSGSGER;QQLLQEQQLR;SSSSFTPFIDPR;TMIVHDDVESEPAMTPSK	9	0.818182	32	50	42	162.673	341301	0.895386	43	142.101	FALSE	0.999999	9.38967e-05	0.000114595	661	1	1	M4K4_HUMAN	reviewed	Mitogen-activated protein kinase kinase kinase kinase 4 (EC 2.7.11.1) (HPK/GCK-like kinase HGK) (MAPK/ERK kinase kinase kinase 4) (MEK kinase kinase 4) (MEKKK 4) (Nck-interacting kinase)	MAP4K4 HGK KIAA0687 NIK	Homo sapiens (Human)	1239	142,101
O95822	O95822	6	ASEQVLSLVAQFQK;EISEITGGPINETLK;GFGVDHGQVAEQSAGVLHLR;LLLSSSEWVQSEK;LVEGPDVR	5	0.833333	40	50	45	118.955	174804	0.89349	52	55.003	TRUE	0.999411	9.38967e-05	0.000114595	662	1	0.51	DCMC_HUMAN	reviewed	Malonyl-CoA decarboxylase, mitochondrial (MCD) (EC 4.1.1.9)	MLYCD	Homo sapiens (Human)	493	55,003
O95825	O95825	9	AC(UniMod:4)ALSQINTK;EDLPVTEDNFVK;EIAGIVLDVGSK;GATLAFLNDEVWNLSNVQQGK;LSTGVFRPQLDEPIPLYEAK;LYSKDDEPAVK;VISTAC(UniMod:4)SLEDK;VSFFQPDDEVVGILPLDSEDPGLC(UniMod:4)EVVR;VTWTEAAGSIR	9	1	47	58	52	57.306	875984	0.949017	56	38.697	FALSE	1	9.38967e-05	0.000114595	663	2	0.75	QORL1_HUMAN	reviewed	Quinone oxidoreductase-like protein 1 (EC 1.-.-.-) (Protein 4P11) (Quinone oxidoreductase homolog 1) (QOH-1) (Zeta-crystallin homolog)	CRYZL1 4P11	Homo sapiens (Human)	349	38,697
O95825	O95825	9	AC(UniMod:4)ALSQINTK;LSTGVFRPQLDEPIPLYEAK;VISTAC(UniMod:4)SLEDK;VTWTEAAGSIR	4	0.444444	17	31	23	1180.94	179430	0.97655	56	38.697	TRUE	0.999339	9.38967e-05	0.000114595	664	2	0.25	QORL1_HUMAN	reviewed	Quinone oxidoreductase-like protein 1 (EC 1.-.-.-) (Protein 4P11) (Quinone oxidoreductase homolog 1) (QOH-1) (Zeta-crystallin homolog)	CRYZL1 4P11	Homo sapiens (Human)	349	38,697
O95831	O95831	33	AALSASEGEEVPQDK;AALSASEGEEVPQDKAPSHVPFLLIGGGTAAFAAAR;ALGTEVIQLFPEK;APSHVPFLLIGGGTAAFAAAR;C(UniMod:4)LIATGGTPR;DGEQHEDLNEVAK;ELWFSDDPNVTK;GVIFYLR;ILPEYLSNWTM(UniMod:35)EK;ILPEYLSNWTMEK;ISGLGLTPEQK;KAALSASEGEEVPQDK;KIIKDGEQHEDLNEVAK;KVETDHIVAAVGLEPNVELAK;KVVQLDVR;LFNIHED;LNDGSQITYEK;SATEQSGTGIR;SITIIGGGFLGSELAC(UniMod:4)ALGR;SIYFQPPSFYVSAQDLPHIENGGVAVLTGK;SIYFQPPSFYVSAQDLPHIENGGVAVLTGKK;SNIWVAGDAAC…	29	0.878788	29	48	40	200.418	11600257	0.883119	51	66.901	TRUE	1	9.38967e-05	0.000114595	665	3	0.45	AIFM1_HUMAN	reviewed	Apoptosis-inducing factor 1, mitochondrial (EC 1.1.1.-) (Programmed cell death protein 8)	AIFM1 AIF PDCD8	Homo sapiens (Human)	613	66,901
O95831	O95831	33	AALSASEGEEVPQDK;AALSASEGEEVPQDKAPSHVPFLLIGGGTAAFAAAR;ALGTEVIQLFPEK;APSHVPFLLIGGGTAAFAAAR;C(UniMod:4)LIATGGTPR;ELWFSDDPNVTK;GVIFYLR;ILPEYLSNWTMEK;ISGLGLTPEQK;KAALSASEGEEVPQDK;KVETDHIVAAVGLEPNVELAK;KVVQLDVR;LAGENMTGAAK;LFNIHED;LNDGSQITYEK;SIYFQPPSFYVSAQDLPHIENGGVAVLTGK;SNIWVAGDAAC(UniMod:4)FYDIK;TGGLEIDSDFGGFR;VETDHIVAAVGLEPNVELAK;VLIVSEDPELPYMRPPLSK;VM(UniMod:35)PNAIVQSVGVSSGK;VMPNAIVQSVGVSSGK;VNA…	24	0.727273	48	61	53	51.629	5407074	0.877213	51	66.901	FALSE	1	9.38967e-05	0.000114595	666	3	0.2	AIFM1_HUMAN	reviewed	Apoptosis-inducing factor 1, mitochondrial (EC 1.1.1.-) (Programmed cell death protein 8)	AIFM1 AIF PDCD8	Homo sapiens (Human)	613	66,901
O95831	O95831	33	AALSASEGEEVPQDK;AALSASEGEEVPQDKAPSHVPFLLIGGGTAAFAAAR;ALGTEVIQLFPEK;APSHVPFLLIGGGTAAFAAAR;C(UniMod:4)LIATGGTPR;DGEQHEDLNEVAK;ELWFSDDPNVTK;ILPEYLSNWTMEK;ISGLGLTPEQK;KAALSASEGEEVPQDK;KVETDHIVAAVGLEPNVELAK;LAGENMTGAAK;LFNIHED;LNDGSQITYEK;TGGLEIDSDFGGFR;VETDHIVAAVGLEPNVELAK;VLIVSEDPELPYMRPPLSK;VMPNAIVQSVGVSSGK;VNAELQAR;VVQLDVR	20	0.606061	1	15	9	5088.43	3868471	0.915672	51	66.901	TRUE	1	9.38967e-05	0.000114595	667	3	0.18	AIFM1_HUMAN	reviewed	Apoptosis-inducing factor 1, mitochondrial (EC 1.1.1.-) (Programmed cell death protein 8)	AIFM1 AIF PDCD8	Homo sapiens (Human)	613	66,901
O95834	O95834	15	AQFVTC(UniMod:4)GQDK;DTSVLQWR;EVIFSVEDGSVK;HYLGHNDDIK;IIEDPAR;ITQAVLGAHDGGVFGLC(UniMod:4)ALR;IWDSVSLSTLHVLGLGVFDR;LLASADDFGK;LQEVEVPEDFGPVR;LVHLWSSDSHQPLWSR;QITSADAVR;SAGFHPSGSVLAVGTVTGR;TVAEGHGDTLYVGTTR;VHLFSYPC(UniMod:4)C(UniMod:4)QPR;VVLWGSDYSK	15	1	49	58	54	46.514	1369841	0.926591	50	70.679	FALSE	1	9.38967e-05	0.000114595	668	1	0.92	EMAL2_HUMAN	reviewed	Echinoderm microtubule-associated protein-like 2 (EMAP-2) (HuEMAP-2)	EML2 EMAP2 EMAPL2	Homo sapiens (Human)	649	70,679
O95861	O95861	18	AIAGVINQPYYNYEAGPDAVLGR;ASAYVFASPGC(UniMod:4)K;HMNSAGVLATLR;IIQLIEGK;KWDTC(UniMod:4)APEVILHAVGGK;LAQM(UniMod:35)SIC(UniMod:4)SSLAR;LAQMSIC(UniMod:4)SSLAR;LTDIHGNVLQYHK;LVASAYSIAQK;LVTDC(UniMod:4)VAAM(UniMod:35)NPDAVLR;LVTDC(UniMod:4)VAAMNPDAVLR;NYDYYASR;QPC(UniMod:4)PSQYSAIKEEDLVVWVDPLDGTK;RVIAEGDLGIVEK;TC(UniMod:4)ATDLQTK;TIWGVLGLGAFGFQLK;VIAEGDLGIVEK;WDTC(UniMod:4)APEVILHAVGGK	18	1	53	63	58	30.643	6990589	0.929523	57	33.392	FALSE	1	9.38967e-05	0.000114595	669	1	0.98	BPNT1_HUMAN	reviewed	3'(2'),5'-bisphosphate nucleotidase 1 (EC 3.1.3.7) (Bisphosphate 3'-nucleotidase 1) (PAP-inositol 1,4-phosphatase) (PIP)	BPNT1	Homo sapiens (Human)	308	33,392
O95864	O95864	5	AFHPDLEFVGK;FLKPLLIGELAPEEPSQDHGK;HGIEYQEKPLLR;VIGHYAGEDATDAFR	4	0.8	1	15	11	4130.11	585022	0.90075	53	52.259	TRUE	0.99638	0.000187793	0.000204491	670	1	0.45	FADS2_HUMAN	reviewed	Fatty acid desaturase 2 (EC 1.14.19.3) (Acyl-CoA 6-desaturase) (Delta(6) fatty acid desaturase) (D6D) (Delta(6) desaturase) (Delta-6 desaturase)	FADS2	Homo sapiens (Human)	444	52,259
O95865	O95865	10	AGAGLSSLC(UniMod:4)LVLSTRPHS;ALQDLGLR;DFAVSTVPVSGPSHLR;GAEIVADTFR;GGGDLPNSQEALQK;GLC(UniMod:4)GMGGPR;GVPESLASGEGAGAGLPALDLAK;IVEIGDENATLDGTDVLFTGR;LSDVTLVPVSC(UniMod:4)SELEK	9	0.9	54	65	59	27.607	1094600	0.891095	58	29.644	FALSE	1	9.38967e-05	0.000114595	671	1	0.98	DDAH2_HUMAN	reviewed	N(G),N(G)-dimethylarginine dimethylaminohydrolase 2 (DDAH-2) (Dimethylarginine dimethylaminohydrolase 2) (EC 3.5.3.18) (DDAHII) (Dimethylargininase-2) (Protein G6a) (S-phase protein)	DDAH2 DDAH G6A NG30	Homo sapiens (Human)	285	29,644
O95881	O95881	9	EAAASGLPLM(UniMod:35)VIIHK;EAAASGLPLMVIIHK;GFGDHIHWR;ILFLDPSGK;KHLEDEL;KKHLEDEL;VHPEIINENGNPSYK;YFYVSAEQVVQGM(UniMod:35)K;YFYVSAEQVVQGMK	9	1	57	75	62	20.188	8267230	0.960153	62	19.206	FALSE	1	9.38967e-05	0.000114595	672	2	0.94	TXD12_HUMAN	reviewed	Thioredoxin domain-containing protein 12 (EC 1.8.4.2) (Endoplasmic reticulum resident protein 18) (ER protein 18) (ERp18) (Endoplasmic reticulum resident protein 19) (ER protein 19) (ERp19) (Thioredoxin-like protein p19) (hTLP19)	TXNDC12 TLP19 UNQ713/PRO1376	Homo sapiens (Human)	172	19,206
O95881	O95881	9	EAAASGLPLM(UniMod:35)VIIHK;EAAASGLPLMVIIHK;GFGDHIHWR;ILFLDPSGK;KHLEDEL;VHPEIINENGNPSYK;YFYVSAEQVVQGM(UniMod:35)K;YFYVSAEQVVQGMK	8	0.888889	47	57	54	46.514	551618	0.183128	62	19.206	TRUE	0.446173	0.109202	0.0793189	673	2	0.07	TXD12_HUMAN	reviewed	Thioredoxin domain-containing protein 12 (EC 1.8.4.2) (Endoplasmic reticulum resident protein 18) (ER protein 18) (ERp18) (Endoplasmic reticulum resident protein 19) (ER protein 19) (ERp19) (Thioredoxin-like protein p19) (hTLP19)	TXNDC12 TLP19 UNQ713/PRO1376	Homo sapiens (Human)	172	19,206
O95905	O95905	8	AHC(UniMod:4)FLPAGIVAVLK;GLIEGSAQYR;LAHGFEILC(UniMod:4)SK;LPPPSDPQYR;LVAAAVQAFYLR;VFFC(UniMod:4)HGELC(UniMod:4)IIPAPR	6	0.75	15	31	24	1063.94	603920	0.870383	50	72.758	TRUE	0.999388	9.38967e-05	0.000114595	674	1	0.65	ECD_HUMAN	reviewed	Protein ecdysoneless homolog (Human suppressor of GCR two) (hSGT1)	ECD	Homo sapiens (Human)	644	72,758
O95983	O95983	12	AFM(UniMod:35)VTDEDIR;AFMVTDEDIR;GKPDLNTALPVR;KLSGLNAFDIAEELVK;KQEELVQQVR;KRLEEALMADMLAHVEELAR;LEEALMADMLAHVEELAR;LSGLNAFDIAEELVK;NPGVWLNTTQPLC(UniMod:4)K;RLEEALMADMLAHVEELAR;YLGGSM(UniMod:35)DLSTFDFR;YLGGSMDLSTFDFR	12	1	12	23	17	2208.49	1440621	0.828217	57	32.844	TRUE	1	9.38967e-05	0.000114595	675	1	0.71	MBD3_HUMAN	reviewed	Methyl-CpG-binding domain protein 3 (Methyl-CpG-binding protein MBD3)	MBD3	Homo sapiens (Human)	291	32,844
O95989	O95989	5	LVGIFENQER;QGYSANNGTPVVATTYSVSAQSSMSGIR;SESEEEVLLVSSSR;VLQYHKPVQASYFETLR	4	0.8	54	66	60	24.872	943494	0.957414	62	19.471	FALSE	0.999701	9.38967e-05	0.000114595	676	1	0.99	NUDT3_HUMAN	reviewed	Diphosphoinositol polyphosphate phosphohydrolase 1 (DIPP-1) (EC 3.6.1.52) (Diadenosine 5',5'''-P1,P6-hexaphosphate hydrolase 1) (EC 3.6.1.-) (Nucleoside diphosphate-linked moiety X motif 3) (Nudix motif 3)	NUDT3 DIPP DIPP1	Homo sapiens (Human)	172	19,471
O95999	O95999	5	ASTVMYHPEGESSTTPFFSTNSSLNLPVLEVGR;EDTEEISC(UniMod:4)R;GLDTLVESIR;LLDYLQENPK;TQNFLIQK	5	1	48	58	53	51.629	372741	0.933752	59	26.252	FALSE	0.999981	9.38967e-05	0.000114595	677	1	1	BCL10_HUMAN	reviewed	B-cell lymphoma/leukemia 10 (B-cell CLL/lymphoma 10) (Bcl-10) (CARD-containing molecule enhancing NF-kappa-B) (CARD-like apoptotic protein) (hCLAP) (CED-3/ICH-1 prodomain homologous E10-like regulator) (CIPER) (Cellular homolog of vCARMEN) (cCARMEN) (Cellular-E10) (c-E10) (Mammalian CARD-containing adapter molecule E10) (mE10)	BCL10 CIPER CLAP	Homo sapiens (Human)	233	26,252
O96000	O96000	9	AFDLIVDRPVTLVR;DYKVDQEIINIMQDR;EVEQFTQVAK;PDSWDKDVYPEPPR;TPVQPNPIVYMMK;VDQEIINIMQDR;YQDLGAYSSAR	7	0.777778	1	17	8	5648.01	3350063	0.959944	62	20.777	TRUE	1	9.38967e-05	0.000114595	678	2	0.64	NDUBA_HUMAN	reviewed	NADH dehydrogenase [ubiquinone] 1 beta subcomplex subunit 10 (Complex I-PDSW) (CI-PDSW) (NADH-ubiquinone oxidoreductase PDSW subunit)	NDUFB10	Homo sapiens (Human)	172	20,777
O96000	O96000	9	EVEQFTQVAK;YQDLGAYSSAR	2	0.222222	61	75	64	16.386	81158	0.975447	62	20.777	FALSE	0.819649	0.0212207	0.0174583	679	2	0.04	NDUBA_HUMAN	reviewed	NADH dehydrogenase [ubiquinone] 1 beta subcomplex subunit 10 (Complex I-PDSW) (CI-PDSW) (NADH-ubiquinone oxidoreductase PDSW subunit)	NDUFB10	Homo sapiens (Human)	172	20,777
O96005	O96005	10	EEASTSLPTKPTQGASSASEPQEAPPKPAEDK;GPAPQDQAGPGGAPR;NLLTGETEADPEMIK;SAVVAAGGGSSGQVTSNGSIGR;STYIESSTK;VSFC(UniMod:4)PLSLWR;WQLYAAQSTK	7	0.7	1	15	9	5088.43	539709	0.902685	49	76.097	TRUE	0.999945	9.38967e-05	0.000114595	680	2	0.55	CLPT1_HUMAN	reviewed	Cleft lip and palate transmembrane protein 1	CLPTM1	Homo sapiens (Human)	669	76,097
O96005	O96005	10	EEASTSLPTKPTQGASSASEPQEAPPKPAEDK;NLLTGETEADPEMIKR	2	0.2	15	36	19	1792.55	269422	0.956115	49	76.097	TRUE	0.667714	0.0533333	0.0411565	681	2	0.47	CLPT1_HUMAN	reviewed	Cleft lip and palate transmembrane protein 1	CLPTM1	Homo sapiens (Human)	669	76,097
O96007	O96007	4	AASLEAVSYAIDTLK;LGLVPVSEASIIIAVSSAHR;LPLSPPLVEDSAFEPSRK;VISLEYEAYLPMAENEVR	4	1	45	61	52	57.306	1067160	0.94404	62	20.944	TRUE	0.999825	9.38967e-05	0.000114595	682	1	0.96	MOC2B_HUMAN	reviewed	Molybdopterin synthase catalytic subunit (EC 2.8.1.12) (MOCO1-B) (Molybdenum cofactor synthesis protein 2 large subunit) (Molybdenum cofactor synthesis protein 2B) (MOCS2B) (Molybdopterin-synthase large subunit) (MPT synthase large subunit)	MOCS2 MCBPE MOCO1	Homo sapiens (Human)	188	20,944
O96008	O96008	17	ELFPIQMEGVK;FVNWQVDGEYR;GSVDSNWIVGATLEK;MAIQTQQSK;RPGEEGTVMSLAGK;TPGAATASASGAAEDGAC(UniMod:4)GC(UniMod:4)LPNPGTFEEC(UniMod:4)HR;TPGAATASASGAAEDGAC(UniMod:4)GC(UniMod:4)LPNPGTFEEC(UniMod:4)HRK	7	0.411765	1	31	9	5088.43	5024304	0.963421	56	37.893	TRUE	0.999986	9.38967e-05	0.000114595	683	1	0.81	TOM40_HUMAN	reviewed	Mitochondrial import receptor subunit TOM40 homolog (Protein Haymaker) (Translocase of outer membrane 40 kDa subunit homolog) (p38.5)	TOMM40 C19orf1 PEREC1 TOM40	Homo sapiens (Human)	361	37,893
O96013	O96013	15	AALQLVVDPGDPR;AGPPASIVPLMR;ARQENGMPEEPATTAR;DKRPLSGPDVGTPQPAGLASGAK;GAPSPGVLGPHASEPQLAPPAC(UniMod:4)TPAAPAVPGPPGPR;GAQGEPHDVAPNGPSAGGLAIPQSSSSSSRPPTR;QENGMPEEPATTAR;RPKPLVDPAC(UniMod:4)ITSIQPGAPK;SDSILLTHDGR;VEISAPSNFEHR	10	0.666667	42	52	48	86.986	811804	0.858525	51	64.072	FALSE	0.999977	9.38967e-05	0.000114595	684	2	0.33	PAK4_HUMAN	reviewed	Serine/threonine-protein kinase PAK 4 (EC 2.7.11.1) (p21-activated kinase 4) (PAK-4)	PAK4 KIAA1142	Homo sapiens (Human)	591	64,072
O96013	O96013	15	AGPPASIVPLMR;GAPSPGVLGPHASEPQLAPPAC(UniMod:4)TPAAPAVPGPPGPR;LAAGRPFNTYPR;RPKPLVDPAC(UniMod:4)ITSIQPGAPK;VEISAPSNFEHR	5	0.333333	52	74	57	34.013	1081324	0.934568	51	64.072	FALSE	0.989219	0.000375587	0.000390731	685	2	0.75	PAK4_HUMAN	reviewed	Serine/threonine-protein kinase PAK 4 (EC 2.7.11.1) (p21-activated kinase 4) (PAK-4)	PAK4 KIAA1142	Homo sapiens (Human)	591	64,072
O96017	O96017	9	DLKPENVLLSSQEEDC(UniMod:4)LIK;FQDLLSEENESTALPQVLAQPSTSR;FTTEEALR;ILGETSLMR;KFQDLLSEENESTALPQVLAQPSTSR;SC(UniMod:4)EYC(UniMod:4)FDEPLLK;TLC(UniMod:4)GTPTYLAPEVLVSVGTAGYNR;TLGSGAC(UniMod:4)GEVK;YNFIPEVWAEVSEK	9	1	40	57	50	70.603	949874	0.932952	51	60.915	FALSE	1	9.38967e-05	0.000114595	686	1	1	CHK2_HUMAN	reviewed	Serine/threonine-protein kinase Chk2 (EC 2.7.11.1) (CHK2 checkpoint homolog) (Cds1 homolog) (Hucds1) (hCds1) (Checkpoint kinase 2)	CHEK2 CDS1 CHK2 RAD53	Homo sapiens (Human)	543	60,915
O96019	O96019	10	DDGSTLMEIDGDKGK;ELFQEMNIELVPPYMIASK;ENMEAISPLK;LIANNTTVER;LKIPEGLFDPSNVK;NGMVEDWDSFQAILDHTYK;QGGPTYYIDTNALR;SEASLHPVLMSEAPWNTR;STGLILDSGATHTTAIPVHDGYVLQQGIVK;VDFPTAIGMVVER	10	1	50	61	55	41.905	1555945	0.844965	54	47.461	FALSE	1	9.38967e-05	0.000114595	687	2	0.55	ACL6A_HUMAN	reviewed	Actin-like protein 6A (53 kDa BRG1-associated factor A) (Actin-related protein Baf53a) (ArpNbeta) (BRG1-associated factor 53A) (BAF53A) (INO80 complex subunit K)	ACTL6A BAF53 BAF53A INO80K	Homo sapiens (Human)	429	47,461
O96019	O96019	10	ENMEAISPLK;LIANNTTVER;QGGPTYYIDTNALR;SEASLHPVLMSEAPWNTR;VDFPTAIGMVVER	5	0.5	7	21	12	3720.92	762400	0.964724	54	47.461	TRUE	0.999831	9.38967e-05	0.000114595	688	2	0.33	ACL6A_HUMAN	reviewed	Actin-like protein 6A (53 kDa BRG1-associated factor A) (Actin-related protein Baf53a) (ArpNbeta) (BRG1-associated factor 53A) (BAF53A) (INO80 complex subunit K)	ACTL6A BAF53 BAF53A INO80K	Homo sapiens (Human)	429	47,461
O96033	O96033	3	MVPLC(UniMod:4)QVEVLYFAK;SAEITGVR;SETISVPQEIK	3	1	58	67	62	20.188	109363	0.840918	69	9.755	TRUE	0.974693	0.00131455	0.00129416	689	2	0.31	MOC2A_HUMAN	reviewed	Molybdopterin synthase sulfur carrier subunit (MOCO1-A) (Molybdenum cofactor synthesis protein 2 small subunit) (Molybdenum cofactor synthesis protein 2A) (MOCS2A) (Molybdopterin-synthase small subunit) (Sulfur carrier protein MOCS2A)	MOCS2 MOCO1	Homo sapiens (Human)	88	9,755
O96033	O96033	3	SAEITGVR;SETISVPQEIK	2	0.666667	44	58	51	63.608	182613	0.960364	69	9.755	TRUE	0.922298	0.00647887	0.00582151	690	2	0.69	MOC2A_HUMAN	reviewed	Molybdopterin synthase sulfur carrier subunit (MOCO1-A) (Molybdenum cofactor synthesis protein 2 small subunit) (Molybdenum cofactor synthesis protein 2A) (MOCS2A) (Molybdopterin-synthase small subunit) (Sulfur carrier protein MOCS2A)	MOCS2 MOCO1	Homo sapiens (Human)	88	9,755
P00167	P00167	4	EQAGGDATENFEDVGHSTDAR;FLEEHPGGEEVLR;TFIIGELHPDDRPK;YYTLEEIQK	4	1	1	15	11	4130.11	1247753	0.945236	65	15.33	TRUE	0.999836	9.38967e-05	0.000114595	691	3	0.4	CYB5_HUMAN	reviewed	Cytochrome b5 (Microsomal cytochrome b5 type A) (MCB5)	CYB5A CYB5	Homo sapiens (Human)	134	15,330
P00167	P00167	4	EQAGGDATENFEDVGHSTDAR;FLEEHPGGEEVLR;TFIIGELHPDDRPK;YYTLEEIQK	4	1	15	37	19	1792.55	1651655	0.979373	65	15.33	TRUE	0.999991	9.38967e-05	0.000114595	692	3	0.51	CYB5_HUMAN	reviewed	Cytochrome b5 (Microsomal cytochrome b5 type A) (MCB5)	CYB5A CYB5	Homo sapiens (Human)	134	15,330
P00167	P00167	4	TFIIGELHPDDRPK;YYTLEEIQK	2	0.5	53	61	58	30.643	34530	0.990073	65	15.33	FALSE	0.970512	0.00169014	0.0016534	693	3	0.02	CYB5_HUMAN	reviewed	Cytochrome b5 (Microsomal cytochrome b5 type A) (MCB5)	CYB5A CYB5	Homo sapiens (Human)	134	15,330
P00338	P00338	36	DDVFLSVPC(UniMod:4)ILGQNGISDLVK;DLADELALVDVIEDK;DLADELALVDVIEDKLK;DQLIYNLLK;DQLIYNLLKEEQTPQNK;DYNVTANSK;EVHKQVVESAYEVIK;GEM(UniMod:35)MDLQHGSLFLR;GEMM(UniMod:35)DLQHGSLFLR;GEMMDLQHGSLFLR;GLYGIKDDVFLSVPC(UniMod:4)ILGQNGISDLVK;GYTSWAIGLSVADLAESIM(UniMod:35)K;GYTSWAIGLSVADLAESIMK;ITVVGVGAVGMAC(UniMod:4)AISILM(UniMod:35)K;ITVVGVGAVGMAC(UniMod:4)AISILMK;IVSGKDYNVTANSK;IVSGKDYNVTANSKLVIITAGAR;KSADTLWGI…	35	0.972222	45	58	51	63.608	73574125	0.946971	56	36.689	FALSE	1	9.38967e-05	0.000114595	694	2	0.96	LDHA_HUMAN	reviewed	L-lactate dehydrogenase A chain (LDH-A) (EC 1.1.1.27) (Cell proliferation-inducing gene 19 protein) (LDH muscle subunit) (LDH-M) (Renal carcinoma antigen NY-REN-59)	LDHA PIG19	Homo sapiens (Human)	332	36,689
P00338	P00338	36	VHPVSTMIK;VTLTSEEEAR	2	0.0555556	57	73	60	24.872	328804	0.986541	56	36.689	FALSE	0.622343	0.0623474	0.0474502	695	2	0.02	LDHA_HUMAN	reviewed	L-lactate dehydrogenase A chain (LDH-A) (EC 1.1.1.27) (Cell proliferation-inducing gene 19 protein) (LDH muscle subunit) (LDH-M) (Renal carcinoma antigen NY-REN-59)	LDHA PIG19	Homo sapiens (Human)	332	36,689
P00367	P00367	14	AKPYEGSILEADC(UniMod:4)DILIPAASEK;DIVHSGLAYTM(UniMod:35)ER;DIVHSGLAYTMER;DSNYHLLM(UniMod:35)SVQESLER;DSNYHLLMSVQESLER;GASIVEDKLVEDLR;GFIGPGIDVPAPDM(UniMod:35)STGER;GFIGPGIDVPAPDMSTGER;HGGTIPIVPTAEFQDR;KGFIGPGIDVPAPDM(UniMod:35)STGER;KGFIGPGIDVPAPDMSTGER;NYTDNELEK;VYNEAGVTFT	13	0.928571	59	80	74	5.772	10165726	0.768181	51	61.398	FALSE	1	9.38967e-05	0.000114595	696	1	0.86	DHE3_HUMAN	reviewed	Glutamate dehydrogenase 1, mitochondrial (GDH 1) (EC 1.4.1.3)	GLUD1 GLUD	Homo sapiens (Human)	558	61,398
P00374	P00374	11	ELKEPPQGAHFLSR;EPPQGAHFLSR;IMQDFESDTFFPEIDLEK;LLPEYPGVLSDVQEEK;LTEQPELANK;LTEQPELANKVDMVWIVGGSSVYK;NGDLPWPPLR;QNLVIMGK;VDMVWIVGGSSVYK;VGSLNC(UniMod:4)IVAVSQNMGIGK	10	0.909091	55	66	60	24.872	5066979	0.975992	61	21.453	FALSE	1	9.38967e-05	0.000114595	697	1	0.97	DYR_HUMAN	reviewed	Dihydrofolate reductase (EC 1.5.1.3)	DHFR	Homo sapiens (Human)	187	21,453
P00387	P00387	19	APEAWDYGQGFVNEEM(UniMod:35)IR;APEAWDYGQGFVNEEMIR;DILLRPELEELR;FALPSPQHILGLPVGQHIYLSAR;FKLWYTLDR;GPSGLLVYQGK;M(UniMod:35)SQYLESMQIGDTIEFR;MSQYLESMQIGDTIEFR;PYTPISSDDDKGFVDLVIK;STPAITLESPDIK;STPAITLESPDIKYPLR;SVGM(UniMod:35)IAGGTGITPMLQVIR;SVGMIAGGTGITPM(UniMod:35)LQVIR;SVGMIAGGTGITPMLQVIR	14	0.736842	15	30	18	1989.68	6587680	0.931274	57	34.235	TRUE	1	9.38967e-05	0.000114595	698	2	0.4	NB5R3_HUMAN	reviewed	NADH-cytochrome b5 reductase 3 (B5R) (Cytochrome b5 reductase) (EC 1.6.2.2) (Diaphorase-1) [Cleaved into: NADH-cytochrome b5 reductase 3 membrane-bound form; NADH-cytochrome b5 reductase 3 soluble form]	CYB5R3 DIA1	Homo sapiens (Human)	301	34,235
P00387	P00387	19	APEAWDYGQGFVNEEMIR;DILLRPELEELR;FALPSPQHILGLPVGQHIYLSAR;FKLWYTLDR;GFVDLVIK;GPSGLLVYQGK;IDGNLVVRPYTPISSDDDKGFVDLVIK;M(UniMod:35)SQYLESMQIGDTIEFR;MSQYLESMQIGDTIEFR;STPAITLESPDIK;STPAITLESPDIKYPLR;SVGMIAGGTGITPM(UniMod:35)LQVIR;SVGMIAGGTGITPMLQVIR	13	0.684211	1	15	11	4130.11	7004601	0.91326	57	34.235	TRUE	1	9.38967e-05	0.000114595	699	2	0.4	NB5R3_HUMAN	reviewed	NADH-cytochrome b5 reductase 3 (B5R) (Cytochrome b5 reductase) (EC 1.6.2.2) (Diaphorase-1) [Cleaved into: NADH-cytochrome b5 reductase 3 membrane-bound form; NADH-cytochrome b5 reductase 3 soluble form]	CYB5R3 DIA1	Homo sapiens (Human)	301	34,235
P00390	P00390	17	ADFDNTVAIHPTSSEELVTLR;ALLTPVAIAAGR;ALLTPVAIAAGRK;GHAAFTSDPKPTIEVSGK;GHIIVDEFQNTNVK;GIYAVGDVC(UniMod:4)GK;KTLSGLEVSMVTAVPGR;LDYNNIPTVVFSHPPIGTVGLTEDEAIHK;LGGTC(UniMod:4)VNVGC(UniMod:4)VPK;LGIQTDDKGHIIVDEFQNTNVK;LNAIYQNNLTK;QEPQPQGPPPAAGAVASYDYLVIGGGSGGLASAR;SFDSMISTNC(UniMod:4)TEELENAGVEVLK;TLSGLEVSMVTAVPGR;TYSTSFTPMYHAVTK;VMWNTAVHSEFMHDHADYGFPSC(UniMod:4)EGK;YGIENVK	17	1	46	57	51	63.608	4017309	0.893862	52	56.257	FALSE	1	9.38967e-05	0.000114595	700	1	0.95	GSHR_HUMAN	reviewed	Glutathione reductase, mitochondrial (GR) (GRase) (EC 1.8.1.7)	GSR GLUR GRD1	Homo sapiens (Human)	522	56,257
P00403	P00403	10	IFEMGPVFTL;ILYM(UniMod:35)TDEVNDPSLTIK;ILYMTDEVNDPSLTIK;LLDVDNR;M(UniMod:35)M(UniMod:35)ITSQDVLHSWAVPTLGLK;M(UniMod:35)MITSQDVLHSWAVPTLGLK;MM(UniMod:35)ITSQDVLHSWAVPTLGLK;MMITSQDVLHSWAVPTLGLK;VVLPIEAPIR	9	0.9	1	33	9	5088.43	12339884	0.942014	60	25.565	TRUE	1	9.38967e-05	0.000114595	701	1	0.81	COX2_HUMAN	reviewed	Cytochrome c oxidase subunit 2 (Cytochrome c oxidase polypeptide II)	MT-CO2 COII COXII MTCO2	Homo sapiens (Human)	227	25,565
P00441	P00441	8	DGVADVSIEDSVISLSGDHC(UniMod:4)IIGR;GDGPVQGIINFEQK;GLTEGLHGFHVHEFGDNTAGC(UniMod:4)TSAGPHFNPLSR;HVGDLGNVTADK;HVGDLGNVTADKDGVADVSIEDSVISLSGDHC(UniMod:4)IIGR;LAC(UniMod:4)GVIGIAQ;TLVVHEK	7	0.875	53	66	58	30.643	7047214	0.919942	64	15.936	FALSE	0.999998	9.38967e-05	0.000114595	702	1	0.97	SODC_HUMAN	reviewed	Superoxide dismutase [Cu-Zn] (EC 1.15.1.1) (Superoxide dismutase 1) (hSod1)	SOD1	Homo sapiens (Human)	154	15,936
P00491	P00491	26	AC(UniMod:4)VMMQGR;ANHEEVLAAGK;DHINLPGFSGQNPLR;DHINLPGFSGQNPLRGPNDER;ELQEGTYVMVAGPSFETVAEC(UniMod:4)R;FEVGDIM(UniMod:35)LIR;FEVGDIMLIR;FGDRFPAM(UniMod:35)SDAYDR;FGDRFPAMSDAYDR;FHMYEGYPLWK;FPAMSDAYDR;HRPQVAIIC(UniMod:4)GSGLGGLTDK;LEQFVSILMASIPLPDK;LEQFVSILMASIPLPDKAS;LGADAVGM(UniMod:35)STVPEVIVAR;LGADAVGMSTVPEVIVAR;LTQAQIFDYGEIPNFPR;LVFGFLNGR;NTAEWLLSHTK;VFGFSLITNK;VFHLLGVDTLVVTNAAGGLNPK;VIM(UniMo…	23	0.884615	48	58	53	51.629	20037102	0.942145	58	32.118	FALSE	1	9.38967e-05	0.000114595	703	1	0.94	PNPH_HUMAN	reviewed	Purine nucleoside phosphorylase (PNP) (EC 2.4.2.1) (Inosine phosphorylase) (Inosine-guanosine phosphorylase)	PNP NP	Homo sapiens (Human)	289	32,118
P00492	P00492	16	DLNHVC(UniMod:4)VISETGK;EM(UniMod:35)GGHHIVALC(UniMod:4)VLK;EMGGHHIVALC(UniMod:4)VLK;FFADLLDYIK;GGYKFFADLLDYIK;LKSYC(UniMod:4)NDQSTGDIK;NVLIVEDIIDTGK;SIPMTVDFIR;SPGVVISDDEPGYDLDLFC(UniMod:4)IPNHYAEDLER;SVGYKPDFVGFEIPDK;SYC(UniMod:4)NDQSTGDIK;TM(UniMod:35)QTLLSLVR;TMQTLLSLVR;VFIPHGLIM(UniMod:35)DR;VFIPHGLIMDR;VIGGDDLSTLTGK	16	1	48	61	54	46.514	23041674	0.963375	60	24.579	FALSE	1	9.38967e-05	0.000114595	704	2	0.95	HPRT_HUMAN	reviewed	Hypoxanthine-guanine phosphoribosyltransferase (HGPRT) (HGPRTase) (EC 2.4.2.8)	HPRT1 HPRT	Homo sapiens (Human)	218	24,579
P00492	P00492	16	DLNHVC(UniMod:4)VISETGK;EM(UniMod:35)GGHHIVALC(UniMod:4)VLK;EMGGHHIVALC(UniMod:4)VLK;LKSYC(UniMod:4)NDQSTGDIK;NVLIVEDIIDTGK;SIPMTVDFIR;SVGYKPDFVGFEIPDK;SYC(UniMod:4)NDQSTGDIK;TM(UniMod:35)QTLLSLVR;TMQTLLSLVR;VFIPHGLIM(UniMod:35)DR;VFIPHGLIMDR;VIGGDDLSTLTGK	13	0.8125	39	49	46	107.169	842345	0.513926	60	24.579	TRUE	0.986575	0.000375587	0.000390731	705	2	0.05	HPRT_HUMAN	reviewed	Hypoxanthine-guanine phosphoribosyltransferase (HGPRT) (HGPRTase) (EC 2.4.2.8)	HPRT1 HPRT	Homo sapiens (Human)	218	24,579
P00505	P00505	38	AEAQIAAK;ASAELALGENSEVLK;DAGM(UniMod:35)QLQGYR;DAGMQLQGYR;DDNGKPYVLPSVR;DVFLPKPTWGNHTPIFR;EFSIYMTK;EGSTHNWQHITDQIGM(UniMod:35)FC(UniMod:4)FTGLKPEQVER;EGSTHNWQHITDQIGMFC(UniMod:4)FTGLKPEQVER;EYLPIGGLAEFC(UniMod:4)K;FVTVQTISGTGALR;HFIEQGINVC(UniMod:4)LC(UniMod:4)QSYAK;IAAAILNTPDLR;IAAAILNTPDLRK;IGASFLQR;ILIRPM(UniMod:35)YSNPPLNGAR;ILIRPMYSNPPLNGAR;IPEQSVLLLHAC(UniMod:4)AHNPTGVDPRPEQWK;ISVAGVTSSNVGY…	37	0.973684	50	61	55	41.905	69588967	0.962538	54	47.518	FALSE	1	9.38967e-05	0.000114595	706	2	0.97	AATM_HUMAN	reviewed	Aspartate aminotransferase, mitochondrial (mAspAT) (EC 2.6.1.1) (EC 2.6.1.7) (Fatty acid-binding protein) (FABP-1) (Glutamate oxaloacetate transaminase 2) (Kynurenine aminotransferase 4) (Kynurenine aminotransferase IV) (Kynurenine--oxoglutarate transaminase 4) (Kynurenine--oxoglutarate transaminase IV) (Plasma membrane-associated fatty acid-binding protein) (FABPpm) (Transaminase A)	GOT2	Homo sapiens (Human)	430	47,518
P00505	P00505	38	ASAELALGENSEVLK;DAGM(UniMod:35)QLQGYR;DAGMQLQGYR;DDNGKPYVLPSVR;DVFLPKPTWGNHTPIFR;EFSIYMTK;EGSTHNWQHITDQIGM(UniMod:35)FC(UniMod:4)FTGLKPEQVER;EGSTHNWQHITDQIGMFC(UniMod:4)FTGLKPEQVER;EYLPIGGLAEFC(UniMod:4)K;FVTVQTISGTGALR;HFIEQGINVC(UniMod:4)LC(UniMod:4)QSYAK;IAAAILNTPDLR;IAAAILNTPDLRK;IGASFLQR;ILIRPM(UniMod:35)YSNPPLNGAR;ILIRPMYSNPPLNGAR;IPEQSVLLLHAC(UniMod:4)AHNPTGVDPRPEQWK;ISVAGVTSSNVGYLAHAIHQVT…	34	0.894737	61	75	64	16.386	1083483	0.396011	54	47.518	FALSE	0.999884	9.38967e-05	0.000114595	707	2	0.01	AATM_HUMAN	reviewed	Aspartate aminotransferase, mitochondrial (mAspAT) (EC 2.6.1.1) (EC 2.6.1.7) (Fatty acid-binding protein) (FABP-1) (Glutamate oxaloacetate transaminase 2) (Kynurenine aminotransferase 4) (Kynurenine aminotransferase IV) (Kynurenine--oxoglutarate transaminase 4) (Kynurenine--oxoglutarate transaminase IV) (Plasma membrane-associated fatty acid-binding protein) (FABPpm) (Transaminase A)	GOT2	Homo sapiens (Human)	430	47,518
P00558	P00558	42	AC(UniMod:4)ANPAAGSVILLENLR;AEPAKIEAFR;AHSSM(UniMod:35)VGVNLPQK;AHSSMVGVNLPQK;AKQIVWNGPVGVFEWEAFAR;ALESPERPFLAILGGAK;ALM(UniMod:35)DEVVK;ALMDEVVK;DC(UniMod:4)VGPEVEK;ELNYFAK;FC(UniMod:4)LDNGAK;FHVEEEGKGK;GC(UniMod:4)ITIIGGGDTATC(UniMod:4)C(UniMod:4)AK;IQLINNMLDK;ITLPVDFVTADK;ITLPVDFVTADKFDENAK;KELNYFAK;LTLDKLDVK;QIVWNGPVGVFEWEAFAR;SVVLM(UniMod:35)SHLGRPDGVPM(UniMod:35)PDKYSLEPVAVELK;SVVLM(UniMod:…	42	1	53	63	58	30.643	76219049	0.942675	54	44.615	FALSE	1	9.38967e-05	0.000114595	708	1	0.96	PGK1_HUMAN	reviewed	Phosphoglycerate kinase 1 (EC 2.7.2.3) (Cell migration-inducing gene 10 protein) (Primer recognition protein 2) (PRP 2)	PGK1 PGKA MIG10 OK/SW-cl.110	Homo sapiens (Human)	417	44,615
P00568	P00568	12	ATEPVIAFYEK;EVQQGEEFER;EVQQGEEFERR;GQLVPLETVLDM(UniMod:35)LR;GQLVPLETVLDMLR;IGQPTLLLYVDAGPETMTQR;IIFVVGGPGSGK;KLSEIMEK;KVNAEGSVDSVFSQVC(UniMod:4)THLDALK;VDDNEETIK;VNAEGSVDSVFSQVC(UniMod:4)THLDALK;YGYTHLSTGDLLR	12	1	55	66	61	22.408	3611872	0.958546	61	21.635	FALSE	1	9.38967e-05	0.000114595	709	1	0.99	KAD1_HUMAN	reviewed	Adenylate kinase isoenzyme 1 (AK 1) (EC 2.7.4.3) (EC 2.7.4.6) (ATP-AMP transphosphorylase 1) (ATP:AMP phosphotransferase) (Adenylate monophosphate kinase) (Myokinase)	AK1	Homo sapiens (Human)	194	21,635
P00813	P00813	8	EGVVYVEVR;FDYYMPAIAGC(UniMod:4)R;IAYEFVEMK;LGHGYHTLEDQALYNR;LKNDQANYSLNTDDPLIFK;STLDTDYQMTK;TVHAGEVGSAEVVK;YSPHLLANSK	8	1	53	63	58	30.643	652131	0.96983	55	40.764	FALSE	1	9.38967e-05	0.000114595	710	1	1	ADA_HUMAN	reviewed	Adenosine deaminase (EC 3.5.4.4) (Adenosine aminohydrolase)	ADA ADA1	Homo sapiens (Human)	363	40,764
P00918	P00918	17	AVQQPDGLAVLGIFLK;EPISVSSEQVLK;GGPLDGTYR;ILNNGHAFNVEFDDSQDK;ILNNGHAFNVEFDDSQDKAVLK;KLNFNGEGEPEELMVDNWRPAQPLK;KYAAELHLVHWNTK;LIQFHFHWGSLDGQGSEHTVDK;LIQFHFHWGSLDGQGSEHTVDKK;LNFNGEGEPEELM(UniMod:35)VDNWRPAQPLK;LNFNGEGEPEELMVDNWRPAQPLK;QSPVDIDTHTAK;SADFTNFDPR;VVDVLDSIK;YAAELHLVHWNTK;YDPSLKPLSVSYDQATSLR	16	0.941176	55	66	61	22.408	9164402	0.972328	58	29.246	FALSE	1	9.38967e-05	0.000114595	711	1	0.97	CAH2_HUMAN	reviewed	Carbonic anhydrase 2 (EC 4.2.1.1) (Carbonate dehydratase II) (Carbonic anhydrase C) (CAC) (Carbonic anhydrase II) (CA-II)	CA2	Homo sapiens (Human)	260	29,246
P00966	P00966	23	APNTPDILEIEFK;DGTTHQTSLELFMYLNEVAGK;EFVEEFIWPAIQSSALYEDR;FAELVYTGFWHSPEC(UniMod:4)EFVR;FELSC(UniMod:4)YSLAPQIK;GIYETPAGTILYHAHLDIEAFTMDR;GQVYILGR;GRNDLMEYAK;IDIVENR;KQVEIAQR;KVFIEDVSR;M(UniMod:35)PEFYNR;MPEFYNR;NPWSMDENLMHISYEAGILENPK;NQAPPGLYTK;QHGIPIPVTPK;QVEIAQR;TQDPAKAPNTPDILEIEFK;TQDPAKAPNTPDILEIEFKK;VFIEDVSR;YLLGTSLAR;YLLGTSLARPC(UniMod:4)IAR	22	0.956522	46	57	51	63.608	7387294	0.952206	54	46.53	FALSE	1	9.38967e-05	0.000114595	712	1	0.97	ASSY_HUMAN	reviewed	Argininosuccinate synthase (EC 6.3.4.5) (Citrulline--aspartate ligase)	ASS1 ASS	Homo sapiens (Human)	412	46,530
P01033	P01033	3	FVYTPAMESVC(UniMod:4)GYFHR;GFQALGDAADIR;LQDGLLHITTC(UniMod:4)SFVAPWNSLSLAQR	3	1	54	66	59	27.607	230797	0.778879	61	23.171	FALSE	0.951106	0.00338028	0.0031798	713	1	1	TIMP1_HUMAN	reviewed	Metalloproteinase inhibitor 1 (Erythroid-potentiating activity) (EPA) (Fibroblast collagenase inhibitor) (Collagenase inhibitor) (Tissue inhibitor of metalloproteinases 1) (TIMP-1)	TIMP1 CLGI TIMP	Homo sapiens (Human)	207	23,171
P01034	P01034	5	ALDFAVGEYNK;KQIVAGVNYFLDVELGR;LVGGPMDASVEEEGVR;LVGGPMDASVEEEGVRR	4	0.8	53	63	58	30.643	389911	0.823516	64	15.799	FALSE	0.980923	0.00084507	0.000855907	714	1	0.72	CYTC_HUMAN	reviewed	Cystatin-C (Cystatin-3) (Gamma-trace) (Neuroendocrine basic polypeptide) (Post-gamma-globulin)	CST3	Homo sapiens (Human)	146	15,799
P01040	P01040	3	IPGGLSEAKPATPEIQEIVDK;NKDDELTGF;TQVVAGTNYYIK	3	1	42	51	46	107.169	91060	0.940315	68	11.006	TRUE	0.996438	0.000187793	0.000204491	715	1	0.66	CYTA_HUMAN	reviewed	Cystatin-A (Cystatin-AS) (Stefin-A) [Cleaved into: Cystatin-A, N-terminally processed]	CSTA STF1 STFA	Homo sapiens (Human)	98	11,006
P01903	P01903	2	NGKPVTTGVSETVFLPR;PVTTGVSETVFLPR	2	1	30	44	35	337.67	85425	0.735523	59	28.607	TRUE	0.735523	0.0384977	0.0303743	716	1	0.98	DRA_HUMAN	reviewed	HLA class II histocompatibility antigen, DR alpha chain (MHC class II antigen DRA)	HLA-DRA HLA-DRA1	Homo sapiens (Human)	254	28,607
P02545	P02545	31	AAYEAELGDAR;AAYEAELGDARK;DLEDSLAR;EAALSTALSEK;EDLQELNDR;EGDLIAAQAR;IDSLSAQLSQLQK;IRIDSLSAQLSQLQK;ITESEEVVSR;LADALQELR;LALDMEIHAYR;LAVYIDR;LEAALGEAK;LKDLEALLNSK;LQEKEDLQELNDR;LVEIDNGK;MQQQLDEYQELLDIK;NIYSEELR;NSNLVGAAHEELQQSR;QNGDDPLLTYR;SGAQASSTPLSPTR;SLETENAGLR;SVGGSGGGSFGDNLVTR;TALINSTGEEVAMR;TLEGELHDLR;VAVEEVDEEGK;VAVEEVDEEGKFVR	27	0.870968	18	30	24	1063.94	1866519	0.932214	50	74.139	TRUE	1	9.38967e-05	0.000114595	717	1	0.62	LMNA_HUMAN	reviewed	Prelamin-A/C [Cleaved into: Lamin-A/C (70 kDa lamin) (Renal carcinoma antigen NY-REN-32)]	LMNA LMN1	Homo sapiens (Human)	664	74,139
P02765	P02765	3	C(UniMod:4)DSSPDSAEDVR;C(UniMod:4)DSSPDSAEDVRK;C(UniMod:4)NLLAEK	3	1	35	58	51	63.608	718074	0.969903	56	39.325	FALSE	0.999094	9.38967e-05	0.000114595	718	1	1	FETUA_HUMAN	reviewed	Alpha-2-HS-glycoprotein (Alpha-2-Z-globulin) (Ba-alpha-2-glycoprotein) (Fetuin-A) [Cleaved into: Alpha-2-HS-glycoprotein chain A; Alpha-2-HS-glycoprotein chain B]	AHSG FETUA PRO2743	Homo sapiens (Human)	367	39,325
P02768	P02768	17	AAFTEC(UniMod:4)C(UniMod:4)QAADK;AEFAEVSK;FQNALLVR;LC(UniMod:4)TVATLR;LKEC(UniMod:4)C(UniMod:4)EKPLLEK;LVNEVTEFAK;LVRPEVDVMC(UniMod:4)TAFHDNEETFLKK;QNC(UniMod:4)ELFEQLGEYK;QTALVELVK;VFDEFKPLVEEPQNLIK;YIC(UniMod:4)ENQDSISSK	11	0.647059	42	51	46	107.169	1212559	0.506702	50	69.367	FALSE	0.788796	0.0278873	0.0226066	719	4	0.49	ALBU_HUMAN	reviewed	Serum albumin	ALB GIG20 GIG42 PRO0903 PRO1708 PRO2044 PRO2619 PRO2675 UNQ696/PRO1341	Homo sapiens (Human)	609	69,367
P02768	P02768	17	C(UniMod:4)C(UniMod:4)TESLVNR;EC(UniMod:4)C(UniMod:4)EKPLLEK;KVPQVSTPTLVEVSR;LKEC(UniMod:4)C(UniMod:4)EKPLLEK;VHTEC(UniMod:4)C(UniMod:4)HGDLLEC(UniMod:4)ADDRADLAK;VPQVSTPTLVEVSR;YLYEIAR	7	0.411765	47	58	52	57.306	32929590	0.974163	50	69.367	FALSE	0.999998	9.38967e-05	0.000114595	720	4	0.81	ALBU_HUMAN	reviewed	Serum albumin	ALB GIG20 GIG42 PRO0903 PRO1708 PRO2044 PRO2619 PRO2675 UNQ696/PRO1341	Homo sapiens (Human)	609	69,367
P02768	P02768	17	FQNALLVR;KVPQVSTPTLVEVSR;LVNEVTEFAK;YLYEIAR	4	0.235294	65	73	68	10.795	289776	0.932251	50	69.367	FALSE	0.910213	0.00788732	0.00698009	721	4	0.01	ALBU_HUMAN	reviewed	Serum albumin	ALB GIG20 GIG42 PRO0903 PRO1708 PRO2044 PRO2619 PRO2675 UNQ696/PRO1341	Homo sapiens (Human)	609	69,367
P02768	P02768	17	KVPQVSTPTLVEVSR;LVNEVTEFAK;VFDEFKPLVEEPQNLIK;YLYEIAR	4	0.235294	6	14	10	4584.3	150165	0.94494	50	69.367	TRUE	0.945433	0.00375587	0.00349152	722	4	0	ALBU_HUMAN	reviewed	Serum albumin	ALB GIG20 GIG42 PRO0903 PRO1708 PRO2044 PRO2619 PRO2675 UNQ696/PRO1341	Homo sapiens (Human)	609	69,367
P02786	P02786	29	AAAEVAGQFVIK;AFTYINLDK;AVLGTSNFK;DSAQNSVIIVDK;DSAQNSVIIVDKNGR;EAGSQKDENLALYVENQFR;EMGLSLQWLYSAR;GFVEPDHYVVVGAQR;HVFWGSGSHTLPALLENLK;ILNIFGVIK;LAQMFSDMVLK;LAVDEEENADNNTK;LDSTDFTGTIK;LFGNMEGDC(UniMod:4)PSDWK;LLNENSYVPR;LTHDVELNLDYER;LTTDFGNAEK;LTVSNVLK;LVHANFGTK;LVYLVENPGGYVAYSK;QVDGDNSHVEMK;RLYWDDLK;SAFSNLFGGEPLSYTR;SGVGTALLLK;SSGLPNIPVQTISR;VEYHFLSPYVSPK;VSASPLLYTLIEK;YNSQLLSFVR	28	0.965517	1	30	10	4584.3	11594404	0.940211	48	84.871	TRUE	1	9.38967e-05	0.000114595	723	2	0.78	TFR1_HUMAN	reviewed	Transferrin receptor protein 1 (TR) (TfR) (TfR1) (Trfr) (T9) (p90) (CD antigen CD71) [Cleaved into: Transferrin receptor protein 1, serum form (sTfR)]	TFRC	Homo sapiens (Human)	760	84,871
P02786	P02786	29	VEYHFLSPYVSPK;YNSQLLSFVR	2	0.0689655	15	34	18	1989.68	369829	0.976456	48	84.871	TRUE	0.513191	0.0907981	0.0670078	724	2	0.35	TFR1_HUMAN	reviewed	Transferrin receptor protein 1 (TR) (TfR) (TfR1) (Trfr) (T9) (p90) (CD antigen CD71) [Cleaved into: Transferrin receptor protein 1, serum form (sTfR)]	TFRC	Homo sapiens (Human)	760	84,871
P02794	P02794	5	IFLQDIK;LATDKNDPHLC(UniMod:4)DFIETHYLNEQVK;NVNQSLLELHK;QNYHQDSEAAINR;YFLHQSHEER	5	1	50	59	54	46.514	454695	0.93919	62	21.226	TRUE	0.999986	9.38967e-05	0.000114595	725	1	0.78	FRIH_HUMAN	reviewed	Ferritin heavy chain (Ferritin H subunit) (EC 1.16.3.1) (Cell proliferation-inducing gene 15 protein) [Cleaved into: Ferritin heavy chain, N-terminally processed]	FTH1 FTH FTHL6 OK/SW-cl.84 PIG15	Homo sapiens (Human)	183	21,226
P03915	P03915	3	FPTLTNINENNPTLLNPIKR;TISQHQISTSIITSTQK	2	0.666667	1	21	7	6269.12	314235	0.959786	51	67.027	TRUE	0.921188	0.00657277	0.0059004	726	1	0.9	NU5M_HUMAN	reviewed	NADH-ubiquinone oxidoreductase chain 5 (EC 1.6.5.3) (NADH dehydrogenase subunit 5)	MT-ND5 MTND5 NADH5 ND5	Homo sapiens (Human)	603	67,027
P04040	P04040	25	ADVLTTGAGNPVGDK;ADVLTTGAGNPVGDKLNVITVGPR;AFYVNVLNEEQR;DAQIFIQK;DLFNAIATGK;DPILFPSFIHSQK;DYPLIPVGK;FNTANDDNVTQVR;FSTVAGESGSADTVR;FSTVAGESGSADTVRDPR;GAGAFGYFEVTHDITK;GPLLVQDVVFTDEM(UniMod:35)AHFDR;GPLLVQDVVFTDEMAHFDR;LC(UniMod:4)ENIAGHLK;LFAYPDTHR;LGPNYLHIPVNC(UniMod:4)PYR;LNVITVGPR;LSQEDPDYGIR;LVNANGEAVYC(UniMod:4)K;NAIHTFVQSGSHLAAR;NFTEVHPDYGSHIQALLDKYNAEKPK;NLSVEDAAR;VFEHIGK;VWPHKDYPLIPVGK	24	0.96	42	52	46	107.169	4396610	0.94655	52	59.756	FALSE	1	9.38967e-05	0.000114595	727	2	0.91	CATA_HUMAN	reviewed	Catalase (EC 1.11.1.6)	CAT	Homo sapiens (Human)	527	59,756
P04040	P04040	25	ADVLTTGAGNPVGDK;ADVLTTGAGNPVGDKLNVITVGPR;AFYVNVLNEEQR;DAQIFIQK;DLFNAIATGK;DPILFPSFIHSQK;DYPLIPVGK;FNTANDDNVTQVR;FSTVAGESGSADTVR;FSTVAGESGSADTVRDPR;GAGAFGYFEVTHDITK;GPLLVQDVVFTDEM(UniMod:35)AHFDR;GPLLVQDVVFTDEMAHFDR;LC(UniMod:4)ENIAGHLK;LFAYPDTHR;LNVITVGPR;LSQEDPDYGIR;LVNANGEAVYC(UniMod:4)K;NAIHTFVQSGSHLAAR;NFTEVHPDYGSHIQALLDKYNAEKPK;NLSVEDAAR;VFEHIGK;VWPHKDYPLIPVGK	23	0.92	34	42	39	222.458	239090	0.106472	52	59.756	TRUE	0.478202	0.100563	0.0735551	728	2	0.06	CATA_HUMAN	reviewed	Catalase (EC 1.11.1.6)	CAT	Homo sapiens (Human)	527	59,756
P04066	P04066	5	DGLIVPIFQER;DLVGELGTALR;FFHPEEWADLFQAAGAK;WLSINGEAIYASKPWR;YVVLTTK	5	1	45	57	51	63.608	1267184	0.931118	53	53.689	FALSE	0.999977	9.38967e-05	0.000114595	729	1	0.98	FUCO_HUMAN	reviewed	Tissue alpha-L-fucosidase (EC 3.2.1.51) (Alpha-L-fucosidase I) (Alpha-L-fucoside fucohydrolase 1) (Alpha-L-fucosidase 1)	FUCA1 Nbla10230	Homo sapiens (Human)	466	53,689
P04075	P04075	37	AAQEEYVK;AAQEEYVKR;ADDGRPFPQVIK;ALANSLAC(UniMod:4)QGK;ALANSLAC(UniMod:4)QGKYTPSGQAGAAASESLFVSNHAY;ALQASALK;ALSDHHIYLEGTLLKPNM(UniMod:35)VTPGHAC(UniMod:4)TQK;ALSDHHIYLEGTLLKPNMVTPGHAC(UniMod:4)TQK;C(UniMod:4)PLLKPWALTFSYGR;ELSDIAHR;FSHEEIAM(UniMod:35)ATVTALR;FSHEEIAM(UniMod:35)ATVTALRR;FSHEEIAMATVTALR;FSHEEIAMATVTALRR;GGVVGIKVDK;GGVVGIKVDKGVVPLAGTNGETTTQGLDGLSER;GILAADESTGSIAK;GILAADESTGSIAKR;GVVP…	37	1	45	56	50	70.603	163275938	0.963481	56	39.42	FALSE	1	9.38967e-05	0.000114595	730	2	0.96	ALDOA_HUMAN	reviewed	Fructose-bisphosphate aldolase A (EC 4.1.2.13) (Lung cancer antigen NY-LU-1) (Muscle-type aldolase)	ALDOA ALDA	Homo sapiens (Human)	364	39,420
P04075	P04075	37	AAQEEYVK;ALANSLAC(UniMod:4)QGKYTPSGQAGAAASESLFVSNHAY;ALSDHHIYLEGTLLKPNM(UniMod:35)VTPGHAC(UniMod:4)TQK;C(UniMod:4)PLLKPWALTFSYGR;FSHEEIAM(UniMod:35)ATVTALR;FSHEEIAMATVTALR;GILAADESTGSIAK;GVVPLAGTNGETTTQGLDGLSER;LQSIGTENTEENR;PYQYPALTPEQK;QLLLTADDR;QLLLTADDRVNPC(UniMod:4)IGGVILFHETLYQK;RLQSIGTENTEENR	13	0.351351	36	45	42	162.673	2720110	0.961281	56	39.42	TRUE	1	9.38967e-05	0.000114595	731	2	0.04	ALDOA_HUMAN	reviewed	Fructose-bisphosphate aldolase A (EC 4.1.2.13) (Lung cancer antigen NY-LU-1) (Muscle-type aldolase)	ALDOA ALDA	Homo sapiens (Human)	364	39,420
P04080	P04080	5	AKHDELTYF;HDELTYF;SQVVAGTNYFIK;VFQSLPHENKPLTLSNYQTNK;VHVGDEDFVHLR	5	1	60	70	65	14.762	4784745	0.979862	68	11.14	FALSE	1	9.38967e-05	0.000114595	732	3	0.65	CYTB_HUMAN	reviewed	Cystatin-B (CPI-B) (Liver thiol proteinase inhibitor) (Stefin-B)	CSTB CST6 STFB	Homo sapiens (Human)	98	11,140
P04080	P04080	5	AKHDELTYF;HDELTYF;SQVVAGTNYFIK;VFQSLPHENKPLTLSNYQTNK;VHVGDEDFVHLR	5	1	53	60	57	34.013	1795451	0.940902	68	11.14	TRUE	0.999988	9.38967e-05	0.000114595	733	3	0.24	CYTB_HUMAN	reviewed	Cystatin-B (CPI-B) (Liver thiol proteinase inhibitor) (Stefin-B)	CSTB CST6 STFB	Homo sapiens (Human)	98	11,140
P04080	P04080	5	SQVVAGTNYFIK;VFQSLPHENKPLTLSNYQTNK;VHVGDEDFVHLR	3	0.6	40	53	48	86.986	880569	0.96644	68	11.14	TRUE	0.993541	0.000187793	0.000204491	734	3	0.13	CYTB_HUMAN	reviewed	Cystatin-B (CPI-B) (Liver thiol proteinase inhibitor) (Stefin-B)	CSTB CST6 STFB	Homo sapiens (Human)	98	11,140
P04083	P04083	20	AAYLQETGKPLDETLK;AAYLQETGKPLDETLKK;ALTGHLEEVVLALLK;ALYEAGER;C(UniMod:4)ATSKPAFFAEK;DITSDTSGDFR;GDRSEDFGVNEDLADSDAR;GGPGSAVSPYPTFNPSSDVAALHK;GLGTDEDTLIEILASR;GTDVNVFNTILTTR;GVDEATIIDILTK;GVDEATIIDILTKR;ILVALC(UniMod:4)GGN;KGTDVNVFNTILTTR;NALLSLAK;QAWFIENEEQEYVQTVK;SEDFGVNEDLADSDAR;SEIDMNDIK;TPAQFDADELR;VLDLELKGDIEK	20	1	54	65	59	27.607	2582721	0.96289	56	38.714	FALSE	1	9.38967e-05	0.000114595	735	1	1	ANXA1_HUMAN	reviewed	Annexin A1 (Annexin I) (Annexin-1) (Calpactin II) (Calpactin-2) (Chromobindin-9) (Lipocortin I) (Phospholipase A2 inhibitory protein) (p35)	ANXA1 ANX1 LPC1	Homo sapiens (Human)	346	38,714
P04179	P04179	14	AIWNVINWENVTER;DFGSFDK;FNGGGHINHSIFWTNLSPNGGGEPK;GDVTAQIALQPALK;GELLEAIK;GELLEAIKR;HHAAYVNNLNVTEEK;HHAAYVNNLNVTEEKYQEALAK;HSLPDLPYDYGALEPHINAQIMQLHHSK;LTAASVGVQGSGWGWLGFNK;NVRPDYLK;RDFGSFDK;YQEALAK;YQEALAKGDVTAQIALQPALK	14	1	49	59	54	46.514	9453609	0.949351	60	24.722	FALSE	1	9.38967e-05	0.000114595	736	2	0.97	SODM_HUMAN	reviewed	Superoxide dismutase [Mn], mitochondrial (EC 1.15.1.1)	SOD2	Homo sapiens (Human)	222	24,722
P04179	P04179	14	AIWNVINWENVTER;DFGSFDK;FNGGGHINHSIFWTNLSPNGGGEPK;GDVTAQIALQPALK;GELLEAIK;GELLEAIKR;HHAAYVNNLNVTEEK;HHAAYVNNLNVTEEKYQEALAK;HSLPDLPYDYGALEPHINAQIMQLHHSK;LTAASVGVQGSGWGWLGFNK;NVRPDYLK;RDFGSFDK;YQEALAK;YQEALAKGDVTAQIALQPALK	14	1	41	49	46	107.169	226149	0.0926156	60	24.722	TRUE	0.717325	0.0426291	0.0333754	737	2	0.03	SODM_HUMAN	reviewed	Superoxide dismutase [Mn], mitochondrial (EC 1.15.1.1)	SOD2	Homo sapiens (Human)	222	24,722
P04181	P04181	25	AFYNNVLGEYEEYITK;ALQDPNVAAFMVEPIQGEAGVVVPDPGYLM(UniMod:35)GVR;ALQDPNVAAFMVEPIQGEAGVVVPDPGYLMGVR;ALSGGLYPVSAVLC(UniMod:4)DDDIMLTIKPGEHGSTYGGNPLGC(UniMod:4)R;DNGLLAKPTHGDIIR;ESIEIINK;FAPPLVIKEDELR;GIYLWDVEGR;GKGIYLWDVEGR;GLLNAIVIK;HQVLFIADEIQTGLAR;IVFAAGNFWGR;KTVQGPPTSDDIFER;KYFDFLSSYSAVNQGHC(UniMod:4)HPK;LPSDVVTAVR;LRDNGLLAKPTHGDIIR;SQVDKLTLTSR;TVQGPPTSDDIFER;VAIAALEVLEEENLAENADK;VAIAALEVLEEENLAEN…	25	1	46	74	52	57.306	70085252	0.977635	54	48.535	FALSE	1	9.38967e-05	0.000114595	738	2	0.98	OAT_HUMAN	reviewed	Ornithine aminotransferase, mitochondrial (EC 2.6.1.13) (Ornithine delta-aminotransferase) (Ornithine--oxo-acid aminotransferase) [Cleaved into: Ornithine aminotransferase, hepatic form; Ornithine aminotransferase, renal form]	OAT	Homo sapiens (Human)	439	48,535
P04181	P04181	25	AFYNNVLGEYEEYITK;ESIEIINK;HQVLFIADEIQTGLAR;VAIAALEVLEEENLAENADK;YGAHNYHPLPVALER	5	0.2	39	47	44	132.036	624882	0.942944	54	48.535	TRUE	0.954905	0.00328638	0.00309825	739	2	0.03	OAT_HUMAN	reviewed	Ornithine aminotransferase, mitochondrial (EC 2.6.1.13) (Ornithine delta-aminotransferase) (Ornithine--oxo-acid aminotransferase) [Cleaved into: Ornithine aminotransferase, hepatic form; Ornithine aminotransferase, renal form]	OAT	Homo sapiens (Human)	439	48,535
P04183	P04183	13	ASGQPAGPDNKENC(UniMod:4)PVPGKPGEAVAAR;ENC(UniMod:4)PVPGKPGEAVAAR;EVEVIGGADK;EVEVIGGADKYHSVC(UniMod:4)R;GQIQVILGPMFSGK;KASGQPAGPDNKENC(UniMod:4)PVPGKPGEAVAAR;KLFAPQQILQC(UniMod:4)SPAN;KPFGAILNLVPLAESVVK;NTMEALPAC(UniMod:4)LLR;TVIVAALDGTFQR	10	0.769231	47	66	56	37.754	1880909	0.898638	60	25.469	FALSE	1	9.38967e-05	0.000114595	740	1	0.89	KITH_HUMAN	reviewed	Thymidine kinase, cytosolic (EC 2.7.1.21)	TK1	Homo sapiens (Human)	234	25,469
P04264	P04264	22	AEAESLYQSK;AQYEDIAQK;DVDGAYMTK;DYQELMNTK;FSSC(UniMod:4)GGGGGSFGAGGGFGSR;GGGGGGYGSGGSSYGSGGGSYGSGGGGGGGR;LLRDYQELMNTK;LNDLEDALQQAK;LRSEIDNVKK;NKLNDLEDALQQAK;NMQDMVEDYR;QISNLQQSISDAEQR;SKAEAESLYQSK;SLDLDSIIAEVK;SLNNQFASFIDK;SLVNLGGSK;THNLEPYFESFINNLR;THNLEPYFESFINNLRR;TLLEGEESR;TNAENEFVTIK;TNAENEFVTIKK;WELLQQVDTSTR	22	1	42	52	47	96.551	1589688	0.938528	51	66.039	FALSE	1	9.38967e-05	0.000114595	741	6	0.34	K2C1_HUMAN	reviewed	Keratin, type II cytoskeletal 1 (67 kDa cytokeratin) (Cytokeratin-1) (CK-1) (Hair alpha protein) (Keratin-1) (K1) (Type-II keratin Kb1)	KRT1 KRTA	Homo sapiens (Human)	644	66,039
P04264	P04264	22	AEAESLYQSK;AQYEDIAQK;DVDGAYMTK;DYQELMNTK;LNDLEDALQQAK;NKLNDLEDALQQAK;QISNLQQSISDAEQR;SKAEAESLYQSK;SLDLDSIIAEVK;SLNNQFASFIDK;SLVNLGGSK;TLLEGEESR;TNAENEFVTIK;TNAENEFVTIKK	14	0.636364	16	27	22	1310.81	612116	0.659874	51	66.039	TRUE	0.991761	0.00028169	0.00030156	742	6	0.24	K2C1_HUMAN	reviewed	Keratin, type II cytoskeletal 1 (67 kDa cytokeratin) (Cytokeratin-1) (CK-1) (Hair alpha protein) (Keratin-1) (K1) (Type-II keratin Kb1)	KRT1 KRTA	Homo sapiens (Human)	644	66,039
P04264	P04264	22	AQYEDIAQK;LNDLEDALQQAK;NKLNDLEDALQQAK;QISNLQQSISDAEQR;SKAEAESLYQSK;SLDLDSIIAEVK;SLNNQFASFIDK;SLVNLGGSK;THNLEPYFESFINNLR;TLLEGEESR;TNAENEFVTIK	11	0.5	65	73	69	9.726	295232	0.97062	51	66.039	FALSE	1	9.38967e-05	0.000114595	743	6	0.07	K2C1_HUMAN	reviewed	Keratin, type II cytoskeletal 1 (67 kDa cytokeratin) (Cytokeratin-1) (CK-1) (Hair alpha protein) (Keratin-1) (K1) (Type-II keratin Kb1)	KRT1 KRTA	Homo sapiens (Human)	644	66,039
P04264	P04264	22	AQYEDIAQK;LNDLEDALQQAK;SLDLDSIIAEVK;SLNNQFASFIDK;SLVNLGGSK;TLLEGEESR;TNAENEFVTIK	7	0.318182	55	65	61	22.408	156460	0.739326	51	66.039	FALSE	0.521327	0.0885446	0.0654196	744	6	0.06	K2C1_HUMAN	reviewed	Keratin, type II cytoskeletal 1 (67 kDa cytokeratin) (Cytokeratin-1) (CK-1) (Hair alpha protein) (Keratin-1) (K1) (Type-II keratin Kb1)	KRT1 KRTA	Homo sapiens (Human)	644	66,039
P04264	P04264	22	AQYEDIAQK;LRSEIDNVKK;SLDLDSIIAEVK;TLLEGEESR	4	0.181818	6	14	10	4584.3	250918	0.958976	51	66.039	TRUE	0.94712	0.00375587	0.00349152	745	6	0.19	K2C1_HUMAN	reviewed	Keratin, type II cytoskeletal 1 (67 kDa cytokeratin) (Cytokeratin-1) (CK-1) (Hair alpha protein) (Keratin-1) (K1) (Type-II keratin Kb1)	KRT1 KRTA	Homo sapiens (Human)	644	66,039
P04264	P04264	22	AQYEDIAQK;SLDLDSIIAEVK;TLLEGEESR	3	0.136364	28	36	32	461.771	78322	0.990256	51	66.039	TRUE	0.982366	0.000751174	0.000766625	746	6	0.06	K2C1_HUMAN	reviewed	Keratin, type II cytoskeletal 1 (67 kDa cytokeratin) (Cytokeratin-1) (CK-1) (Hair alpha protein) (Keratin-1) (K1) (Type-II keratin Kb1)	KRT1 KRTA	Homo sapiens (Human)	644	66,039
P04350	P04350	5	EVDEQMLSVQSK;M(UniMod:35)AATFIGNSTAIQELFK;M(UniMod:35)AATFIGNSTAIQELFKR;MAATFIGNSTAIQELFK	4	0.8	45	61	51	63.608	2922482	0.917148	53	49.586	FALSE	0.997866	0.000187793	0.000204491	747	4	0.47	TBB4A_HUMAN	reviewed	Tubulin beta-4A chain (Tubulin 5 beta) (Tubulin beta-4 chain)	TUBB4A TUBB4 TUBB5	Homo sapiens (Human)	444	49,586
P04350	P04350	5	M(UniMod:35)AATFIGNSTAIQELFK;M(UniMod:35)AATFIGNSTAIQELFKR;MAATFIGNSTAIQELFK	3	0.6	1	15	9	5088.43	948090	0.97555	53	49.586	TRUE	0.996529	0.000187793	0.000204491	748	4	0.15	TBB4A_HUMAN	reviewed	Tubulin beta-4A chain (Tubulin 5 beta) (Tubulin beta-4 chain)	TUBB4A TUBB4 TUBB5	Homo sapiens (Human)	444	49,586
P04350	P04350	5	M(UniMod:35)AATFIGNSTAIQELFK;M(UniMod:35)AATFIGNSTAIQELFKR;MAATFIGNSTAIQELFK	3	0.6	61	70	64	16.386	520853	0.971672	53	49.586	FALSE	0.995365	0.000187793	0.000204491	749	4	0.09	TBB4A_HUMAN	reviewed	Tubulin beta-4A chain (Tubulin 5 beta) (Tubulin beta-4 chain)	TUBB4A TUBB4 TUBB5	Homo sapiens (Human)	444	49,586
P04350	P04350	5	M(UniMod:35)AATFIGNSTAIQELFK;MAATFIGNSTAIQELFK	2	0.4	20	28	24	1063.94	321520	0.990708	53	49.586	TRUE	0.963346	0.002723	0.00262597	750	4	0.07	TBB4A_HUMAN	reviewed	Tubulin beta-4A chain (Tubulin 5 beta) (Tubulin beta-4 chain)	TUBB4A TUBB4 TUBB5	Homo sapiens (Human)	444	49,586
P04406	P04406	45	AENGKLVINGNPITIFQER;AENGKLVINGNPITIFQERDPSK;AGAHLQGGAK;GALQNIIPASTGAAK;GILGYTEHQVVSSDFNSDTHSSTFDAGAGIALNDHFVK;IISNASC(UniMod:4)TTNC(UniMod:4)LAPLAK;IKWGDAGAEYVVESTGVFTTM(UniMod:35)EK;IKWGDAGAEYVVESTGVFTTMEK;LEKPAKYDDIK;LEKPAKYDDIKK;LISWYDNEFGYSNR;LVINGNPITIFQER;LVINGNPITIFQERD;LVINGNPITIFQERDPSK;QASEGPLK;QASEGPLKGILGYTEHQVVSSDFNSDTHSSTFDAGAGIALNDHFVK;RVIISAPSADAPM(UniMod:35)FVM(UniMod:35)GVNHEK;R…	45	1	46	74	51	63.608	348404485	0.927852	56	36.053	FALSE	1	9.38967e-05	0.000114595	751	1	0.94	G3P_HUMAN	reviewed	Glyceraldehyde-3-phosphate dehydrogenase (GAPDH) (EC 1.2.1.12) (Peptidyl-cysteine S-nitrosylase GAPDH) (EC 2.6.99.-)	GAPDH GAPD CDABP0047 OK/SW-cl.12	Homo sapiens (Human)	335	36,053
P04424	P04424	9	AEMDQILHGLDK;DVLFPGYTHLQR;FNASIAYDR;FVGAVDPIMEK;INVLPLGSGAIAGNPLGVDR;LNSNDEDIHTANER;SRNDQVVTDLR;SSVDWQIR;VAEEWAQGTFK	9	1	44	54	49	78.368	498222	0.880974	53	51.658	FALSE	1	9.38967e-05	0.000114595	752	1	1	ARLY_HUMAN	reviewed	Argininosuccinate lyase (ASAL) (EC 4.3.2.1) (Arginosuccinase)	ASL	Homo sapiens (Human)	464	51,658
P04632	P04632	13	GGGGGGGGGGGLGGGLGNVLGGLISGAGGGGGGGGGGGGGGGGGGGGTAMR;ILGGVISAISEAAAQYNPEPPPPR;LFAQLAGDDM(UniMod:35)EVSATELMNILNK;LFAQLAGDDMEVSATELM(UniMod:35)NILNK;LFAQLAGDDMEVSATELMNILNK;RLFAQLAGDDMEVSATELMNILNK;SGTIC(UniMod:4)SSELPGAFEAAGFHLNEHLYNMIIR;SM(UniMod:35)VAVMDSDTTGK;SMVAVMDSDTTGK;SMVAVMDSDTTGKLGFEEFK;TDGFGIDTC(UniMod:4)R;THYSNIEANESEEVR	12	0.923077	45	56	50	70.603	4664708	0.914942	59	28.316	TRUE	1	9.38967e-05	0.000114595	753	1	0.96	CPNS1_HUMAN	reviewed	Calpain small subunit 1 (CSS1) (Calcium-activated neutral proteinase small subunit) (CANP small subunit) (Calcium-dependent protease small subunit) (CDPS) (Calcium-dependent protease small subunit 1) (Calpain regulatory subunit)	CAPNS1 CAPN4 CAPNS	Homo sapiens (Human)	268	28,316
P04792	P04792	6	LFDQAFGLPR;VPFSLLR;VSLDVNHFAPDELTVK	3	0.5	42	63	56	37.754	356135	0.861321	61	22.783	FALSE	0.85568	0.0160563	0.0134907	754	2	0.62	HSPB1_HUMAN	reviewed	Heat shock protein beta-1 (HspB1) (28 kDa heat shock protein) (Estrogen-regulated 24 kDa protein) (Heat shock 27 kDa protein) (HSP 27) (Stress-responsive protein 27) (SRP27)	HSPB1 HSP27 HSP28	Homo sapiens (Human)	205	22,783
P04792	P04792	6	LFDQAFGLPR;QLSSGVSEIR;VPFSLLR	3	0.5	28	40	33	416.021	94384	0.681398	61	22.783	TRUE	0.490311	0.096338	0.0707051	755	2	0.18	HSPB1_HUMAN	reviewed	Heat shock protein beta-1 (HspB1) (28 kDa heat shock protein) (Estrogen-regulated 24 kDa protein) (Heat shock 27 kDa protein) (HSP 27) (Stress-responsive protein 27) (SRP27)	HSPB1 HSP27 HSP28	Homo sapiens (Human)	205	22,783
P04818	P04818	17	AEDFQIEGYNPHPTIK;DAEPRPPHGELQYLGQIQHILR;DEFPLLTTK;DFLDSLGFSTR;DM(UniMod:35)ESDYSGQGVDQLQR;DMESDYSGQGVDQLQR;EEGDLGPVYGFQWR;HFGAEYR;IDDFKAEDFQIEGYNPHPTIK;IIM(UniMod:35)C(UniMod:4)AWNPR;IIMC(UniMod:4)AWNPR;IWDANGSRDFLDSLGFSTR;PVAGSELPR;RPLPPAAQER;TGTGTLSVFGM(UniMod:35)QAR;TGTGTLSVFGMQAR;YSLRDEFPLLTTK	17	1	48	58	54	46.514	7591537	0.918059	57	35.716	FALSE	1	9.38967e-05	0.000114595	756	2	0.92	TYSY_HUMAN	reviewed	Thymidylate synthase (TS) (TSase) (EC 2.1.1.45)	TYMS TS OK/SW-cl.29	Homo sapiens (Human)	313	35,716
P04818	P04818	17	DFLDSLGFSTR;DMESDYSGQGVDQLQR;PVAGSELPR;TGTGTLSVFGMQAR	4	0.235294	41	49	46	107.169	173096	0.931038	57	35.716	TRUE	0.906419	0.00826291	0.00729247	757	2	0.05	TYSY_HUMAN	reviewed	Thymidylate synthase (TS) (TSase) (EC 2.1.1.45)	TYMS TS OK/SW-cl.29	Homo sapiens (Human)	313	35,716
P04843	P04843	33	ALTSEIALLQSR;APDELHYTYLDTFGRPVIVAYKK;ATSFLLALEPELEAR;DTYIENEK;DVPAYSQDTFK;FPLFGGWK;FVDHVFDEQVIDSLTVK;GEDEEENNLEVR;HFDETVNR;IDHILDAL;ISVIVETVYTHVLHPYPTQITQSEK;LAHLGVQVK;LDFSITKDPAAEAR;LKTEGSDLC(UniMod:4)DR;LPVALDPGAK;NIEIDSPYEISR;NLVEQHIQDIVVHYTFNK;QFVVFEGNHYFYSPYPTK;QPDSGISSIR;SEDLLDYGPFR;TILPAAAQDVYYR;TVDLSSHLAK;VAC(UniMod:4)ITEQVLTLVNK;VAC(UniMod:4)ITEQVLTLVNKR;VHYENNSPFLTITSMTR;VIEVSHWGNIAVEEN…	27	0.818182	1	17	9	5088.43	25999634	0.94052	50	68.569	TRUE	1	9.38967e-05	0.000114595	758	2	0.58	RPN1_HUMAN	reviewed	Dolichyl-diphosphooligosaccharide--protein glycosyltransferase subunit 1 (EC 2.4.99.18) (Dolichyl-diphosphooligosaccharide--protein glycosyltransferase 67 kDa subunit) (Ribophorin I) (RPN-I) (Ribophorin-1)	RPN1	Homo sapiens (Human)	607	68,569
P04843	P04843	33	ALTSEIALLQSR;DTYIENEK;LPVALDPGAK;VIEVSHWGNIAVEENVDLK;VTAEVVLAHLGGGSTSR	5	0.151515	72	81	76	4.685	307943	0.867486	50	68.569	FALSE	0.371726	0.129108	0.0919823	759	2	0.02	RPN1_HUMAN	reviewed	Dolichyl-diphosphooligosaccharide--protein glycosyltransferase subunit 1 (EC 2.4.99.18) (Dolichyl-diphosphooligosaccharide--protein glycosyltransferase 67 kDa subunit) (Ribophorin I) (RPN-I) (Ribophorin-1)	RPN1	Homo sapiens (Human)	607	68,569
P04844	P04844	26	EETVLATVQALQTASHLSQQADLR;FELDTSER;FSSGYYDFLVEVEGDNR;ISTEVGITNVDLSTVDKDQSIAPK;KNFESLSEAFSVASAAAVLSHNR;LQVTNVLSQPLTQATVK;LSKEETVLATVQALQTASHLSQQADLR;MLAQQAVK;NFESLSEAFSVASAAAVLSHNR;NPILWNVADVVIK;NVYKFELDTSER;QEIQHLFR;SIVEEIEDLVAR;SNLDPSNVDSLFYAAQASQALSGC(UniMod:4)EISISNETK;TGQEVVFVAEPDNK;TGQEVVFVAEPDNKNVYK;TSFTPVGDVFELNFMNVK;VKISTEVGITNVDLSTVDKDQSIAPK;YHVPVVVVPEGSASDTHEQAILR;YIANTVELR	20	0.769231	1	38	9	5088.43	16898954	0.912554	50	69.284	TRUE	1	9.38967e-05	0.000114595	760	1	0.83	RPN2_HUMAN	reviewed	Dolichyl-diphosphooligosaccharide--protein glycosyltransferase subunit 2 (EC 2.4.99.18) (Dolichyl-diphosphooligosaccharide--protein glycosyltransferase 63 kDa subunit) (RIBIIR) (Ribophorin II) (RPN-II) (Ribophorin-2)	RPN2	Homo sapiens (Human)	631	69,284
P04899	P04899	5	AMGNLQIDFADPSR;IAQSDYIPTQQDVLR	2	0.4	1	15	10	4584.3	129852	0.860894	55	40.451	TRUE	0.549287	0.0814085	0.0605517	761	1	0.43	GNAI2_HUMAN	reviewed	Guanine nucleotide-binding protein G(i) subunit alpha-2 (Adenylate cyclase-inhibiting G alpha protein)	GNAI2 GNAI2B	Homo sapiens (Human)	355	40,451
P04920	P04920	3	ALLQMVEAAGAAEDDPLRR;LLPTGAGLEPK	2	0.666667	1	21	9	5088.43	201363	0.653848	44	137.009	TRUE	0.427517	0.114272	0.0825988	762	1	0.91	B3A2_HUMAN	reviewed	Anion exchange protein 2 (AE 2) (Anion exchanger 2) (Non-erythroid band 3-like protein) (BND3L) (Solute carrier family 4 member 2)	SLC4A2 AE2 EPB3L1 HKB3 MPB3L	Homo sapiens (Human)	1241	137,009
P05023	P05023	32	AVAGDASESALLK;AVFQANQENLPILK;AVFQANQENLPILKR;C(UniMod:4)IELC(UniMod:4)C(UniMod:4)GSVK;DGPNALTPPPTTPEWIK;DKYEPAAVSEQGDK;DKYEPAAVSEQGDKK;DM(UniMod:35)TSEQLDDILK;DMTSEQLDDILK;EQPLDEELK;GIVVYTGDR;IVEIPFNSTNK;LSLDELHR;MSINAEEVVVGDLVEVK;MTVAHMWFDNQIHEADTTENQSGVSFDK;NPNTSEPQHLLVMK;SPDFTNENPLETR;TSATWLALSR;YEPAAVSEQGDK;YEPAAVSEQGDKK;YHTEIVFAR;YQLSIHK	22	0.6875	1	15	10	4584.3	10161284	0.937127	46	112.896	TRUE	1	9.38967e-05	0.000114595	763	2	0.38	AT1A1_HUMAN	reviewed	Sodium/potassium-transporting ATPase subunit alpha-1 (Na(+)/K(+) ATPase alpha-1 subunit) (EC 3.6.3.9) (Sodium pump subunit alpha-1)	ATP1A1	Homo sapiens (Human)	1023	112,896
P05023	P05023	32	AVAGDASESALLK;AVFQANQENLPILK;DMTSEQLDDILK;GIVVYTGDR;IVEIPFNSTNK;LSLDELHR;MSINAEEVVVGDLVEVK;MTVAHMWFDNQIHEADTTENQSGVSFDK;NIAFFSTNC(UniMod:4)VEGTAR;SPDFTNENPLETR;TSATWLALSR;YHTEIVFAR;YQLSIHK	13	0.40625	15	31	19	1792.55	8267199	0.892614	46	112.896	TRUE	0.999954	9.38967e-05	0.000114595	764	2	0.36	AT1A1_HUMAN	reviewed	Sodium/potassium-transporting ATPase subunit alpha-1 (Na(+)/K(+) ATPase alpha-1 subunit) (EC 3.6.3.9) (Sodium pump subunit alpha-1)	ATP1A1	Homo sapiens (Human)	1023	112,896
P05026	P05026	7	DDMIFEDC(UniMod:4)GDVPSEPK;SYEAYVLNIVR;VAPPGLTQIPQIQK;YNPNVLPVQC(UniMod:4)TGK	4	0.571429	1	15	10	4584.3	1276645	0.950842	57	35.061	TRUE	0.997877	0.000187793	0.000204491	765	2	0.4	AT1B1_HUMAN	reviewed	Sodium/potassium-transporting ATPase subunit beta-1 (Sodium/potassium-dependent ATPase subunit beta-1)	ATP1B1 ATP1B	Homo sapiens (Human)	303	35,061
P05026	P05026	7	DDMIFEDC(UniMod:4)GDVPSEPK;YKDSAQRDDMIFEDC(UniMod:4)GDVPSEPK	2	0.285714	15	31	19	1792.55	101226	0.85245	57	35.061	TRUE	0.38372	0.125352	0.0895372	766	2	0.37	AT1B1_HUMAN	reviewed	Sodium/potassium-transporting ATPase subunit beta-1 (Sodium/potassium-dependent ATPase subunit beta-1)	ATP1B1 ATP1B	Homo sapiens (Human)	303	35,061
P05067	P05067	13	EVC(UniMod:4)SEQAETGPC(UniMod:4)R;ISYGNDALMPSLTETK;LALENYITALQAVPPRPR;MQQNGYENPTYK;QQLVETHMAR;THPHFVIPYR;VESLEQEAANER	7	0.538462	1	15	9	5088.43	379888	0.640526	48	86.943	TRUE	0.76597	0.0320188	0.0255754	767	1	0.51	A4_HUMAN	reviewed	Amyloid beta A4 protein (ABPP) (APPI) (APP) (Alzheimer disease amyloid protein) (Amyloid precursor protein) (Beta-amyloid precursor protein) (Cerebral vascular amyloid peptide) (CVAP) (PreA4) (Protease nexin-II) (PN-II) [Cleaved into: N-APP; Soluble APP-alpha (S-APP-alpha); Soluble APP-beta (S-APP-beta); C99; Beta-amyloid protein 42 (Beta-APP42); Beta-amyloid protein 40 (Beta-APP40); C83; P3(42);…	APP A4 AD1	Homo sapiens (Human)	770	86,943
P05091	P05091	27	AAFQLGSPWR;ANNSTYGLAAAVFTK;EAGFPPGVVNIVPGFGPTAGAAIASHEDVDK;EAGFPPGVVNIVPGFGPTAGAAIASHEDVDKVAFTGSTEIGR;EEIFGPVMQILK;ELGEYGLQAYTEVK;GYFIQPTVFGDVQDGM(UniMod:35)TIAK;GYFIQPTVFGDVQDGMTIAK;ILGYINTGK;ILGYINTGKQEGAK;KTFPTVNPSTGEVIC(UniMod:4)QVAEGDKEDVDK;LGPALATGNVVVM(UniMod:35)K;LGPALATGNVVVMK;LLC(UniMod:4)GGGIAADR;LLC(UniMod:4)GGGIAADRGYFIQPTVFGDVQDGMTIAK;TEQGPQVDETQFK;TEQGPQVDETQFKK;TFPTVNPSTGEVIC(UniM…	27	1	42	53	48	86.986	21406047	0.959282	52	56.381	FALSE	1	9.38967e-05	0.000114595	768	1	0.92	ALDH2_HUMAN	reviewed	Aldehyde dehydrogenase, mitochondrial (EC 1.2.1.3) (ALDH class 2) (ALDH-E2) (ALDHI)	ALDH2 ALDM	Homo sapiens (Human)	517	56,381
P05109	P05109	3	ALNSIIDVYHK;LLETEC(UniMod:4)PQYIR	2	0.666667	65	75	70	8.762	29924	0.965486	68	10.835	FALSE	0.932162	0.00525822	0.00479823	769	2	0.34	S10A8_HUMAN	reviewed	Protein S100-A8 (Calgranulin-A) (Calprotectin L1L subunit) (Cystic fibrosis antigen) (CFAG) (Leukocyte L1 complex light chain) (Migration inhibitory factor-related protein 8) (MRP-8) (p8) (S100 calcium-binding protein A8) (Urinary stone protein band A) [Cleaved into: Protein S100-A8, N-terminally processed]	S100A8 CAGA CFAG MRP8	Homo sapiens (Human)	93	10,835
P05109	P05109	3	ALNSIIDVYHK;LLETEC(UniMod:4)PQYIR	2	0.666667	42	51	47	96.551	49621	0.985638	68	10.835	TRUE	0.971483	0.00150235	0.00147304	770	2	0.66	S10A8_HUMAN	reviewed	Protein S100-A8 (Calgranulin-A) (Calprotectin L1L subunit) (Cystic fibrosis antigen) (CFAG) (Leukocyte L1 complex light chain) (Migration inhibitory factor-related protein 8) (MRP-8) (p8) (S100 calcium-binding protein A8) (Urinary stone protein band A) [Cleaved into: Protein S100-A8, N-terminally processed]	S100A8 CAGA CFAG MRP8	Homo sapiens (Human)	93	10,835
P05141	P05141	10	AAYFGIYDTAK;DFLAGGVAAAISK;GTDIM(UniMod:35)YTGTLDC(UniMod:4)WR;QIFLGGVDKR	4	0.4	1	15	9	5088.43	13022470	0.929989	57	32.852	TRUE	0.979079	0.000938967	0.0009436	771	2	0.42	ADT2_HUMAN	reviewed	ADP/ATP translocase 2 (ADP,ATP carrier protein 2) (ADP,ATP carrier protein, fibroblast isoform) (Adenine nucleotide translocator 2) (ANT 2) (Solute carrier family 25 member 5) [Cleaved into: ADP/ATP translocase 2, N-terminally processed]	SLC25A5 ANT2	Homo sapiens (Human)	298	32,852
P05141	P05141	10	AAYFGIYDTAK;DFLAGGVAAAISK	2	0.2	72	81	76	4.685	1964515	0.912879	57	32.852	FALSE	0.440272	0.110704	0.0802595	772	2	0.06	ADT2_HUMAN	reviewed	ADP/ATP translocase 2 (ADP,ATP carrier protein 2) (ADP,ATP carrier protein, fibroblast isoform) (Adenine nucleotide translocator 2) (ANT 2) (Solute carrier family 25 member 5) [Cleaved into: ADP/ATP translocase 2, N-terminally processed]	SLC25A5 ANT2	Homo sapiens (Human)	298	32,852
P05165	P05165	36	AEVNTIPGFDGVVK;AM(UniMod:35)GEQAVALAR;AMGEQAVALAR;AQAVHPGYGFLSENK;EAGGNMSIQFLGTVYK;EIGYPVMIK;FLSDVYPDGFK;HGNALWLNER;HIEIQVLGDK;IAWDDEETR;KAEVNTIPGFDGVVK;KAEVNTIPGFDGVVKDAEEAVR;KNFYFLEMNTR;LITYGSDR;LNVTSTWNLASPLLSVSVDGTQR;LQVEHPVTEC(UniMod:4)ITGLDLVQEMIR;LSQYQEPLHLPGVR;LSSQEAASSFGDDR;M(UniMod:35)ADALDNYVIR;M(UniMod:35)ADEAVC(UniMod:4)VGPAPTSK;MADALDNYVIR;MADEAVC(UniMod:4)VGPAPTSK;MPVIKPDIANWELSVK;…	36	1	23	36	29	631.481	2005571	0.911467	49	80.059	TRUE	1	9.38967e-05	0.000114595	773	1	0.7	PCCA_HUMAN	reviewed	Propionyl-CoA carboxylase alpha chain, mitochondrial (PCCase subunit alpha) (EC 6.4.1.3) (Propanoyl-CoA:carbon dioxide ligase subunit alpha)	PCCA	Homo sapiens (Human)	728	80,059
P05166	P05166	29	AFENDVDALC(UniMod:4)NLR;AYGGAYDVMSSK;AYNMVDIIHSVVDER;C(UniMod:4)ADFGMAADK;DFFNYLPLSSQDPAPVR;DTSYLFITGPDVVK;EC(UniMod:4)HDPSDRLVPELDTIVPLESTK;EFFEIMPNYAK;FANPFPAAVR;FPGDSVVTGR;GAVEIIFK;GFVDDIIQPSSTR;GHENVEAAQAEYIEK;HLC(UniMod:4)GDTNYAWPTAEIAVMGAK;IC(UniMod:4)C(UniMod:4)DLDVLASK;IM(UniMod:35)DQAITVGAPVIGLNDSGGAR;IMDQAITVGAPVIGLNDSGGAR;IQEGVESLAGYADIFLR;ISLLLDPGSFVESDM(UniMod:35)FVEHR;ISLLLDPGSFVESD…	29	1	23	36	29	631.481	2232657	0.938385	52	58.216	TRUE	1	9.38967e-05	0.000114595	774	1	0.68	PCCB_HUMAN	reviewed	Propionyl-CoA carboxylase beta chain, mitochondrial (PCCase subunit beta) (EC 6.4.1.3) (Propanoyl-CoA:carbon dioxide ligase subunit beta)	PCCB	Homo sapiens (Human)	539	58,216
P05198	P05198	22	ADIEVAC(UniMod:4)YGYEGIDAVK;AGLNC(UniMod:4)STENM(UniMod:35)PIK;AGLNC(UniMod:4)STENMPIK;ENAEVDGDDDAEEMEAK;EVLINNINR;GVFNVQMEPK;HAVSDPSILDSLDLNEDER;HAVSDPSILDSLDLNEDEREVLINNINR;HVAEVLEYTKDEQLESLFQR;INLIAPPR;LERENAEVDGDDDAEEMEAK;LERENAEVDGDDDAEEMEAKAED;NEC(UniMod:4)VVVIR;RPGYGAYDAFK;TAWVFDDK;TAWVFDDKYK;TEGLSVLSQAMAVIK;TVYSILR;VVTDTDETELAR;YVM(UniMod:35)TTTTLER;YVMTTTTLER	21	0.954545	51	66	56	37.754	4393511	0.838499	56	36.112	FALSE	1	9.38967e-05	0.000114595	775	4	0.41	IF2A_HUMAN	reviewed	Eukaryotic translation initiation factor 2 subunit 1 (Eukaryotic translation initiation factor 2 subunit alpha) (eIF-2-alpha) (eIF-2A) (eIF-2alpha)	EIF2S1 EIF2A	Homo sapiens (Human)	315	36,112
P05198	P05198	22	ADIEVAC(UniMod:4)YGYEGIDAVK;AGLNC(UniMod:4)STENMPIK;ENAEVDGDDDAEEMEAK;GVFNVQMEPK;HVAEVLEYTKDEQLESLFQR;INLIAPPR;NEC(UniMod:4)VVVIR;RPGYGAYDAFK;TEGLSVLSQAMAVIK;VSPEEAIK;VVTDTDETELAR;YVM(UniMod:35)TTTTLER;YVMTTTTLER	13	0.590909	31	51	43	146.556	3218199	0.685612	56	36.112	TRUE	0.986955	0.000375587	0.000390731	776	4	0.35	IF2A_HUMAN	reviewed	Eukaryotic translation initiation factor 2 subunit 1 (Eukaryotic translation initiation factor 2 subunit alpha) (eIF-2-alpha) (eIF-2A) (eIF-2alpha)	EIF2S1 EIF2A	Homo sapiens (Human)	315	36,112
P05198	P05198	22	ADIEVAC(UniMod:4)YGYEGIDAVK;AGLNC(UniMod:4)STENMPIK;GVFNVQMEPK;HAVSDPSILDSLDLNEDEREVLINNINR;INLIAPPR;NEC(UniMod:4)VVVIR;RPGYGAYDAFK;TAWVFDDK;TEGLSVLSQAMAVIK;VSPEEAIK;VVTDTDETELAR;YVMTTTTLER	12	0.545455	18	31	24	1063.94	965755	0.862726	56	36.112	TRUE	0.99997	9.38967e-05	0.000114595	777	4	0.11	IF2A_HUMAN	reviewed	Eukaryotic translation initiation factor 2 subunit 1 (Eukaryotic translation initiation factor 2 subunit alpha) (eIF-2-alpha) (eIF-2A) (eIF-2alpha)	EIF2S1 EIF2A	Homo sapiens (Human)	315	36,112
P05198	P05198	22	INLIAPPR;VVTDTDETELAR;YVMTTTTLER	3	0.136364	1	9	6	6958.53	254598	0.952227	56	36.112	TRUE	0.734615	0.0385915	0.030436	778	4	0.05	IF2A_HUMAN	reviewed	Eukaryotic translation initiation factor 2 subunit 1 (Eukaryotic translation initiation factor 2 subunit alpha) (eIF-2-alpha) (eIF-2A) (eIF-2alpha)	EIF2S1 EIF2A	Homo sapiens (Human)	315	36,112
P05386	P05386	3	AAGVNVEPFWPGLFAK;ALANVNIGSLIC(UniMod:4)NVGAGGPAPAAGAAPAGGPAPSTAAAPAEEK;ALANVNIGSLIC(UniMod:4)NVGAGGPAPAAGAAPAGGPAPSTAAAPAEEKK	3	1	1	16	5	7723.76	7211745	0.977514	67	11.514	TRUE	0.999494	9.38967e-05	0.000114595	779	3	0.68	RLA1_HUMAN	reviewed	60S acidic ribosomal protein P1	RPLP1 RRP1	Homo sapiens (Human)	114	11,514
P05386	P05386	3	AAGVNVEPFWPGLFAK;ALANVNIGSLIC(UniMod:4)NVGAGGPAPAAGAAPAGGPAPSTAAAPAEEK	2	0.666667	38	50	43	146.556	1229855	0.982129	67	11.514	TRUE	0.964578	0.00253521	0.00245098	780	3	0.12	RLA1_HUMAN	reviewed	60S acidic ribosomal protein P1	RPLP1 RRP1	Homo sapiens (Human)	114	11,514
P05386	P05386	3	AAGVNVEPFWPGLFAK;ALANVNIGSLIC(UniMod:4)NVGAGGPAPAAGAAPAGGPAPSTAAAPAEEK	2	0.666667	28	38	35	337.67	332202	0.728525	67	11.514	TRUE	0.530749	0.0867606	0.0642855	781	3	0.03	RLA1_HUMAN	reviewed	60S acidic ribosomal protein P1	RPLP1 RRP1	Homo sapiens (Human)	114	11,514
P05387	P05387	12	ILDSVGIEADDDR;ILDSVGIEADDDRLNK;KILDSVGIEADDDR;KILDSVGIEADDDRLNK;LASVPAGGAVAVSAAPGSAAPAAGSAPAAAEEK;LASVPAGGAVAVSAAPGSAAPAAGSAPAAAEEKK;LASVPAGGAVAVSAAPGSAAPAAGSAPAAAEEKKDEK;M(UniMod:35)RYVASYLLAALGGNSSPSAK;MRYVASYLLAALGGNSSPSAK;NIEDVIAQGIGK;VISELNGKNIEDVIAQGIGK;YVASYLLAALGGNSSPSAK	12	1	1	21	5	7723.76	21655954	0.9764	67	11.665	TRUE	1	9.38967e-05	0.000114595	782	3	0.71	RLA2_HUMAN	reviewed	60S acidic ribosomal protein P2 (Renal carcinoma antigen NY-REN-44)	RPLP2 D11S2243E RPP2	Homo sapiens (Human)	115	11,665
P05387	P05387	12	ILDSVGIEADDDR;ILDSVGIEADDDRLNK;KILDSVGIEADDDRLNK;LASVPAGGAVAVSAAPGSAAPAAGSAPAAAEEK;LASVPAGGAVAVSAAPGSAAPAAGSAPAAAEEKK;LASVPAGGAVAVSAAPGSAAPAAGSAPAAAEEKKDEK;MRYVASYLLAALGGNSSPSAK;NIEDVIAQGIGK;YVASYLLAALGGNSSPSAK	9	0.75	38	50	43	146.556	2894893	0.959124	67	11.665	TRUE	1	9.38967e-05	0.000114595	783	3	0.1	RLA2_HUMAN	reviewed	60S acidic ribosomal protein P2 (Renal carcinoma antigen NY-REN-44)	RPLP2 D11S2243E RPP2	Homo sapiens (Human)	115	11,665
P05387	P05387	12	ILDSVGIEADDDRLNK;LASVPAGGAVAVSAAPGSAAPAAGSAPAAAEEK;LASVPAGGAVAVSAAPGSAAPAAGSAPAAAEEKKDEK;NIEDVIAQGIGK	4	0.333333	72	81	76	4.685	1350074	0.883207	67	11.665	FALSE	0.871472	0.0138028	0.0117814	784	3	0.08	RLA2_HUMAN	reviewed	60S acidic ribosomal protein P2 (Renal carcinoma antigen NY-REN-44)	RPLP2 D11S2243E RPP2	Homo sapiens (Human)	115	11,665
P05388	P05388	6	AFLADPSAFVAAAPVAAATTAAPAAAAAPAK;AFLADPSAFVAAAPVAAATTAAPAAAAAPAKVEAK;NVASVC(UniMod:4)LQIGYPTVASVPHSIINGYK;NVASVC(UniMod:4)LQIGYPTVASVPHSIINGYKR;RVLALSVETDYTFPLAEK;VLALSVETDYTFPLAEK	6	1	1	20	5	7723.76	3349057	0.976123	57	34.274	TRUE	1	9.38967e-05	0.000114595	785	2	0.79	RLA0_HUMAN	reviewed	60S acidic ribosomal protein P0 (60S ribosomal protein L10E)	RPLP0	Homo sapiens (Human)	317	34,274
P05388	P05388	6	AFLADPSAFVAAAPVAAATTAAPAAAAAPAK;NVASVC(UniMod:4)LQIGYPTVASVPHSIINGYKR;VLALSVETDYTFPLAEK	3	0.5	38	54	43	146.556	448983	0.968479	57	34.274	TRUE	0.990676	0.000375587	0.000390731	786	2	0.11	RLA0_HUMAN	reviewed	60S acidic ribosomal protein P0 (60S ribosomal protein L10E)	RPLP0	Homo sapiens (Human)	317	34,274
P05423	P05423	4	DVSVAELLR;TEVQGEDGQVVLIK	2	0.5	20	37	28	700.925	141630	0.953909	54	44.396	TRUE	0.868003	0.0141784	0.0120621	787	1	0.55	RPC4_HUMAN	reviewed	DNA-directed RNA polymerase III subunit RPC4 (RNA polymerase III subunit C4) (DNA-directed RNA polymerase III subunit D) (Protein BN51) (RNA polymerase III 47 kDa subunit) (RPC53 homolog)	POLR3D BN51 BN51T	Homo sapiens (Human)	398	44,396
P05455	P05455	45	AELMEISEDK;AELMEISEDKTK;AKDANNGNLQLR;DANNGNLQLR;EDLHILFSNHGEIK;EGIILFK;EQIKLDEGWVPLEIM(UniMod:35)IK;EQIKLDEGWVPLEIMIK;ETDLLILFK;ETDLLILFKDDYFAK;EVTWEVLEGEVEK;EVTWEVLEGEVEKEALK;EVTWEVLEGEVEKEALKK;FASDDEHDEHDENGATGPVKR;FSGDLDDQTC(UniMod:4)R;FSGDLDDQTC(UniMod:4)REDLHILFSNHGEIK;FVETPGQK;GFPTDATLDDIKEWLEDK;GQVLNIQMR;GSIFVVFDSIESAK;GSIFVVFDSIESAKK;IC(UniMod:4)HQIEYYFGDFNLPR;IIEDQQESLNK;IIEDQQESLNKWK;KF…	43	0.955556	25	58	44	132.036	30621784	0.949875	54	46.837	TRUE	1	9.38967e-05	0.000114595	788	2	0.78	LA_HUMAN	reviewed	Lupus La protein (La autoantigen) (La ribonucleoprotein) (Sjoegren syndrome type B antigen) (SS-B)	SSB	Homo sapiens (Human)	408	46,837
P05455	P05455	45	AELMEISEDK;DANNGNLQLR;EGIILFK;EQIKLDEGWVPLEIM(UniMod:35)IK;EQIKLDEGWVPLEIMIK;ETDLLILFK;ETDLLILFKDDYFAK;EVTWEVLEGEVEK;EVTWEVLEGEVEKEALK;EVTWEVLEGEVEKEALKK;FASDDEHDEHDENGATGPVKR;FSGDLDDQTC(UniMod:4)R;FSGDLDDQTC(UniMod:4)REDLHILFSNHGEIK;FVETPGQK;GQVLNIQMR;GSIFVVFDSIESAK;GSIFVVFDSIESAKK;IC(UniMod:4)HQIEYYFGDFNLPR;IIEDQQESLNK;KFVETPGQK;KIIEDQQESLNK;LDEGWVPLEIM(UniMod:35)IK;LDEGWVPLEIMIK;LTTDFNVIVEALSK…	35	0.777778	1	23	14	3020.15	6766468	0.828269	54	46.837	TRUE	1	9.38967e-05	0.000114595	789	2	0.21	LA_HUMAN	reviewed	Lupus La protein (La autoantigen) (La ribonucleoprotein) (Sjoegren syndrome type B antigen) (SS-B)	SSB	Homo sapiens (Human)	408	46,837
P05556	P05556	16	FC(UniMod:4)EC(UniMod:4)DNFNC(UniMod:4)DR;GEVFNELVGK;GIC(UniMod:4)EC(UniMod:4)GVC(UniMod:4)K;HC(UniMod:4)EC(UniMod:4)STDEVNSEDMDAYC(UniMod:4)R;LKPEDITQIQPQQLVLR;LLVFSTDAGFHFAGDGK;LSEGVTISYK;NVLSLTNKGEVFNELVGK;SAVTTVVNPK;SGEPQTFTLK;SLGTDLMNEMR;SNGLIC(UniMod:4)GGNGVC(UniMod:4)K;TVMPYISTTPAK;WDTGENPIYK	14	0.875	1	17	9	5088.43	5426023	0.90411	48	88.415	TRUE	1	9.38967e-05	0.000114595	790	3	0.51	ITB1_HUMAN	reviewed	Integrin beta-1 (Fibronectin receptor subunit beta) (Glycoprotein IIa) (GPIIA) (VLA-4 subunit beta) (CD antigen CD29)	ITGB1 FNRB MDF2 MSK12	Homo sapiens (Human)	798	88,415
P05556	P05556	16	GIC(UniMod:4)EC(UniMod:4)GVC(UniMod:4)K;SNGLIC(UniMod:4)GGNGVC(UniMod:4)K	2	0.125	31	39	35	337.67	64598	0.92934	48	88.415	TRUE	0.333135	0.141408	0.0995182	791	3	0.07	ITB1_HUMAN	reviewed	Integrin beta-1 (Fibronectin receptor subunit beta) (Glycoprotein IIa) (GPIIA) (VLA-4 subunit beta) (CD antigen CD29)	ITGB1 FNRB MDF2 MSK12	Homo sapiens (Human)	798	88,415
P05556	P05556	16	NVLSLTNKGEVFNELVGK;SLGTDLMNEMR	2	0.125	15	31	18	1989.68	290100	0.979256	48	88.415	TRUE	0.730204	0.0394366	0.0310455	792	3	0.33	ITB1_HUMAN	reviewed	Integrin beta-1 (Fibronectin receptor subunit beta) (Glycoprotein IIa) (GPIIA) (VLA-4 subunit beta) (CD antigen CD29)	ITGB1 FNRB MDF2 MSK12	Homo sapiens (Human)	798	88,415
P05783	P05783	28	AQIFANTVDNAR;AQYDELAR;ASLENSLR;DWSHYFK;GGM(UniMod:35)GSGGLATGIAGGLAGMGGIQNEK;GGMGSGGLATGIAGGLAGMGGIQNEK;GLQAQIASSGLTVEVDAPK;KVIDDTNITR;LEAEIATYR;LLEDGEDFNLGDALDSSNSM(UniMod:35)QTIQK;LLEDGEDFNLGDALDSSNSMQTIQK;LQLETEIEALKEELLFM(UniMod:35)K;LQLETEIEALKEELLFMK;PVSSAASVYAGAGGSGSR;QAQEYEALLNIK;QSVENDIHGLR;QSVENDIHGLRK;RLLEDGEDFNLGDALDSSNSMQTIQK;SLGSVQAPSYGAR;SLGSVQAPSYGARPVSSAASVYAGAGGSGSR;STFSTNYR;TVQ…	28	1	13	34	19	1792.55	7954423	0.942384	54	48.058	TRUE	1	9.38967e-05	0.000114595	793	2	0.58	K1C18_HUMAN	reviewed	Keratin, type I cytoskeletal 18 (Cell proliferation-inducing gene 46 protein) (Cytokeratin-18) (CK-18) (Keratin-18) (K18)	KRT18 CYK18 PIG46	Homo sapiens (Human)	430	48,058
P05783	P05783	28	AQIFANTVDNAR;AQYDELAR;ASLENSLR;GGMGSGGLATGIAGGLAGMGGIQNEK;PVSSAASVYAGAGGSGSR;SLGSVQAPSYGAR;STFSTNYR;TVQSLEIDLDSMR;VIDDTNITR;VKLEAEIATYR;YETELAMR	11	0.392857	1	13	6	6958.53	1775470	0.770752	54	48.058	TRUE	0.930078	0.00553991	0.00503155	794	2	0.17	K1C18_HUMAN	reviewed	Keratin, type I cytoskeletal 18 (Cell proliferation-inducing gene 46 protein) (Cytokeratin-18) (CK-18) (Keratin-18) (K18)	KRT18 CYK18 PIG46	Homo sapiens (Human)	430	48,058
P05787	P05787	45	AEAESM(UniMod:35)YQIK;AEAESMYQIK;ASLEAAIADAEQR;ASLEAAIADAEQRGELAIK;DVDEAYM(UniMod:35)NK;DVDEAYM(UniMod:35)NKVELESR;DVDEAYMNK;DVDEAYMNKVELESR;GGLGGGYGGASGM(UniMod:35)GGITAVTVNQSLLSPLVLEVDPNIQAVR;GGLGGGYGGASGMGGITAVTVNQSLLSPLVLEVDPNIQAVR;ISSSSFSR;LEAELGNMQGLVEDFK;LEGLTDEINFLR;LESGM(UniMod:35)QNMSIHTK;LESGMQNM(UniMod:35)SIHTK;LESGMQNMSIHTK;LKLEAELGNMQGLVEDFK;LQAEIEGLK;LQAEIEGLKGQR;LSELEAALQR;LVSESSD…	45	1	13	36	19	1792.55	17923621	0.894389	53	53.704	TRUE	1	9.38967e-05	0.000114595	795	2	0.75	K2C8_HUMAN	reviewed	Keratin, type II cytoskeletal 8 (Cytokeratin-8) (CK-8) (Keratin-8) (K8) (Type-II keratin Kb8)	KRT8 CYK8	Homo sapiens (Human)	483	53,704
P05787	P05787	45	ASLEAAIADAEQR;ASLEAAIADAEQRGELAIK;DVDEAYMNK;GGLGGGYGGASGMGGITAVTVNQSLLSPLVLEVDPNIQAVR;LEGLTDEINFLR;LQAEIEGLK;LSELEAALQR;QLYEEEIR;SNMDNMFESYINNLRR;TEMENEFVLIK;TEMENEFVLIKK;TTSGYAGGLSSAYGGLTSPGLSYSLGSSFGSGAGSSSFSR;WSLLQQQK;YEELQSLAGK	14	0.311111	1	13	6	6958.53	2643144	0.709993	53	53.704	TRUE	0.474925	0.100751	0.0735951	796	2	0.18	K2C8_HUMAN	reviewed	Keratin, type II cytoskeletal 8 (Cytokeratin-8) (CK-8) (Keratin-8) (K8) (Type-II keratin Kb8)	KRT8 CYK8	Homo sapiens (Human)	483	53,704
P06132	P06132	13	AAQDFFSTC(UniMod:4)R;AAWGEETDYTPVWC(UniMod:4)MR;DGHFALEELAQAGYEVVGLDWTVAPK;EAGLAPVPM(UniMod:35)IIFAK;EAGLAPVPMIIFAK;GPSFPEPLREEQDLER;LRDPEVVASELGYVFQAITLTR;LREAGLAPVPMIIFAK;QMLDDFGPHR;SPEAC(UniMod:4)C(UniMod:4)ELTLQPLR;SPEAC(UniMod:4)C(UniMod:4)ELTLQPLRR;TVTLQGNLDPC(UniMod:4)ALYASEEEIGQLVK;YIANLGHGLYPDMDPEHVGAFVDAVHK	13	1	47	58	52	57.306	4759958	0.953997	55	40.787	FALSE	1	9.38967e-05	0.000114595	797	1	0.97	DCUP_HUMAN	reviewed	Uroporphyrinogen decarboxylase (UPD) (URO-D) (EC 4.1.1.37)	UROD	Homo sapiens (Human)	367	40,787
P06280	P06280	15	ALLQDKDVIAINQDPLGK;DAGYEYLC(UniMod:4)IDDC(UniMod:4)WMAPQR;DVIAINQDPLGK;FDGC(UniMod:4)YC(UniMod:4)DSLENLADGYK;FMC(UniMod:4)NLDC(UniMod:4)QEEPDSC(UniMod:4)ISEK;GVAC(UniMod:4)NPAC(UniMod:4)FITQLLPVK;GVAC(UniMod:4)NPAC(UniMod:4)FITQLLPVKR;KLGFYEWTSR;LFMEMAELMVSEGWK;LGFYEWTSR;NFADIDDSWK;QLANYVHSK;SILDWTSFNQER;SYTIAVASLGK;TPTMGWLHWER	15	1	45	56	51	63.608	9213354	0.941229	54	48.767	FALSE	1	9.38967e-05	0.000114595	798	1	0.82	AGAL_HUMAN	reviewed	Alpha-galactosidase A (EC 3.2.1.22) (Alpha-D-galactosidase A) (Alpha-D-galactoside galactohydrolase) (Melibiase) (Agalsidase)	GLA	Homo sapiens (Human)	429	48,767
P06396	P06396	12	AGALNSNDAFVLK;AGKEPGLQIWR;DSQEEEKTEALTSAK;EPAHLMSLFGGKPMIIYK;EPGLQIWR;HVVPNEVVVQR;QTQVSVLPEGGETPLFK;RTPITVVK;SEDC(UniMod:4)FILDHGK;TASDFITK;TPSAAYLWVGTGASEAEK;YIETDPANR	12	1	43	58	53	51.629	1203000	0.901887	48	85.698	FALSE	1	9.38967e-05	0.000114595	799	1	1	GELS_HUMAN	reviewed	Gelsolin (AGEL) (Actin-depolymerizing factor) (ADF) (Brevin)	GSN	Homo sapiens (Human)	782	85,698
P06400	P06400	9	AVGQGC(UniMod:4)VEIGSQR;FDIEGSDEADGSK;LAEMTSTR;LSIQNFSK;TAVIPINGSPR;VSSVDGVLGGYIQK	6	0.666667	42	57	48	86.986	257847	0.776779	46	106.159	FALSE	0.983186	0.000657277	0.000672393	800	1	0.49	RB_HUMAN	reviewed	Retinoblastoma-associated protein (p105-Rb) (pRb) (Rb) (pp110)	RB1	Homo sapiens (Human)	928	106,159
P06454	P06454	6	AAEDDEDDDVDTK;AAEDDEDDDVDTKK;EVVEEAENGR;KEVVEEAENGR;RAAEDDEDDDVDTK;RAAEDDEDDDVDTKK	6	1	45	55	50	70.603	6055831	0.988913	67	12.203	TRUE	1	9.38967e-05	0.000114595	801	1	0.97	PTMA_HUMAN	reviewed	Prothymosin alpha [Cleaved into: Prothymosin alpha, N-terminally processed; Thymosin alpha-1]	PTMA TMSA	Homo sapiens (Human)	111	12,203
P06493	P06493	18	ALGTPNNEVWPEVESLQDYK;DLKPQNLLIDDK;DLKPQNLLIDDKGTIK;HPNIVSLQDVLMQDSR;IRLESEEEGVPSTAIR;KPLFHGDSEIDQLFR;LESEEEGVPSTAIR;M(UniMod:35)ALNHPYFNDLDNQIK;MALNHPYFNDLDNQIK;MLIYDPAK;NLDENGLDLLSK;SPEVLLGSAR;SYLYQILQGIVFC(UniMod:4)HSR;TTGQVVAM(UniMod:35)K;TTGQVVAMK;VYTHEVVTLWYR;WKPGSLASHVK;YLDSIPPGQYMDSSLVK	18	1	54	66	59	27.607	18128544	0.934832	57	34.095	FALSE	1	9.38967e-05	0.000114595	802	3	0.75	CDK1_HUMAN	reviewed	Cyclin-dependent kinase 1 (CDK1) (EC 2.7.11.22) (EC 2.7.11.23) (Cell division control protein 2 homolog) (Cell division protein kinase 1) (p34 protein kinase)	CDK1 CDC2 CDC28A CDKN1 P34CDC2	Homo sapiens (Human)	297	34,095
P06493	P06493	18	DLKPQNLLIDDK;IRLESEEEGVPSTAIR;LESEEEGVPSTAIR;NLDENGLDLLSK;SPEVLLGSAR;TTGQVVAMK	6	0.333333	1	15	9	5088.43	463500	0.83662	57	34.095	TRUE	0.869018	0.0141784	0.0120621	803	3	0.03	CDK1_HUMAN	reviewed	Cyclin-dependent kinase 1 (CDK1) (EC 2.7.11.22) (EC 2.7.11.23) (Cell division control protein 2 homolog) (Cell division protein kinase 1) (p34 protein kinase)	CDK1 CDC2 CDC28A CDKN1 P34CDC2	Homo sapiens (Human)	297	34,095
P06493	P06493	18	LESEEEGVPSTAIR;MALNHPYFNDLDNQIK;NLDENGLDLLSK;SPEVLLGSAR	4	0.222222	29	38	34	374.804	290638	0.835499	57	34.095	TRUE	0.45313	0.107042	0.0778818	804	3	0.03	CDK1_HUMAN	reviewed	Cyclin-dependent kinase 1 (CDK1) (EC 2.7.11.22) (EC 2.7.11.23) (Cell division control protein 2 homolog) (Cell division protein kinase 1) (p34 protein kinase)	CDK1 CDC2 CDC28A CDKN1 P34CDC2	Homo sapiens (Human)	297	34,095
P06576	P06576	43	AHGGYSVFAGVGER;AIAELGIYPAVDPLDSTSR;EGNDLYHEM(UniMod:35)IESGVINLK;EGNDLYHEMIESGVINLK;FLSQPFQVAEVFTGHM(UniMod:35)GK;FLSQPFQVAEVFTGHMGK;FTQAGSEVSALLGR;GFQQILAGEYDHLPEQAFYM(UniMod:35)VGPIEEAVAK;GFQQILAGEYDHLPEQAFYMVGPIEEAVAK;GSITSVQAIYVPADDLTDPAPATTFAHLDATTVLSR;IGLFGGAGVGK;IM(UniMod:35)DPNIVGSEHYDVAR;IM(UniMod:35)NVIGEPIDER;IMDPNIVGSEHYDVAR;IMNVIGEPIDER;IMNVIGEPIDERGPIK;IPSAVGYQPTLATDM(UniMod:35)GTM(…	40	0.930233	49	58	53	51.629	58369104	0.893257	52	56.56	FALSE	1	9.38967e-05	0.000114595	805	3	0.26	ATPB_HUMAN	reviewed	ATP synthase subunit beta, mitochondrial (EC 3.6.3.14)	ATP5B ATPMB ATPSB	Homo sapiens (Human)	529	56,560
P06576	P06576	43	AIAELGIYPAVDPLDSTSR;EGNDLYHEMIESGVINLK;FLSQPFQVAEVFTGHM(UniMod:35)GK;FLSQPFQVAEVFTGHMGK;FTQAGSEVSALLGR;GSITSVQAIYVPADDLTDPAPATTFAHLDATTVLSR;IGLFGGAGVGK;IM(UniMod:35)DPNIVGSEHYDVAR;IM(UniMod:35)NVIGEPIDER;IMDPNIVGSEHYDVAR;IMNVIGEPIDER;IMNVIGEPIDERGPIK;IPSAVGYQPTLATDM(UniMod:35)GTMQER;IPSAVGYQPTLATDMGTM(UniMod:35)QER;IPSAVGYQPTLATDMGTMQER;IPVGPETLGR;KGSITSVQAIYVPADDLTD;KGSITSVQAIYVPADDLTDPAPATTFAHL…	32	0.744186	1	31	8	5648.01	113029675	0.90876	52	56.56	TRUE	1	9.38967e-05	0.000114595	806	3	0.55	ATPB_HUMAN	reviewed	ATP synthase subunit beta, mitochondrial (EC 3.6.3.14)	ATP5B ATPMB ATPSB	Homo sapiens (Human)	529	56,560
P06576	P06576	43	AIAELGIYPAVDPLDSTSR;EGNDLYHEMIESGVINLK;FTQAGSEVSALLGR;GSITSVQAIYVPADDLTDPAPATTFAHLDATTVLSR;IGLFGGAGVGK;IMDPNIVGSEHYDVAR;IMNVIGEPIDER;KGSITSVQAIYVPADDLTDPAPATTFAHLDATTVLSR;TIAMDGTEGLVR;VALTGLTVAEYFR;VLDSGAPIKIPVGPETLGR;VVDLLAPYAK	12	0.27907	73	81	76	4.685	2798633	0.894989	52	56.56	FALSE	0.996682	0.000187793	0.000204491	807	3	0.03	ATPB_HUMAN	reviewed	ATP synthase subunit beta, mitochondrial (EC 3.6.3.14)	ATP5B ATPMB ATPSB	Homo sapiens (Human)	529	56,560
P06702	P06702	2	LGHPDTLNQGEFK;NIETIINTFHQYSVK	2	1	42	52	47	96.551	70773	0.917385	66	13.242	TRUE	0.917385	0.00694836	0.00618733	808	1	0.68	S10A9_HUMAN	reviewed	Protein S100-A9 (Calgranulin-B) (Calprotectin L1H subunit) (Leukocyte L1 complex heavy chain) (Migration inhibitory factor-related protein 14) (MRP-14) (p14) (S100 calcium-binding protein A9)	S100A9 CAGB CFAG MRP14	Homo sapiens (Human)	114	13,242
P06730	P06730	5	DGIEPMWEDEK;EAVTHIGR;IAIWTTEC(UniMod:4)ENR;IVIGYQSHADTATK;TWQANLR	5	1	48	58	53	51.629	2002666	0.943091	60	25.097	TRUE	0.99999	9.38967e-05	0.000114595	809	3	0.43	IF4E_HUMAN	reviewed	Eukaryotic translation initiation factor 4E (eIF-4E) (eIF4E) (eIF-4F 25 kDa subunit) (mRNA cap-binding protein)	EIF4E EIF4EL1 EIF4F	Homo sapiens (Human)	217	25,097
P06730	P06730	5	DGIEPMWEDEK;IAIWTTEC(UniMod:4)ENR;IVIGYQSHADTATK;TWQANLR	4	0.8	15	39	24	1063.94	1841533	0.958912	60	25.097	TRUE	0.999731	9.38967e-05	0.000114595	810	3	0.42	IF4E_HUMAN	reviewed	Eukaryotic translation initiation factor 4E (eIF-4E) (eIF4E) (eIF-4F 25 kDa subunit) (mRNA cap-binding protein)	EIF4E EIF4EL1 EIF4F	Homo sapiens (Human)	217	25,097
P06730	P06730	5	IVIGYQSHADTATK;TWQANLR	2	0.4	1	15	9	5088.43	321454	0.964583	60	25.097	TRUE	0.865682	0.0143662	0.0121977	811	3	0.1	IF4E_HUMAN	reviewed	Eukaryotic translation initiation factor 4E (eIF-4E) (eIF4E) (eIF-4F 25 kDa subunit) (mRNA cap-binding protein)	EIF4E EIF4EL1 EIF4F	Homo sapiens (Human)	217	25,097
P06733	P06733	46	AAVPSGASTGIYEALELRDNDK;AAVPSGASTGIYEALELRDNDKTR;AGYTDKVVIGM(UniMod:35)DVAASEFFR;AGYTDKVVIGMDVAASEFFR;AVEHINK;DATNVGDEGGFAPNILENK;DATNVGDEGGFAPNILENKEGLELLK;DYPVVSIEDPFDQDDWGAWQK;EGLELLK;FTASAGIQVVGDDLTVTNPK;FTASAGIQVVGDDLTVTNPKR;GNPTVEVDLFTSK;HIADLAGNSEVILPVPAFNVINGGSHAGNK;HIADLAGNSEVILPVPAFNVINGGSHAGNKLAM(UniMod:35)QEFMILPVGAANFR;IDKLM(UniMod:35)IEM(UniMod:35)DGTENK;IDKLM(UniMod:35)IEMDGTENK;IDK…	46	1	51	61	56	37.754	327294101	0.930081	54	47.169	FALSE	1	9.38967e-05	0.000114595	812	3	0.96	ENOA_HUMAN	reviewed	Alpha-enolase (EC 4.2.1.11) (2-phospho-D-glycerate hydro-lyase) (C-myc promoter-binding protein) (Enolase 1) (MBP-1) (MPB-1) (Non-neural enolase) (NNE) (Phosphopyruvate hydratase) (Plasminogen-binding protein)	ENO1 ENO1L1 MBPB1 MPB1	Homo sapiens (Human)	434	47,169
P06733	P06733	46	AAVPSGASTGIYEALELRDNDK;AAVPSGASTGIYEALELRDNDKTR;AGYTDKVVIGM(UniMod:35)DVAASEFFR;AGYTDKVVIGMDVAASEFFR;DATNVGDEGGFAPNILENK;DATNVGDEGGFAPNILENKEGLELLK;DYPVVSIEDPFDQDDWGAWQK;EGLELLK;FTASAGIQVVGDDLTVTNPK;FTASAGIQVVGDDLTVTNPKR;GNPTVEVDLFTSK;HIADLAGNSEVILPVPAFNVINGGSHAGNK;IDKLM(UniMod:35)IEM(UniMod:35)DGTENK;IDKLM(UniMod:35)IEMDGTENK;IDKLMIEM(UniMod:35)DGTENK;IEEELGSK;KLNVTEQEK;KLNVTEQEKIDK;LAM(UniMod:3…	35	0.76087	42	51	48	86.986	13322914	0.60056	54	47.169	FALSE	0.999999	9.38967e-05	0.000114595	813	3	0.04	ENOA_HUMAN	reviewed	Alpha-enolase (EC 4.2.1.11) (2-phospho-D-glycerate hydro-lyase) (C-myc promoter-binding protein) (Enolase 1) (MBP-1) (MPB-1) (Non-neural enolase) (NNE) (Phosphopyruvate hydratase) (Plasminogen-binding protein)	ENO1 ENO1L1 MBPB1 MPB1	Homo sapiens (Human)	434	47,169
P06733	P06733	46	AAVPSGASTGIYEALELRDNDK;AGYTDKVVIGMDVAASEFFR;DATNVGDEGGFAPNILENK;DATNVGDEGGFAPNILENKEGLELLK;DYPVVSIEDPFDQDDWGAWQK;EGLELLK;FTASAGIQVVGDDLTVTNPK;FTASAGIQVVGDDLTVTNPKR;HIADLAGNSEVILPVPAFNVINGGSHAGNKLAM(UniMod:35)QEFMILPVGAANFR;IDKLMIEMDGTENK;IGAEVYHNLK;KLNVTEQEKIDK;LAM(UniMod:35)QEFM(UniMod:35)ILPVGAANFR;LAM(UniMod:35)QEFMILPVGAANFR;LAMQEFMILPVGAANFR;LAQANGWGVMVSHR;LM(UniMod:35)IEM(UniMod:35)DGTENK;L…	27	0.586957	61	75	64	16.386	4371370	0.704636	54	47.169	FALSE	0.999925	9.38967e-05	0.000114595	814	3	0.02	ENOA_HUMAN	reviewed	Alpha-enolase (EC 4.2.1.11) (2-phospho-D-glycerate hydro-lyase) (C-myc promoter-binding protein) (Enolase 1) (MBP-1) (MPB-1) (Non-neural enolase) (NNE) (Phosphopyruvate hydratase) (Plasminogen-binding protein)	ENO1 ENO1L1 MBPB1 MPB1	Homo sapiens (Human)	434	47,169
P06737	P06737	38	APNDFNLR;AWELTQK;AWNTMVLK;DFNVGDYIQAVLDR;DFSELEPDKFQNK;DGWQVEEADDWLR;EYAQNIWNVEPSDLK;EYYEALPELK;FSQFLETEYK;GAGTVFDAFPDQVAIQLNDTHPALAIPELMR;GIVGVENVAELK;GIVGVENVAELKK;HLEIIYEINQK;IDDVAALDK;IFVDIEKLPWSK;IGEDYVKDLSQLTK;IHSDIVK;INPSSMFDVQVK;ISLSNESNK;ISLSNESNKVNGN;LHSFLGDDVFLR;LITSVADVVNNDPM(UniMod:35)VGSK;LITSVADVVNNDPMVGSK;LVIDQIDNGFFSPK;MSLIEEEGSK;MSLIEEEGSKR;QLLNC(UniMod:4)LHVITMYNR;RWLLLC(UniMod…	38	1	43	58	48	86.986	8951015	0.924474	47	97.149	FALSE	1	9.38967e-05	0.000114595	815	1	0.98	PYGL_HUMAN	reviewed	Glycogen phosphorylase, liver form (EC 2.4.1.1)	PYGL	Homo sapiens (Human)	847	97,149
P06744	P06744	39	AVLHVALR;DRFNHFSLTLNTNHGHILVDYSK;DVM(UniMod:35)PEVNK;EWFLQAAK;EWFLQAAKDPSAVAK;FAAYFQQGDM(UniMod:35)ESNGK;FAAYFQQGDMESNGK;FNHFSLTLNTNHGHILVDYSK;HFVALSTNTTK;IEPELDGSAQVTSHDASTNGLINFIK;ILLANFLAQTEALM(UniMod:35)R;ILLANFLAQTEALMR;INYTEGR;KIEPELDGSAQVTSHDASTNGLINFIK;LFDANKDRFNHFSLTLNTNHGHILVDYSK;LTPFM(UniMod:35)LGALVAM(UniMod:35)YEHK;LTPFM(UniMod:35)LGALVAMYEHK;LTPFMLGALVAM(UniMod:35)YEHK;LTPFMLGALVAMY…	39	1	49	61	54	46.514	119167529	0.92589	51	63.147	FALSE	1	9.38967e-05	0.000114595	816	1	0.97	G6PI_HUMAN	reviewed	Glucose-6-phosphate isomerase (GPI) (EC 5.3.1.9) (Autocrine motility factor) (AMF) (Neuroleukin) (NLK) (Phosphoglucose isomerase) (PGI) (Phosphohexose isomerase) (PHI) (Sperm antigen 36) (SA-36)	GPI	Homo sapiens (Human)	558	63,147
P06748	P06748	13	ADKDYHFKVDNDENEHQLSLR;DELHIVEAEAMNYEGSPIK;GPSSVEDIK;M(UniMod:35)SVQPTVSLGGFEITPPVVLR;M(UniMod:35)TDQEAIQDLWQWR;MSVQPTVSLGGFEITPPVVLR;MTDQEAIQDLWQWR;TVSLGAGAKDELHIVEAEAM(UniMod:35)NYEGSPIK;TVSLGAGAKDELHIVEAEAMNYEGSPIK;VDNDENEHQLSLR	10	0.769231	1	15	5	7723.76	5821667	0.976471	57	32.575	TRUE	1	9.38967e-05	0.000114595	817	3	0.27	NPM_HUMAN	reviewed	Nucleophosmin (NPM) (Nucleolar phosphoprotein B23) (Nucleolar protein NO38) (Numatrin)	NPM1 NPM	Homo sapiens (Human)	294	32,575
P06748	P06748	13	ADKDYHFKVDNDENEHQLSLR;DELHIVEAEAM(UniMod:35)NYEGSPIK;DELHIVEAEAMNYEGSPIK;GPSSVEDIK;M(UniMod:35)SVQPTVSLGGFEITPPVVLR;M(UniMod:35)TDQEAIQDLWQWR;MSVQPTVSLGGFEITPPVVLR;MTDQEAIQDLWQWR;TVSLGAGAKDELHIVEAEAMNYEGSPIK;VDNDENEHQLSLR	10	0.769231	28	47	38	246.922	12189579	0.931073	57	32.575	TRUE	1	9.38967e-05	0.000114595	818	3	0.53	NPM_HUMAN	reviewed	Nucleophosmin (NPM) (Nucleolar phosphoprotein B23) (Nucleolar protein NO38) (Numatrin)	NPM1 NPM	Homo sapiens (Human)	294	32,575
P06748	P06748	13	DELHIVEAEAMNYEGSPIK;M(UniMod:35)SVQPTVSLGGFEITPPVVLR;MSVQPTVSLGGFEITPPVVLR;VDNDENEHQLSLR	4	0.307692	47	58	51	63.608	1004431	0.847436	57	32.575	FALSE	0.726967	0.0408451	0.0320825	819	3	0.07	NPM_HUMAN	reviewed	Nucleophosmin (NPM) (Nucleolar phosphoprotein B23) (Nucleolar protein NO38) (Numatrin)	NPM1 NPM	Homo sapiens (Human)	294	32,575
P06753	P06753	8	AADAEAEVASLNR;AADAEAEVASLNRR;KLVIIEGDLER;KLVIIEGDLERTEER;LVIIEGDLER;LVIIEGDLERTEER;TIDDLEDELYAQK;YSQKEDKYEEEIK	8	1	31	41	36	304.216	10947084	0.961206	57	32.95	TRUE	1	9.38967e-05	0.000114595	820	1	0.94	TPM3_HUMAN	reviewed	Tropomyosin alpha-3 chain (Gamma-tropomyosin) (Tropomyosin-3) (Tropomyosin-5) (hTM5)	TPM3	Homo sapiens (Human)	285	32,950
P06756	P06756	17	AGTQLLAGLR;EPVGTC(UniMod:4)FLQDGTK;GATDIDKNGYPDLIVGAFGVDR;GIVYIFNGR;ILAC(UniMod:4)APLYHWR;IYIGDDNPLTLIVK;LNGFEVFAR;LQEVGQVSVSLQR;LTPITIFMEYR;SSASFNVIEFPYK;TVEYAPC(UniMod:4)R	11	0.647059	1	15	9	5088.43	690183	0.728449	45	116.038	TRUE	0.996768	0.000187793	0.000204491	821	2	0.62	ITAV_HUMAN	reviewed	Integrin alpha-V (Vitronectin receptor subunit alpha) (CD antigen CD51) [Cleaved into: Integrin alpha-V heavy chain; Integrin alpha-V light chain]	ITGAV MSK8 VNRA	Homo sapiens (Human)	1048	116,038
P06756	P06756	17	ALFLYSR;LNGFEVFAR;SSASFNVIEFPYK;YDPNVYSIK	4	0.235294	21	30	24	1063.94	115705	0.898378	45	116.038	TRUE	0.782291	0.0294836	0.0237563	822	2	0.18	ITAV_HUMAN	reviewed	Integrin alpha-V (Vitronectin receptor subunit alpha) (CD antigen CD51) [Cleaved into: Integrin alpha-V heavy chain; Integrin alpha-V light chain]	ITGAV MSK8 VNRA	Homo sapiens (Human)	1048	116,038
P06865	P06865	14	ALLSAPWYLNR;EDIPVNYMK;GLETFSQLVWK;GSYNPVTHIYTAQDVK;GYVVWQEVFDNK;GYVVWQEVFDNKVK;HYLPLSSILDTLDVMAYNK;IQPDTIIQVWR;ISYGPDWK;KGSYNPVTHIYTAQDVK;LTSDLTFAYER;RGVQAQPLNVGFC(UniMod:4)EQEFEQT;SNPEIQDFMR;TEIEDFPR	14	1	42	60	49	78.368	5051103	0.948005	51	60.703	FALSE	1	9.38967e-05	0.000114595	823	1	0.98	HEXA_HUMAN	reviewed	Beta-hexosaminidase subunit alpha (EC 3.2.1.52) (Beta-N-acetylhexosaminidase subunit alpha) (Hexosaminidase subunit A) (N-acetyl-beta-glucosaminidase subunit alpha)	HEXA	Homo sapiens (Human)	529	60,703
P07099	P07099	18	DVELLYPVK;EDDSIRPFKVETSDEEIHDLHQR;FSTWTNTEFR;GFNSVATAR;GGHFAAFEEPELLAQDIR;GGHFAAFEEPELLAQDIRK;IIPLLTDPK;LISYSYMVR;VETSDEEIHDLHQR;VFYSLMR;VYVPTGFSAFPFELLHTPEK;YLEDGGLER	12	0.666667	1	15	11	4130.11	2447681	0.946758	53	52.949	TRUE	1	9.38967e-05	0.000114595	824	2	0.32	HYEP_HUMAN	reviewed	Epoxide hydrolase 1 (EC 3.3.2.9) (Epoxide hydratase) (Microsomal epoxide hydrolase)	EPHX1 EPHX EPOX	Homo sapiens (Human)	455	52,949
P07099	P07099	18	DVELLYPVK;EDDSIRPFKVETSDEEIHDLHQR;ENLGQGWMTQK;FSTWTNTEFR;GGHFAAFEEPELLAQDIR;GGHFAAFEEPELLAQDIRK;IIPLLTDPK;LISYSYMVR;QVEILNR	9	0.5	15	38	19	1792.55	3009367	0.94363	53	52.949	TRUE	0.999998	9.38967e-05	0.000114595	825	2	0.51	HYEP_HUMAN	reviewed	Epoxide hydrolase 1 (EC 3.3.2.9) (Epoxide hydratase) (Microsomal epoxide hydrolase)	EPHX1 EPHX EPOX	Homo sapiens (Human)	455	52,949
P07108	P07108	8	AKWDAWNELK;AYINKVEELK;AYINKVEELKK;QATVGDINTERPGM(UniMod:35)LDFTGK;QATVGDINTERPGMLDFTGK;TKPSDEEMLFIYGHYK;WDAWNELK	7	0.875	58	68	63	18.188	2364996	0.981932	69	10.044	FALSE	1	9.38967e-05	0.000114595	826	1	0.99	ACBP_HUMAN	reviewed	Acyl-CoA-binding protein (ACBP) (Diazepam-binding inhibitor) (DBI) (Endozepine) (EP)	DBI	Homo sapiens (Human)	87	10,044
P07195	P07195	34	DYSVTANSK;EKLIAPVAEEEATVPNNK;EKLIAPVAEEEATVPNNKITVVGVGQVGMAC(UniMod:4)AISILGK;GEM(UniMod:35)M(UniMod:35)DLQHGSLFLQTPK;GEM(UniMod:35)MDLQHGSLFLQTPK;GEMM(UniMod:35)DLQHGSLFLQTPK;GEMMDLQHGSLFLQTPK;GLTSVINQK;GM(UniMod:35)YGIENEVFLSLPC(UniMod:4)ILNAR;GMYGIENEVFLSLPC(UniMod:4)ILNAR;GYTNWAIGLSVADLIESM(UniMod:35)LK;IHPVSTM(UniMod:35)VK;IHPVSTMVK;ITVVGVGQVGM(UniMod:35)AC(UniMod:4)AISILGK;IVADKDYSVTANSK;IV…	32	0.941176	45	58	50	70.603	178800275	0.914766	56	36.638	FALSE	1	9.38967e-05	0.000114595	827	2	0.94	LDHB_HUMAN	reviewed	L-lactate dehydrogenase B chain (LDH-B) (EC 1.1.1.27) (LDH heart subunit) (LDH-H) (Renal carcinoma antigen NY-REN-46)	LDHB	Homo sapiens (Human)	334	36,638
P07195	P07195	34	IHPVSTMVK;LKDDEVAQLKK;SLADELALVDVLEDK	3	0.0882353	56	69	59	27.607	433635	0.972358	56	36.638	FALSE	0.7685	0.0314554	0.0251513	828	2	0.02	LDHB_HUMAN	reviewed	L-lactate dehydrogenase B chain (LDH-B) (EC 1.1.1.27) (LDH heart subunit) (LDH-H) (Renal carcinoma antigen NY-REN-46)	LDHB	Homo sapiens (Human)	334	36,638
P07203	P07203	3	FLVGPDGVPLRR;PLAGGEPVSLGSLR;RFQTIDIEPDIEALLSQGPSC(UniMod:4)A	3	1	46	57	51	63.608	112449	0.862821	61	22.088	TRUE	0.981182	0.00084507	0.000855907	829	1	0.95	GPX1_HUMAN	reviewed	Glutathione peroxidase 1 (GPx-1) (GSHPx-1) (EC 1.11.1.9) (Cellular glutathione peroxidase)	GPX1	Homo sapiens (Human)	203	22,088
P07237	P07237	47	ALAPEYAK;DHENIVIAK;EADDIVNWLK;EADDIVNWLKK;ENLLDFIK;FDEGRNNFEGEVTK;FFPASADR;HNQLPLVIEFTEQTAPK;IKPHLM(UniMod:35)SQELPEDWDK;IKPHLM(UniMod:35)SQELPEDWDKQPVK;IKPHLMSQELPEDWDK;IKPHLMSQELPEDWDKQPVK;ILEFFGLK;ILEFFGLKK;ILFIFIDSDHTDNQR;ITEFC(UniMod:4)HR;KEEC(UniMod:4)PAVR;KNVFVEFYAPWC(UniMod:4)GHC(UniMod:4)K;KSNFAEALAAHK;LAKVDATEESDLAQQYGVR;LGETYKDHENIVIAK;LITLEEEM(UniMod:35)TK;LITLEEEMTK;LKAEGSEIR;M(UniMo…	47	1	38	62	49	78.368	80954419	0.957769	52	57.116	FALSE	1	9.38967e-05	0.000114595	830	3	0.9	PDIA1_HUMAN	reviewed	Protein disulfide-isomerase (PDI) (EC 5.3.4.1) (Cellular thyroid hormone-binding protein) (Prolyl 4-hydroxylase subunit beta) (p55)	P4HB ERBA2L PDI PDIA1 PO4DB	Homo sapiens (Human)	508	57,116
P07237	P07237	47	ALAPEYAK;DHENIVIAK;EADDIVNWLK;ENLLDFIK;HNQLPLVIEFTEQTAPK;IKPHLM(UniMod:35)SQELPEDWDKQPVK;IKPHLMSQELPEDWDKQPVK;ILEFFGLK;ILEFFGLKK;ILFIFIDSDHTDNQR;ITEFC(UniMod:4)HR;KSNFAEALAAHK;LGETYKDHENIVIAK;LITLEEEM(UniMod:35)TK;LITLEEEMTK;LKAEGSEIR;M(UniMod:35)DSTANEVEAVK;MDSTANEVEAVK;NFEDVAFDEK;NFEDVAFDEKK;NNFEGEVTK;NNFEGEVTKENLLDFIK;QFLQAAEAIDDIPFGITSNSDVFSK;QLAPIWDK;SNFAEALAAHK;SVSDYDGKLSNFK;TGPAATTLPDGAAAE…	34	0.723404	28	38	33	416.021	6318498	0.924909	52	57.116	TRUE	1	9.38967e-05	0.000114595	831	3	0.07	PDIA1_HUMAN	reviewed	Protein disulfide-isomerase (PDI) (EC 5.3.4.1) (Cellular thyroid hormone-binding protein) (Prolyl 4-hydroxylase subunit beta) (p55)	P4HB ERBA2L PDI PDIA1 PO4DB	Homo sapiens (Human)	508	57,116
P07237	P07237	47	ALAPEYAK;EADDIVNWLK;ENLLDFIK;ILEFFGLK;LITLEEEMTK;TVIDYNGER;VDATEESDLAQQYGVR;YKPESEELTAER	8	0.170213	1	15	9	5088.43	812818	0.918605	52	57.116	TRUE	0.922961	0.00647887	0.00582151	832	3	0.01	PDIA1_HUMAN	reviewed	Protein disulfide-isomerase (PDI) (EC 5.3.4.1) (Cellular thyroid hormone-binding protein) (Prolyl 4-hydroxylase subunit beta) (p55)	P4HB ERBA2L PDI PDIA1 PO4DB	Homo sapiens (Human)	508	57,116
P07311	P07311	4	GTVQGQLQGPISK;KLGLVGWVQNTDR;LDYSDFQIVK;LGLVGWVQNTDR	4	1	61	75	66	13.3	401087	0.954104	68	11.261	FALSE	0.999903	9.38967e-05	0.000114595	833	1	0.99	ACYP1_HUMAN	reviewed	Acylphosphatase-1 (EC 3.6.1.7) (Acylphosphatase, erythrocyte isozyme) (Acylphosphatase, organ-common type isozyme) (Acylphosphate phosphohydrolase 1)	ACYP1 ACYPE	Homo sapiens (Human)	99	11,261
P07339	P07339	21	AIGAVPLIQGEYM(UniMod:35)IPC(UniMod:4)EK;AIGAVPLIQGEYMIPC(UniMod:4)EK;AYWQVHLDQVEVASGLTLC(UniMod:4)K;DPDAQPGGELM(UniMod:35)LGGTDSK;DPDAQPGGELMLGGTDSK;EGC(UniMod:4)EAIVDTGTSLM(UniMod:35)VGPVDEVR;EGC(UniMod:4)EAIVDTGTSLMVGPVDEVR;FDGILGM(UniMod:35)AYPR;FDGILGMAYPR;ISVNNVLPVFDNLM(UniMod:35)QQK;ISVNNVLPVFDNLMQQK;KAYWQVHLDQVEVASGLTLC(UniMod:4)K;LLDIAC(UniMod:4)WIHHK;LSPEDYTLK;LVDQNIFSFYLSR;QPGITFIAAK;QV…	21	1	53	66	59	27.607	15444590	0.947852	54	44.552	FALSE	1	9.38967e-05	0.000114595	834	1	0.92	CATD_HUMAN	reviewed	Cathepsin D (EC 3.4.23.5) [Cleaved into: Cathepsin D light chain; Cathepsin D heavy chain]	CTSD CPSD	Homo sapiens (Human)	412	44,552
P07355	P07355	7	AEDGSVIDYELIDQDAR;DLYDAGVK;GVDEVTIVNILTNR;QDIAFAYQR;RAEDGSVIDYELIDQDAR;TKGVDEVTIVNILTNR	6	0.857143	54	66	59	27.607	10871553	0.98118	56	38.604	FALSE	1	9.38967e-05	0.000114595	835	1	0.93	ANXA2_HUMAN	reviewed	Annexin A2 (Annexin II) (Annexin-2) (Calpactin I heavy chain) (Calpactin-1 heavy chain) (Chromobindin-8) (Lipocortin II) (Placental anticoagulant protein IV) (PAP-IV) (Protein I) (p36)	ANXA2 ANX2 ANX2L4 CAL1H LPC2D	Homo sapiens (Human)	339	38,604
P07384	P07384	36	APSDLYQIILK;C(UniMod:4)LQSGTLFR;DEAFPPVPQSLGYK;DFFLANASR;DM(UniMod:35)ETIGFAVYEVPPELVGQPAVHLK;DMETIGFAVYEVPPELVGQPAVHLK;FRLPPGEYVVVPSTFEPNKEGDFVLR;GFSLESC(UniMod:4)R;GHAYSVTGAK;GQVVSLIR;GSLLGC(UniMod:4)SIDISSVLDMEAITFKK;IRLDETDDPDDYGDR;KAPSDLYQIILK;KLYELIITR;LDETDDPDDYGDR;LEIC(UniMod:4)NLTPDALK;LGLVEFNILWNR;LPPGEYVVVPSTFEPNKEGDFVLR;LVFVHSAEGNEFWSALLEK;LYELIITR;MAIESAGFK;MEDGEFWMSFR;NYLSIFR;NYPATF…	36	1	46	56	51	63.608	6169704	0.918542	49	81.89	FALSE	1	9.38967e-05	0.000114595	836	1	0.97	CAN1_HUMAN	reviewed	Calpain-1 catalytic subunit (EC 3.4.22.52) (Calcium-activated neutral proteinase 1) (CANP 1) (Calpain mu-type) (Calpain-1 large subunit) (Cell proliferation-inducing gene 30 protein) (Micromolar-calpain) (muCANP)	CAPN1 CANPL1 PIG30	Homo sapiens (Human)	714	81,890
P07437	P07437	8	ALTVPELTQQVFDAK;FWEVISDEHGID;FWEVISDEHGIDPTGTYHGDSDLQLDR;ISVYYNEATGGK;M(UniMod:35)AVTFIGNSTAIQELFK;M(UniMod:35)AVTFIGNSTAIQELFKR;MAVTFIGNSTAIQELFK;MAVTFIGNSTAIQELFKR	8	1	48	62	54	46.514	30899690	0.740352	53	49.671	FALSE	0.99992	9.38967e-05	0.000114595	837	5	0.26	TBB5_HUMAN	reviewed	Tubulin beta chain (Tubulin beta-5 chain)	TUBB TUBB5 OK/SW-cl.56	Homo sapiens (Human)	444	49,671
P07437	P07437	8	ALTVPELTQQVFDAK;FWEVISDEHGIDPTGTYHGDSDLQLDR;ISVYYNEATGGK;M(UniMod:35)AVTFIGNSTAIQELFK;M(UniMod:35)AVTFIGNSTAIQELFKR;MAVTFIGNSTAIQELFK;MAVTFIGNSTAIQELFKR	7	0.875	1	15	9	5088.43	18370670	0.905174	53	49.671	TRUE	0.999995	9.38967e-05	0.000114595	838	5	0.17	TBB5_HUMAN	reviewed	Tubulin beta chain (Tubulin beta-5 chain)	TUBB TUBB5 OK/SW-cl.56	Homo sapiens (Human)	444	49,671
P07437	P07437	8	ALTVPELTQQVFDAK;ISVYYNEATGGK;M(UniMod:35)AVTFIGNSTAIQELFK;M(UniMod:35)AVTFIGNSTAIQELFKR;MAVTFIGNSTAIQELFKR	5	0.625	34	48	45	118.955	14547975	0.831967	53	49.671	TRUE	0.98185	0.00084507	0.000855907	839	5	0.16	TBB5_HUMAN	reviewed	Tubulin beta chain (Tubulin beta-5 chain)	TUBB TUBB5 OK/SW-cl.56	Homo sapiens (Human)	444	49,671
P07437	P07437	8	ALTVPELTQQVFDAK;ISVYYNEATGGK;MAVTFIGNSTAIQELFK;MAVTFIGNSTAIQELFKR	4	0.5	72	81	76	4.685	12223086	0.923904	53	49.671	FALSE	0.98779	0.000375587	0.000390731	840	5	0.14	TBB5_HUMAN	reviewed	Tubulin beta chain (Tubulin beta-5 chain)	TUBB TUBB5 OK/SW-cl.56	Homo sapiens (Human)	444	49,671
P07437	P07437	8	M(UniMod:35)AVTFIGNSTAIQELFK;M(UniMod:35)AVTFIGNSTAIQELFKR;MAVTFIGNSTAIQELFK	3	0.375	20	28	24	1063.94	812162	0.845769	53	49.671	TRUE	0.70474	0.0451643	0.0352391	841	5	0.09	TBB5_HUMAN	reviewed	Tubulin beta chain (Tubulin beta-5 chain)	TUBB TUBB5 OK/SW-cl.56	Homo sapiens (Human)	444	49,671
P07602	P07602	7	DGGFC(UniMod:4)EVC(UniMod:4)K;DGGFC(UniMod:4)EVC(UniMod:4)KK;KLVGYLDR;LVGYLDR;SDVYC(UniMod:4)EVC(UniMod:4)EFLVK	5	0.714286	54	66	61	22.408	4388473	0.880588	52	58.113	FALSE	0.997504	0.000187793	0.000204491	842	1	0.8	SAP_HUMAN	reviewed	Prosaposin (Proactivator polypeptide) [Cleaved into: Saposin-A (Protein A); Saposin-B-Val; Saposin-B (Cerebroside sulfate activator) (CSAct) (Dispersin) (Sphingolipid activator protein 1) (SAP-1) (Sulfatide/GM1 activator); Saposin-C (A1 activator) (Co-beta-glucosidase) (Glucosylceramidase activator) (Sphingolipid activator protein 2) (SAP-2); Saposin-D (Component C) (Protein C)]	PSAP GLBA SAP1	Homo sapiens (Human)	524	58,113
P07686	P07686	22	C(UniMod:4)WESNPK;DLLTPC(UniMod:4)YSR;DSAYPEELSR;EISEVFPDQFIHLGGDEVEFK;FNVLHWHIVDDQSFPYQSITFPELSNK;GIAAQPLYAGYC(UniMod:4)NHENM;GIAAQPLYAGYC(UniMod:4)NHENM(UniMod:35);GSIVWQEVFDDK;GSYSLSHVYTPNDVR;KLESFYIQK;KYYKVEPLDFGGTQK;LAPGTIVEVWK;LAPGTIVEVWKDSAYPEELSR;LESFYIQK;PGPALWPLPLSVK;TLDAMAFNK;VEPLDFGGTQK;VLDIIATINK;VLPEFDTPGHTLSWGK;YHGYIFGFYK;YYKVEPLDFGGTQK	21	0.954545	43	56	49	78.368	9059680	0.924781	51	63.111	FALSE	1	9.38967e-05	0.000114595	843	1	0.94	HEXB_HUMAN	reviewed	Beta-hexosaminidase subunit beta (EC 3.2.1.52) (Beta-N-acetylhexosaminidase subunit beta) (Hexosaminidase subunit B) (Cervical cancer proto-oncogene 7 protein) (HCC-7) (N-acetyl-beta-glucosaminidase subunit beta) [Cleaved into: Beta-hexosaminidase subunit beta chain B; Beta-hexosaminidase subunit beta chain A]	HEXB HCC7	Homo sapiens (Human)	556	63,111
P07711	P07711	6	AVATVGPISVAIDAGHESFLFYK;NHC(UniMod:4)GIASAASYPTV;NQGQC(UniMod:4)GSC(UniMod:4)WAFSATGALEGQMFR;NSWGEEWGMGGYVK;RNHC(UniMod:4)GIASAASYPTV;VFQEPLFYEAPR	6	1	52	66	58	30.643	749150	0.94756	56	37.564	FALSE	1	9.38967e-05	0.000114595	844	1	1	CATL1_HUMAN	reviewed	Cathepsin L1 (EC 3.4.22.15) (Cathepsin L) (Major excreted protein) (MEP) [Cleaved into: Cathepsin L1 heavy chain; Cathepsin L1 light chain]	CTSL CTSL1	Homo sapiens (Human)	333	37,564
P07737	P07737	18	C(UniMod:4)YEM(UniMod:35)ASHLR;C(UniMod:4)YEMASHLR;DRSSFYVNGLTLGGQK;DSLLQDGEFSM(UniMod:35)DLR;DSLLQDGEFSMDLR;DSPSVWAAVPGK;EGVHGGLINK;EGVHGGLINKK;KC(UniMod:4)YEMASHLR;SSFYVNGLTLGGQK;STGGAPTFNVTVTK;TDKTLVLLMGK;TFVNITPAEVGVLVGK;TFVNITPAEVGVLVGKDR;TLVLLM(UniMod:35)GK;TLVLLMGK	16	0.888889	51	61	56	37.754	78010670	0.94564	65	15.054	TRUE	1	9.38967e-05	0.000114595	845	2	0.86	PROF1_HUMAN	reviewed	Profilin-1 (Epididymis tissue protein Li 184a) (Profilin I)	PFN1	Homo sapiens (Human)	140	15,054
P07737	P07737	18	C(UniMod:4)SVIRDSLLQDGEFSMDLR;C(UniMod:4)YEMASHLR;DSLLQDGEFSM(UniMod:35)DLR;DSLLQDGEFSMDLR;DSPSVWAAVPGK;EGVHGGLINK;EGVHGGLINKK;KC(UniMod:4)YEMASHLR;SSFYVNGLTLGGQK;STGGAPTFNVTVTK;TDKTLVLLMGK;TFVNITPAEVGVLVGK;TFVNITPAEVGVLVGKDR;TLVLLM(UniMod:35)GK;TLVLLMGK	15	0.833333	61	75	64	16.386	12304152	0.576134	65	15.054	FALSE	0.999088	0.000187793	0.000204491	846	2	0.14	PROF1_HUMAN	reviewed	Profilin-1 (Epididymis tissue protein Li 184a) (Profilin I)	PFN1	Homo sapiens (Human)	140	15,054
[truncated: 4,657 more rows]
