# Supplementary material for: Complex‐centric proteome profiling by SEC‐SWATH‐MS
Source: Mol Syst Biol. 2019 Jan 14;15(1):e8438. doi: 10.15252/msb.20188438 (PMC6346213; doi:10.15252/msb.20188438)
Supplement: Supplementary file 5 — Dataset EV4 [file MSB-15-e8438-s005.xls]

## Sheet: EV4_Legends
Dataset EV4
Separate and collapsed list of complex (subunit co-elution) signals detected upon targeted query of CORUM, BioPlex and StringDB hypotheses on proteome connectivity, detected based on protein-level SEC chromatograms
related to Figure 1A, Step5 and Figure 4
Sheets/tables	Legend	Content
EV4_CORUM	1	complex features (primary "best" feature and secondary subversion features) detected from the query of 1753 CORUM groups, filtered at q-value < 0.05 (best features) and peak_corr >= 0.5 (secondary features)
EV4_BioPlex	1	complex features (primary "best" feature and secondary subversion features) detected from the query of 7616 query hypothesis groups formulated from the BioPlex network (probability >= 0.75), filtered at q-value < 0.05 (best features) and peak_corr >= 0.5 (secondary features)
EV4_StringDB	1	complex features (primary "best" feature and secondary subversion features) detected from the query of 9328 query hypothesis groups formulated from the StringDB network (string score >= 900), filtered at q-value < 0.05 (primary/best features) and peak_corr >= 0.5 (secondary features)
EV4_CBS_collapsed	2 (below legend 1)	integrative detection table, collapsing the main features of all three result sets based on elution fraction (+-1) and composition (merged if subsets of each other or substantial subunit overlap, also see extended experimental procedures)
Legend 1
Column header	Content
community_resource	Community resource from which connectivity information to generate the query hypothesis complexes/groups were generated
complex_id	query complex identifier, either from CORUM or assigned based on the seed node used to define the subnetwork query sets (BioPlex & StringDB analyses)
complex_name	query complex name, either from CORUM or assigned based on the seed node used to define the subnetwork query sets (BioPlex & StringDB analyses)
subunits_annotated	UniProtKB identifiers of proteins annotated to be in complex based on this query hypothesis
n_subunits_annotated	number of proteins annotated to be in complex based on this query hypothesis complex_id
subunits_with_MS_signal	UniProtKB identifiers of proteins that have been detected by mass spectrometry, subset of the proteins annotated to be in complex based on this query hypothesis complex_id
n_subunits_with_MS_signal	number of proteins that have been detected by mass spectrometry, subset of the proteins annotated to be in complex based on this query hypothesis complex_id
subunits_coeluting	UniProtKB identifiers of proteins that have been detected co-eluting in this complex signal/feature
n_subunits_coeluting	number of proteins that have been detected co-eluting in this complex signal/feature
completeness	query hypothesis observation completeness (n_subunits_coeluting/n_subunits_annotated)
left_feature_boundary	left boundary of the detected co-elution signal/feature
right_feature_boundary	right boundary of the detected co-elution signal/feature
feature_apex	apex SEC fraction number of the detected co-elution signal/feature
feature_area	cumulative subunit MS signal area within the detected co-elution signal/feature (left to right _feature_boundary)
peak_corr	average pearson correlation among the protein traces within the peak boundaries
feature_area_subunits	subunit MS signal area within the detected co-elution signal/feature (left to right _feature_boundary) for each component subunit detected co-eluting
intensity_ratio	MS intensity ratios within feature boundaries (based on total_intensity), relative to lowest-intensity component (set to 1)
stoichiometry_estimated	stoichiometry estimate based on rounding the intensity_ratio, assumes comparable flyability of different protein's top2 peptides (with associated error)
monomer_mw	molecular weight of the monomers of the component subunits, information from UniProtKB (Mass)
monomer_sec	Predicted elution fraction of monomers, based on the monomer_mw and external size calibration using standard protein's MW, apex fractions and log-linear regression.
coelution_score	co-elution score, based on peak_corr and corrected for multiple testing within the query group/hypothesis context. NA reported for secondary features since qvalue estimation and FDR control is performed exclusively on primary/best features (See pvalue, qvalue and best_feature).
pvalue	uncorrected p-values along the coelution score (see BioConductor/qvalue R package). NA reported for secondary features since qvalue estimation and FDR control is performed exclusively on primary/best features (See pvalue, qvalue and best_feature).
qvalue	q-value as estimated by the Storey-Tibshirani approach (see BioConductor/qvalue R package). Measure of significance similar to the p-value, but accounting for the multiple testing problem analogously to the FDR. NA reported for secondary features since qvalue estimation and FDR control is performed exclusively on primary/best features (See pvalue, qvalue and best_feature).
feature_id	unique identifier of the given co-elution signal/feature
best_feature	logical (0/1) whether this signal/feature is the "best", primary feature detected from this query hypothesis complex_id (=primary feature). "best"/priority is defined by maximal number of subunits observed co-eluting, i.e. highest representativeness of the query hypothesis complex_id, followed by higher peak_corr and feature_area in case of a draw.
feature_count	number of signals/features detected from this query hypothesis complex_id (= primary "best" features and secondary features).
relInt_sub	fraction of the total MS intensity of each subunit detected in signal boundaries, i.e. recruited into the detected complex
relInt_mean	subunit mass recruitment score, mean of the signal/mass fractions of component subunits detected inside signal boundaries, i.e. recruited into the detected complex
Legend2
complex_id_collapsed	merged identifier of all complex_ids of the parent hypotheses giving rise to the detection of co-elution signals in either community resource analysis. In other words, all query hypotheses that point towards the connectivity of this co-elution signal.
complex_name_collapsed	merged identifier of all complex_names of the parent hypotheses giving rise to the detection of co-elution signals in either community resource analysis. In other words, all query hypotheses that point towards the connectivity of this co-elution signal.
subunits_coeluting	subunits co-eluting, i.e. components of the integrated signal after collapsing on SEC fraction and composition.
n_subunits_coeluting	number of subunits co-eluting (i.e. number of components of the integrated signal after collapsing on SEC fraction and composition).
left_feature_boundary	left boundary of the detected co-elution signal/feature; median feature boundary when multiple co-elution signals/features were merged.
right_feature_boundary	right boundary of the detected co-elution signal/feature; median feature boundary when multiple co-elution signals/features were merged.
feature_apex	apex of the detected co-elution signal/feature; median of apexes when multiple co-elution signals/features were merged.
feature_id	unique identifier of the given co-elution signal/feature
feature_area_subunits	subunit MS signal area within the detected co-elution signal/feature (left to right _feature_boundary) for each component subunit detected co-eluting
feature_area	cumulative subunit MS signal area within the detected co-elution signal/feature (left to right _feature_boundary)
relInt_sub	fraction of the total MS intensity of each subunit detected in signal boundaries, i.e. recruited into the detected complex
relInt_mean	subunit mass recruitment score, mean of the signal/mass fractions of component subunits detected inside signal boundaries, i.e. recruited into the detected complex

## Sheet: EV4_CORUM
community_resource	complex_id	complex_name	subunits_annotated	n_subunits_annotated	subunits_with_MS_signal	n_subunits_with_MS_signal	subunits_coeluting	n_subunits_coeluting	completeness	left_feature_boundary	right_feature_boundary	feature_apex	feature_area	peak_corr	feature_area_subunits	intensity_ratio	stoichiometry_estimated	monomer_mw	monomer_sec	coelution_score	pvalue	qvalue	feature_id	best_feature	feature_count	relInt_sub	relInt_mean
corum	1003	RC complex (Replication competent complex)	P09884;P20248;P24941;P35249;P35250;P35251;P40937;P40938;Q14181	9	P09884;P24941;P35249;P35250;P35251;P40937;P40938;Q14181	8	P35249;P35250;P40937;P40938	4	0.444444	1	10	6	891984	0.964624	278360;237612;202718;173294	1.6062875806433;1.37114960702621;1.16979237596224;1	2;1;1;1	39.682;39.157;38.497;40.556	56;56;56;55	0.997832	0.00261097	0.000944392	2	1	3	0.18;0.19;0.18;0.38	0.2325
corum	1003	RC complex (Replication competent complex)	P09884;P20248;P24941;P35249;P35250;P35251;P40937;P40938;Q14181	9	P09884;P24941;P35249;P35250;P35251;P40937;P40938;Q14181	8	P09884;Q14181	2	0.222222	22	40	32	1087566	0.98097	522029;561586	1;1.07577548373749	1;1	165.913;65.948	42;51	NA	NA	NA	1	0	3	1;0.94	0.97
corum	1003	RC complex (Replication competent complex)	P09884;P20248;P24941;P35249;P35250;P35251;P40937;P40938;Q14181	9	P09884;P24941;P35249;P35250;P35251;P40937;P40938;Q14181	8	P35250;P40937	2	0.222222	29	44	34	374036	0.556841	215581;158455	1.36051875926919;1	1;1	39.157;38.497	56;56	NA	NA	NA	3	0	3	0.17;0.14	0.155
corum	1004	RC complex during S-phase of cell cycle	P09874;P09884;P11387;P15927;P18858;P20248;P24941;P27694;P28340;P35244;P35250;P35251;Q07864	13	P09874;P09884;P11387;P15927;P18858;P24941;P27694;P28340;P35244;P35250;P35251;Q07864	12	P15927;P27694;P28340;P35244	4	0.307692	23	40	37	960768	0.869299	134623;156320;513845;148080	1;1.16116859674796;3.81691835719008;1.0999606307986	1;1;4;1	29.247;68.138;123.631;13.569	58;50;45;66	0.800047	0.174935	0.033352	5	1	2	0.06;0.1;0.53;0.05	0.185
corum	1004	RC complex during S-phase of cell cycle	P09874;P09884;P11387;P15927;P18858;P20248;P24941;P27694;P28340;P35244;P35250;P35251;Q07864	13	P09874;P09884;P11387;P15927;P18858;P24941;P27694;P28340;P35244;P35250;P35251;Q07864	12	P11387;P35251	2	0.153846	1	10	5	547777	0.926432	402634;145143	2.77405041924171;1	3;1	90.726;128.255	48;44	NA	NA	NA	4	0	2	0.63;0.8	0.715
corum	1005	RC complex during G2/M-phase of cell cycle	P06493;P09874;P09884;P11387;P14635;P15927;P20248;P27694;P28340;P35244;P35250;P35251;Q07864	13	P06493;P09874;P09884;P11387;P14635;P15927;P27694;P28340;P35244;P35250;P35251;Q07864	12	P14635;P15927;P27694;P28340;P35244	5	0.384615	23	40	37	1003916	0.84686	36174;134623;156320;513845;148080	1;3.72154033283574;4.32133576601979;14.204815613424;4.09354785204843	1;4;4;14;4	48.337;29.247;68.138;123.631;13.569	54;58;50;45;66	0.901982	0.0809399	0.0173808	8	1	3	0.05;0.06;0.1;0.53;0.05	0.158
corum	1005	RC complex during G2/M-phase of cell cycle	P06493;P09874;P09884;P11387;P14635;P15927;P20248;P27694;P28340;P35244;P35250;P35251;Q07864	13	P06493;P09874;P09884;P11387;P14635;P15927;P27694;P28340;P35244;P35250;P35251;Q07864	12	P06493;P35250	2	0.153846	29	38	34	368588	0.936004	222323;146265	1.52000136738112;1	2;1	34.095;39.157	57;56	NA	NA	NA	6	0	3	0.03;0.12	0.075
corum	1005	RC complex during G2/M-phase of cell cycle	P06493;P09874;P09884;P11387;P14635;P15927;P20248;P27694;P28340;P35244;P35250;P35251;Q07864	13	P06493;P09874;P09884;P11387;P14635;P15927;P27694;P28340;P35244;P35250;P35251;Q07864	12	P11387;P35251	2	0.153846	1	10	5	547777	0.926432	402634;145143	2.77405041924171;1	3;1	90.726;128.255	48;44	NA	NA	NA	7	0	3	0.63;0.8	0.715
corum	1007	CAK core complex (Cdk-activating kinase core complex)	P50613;P51946	2	P50613;P51946	2	P50613;P51946	2	1	33	50	44	344580	0.893191	270783;65120	4.1582156019656;1	4;1	39.038;37.643	56;56	0.893191	0.0887728	0.0185931	9	1	1	0.89;1	0.945
corum	1008;1010	CAK complex (Cdk-activating kinase complex)	P50613;P51946;P51948	3	P50613;P51946;P51948	3	P50613;P51946;P51948	3	1	33	50	44	462577	0.918588	270783;65120;116840	4.1582156019656;1;1.79422604422604	4;1;2	39.038;37.643;35.823	56;56;57	0.993372	0.00261097	0.000944392	10	1	1	0.89;1;0.97	0.953333
corum	100;919	hNURF complex	P28370;Q09028;Q12830;Q16576	4	Q09028;Q16576	2	Q09028;Q16576	2	0.5	21	33	24	788454	0.993986	422063;366391	1.15194696376276;1	1;1	47.656;47.82	54;54	0.982067	0.00522193	0.0017521	12	1	2	0.14;0.09	0.115
corum	100;919	hNURF complex	P28370;Q09028;Q12830;Q16576	4	Q09028;Q16576	2	Q09028;Q16576	2	0.5	12	21	17	1130413	0.992823	618548;511865	1.208420188917;1	1;1	47.656;47.82	54;54	NA	NA	NA	11	0	2	0.21;0.12	0.165
corum	103	RNA polymerase II holoenzyme complex	O15514;P13984;P18074;P19387;P19388;P19447;P20226;P24928;P29083;P29084;P30876;P32780;P35269;P36954;P52434;P52435;P53803;P61218;P62487;P62875;Q00403;Q13888;Q13889;Q92759	24	O15514;P13984;P18074;P19387;P19388;P24928;P29083;P29084;P30876;P35269;P36954;P52434;P62487;P62875;Q00403	15	O15514;P19387;P19388;P24928;P30876;P35269;P36954;P62487;P62875	9	0.375	15	34	27	2658578	0.808802	250492;210393;627887;325309;422066;24104;177575;191380;417133	10.3921340856289;8.72855127779622;26.0490789910388;13.4960587454364;17.5102057749751;1;7.3670345170926;7.93976103551278;17.3055509459011	10;9;26;13;18;1;7;8;17	16.311;31.441;24.551;217.176;133.897;58.24;14.523;19.294;7.645	64;58;60;39;44;52;65;62;71	0.942946	0.0313316	0.00748436	13	1	7	0.41;0.61;0.54;0.73;0.55;0.03;0.49;0.42;0.56	0.482222
corum	103	RNA polymerase II holoenzyme complex	O15514;P13984;P18074;P19387;P19388;P19447;P20226;P24928;P29083;P29084;P30876;P32780;P35269;P36954;P52434;P52435;P53803;P61218;P62487;P62875;Q00403;Q13888;Q13889;Q92759	24	O15514;P13984;P18074;P19387;P19388;P24928;P29083;P29084;P30876;P35269;P36954;P52434;P62487;P62875;Q00403	15	P19388;P30876;P62875	3	0.125	1	14	10	708451	0.934122	328475;164862;214619	1.99242396671155;1;1.30180999866555	2;1;1	24.551;133.897;7.645	60;44;71	NA	NA	NA	18	0	7	0.28;0.21;0.29	0.26
corum	103	RNA polymerase II holoenzyme complex	O15514;P13984;P18074;P19387;P19388;P19447;P20226;P24928;P29083;P29084;P30876;P32780;P35269;P36954;P52434;P52435;P53803;P61218;P62487;P62875;Q00403;Q13888;Q13889;Q92759	24	O15514;P13984;P18074;P19387;P19388;P24928;P29083;P29084;P30876;P35269;P36954;P52434;P62487;P62875;Q00403	15	P18074;P52434	2	0.0833333	5	15	10	130059	0.977488	53182;76877	1;1.44554548531458	1;1	86.909;17.143	48;64	NA	NA	NA	16	0	7	0.18;0.11	0.145
corum	103	RNA polymerase II holoenzyme complex	O15514;P13984;P18074;P19387;P19388;P19447;P20226;P24928;P29083;P29084;P30876;P32780;P35269;P36954;P52434;P52435;P53803;P61218;P62487;P62875;Q00403;Q13888;Q13889;Q92759	24	O15514;P13984;P18074;P19387;P19388;P24928;P29083;P29084;P30876;P35269;P36954;P52434;P62487;P62875;Q00403	15	P19387;P30876	2	0.0833333	31	41	35	259158	0.94934	85650;171561	1;2.0030472854641	1;2	31.441;133.897	58;44	NA	NA	NA	17	0	7	0.25;0.22	0.235
corum	1031;1033;389	ORC complex (origin recognition complex)	O43913;O43929;Q13415;Q13416;Q9UBD5;Q9Y5N6	6	O43913;O43929;Q13416;Q9UBD5	4	Q13416;Q9UBD5	2	0.333333	30	48	40	359191	0.954122	198610;159908	1.24202666533257;1	1;1	65.972;82.254	51;49	0.790713	0.180157	0.0340296	20	1	1	0.39;0.38	0.385
corum	1032	ORC 2-4 complex (origin recognition 2-4 complex)	O43929;Q13416;Q9UBD5	3	O43929;Q13416;Q9UBD5	3	Q13416;Q9UBD5	2	0.666667	30	48	40	359191	0.954122	198610;159908	1.24202666533257;1	1;1	65.972;82.254	51;49	0.910348	0.0678851	0.0146701	21	1	1	0.39;0.38	0.385
corum	1034	ORC 2-5 complex (origin recognition 2-5 complex)	O43913;O43929;Q13416;Q9UBD5	4	O43913;O43929;Q13416;Q9UBD5	4	Q13416;Q9UBD5	2	0.5	30	48	40	359191	0.954122	198610;159908	1.24202666533257;1	1;1	65.972;82.254	51;49	0.868583	0.101828	0.020608	22	1	1	0.39;0.38	0.385
corum	1038	ORC 1-5 complex (origin recognition 1-5 complex)	O43913;O43929;Q13415;Q13416;Q9UBD5	5	O43913;O43929;Q13416;Q9UBD5	4	Q13416;Q9UBD5	2	0.4	30	48	40	359191	0.954122	198610;159908	1.24202666533257;1	1;1	65.972;82.254	51;49	0.828734	0.13577	0.0266319	23	1	1	0.39;0.38	0.385
corum	104	RNA polymerase II core complex	O15514;P19387;P19388;P24928;P30876;P36954;P52434;P52435;P53803;P61218;P62487;P62875	12	O15514;P19387;P19388;P24928;P30876;P36954;P52434;P62487;P62875	9	O15514;P19387;P24928;P30876;P36954;P62487;P62875	7	0.583333	15	41	27	2213591	0.865145	250492;247585;325309;515682;177575;191380;479655	1.41062649584683;1.39425594819091;1.83195269604393;2.90402365197804;1;1.07774179923976;2.70114036322681	1;1;2;3;1;1;3	16.311;31.441;217.176;133.897;14.523;19.294;7.645	64;58;39;44;65;62;71	0.998491	0.00261097	0.000944392	24	1	4	0.41;0.72;0.73;0.67;0.49;0.42;0.65	0.584286
corum	104	RNA polymerase II core complex	O15514;P19387;P19388;P24928;P30876;P36954;P52434;P52435;P53803;P61218;P62487;P62875	12	O15514;P19387;P19388;P24928;P30876;P36954;P52434;P62487;P62875	9	P19388;P30876;P62875	3	0.25	1	14	10	708451	0.934122	328475;164862;214619	1.99242396671155;1;1.30180999866555	2;1;1	24.551;133.897;7.645	60;44;71	NA	NA	NA	27	0	4	0.28;0.21;0.29	0.26
corum	104	RNA polymerase II core complex	O15514;P19387;P19388;P24928;P30876;P36954;P52434;P52435;P53803;P61218;P62487;P62875	12	O15514;P19387;P19388;P24928;P30876;P36954;P52434;P62487;P62875	9	P19387;P30876	2	0.166667	31	41	35	259158	0.94934	85650;171561	1;2.0030472854641	1;2	31.441;133.897	58;44	NA	NA	NA	26	0	4	0.25;0.22	0.235
corum	1045	Snurportin-CRM1-RanGTP complex	O14980;O95149;P62826	3	O14980;O95149;P62826	3	O14980;P62826	2	0.666667	1	15	10	3664205	0.983974	1363931;2300274	1;1.68650320287463	1;2	123.386;24.423	45;60	0.968205	0.0130548	0.00385969	28	1	1	0.34;0.06	0.2
corum	1056	ZNF198-SUMO1 complex	P63165;Q9UBW7	2	P63165;Q9UBW7	2	P63165;Q9UBW7	2	1	1	15	9	609116	0.788084	447265;161851	2.76343674120024;1	3;1	11.557;154.911	67;42	0.788084	0.182768	0.034081	29	1	1	0.19;0.55	0.37
corum	1059;657	Retromer complex (SNX1, SNX2, VPS35, VPS29, VPS26A)	O60749;O75436;Q13596;Q96QK1;Q9UBQ0	5	O60749;O75436;Q13596;Q96QK1;Q9UBQ0	5	O60749;Q13596	2	0.4	1	36	20	4114949	0.996351	2919256;1188321	2.45662241094788;1	2;1	58.471;59.07	52;52	0.985485	0.00522193	0.0017521	30	1	1	0.85;0.9	0.875
corum	105;995;996	Polycomb repressive complex 2 (PRC 2);Polycomb repressive complex 3 (PRC3);Polycomb repressive complex 2 (PRC2)	O75530;Q09028;Q15022;Q15910;Q16576	5	O75530;Q09028;Q15022;Q15910;Q16576	5	O75530;Q15022;Q15910	3	0.6	19	36	30	194183	0.897535	29382;78684;69779	1;2.67796610169492;2.37488938806072	1;3;2	50.198;83.055;85.363	53;48;48	0.945281	0.0313316	0.00748436	31	1	3	0.67;0.91;1	0.86
corum	105;995;996	Polycomb repressive complex 2 (PRC 2);Polycomb repressive complex 3 (PRC3);Polycomb repressive complex 2 (PRC2)	O75530;Q09028;Q15022;Q15910;Q16576	5	O75530;Q09028;Q15022;Q15910;Q16576	5	Q09028;Q16576	2	0.4	21	33	24	788454	0.993986	422063;366391	1.15194696376276;1	1;1	47.656;47.82	54;54	NA	NA	NA	33	0	3	0.14;0.09	0.115
corum	105;995;996	Polycomb repressive complex 2 (PRC 2);Polycomb repressive complex 3 (PRC3);Polycomb repressive complex 2 (PRC2)	O75530;Q09028;Q15022;Q15910;Q16576	5	O75530;Q09028;Q15022;Q15910;Q16576	5	Q09028;Q16576	2	0.4	12	21	17	1130413	0.992823	618548;511865	1.208420188917;1	1;1	47.656;47.82	54;54	NA	NA	NA	32	0	3	0.21;0.12	0.165
corum	1070	SNX complex (SNX1a, SNX2, SNX4)	O60749;O95219;Q13596	3	O60749;O95219;Q13596	3	O60749;O95219;Q13596	3	1	1	46	19	4790614	0.958998	3155231;350145;1270502	9.01121249767953;1;3.62850247754502	9;1;4	58.471;51.909;59.07	52;53;52	0.998319	0.00261097	0.000944392	34	1	1	0.92;1;0.97	0.963333
corum	1079;1082	P-TEFb.1 complex	O60563;P50750	2	O60563;P50750	2	O60563;P50750	2	1	13	30	22	731391	0.905653	162292;567675	1;3.49786187858921	1;3	80.685;42.778	49;55	0.905653	0.075718	0.0163282	35	1	1	0.65;0.72	0.685
corum	1081;173;2767;331;618;71;73;972	MRN complex (MRE11-RAD50-NBN complex);RAD50-MRE11-NBN-p200-p350 complex;MRN complex (MRE11-RAD50-NBS1 complex)	O60934;P49959;Q92878	3	O60934;P49959;Q92878	3	O60934;P49959;Q92878	3	1	7	28	18	1982414	0.628376	85888;794843;1095153	1;9.25441272354695;12.7509430886736	1;9;13	84.959;80.593;153.892	48;49;43	0.861895	0.104439	0.0210113	36	1	1	0.64;0.77;0.86	0.756667
corum	1091	SNX complex (SNX1a, SNX2, SNX4, LEPR)	O60749;O95219;P48357;Q13596	4	O60749;O95219;Q13596	3	O60749;O95219;Q13596	3	0.75	1	46	19	4790614	0.958998	3155231;350145;1270502	9.01121249767953;1;3.62850247754502	9;1;4	58.471;51.909;59.07	52;53;52	0.995094	0.00261097	0.000944392	37	1	1	0.92;1;0.97	0.963333
corum	1092	PCNA-KU antigen complex	P12004;P12956;P13010	3	P12004;P12956;P13010	3	P12956;P13010	2	0.666667	1	21	13	8505107	0.993793	3784898;4720209	1;1.24711656694579	1;1	69.843;82.705	50;48	0.987625	0.00261097	0.000944392	38	1	2	0.34;0.38	0.36
corum	1092	PCNA-KU antigen complex	P12004;P12956;P13010	3	P12004;P12956;P13010	3	P12956;P13010	2	0.666667	21	29	24	1759134	0.877255	774612;984522	1;1.27098728137442	1;1	69.843;82.705	50;48	NA	NA	NA	39	0	2	0.07;0.08	0.075
corum	1093	SNX complex (SNX1a, SNX2, SNX4, INSR)	O60749;O95219;P06213;Q13596	4	O60749;O95219;P06213;Q13596	4	O60749;O95219;Q13596	3	0.75	1	46	19	4790614	0.958998	3155231;350145;1270502	9.01121249767953;1;3.62850247754502	9;1;4	58.471;51.909;59.07	52;53;52	0.995094	0.00261097	0.000944392	40	1	1	0.92;1;0.97	0.963333
corum	1095	SNX complex (SNX1a, SNX2, SNX4, EGFR)	O60749;O95219;P00533;Q13596	4	O60749;O95219;P00533;Q13596	4	O60749;O95219;Q13596	3	0.75	1	46	19	4790614	0.958998	3155231;350145;1270502	9.01121249767953;1;3.62850247754502	9;1;4	58.471;51.909;59.07	52;53;52	0.995094	0.00261097	0.000944392	41	1	1	0.92;1;0.97	0.963333
corum	1096	SNX complex (SNX1,1a,2,4, PDGF receptor)	O60749;O95219;P16234;Q13596	4	O60749;O95219;Q13596	3	O60749;O95219;Q13596	3	0.75	1	46	19	4790614	0.958998	3155231;350145;1270502	9.01121249767953;1;3.62850247754502	9;1;4	58.471;51.909;59.07	52;53;52	0.995094	0.00261097	0.000944392	42	1	1	0.92;1;0.97	0.963333
corum	1097	eIF3 complex (EIF3S6, EIF3S5, EIF3S4, EIF3S3, EIF3S6IP, EIF3S2, EIF3S9, EIF3S12, EIF3S10, EIF3S8, EIF3S1, EIF3S7, PCID1)	O00303;O15371;O15372;O75821;O75822;P55884;P60228;Q13347;Q14152;Q7L2H7;Q99613;Q9UBQ5;Q9Y262	13	O00303;O15371;O15372;O75821;O75822;P55884;P60228;Q13347;Q14152;Q7L2H7;Q99613;Q9UBQ5;Q9Y262	13	O00303;O15371;O15372;O75821;P55884;P60228;Q13347;Q14152;Q7L2H7;Q99613;Q9UBQ5;Q9Y262	12	0.923077	15	26	20	39401322	0.996219	5402097;2916857;2999127;2412435;3526783;4071193;2960019;5914590;1485672;632893;3540788;3538868	8.53556130341148;4.60876799079781;4.73875836831818;3.81175806968951;5.57247907624196;6.43267187344464;4.67696593263;9.34532377510891;2.34742997631511;1;5.59460761929742;5.59157393113844	9;5;5;4;6;6;5;9;2;1;6;6	37.564;63.973;39.93;35.611;92.482;52.221;36.502;166.569;42.503;105.344;25.06;66.727	56;51;55;57;47;53;56;42;55;46;60;51	1	0.00261097	0.000944392	44	1	4	0.91;0.85;0.94;0.62;0.68;0.87;0.6;0.93;0.95;0.89;0.66;0.82	0.81
corum	1097	eIF3 complex (EIF3S6, EIF3S5, EIF3S4, EIF3S3, EIF3S6IP, EIF3S2, EIF3S9, EIF3S12, EIF3S10, EIF3S8, EIF3S1, EIF3S7, PCID1)	O00303;O15371;O15372;O75821;O75822;P55884;P60228;Q13347;Q14152;Q7L2H7;Q99613;Q9UBQ5;Q9Y262	13	O00303;O15371;O15372;O75821;O75822;P55884;P60228;Q13347;Q14152;Q7L2H7;Q99613;Q9UBQ5;Q9Y262	13	O00303;O15371;O15372;O75821;P55884;P60228;Q13347;Q14152;Q7L2H7;Q99613;Q9UBQ5;Q9Y262	12	0.923077	1	15	12	2554942	0.862805	266009;248179;113758;227619;294141;231087;264036;347399;54698;32068;329228;134708	8.29515404764875;7.73914806037171;3.54739927653736;7.09801047773481;9.17241486840464;7.20615566920294;8.23362853935387;10.8331982038169;1.70568791318448;1;10.2665585630535;4.20069851565423	8;8;4;7;9;7;8;11;2;1;10;4	37.564;63.973;39.93;35.611;92.482;52.221;36.502;166.569;42.503;105.344;25.06;66.727	56;51;55;57;47;53;56;42;55;46;60;51	NA	NA	NA	43	0	4	0.04;0.07;0.04;0.06;0.06;0.05;0.05;0.05;0.03;0.05;0.06;0.03	0.0491667
corum	1097	eIF3 complex (EIF3S6, EIF3S5, EIF3S4, EIF3S3, EIF3S6IP, EIF3S2, EIF3S9, EIF3S12, EIF3S10, EIF3S8, EIF3S1, EIF3S7, PCID1)	O00303;O15371;O15372;O75821;O75822;P55884;P60228;Q13347;Q14152;Q7L2H7;Q99613;Q9UBQ5;Q9Y262	13	O00303;O15371;O15372;O75821;O75822;P55884;P60228;Q13347;Q14152;Q7L2H7;Q99613;Q9UBQ5;Q9Y262	13	O75821;O75822;P55884;Q13347	4	0.307692	30	39	35	3945870	0.521156	982310;572337;1245961;1145262	1.71631398983466;1;2.17697091049504;2.00102736674372	2;1;2;2	35.611;29.062;92.482;36.502	57;59;47;56	NA	NA	NA	45	0	4	0.25;0.28;0.24;0.23	0.25
corum	1097	eIF3 complex (EIF3S6, EIF3S5, EIF3S4, EIF3S3, EIF3S6IP, EIF3S2, EIF3S9, EIF3S12, EIF3S10, EIF3S8, EIF3S1, EIF3S7, PCID1)	O00303;O15371;O15372;O75821;O75822;P55884;P60228;Q13347;Q14152;Q7L2H7;Q99613;Q9UBQ5;Q9Y262	13	O00303;O15371;O15372;O75821;O75822;P55884;P60228;Q13347;Q14152;Q7L2H7;Q99613;Q9UBQ5;Q9Y262	13	O75821;Q13347	2	0.153846	44	53	49	402740	0.952662	175644;225761	1;1.28533283231992	1;1	35.611;36.502	57;56	NA	NA	NA	46	0	4	0.05;0.05	0.05
corum	10;157;167	13S condensin complex;Condensin I complex	O95347;Q15003;Q15021;Q9BPX3;Q9NTJ3	5	O95347;Q15003;Q15021;Q9BPX3;Q9NTJ3	5	O95347;Q15003;Q15021;Q9BPX3;Q9NTJ3	5	1	1	15	9	3866311	0.963483	957058;539509;634978;852403;882363	1.77394260336714;1;1.1769553427283;1.57996066794066;1.63549264238409	2;1;1;2;2	135.656;82.563;157.182;114.334;147.182	44;49;42;45;43	0.999998	0.00261097	0.000944392	47	1	2	0.48;0.46;0.39;0.55;0.46	0.468
corum	10;157;167	13S condensin complex;Condensin I complex	O95347;Q15003;Q15021;Q9BPX3;Q9NTJ3	5	O95347;Q15003;Q15021;Q9BPX3;Q9NTJ3	5	O95347;Q15003;Q9NTJ3	3	0.6	15	33	19	1804096	0.960649	726771;425435;651890	1.70830091553351;1;1.53229047915663	2;1;2	135.656;82.563;147.182	44;49;43	NA	NA	NA	48	0	2	0.37;0.36;0.34	0.356667
corum	1100	DNA polymerase alpha-primase complex	P09884;P49642;P49643;Q14181	4	P09884;P49642;P49643;Q14181	4	P09884;P49642;P49643;Q14181	4	1	20	44	32	2449447	0.986147	522029;629009;719649;561586	1;1.20493114367209;1.37856134429313;1.07577548373749	1;1;1;1	165.913;49.902;58.806;65.948	42;53;52;51	0.999997	0.00261097	0.000944392	49	1	1	1;0.85;0.83;0.94	0.905
corum	1101;1105	TFIIIC containing complex TFIIIC2;TFIIIC containing complex	Q12789;Q8WUA4;Q9UKN8;Q9Y5Q8;Q9Y5Q9	5	Q12789;Q8WUA4;Q9UKN8;Q9Y5Q8;Q9Y5Q9	5	Q12789;Q9UKN8;Q9Y5Q9	3	0.6	1	17	5	786818	0.913805	327823;173068;284410	1.89418610026117;1;1.6433425012134	2;1;2	238.875;91.982;101.272	38;47;47	0.96038	0.0156658	0.0042611	50	1	1	0.74;0.34;0.68	0.586667
corum	1104	SNX complex (SNX1a, SNX2, SNX4, TFRC)	O60749;O95219;P02786;Q13596	4	O60749;O95219;P02786;Q13596	4	O60749;O95219;Q13596	3	0.75	1	46	19	4790614	0.958998	3155231;350145;1270502	9.01121249767953;1;3.62850247754502	9;1;4	58.471;51.909;59.07	52;53;52	0.995094	0.00261097	0.000944392	51	1	1	0.92;1;0.97	0.963333
corum	1106	TFIIIC containing-TOP1-SUB1 complex	P11387;P53999;Q12789;Q8WUA4;Q9UKN8;Q9Y5Q8;Q9Y5Q9	7	P11387;P53999;Q12789;Q8WUA4;Q9UKN8;Q9Y5Q8;Q9Y5Q9	7	Q12789;Q9UKN8;Q9Y5Q9	3	0.428571	1	17	5	786818	0.913805	327823;173068;284410	1.89418610026117;1;1.6433425012134	2;1;2	238.875;91.982;101.272	38;47;47	0.9118	0.0678851	0.0146701	53	1	2	0.74;0.34;0.68	0.586667
corum	1106	TFIIIC containing-TOP1-SUB1 complex	P11387;P53999;Q12789;Q8WUA4;Q9UKN8;Q9Y5Q8;Q9Y5Q9	7	P11387;P53999;Q12789;Q8WUA4;Q9UKN8;Q9Y5Q8;Q9Y5Q9	7	P11387;Q9Y5Q8	2	0.285714	1	10	5	527303	0.946761	402634;124669	3.22962404446976;1	3;1	90.726;59.571	48;52	NA	NA	NA	52	0	2	0.63;0.26	0.445
corum	1113	5S-DNA-TFIIIA-TFIIIC2 subcomplex	Q12789;Q8WUA4;Q92664;Q9UKN8;Q9Y5Q8;Q9Y5Q9	6	Q12789;Q8WUA4;Q9UKN8;Q9Y5Q8;Q9Y5Q9	5	Q12789;Q9UKN8;Q9Y5Q9	3	0.5	1	17	5	786818	0.913805	327823;173068;284410	1.89418610026117;1;1.6433425012134	2;1;2	238.875;91.982;101.272	38;47;47	0.937703	0.0365535	0.00869105	54	1	1	0.74;0.34;0.68	0.586667
corum	1114	5S-DNA-TFIIIA-TFIIIC2-TFIIIB subcomplex	A6H8Y1;P20226;Q12789;Q8WUA4;Q92664;Q92994;Q9UKN8;Q9Y5Q8;Q9Y5Q9	9	Q12789;Q8WUA4;Q9UKN8;Q9Y5Q8;Q9Y5Q9	5	Q12789;Q9UKN8;Q9Y5Q9	3	0.333333	1	17	5	786818	0.913805	327823;173068;284410	1.89418610026117;1;1.6433425012134	2;1;2	238.875;91.982;101.272	38;47;47	0.853113	0.109661	0.0219321	55	1	1	0.74;0.34;0.68	0.586667
corum	112;33	Prefoldin complex;Prefoldin	O15212;O60925;P61758;Q99471;Q9NQP4;Q9UHV9	6	O15212;O60925;P61758;Q99471;Q9NQP4;Q9UHV9	6	O15212;O60925;P61758;Q99471;Q9NQP4;Q9UHV9	6	1	31	53	48	21170556	0.991349	4091593;2965521;2628612;3581146;2190446;5709336	1.86792689707941;1.35384346384252;1.2000350613528;1.63489353309783;1;2.6064719239826	2;1;1;2;1;3	14.583;14.21;22.658;17.328;15.314;16.648	65;65;61;63;65;64	1	0.00261097	0.000944392	56	1	3	0.86;0.93;0.9;0.92;0.97;0.81	0.898333
corum	112;33	Prefoldin complex;Prefoldin	O15212;O60925;P61758;Q99471;Q9NQP4;Q9UHV9	6	O15212;O60925;P61758;Q99471;Q9NQP4;Q9UHV9	6	O15212;Q9UHV9	2	0.333333	1	15	11	305014	0.73463	145154;158999	1;1.09538145693539	1;1	14.583;16.648	65;64	NA	NA	NA	57	0	3	0.03;0.02	0.025
corum	1134	ATR-HDAC2-CHD4 complex	Q13535;Q14839;Q92769	3	Q13535;Q14839;Q92769	3	Q14839;Q92769	2	0.666667	13	23	17	652110	0.955889	341433;310677	1.09899670719107;1	1;1	218.005;55.364	39;52	0.913724	0.0678851	0.0146701	60	1	2	0.49;0.34	0.415
corum	1134	ATR-HDAC2-CHD4 complex	Q13535;Q14839;Q92769	3	Q13535;Q14839;Q92769	3	Q14839;Q92769	2	0.666667	1	13	9	362205	0.953763	118865;242750	1;2.04223278509233	1;2	218.005;55.364	39;52	NA	NA	NA	59	0	2	0.17;0.27	0.22
corum	1142	SMN complex	O14893;P14678;P62304;P62306;P62308;P62314;P62316;P62318;Q16637;Q9UHI6	10	O14893;P62304;P62306;P62314;P62316;P62318;Q16637;Q9UHI6	8	P62304;P62306;P62314;P62316;P62318	5	0.5	28	46	38	4922779	0.860294	954804;536960;665819;993488;1771708	1.77816597139452;1;1.2399787693683;1.85020858164482;3.29951579261025	2;1;1;2;3	10.804;9.725;13.282;13.527;13.916	68;69;66;66;66	0.973282	0.0130548	0.00385969	63	1	5	0.19;0.19;0.29;0.32;0.42	0.282
corum	1142	SMN complex	O14893;P14678;P62304;P62306;P62308;P62314;P62316;P62318;Q16637;Q9UHI6	10	O14893;P62304;P62306;P62314;P62316;P62318;Q16637;Q9UHI6	8	O14893;Q16637;Q9UHI6	3	0.3	1	18	4	901872	0.965647	71425;459024;360873	1;6.42665733286664;5.05247462373119	1;6;5	31.585;31.849;92.241	58;58;47	NA	NA	NA	61	0	5	1;0.98;0.83	0.936667
corum	1142	SMN complex	O14893;P14678;P62304;P62306;P62308;P62314;P62316;P62318;Q16637;Q9UHI6	10	O14893;P62304;P62306;P62314;P62316;P62318;Q16637;Q9UHI6	8	P62306;P62314;P62316	3	0.3	17	29	22	1447301	0.95907	286436;539800;621065	1;1.88453965283693;2.16825049923892	1;2;2	9.725;13.282;13.527	69;66;66	NA	NA	NA	65	0	5	0.1;0.23;0.2	0.176667
corum	1142	SMN complex	O14893;P14678;P62304;P62306;P62308;P62314;P62316;P62318;Q16637;Q9UHI6	10	O14893;P62304;P62306;P62314;P62316;P62318;Q16637;Q9UHI6	8	P62304;P62316;P62318	3	0.3	8	17	11	1703417	0.945695	414108;578525;710784	1;1.3970389367025;1.71642180300791	1;1;2	10.804;13.527;13.916	68;66;66	NA	NA	NA	64	0	5	0.08;0.18;0.17	0.143333
corum	1142	SMN complex	O14893;P14678;P62304;P62306;P62308;P62314;P62316;P62318;Q16637;Q9UHI6	10	O14893;P62304;P62306;P62314;P62316;P62318;Q16637;Q9UHI6	8	P62304;P62306	2	0.2	1	8	5	437093	0.974541	269566;167527	1.60908987804951;1	2;1	10.804;9.725	68;69	NA	NA	NA	62	0	5	0.05;0.06	0.055
corum	1143	SMN complex	O14893;P14678;P57678;P62304;P62306;P62308;P62314;P62316;P62318;Q16637;Q8TEQ6;Q8WXD5;Q9H840;Q9NWZ8;Q9UHI6;Q9Y3F4	16	O14893;P57678;P62304;P62306;P62314;P62316;P62318;Q16637;Q8TEQ6;Q8WXD5;Q9H840;Q9NWZ8;Q9UHI6;Q9Y3F4	14	O14893;P57678;P62318;Q16637;Q8WXD5;Q9H840;Q9NWZ8;Q9UHI6;Q9Y3F4	9	0.5625	1	23	4	3940335	0.775508	71425;426723;1575020;459024;269024;116547;201736;371020;411377	1;5.97442072103605;22.0513825691285;6.42665733286664;3.76652432621631;1.63173958697935;2.82444522226111;5.19453972698635;5.75956597829892	1;6;22;6;4;2;3;5;6	31.585;120.037;13.916;31.849;18.824;14.537;28.637;92.241;38.438	58;45;66;58;63;65;59;47;56	0.991107	0.00261097	0.000944392	66	1	5	1;0.99;0.37;0.98;0.55;0.71;1;0.85;0.09	0.726667
corum	1143	SMN complex	O14893;P14678;P57678;P62304;P62306;P62308;P62314;P62316;P62318;Q16637;Q8TEQ6;Q8WXD5;Q9H840;Q9NWZ8;Q9UHI6;Q9Y3F4	16	O14893;P57678;P62304;P62306;P62314;P62316;P62318;Q16637;Q8TEQ6;Q8WXD5;Q9H840;Q9NWZ8;Q9UHI6;Q9Y3F4	14	P62304;P62306;P62314;P62316;P62318	5	0.3125	28	46	38	4922779	0.860294	954804;536960;665819;993488;1771708	1.77816597139452;1;1.2399787693683;1.85020858164482;3.29951579261025	2;1;1;2;3	10.804;9.725;13.282;13.527;13.916	68;69;66;66;66	NA	NA	NA	68	0	5	0.19;0.19;0.29;0.32;0.42	0.282
corum	1143	SMN complex	O14893;P14678;P57678;P62304;P62306;P62308;P62314;P62316;P62318;Q16637;Q8TEQ6;Q8WXD5;Q9H840;Q9NWZ8;Q9UHI6;Q9Y3F4	16	O14893;P57678;P62304;P62306;P62314;P62316;P62318;Q16637;Q8TEQ6;Q8WXD5;Q9H840;Q9NWZ8;Q9UHI6;Q9Y3F4	14	P62306;P62314;P62316	3	0.1875	17	29	22	1447301	0.95907	286436;539800;621065	1;1.88453965283693;2.16825049923892	1;2;2	9.725;13.282;13.527	69;66;66	NA	NA	NA	70	0	5	0.1;0.23;0.2	0.176667
corum	1143	SMN complex	O14893;P14678;P57678;P62304;P62306;P62308;P62314;P62316;P62318;Q16637;Q8TEQ6;Q8WXD5;Q9H840;Q9NWZ8;Q9UHI6;Q9Y3F4	16	O14893;P57678;P62304;P62306;P62314;P62316;P62318;Q16637;Q8TEQ6;Q8WXD5;Q9H840;Q9NWZ8;Q9UHI6;Q9Y3F4	14	P62304;P62316;P62318	3	0.1875	8	17	11	1703417	0.945695	414108;578525;710784	1;1.3970389367025;1.71642180300791	1;1;2	10.804;13.527;13.916	68;66;66	NA	NA	NA	69	0	5	0.08;0.18;0.17	0.143333
corum	1143	SMN complex	O14893;P14678;P57678;P62304;P62306;P62308;P62314;P62316;P62318;Q16637;Q8TEQ6;Q8WXD5;Q9H840;Q9NWZ8;Q9UHI6;Q9Y3F4	16	O14893;P57678;P62304;P62306;P62314;P62316;P62318;Q16637;Q8TEQ6;Q8WXD5;Q9H840;Q9NWZ8;Q9UHI6;Q9Y3F4	14	P62304;P62306	2	0.125	1	8	5	437093	0.974541	269566;167527	1.60908987804951;1	2;1	10.804;9.725	68;69	NA	NA	NA	67	0	5	0.05;0.06	0.055
corum	1146	Cleavage stimulation factor	P33240;Q05048;Q12996	3	P33240;Q05048;Q12996	3	P33240;Q05048;Q12996	3	1	15	37	29	1926791	0.984934	576005;510680;835380	1.1279176783896;1;1.6358189081225	1;1;2	60.959;48.358;82.922	51;54;48	0.999773	0.00261097	0.000944392	71	1	1	0.52;0.68;0.87	0.69
corum	1147	Polyadenylation complex (CSTF1, CSTF2, CSTF3, SYMPK CPSF1, CPSF2, CPSF3)	P33240;Q05048;Q10570;Q12996;Q92797;Q9P2I0;Q9UKF6	7	P33240;Q05048;Q10570;Q12996;Q92797;Q9P2I0;Q9UKF6	7	P33240;Q05048;Q12996	3	0.428571	15	37	29	1926791	0.984934	576005;510680;835380	1.1279176783896;1;1.6358189081225	1;1;2	60.959;48.358;82.922	51;54;48	0.99673	0.00261097	0.000944392	72	1	2	0.52;0.68;0.87	0.69
corum	1147	Polyadenylation complex (CSTF1, CSTF2, CSTF3, SYMPK CPSF1, CPSF2, CPSF3)	P33240;Q05048;Q10570;Q12996;Q92797;Q9P2I0;Q9UKF6	7	P33240;Q05048;Q10570;Q12996;Q92797;Q9P2I0;Q9UKF6	7	Q92797;Q9UKF6	2	0.285714	1	15	10	501017	0.847324	327349;173668	1.88491259184191;1	2;1	141.148;77.486	43;49	NA	NA	NA	73	0	2	0.49;0.19	0.34
corum	1149	Histone H3.1 complex	O14929;P49321;P62805;P68431;Q09028;Q13111;Q13112;Q8TEX9;Q9NVP2;Q9Y294	10	O14929;P49321;P62805;Q09028;Q13111;Q13112;Q8TEX9;Q9NVP2;Q9Y294	9	P49321;P62805;Q9NVP2;Q9Y294	4	0.4	26	37	33	7135859	0.797151	5899039;1098485;58481;75652	100.871035037021;18.783622031087;1;1.29361673022007	101;19;1;1	85.238;11.367;22.434;22.969	48;68;61;61	0.730642	0.221932	0.0388953	74	1	2	0.42;0.23;0.14;0.24	0.2575
corum	1149	Histone H3.1 complex	O14929;P49321;P62805;P68431;Q09028;Q13111;Q13112;Q8TEX9;Q9NVP2;Q9Y294	10	O14929;P49321;P62805;Q09028;Q13111;Q13112;Q8TEX9;Q9NVP2;Q9Y294	9	P62805;Q9NVP2;Q9Y294	3	0.3	37	50	41	1376345	0.863182	1079192;153448;142454	7.57572268942957;1.0771757900796;1	8;1;1	11.367;22.434;22.969	68;61;61	NA	NA	NA	75	0	2	0.22;0.36;0.46	0.346667
corum	1150	Histone H3.3 complex	O14929;P49321;P54198;P62805;P84243;Q09028;Q8TEX9;Q9NVP2;Q9Y294	9	O14929;P49321;P62805;Q09028;Q8TEX9;Q9NVP2;Q9Y294	7	P49321;P62805;Q9NVP2;Q9Y294	4	0.444444	26	37	33	7135859	0.797151	5899039;1098485;58481;75652	100.871035037021;18.783622031087;1;1.29361673022007	101;19;1;1	85.238;11.367;22.434;22.969	48;68;61;61	0.79061	0.180157	0.0340296	76	1	2	0.42;0.23;0.14;0.24	0.2575
corum	1150	Histone H3.3 complex	O14929;P49321;P54198;P62805;P84243;Q09028;Q8TEX9;Q9NVP2;Q9Y294	9	O14929;P49321;P62805;Q09028;Q8TEX9;Q9NVP2;Q9Y294	7	P62805;Q9NVP2;Q9Y294	3	0.333333	37	50	41	1376345	0.863182	1079192;153448;142454	7.57572268942957;1.0771757900796;1	8;1;1	11.367;22.434;22.969	68;61;61	NA	NA	NA	77	0	2	0.22;0.36;0.46	0.346667
corum	1162	Ubiquitin E3 ligase (DDB1, DDB2, CUL4A, CUL4B, RBX1)	P62877;Q13619;Q13620;Q16531;Q92466	5	P62877;Q13619;Q13620;Q16531;Q92466	5	Q13619;Q92466	2	0.4	23	38	31	395349	0.911814	158975;234222	1;1.47332599465325	1;1	87.68;47.864	48;54	0.691235	0.24282	0.041908	78	1	1	0.56;0.94	0.75
corum	1165	RNF20-RNF40-UbE2E1 complex	O75150;P51965;Q5VTR2	3	O75150;Q5VTR2	2	O75150;Q5VTR2	2	0.666667	23	32	27	562558	0.928506	361474;201084	1.79762686240576;1	2;1	113.65;113.662	45;45	0.862123	0.104439	0.0210113	80	1	2	0.33;0.33	0.33
corum	1165	RNF20-RNF40-UbE2E1 complex	O75150;P51965;Q5VTR2	3	O75150;Q5VTR2	2	O75150;Q5VTR2	2	0.666667	15	23	19	438319	0.731978	272679;165640	1.64621468244385;1	2;1	113.65;113.662	45;45	NA	NA	NA	79	0	2	0.25;0.28	0.265
corum	1166-1	p400-associated complex-1	O96019;P60709;Q96L91;Q9Y230;Q9Y265;Q9Y4A5	6	O96019;Q96L91;Q9Y230;Q9Y265;Q9Y4A5	5	Q9Y230;Q9Y265	2	0.333333	1	15	11	4602477	0.99401	2144758;2457719	1;1.14591902676199	1;1	51.157;50.228	53;53	0.970405	0.0130548	0.00385969	82	1	3	0.26;0.27	0.265
corum	1166-1	p400-associated complex-1	O96019;P60709;Q96L91;Q9Y230;Q9Y265;Q9Y4A5	6	O96019;Q96L91;Q9Y230;Q9Y265;Q9Y4A5	5	Q9Y230;Q9Y265	2	0.333333	30	49	35	4706376	0.993143	2199277;2507099	1;1.13996508852682	1;1	51.157;50.228	53;53	NA	NA	NA	83	0	3	0.27;0.27	0.27
corum	1166-1	p400-associated complex-1	O96019;P60709;Q96L91;Q9Y230;Q9Y265;Q9Y4A5	6	O96019;Q96L91;Q9Y230;Q9Y265;Q9Y4A5	5	Q96L91;Q9Y4A5	2	0.333333	1	15	6	206797	0.949337	63476;136478	1;2.15007246833449	1;2	343.489;437.6	35;33	NA	NA	NA	81	0	3	1;1	1
corum	1166-2	p400-associated complex-2	O94805;P60709;Q96L91;Q9Y230;Q9Y265;Q9Y4A5	6	Q96L91;Q9Y230;Q9Y265;Q9Y4A5	4	Q9Y230;Q9Y265	2	0.333333	1	15	11	4602477	0.99401	2144758;2457719	1;1.14591902676199	1;1	51.157;50.228	53;53	0.970405	0.0130548	0.00385969	85	1	3	0.26;0.27	0.265
corum	1166-2	p400-associated complex-2	O94805;P60709;Q96L91;Q9Y230;Q9Y265;Q9Y4A5	6	Q96L91;Q9Y230;Q9Y265;Q9Y4A5	4	Q9Y230;Q9Y265	2	0.333333	30	49	35	4706376	0.993143	2199277;2507099	1;1.13996508852682	1;1	51.157;50.228	53;53	NA	NA	NA	86	0	3	0.27;0.27	0.27
corum	1166-2	p400-associated complex-2	O94805;P60709;Q96L91;Q9Y230;Q9Y265;Q9Y4A5	6	Q96L91;Q9Y230;Q9Y265;Q9Y4A5	4	Q96L91;Q9Y4A5	2	0.333333	1	15	6	206797	0.949337	63476;136478	1;2.15007246833449	1;2	343.489;437.6	35;33	NA	NA	NA	84	0	3	1;1	1
corum	1167	Paf complex	Q6P1J9;Q6PD62;Q8N7H5;Q8WVC0;Q9GZS3	5	Q6P1J9;Q6PD62;Q8N7H5;Q8WVC0;Q9GZS3	5	Q6P1J9;Q6PD62;Q8N7H5;Q8WVC0;Q9GZS3	5	1	13	30	19	3180756	0.989645	805781;606948;804756;327761;630515	2.45844075408606;1.85180054979085;2.45531347536772;1;1.92370355228352	2;2;2;1;2	60.577;133.502;59.976;75.404;33.581	51;44;52;49;57	1	0.00261097	0.000944392	87	1	2	0.84;0.98;1;1;0.42	0.848
corum	1169	SNARE complex (STX4, VAMP8, VAMP3, SNAP23)	O00161;Q12846;Q15836;Q9BV40	4	O00161;Q12846;Q15836;Q9BV40	4	Q12846;Q15836;Q9BV40	3	0.75	1	15	11	1221998	0.974938	279687;474884;467427	1;1.69791230911698;1.67125036201182	1;2;2	34.18;11.309;11.438	57;68;67	0.998147	0.00261097	0.000944392	90	1	2	0.51;0.42;0.42	0.45
corum	1169	SNARE complex (STX4, VAMP8, VAMP3, SNAP23)	O00161;Q12846;Q15836;Q9BV40	4	O00161;Q12846;Q15836;Q9BV40	4	Q12846;Q15836	2	0.5	15	33	19	782650	0.971262	252897;529753	1;2.09473817403923	1;2	34.18;11.309	57;68	NA	NA	NA	89	0	2	0.46;0.47	0.465
corum	117-1	GPR56-CD81-Galphaq/11-Gbeta complex-1	P29992;P60033;P62873;Q9Y653	4	P29992;P60033;P62873	3	P60033;P62873	2	0.5	15	31	19	1681423	0.985813	884489;796934	1.10986480687234;1	1;1	25.809;37.377	60;56	0.958039	0.0156658	0.0042611	92	1	2	0.46;0.44	0.45
corum	117-1	GPR56-CD81-Galphaq/11-Gbeta complex-1	P29992;P60033;P62873;Q9Y653	4	P29992;P60033;P62873	3	P29992;P62873	2	0.5	1	15	11	873221	0.967704	254500;618550	1;2.43045186640472	1;2	42.123;37.377	55;56	NA	NA	NA	91	0	2	0.29;0.34	0.315
corum	117-2	GPR56-CD81-Galphaq/11-Gbeta complex-2	P29992;P60033;P62879;Q9Y653	4	P29992;P60033;P62879	3	P60033;P62879	2	0.5	15	34	19	1351154	0.95325	931031;420123	2.21609147797193;1	2;1	25.809;37.331	60;56	0.866205	0.101828	0.020608	94	1	2	0.48;0.52	0.5
corum	117-2	GPR56-CD81-Galphaq/11-Gbeta complex-2	P29992;P60033;P62879;Q9Y653	4	P29992;P60033;P62879	3	P29992;P62879	2	0.5	1	15	11	527105	0.942215	254500;272434	1;1.07046758349705	1;1	42.123;37.331	55;56	NA	NA	NA	93	0	2	0.29;0.34	0.315
corum	117-3	GPR56-CD81-Galphaq/11-Gbeta complex-3	P16520;P29992;P60033;Q9Y653	4	P29992;P60033	2	P29992;P60033	2	0.5	1	15	11	916187	0.927432	254500;661516	1;2.59927701375246	1;3	42.123;25.809	55;60	0.797713	0.177546	0.0336611	95	1	1	0.29;0.34	0.315
corum	117-4	GPR56-CD81-Galphaq/11-Gbeta complex-4	P29992;P60033;Q9HAV0;Q9Y653	4	P29992;P60033;Q9HAV0	3	P29992;P60033	2	0.5	1	15	11	916187	0.927432	254500;661516	1;2.59927701375246	1;3	42.123;25.809	55;60	0.797713	0.177546	0.0336611	96	1	1	0.29;0.34	0.315
corum	117-5	GPR56-CD81-Galphaq/11-Gbeta complex-5	P50148;P60033;P62873;Q9Y653	4	P50148;P60033;P62873	3	P60033;P62873	2	0.5	15	31	19	1681423	0.985813	884489;796934	1.10986480687234;1	1;1	25.809;37.377	60;56	0.958039	0.0156658	0.0042611	97	1	1	0.46;0.44	0.45
corum	117-6	GPR56-CD81-Galphaq/11-Gbeta complex-6	P50148;P60033;P62879;Q9Y653	4	P50148;P60033;P62879	3	P60033;P62879	2	0.5	15	34	19	1351154	0.95325	931031;420123	2.21609147797193;1	2;1	25.809;37.331	60;56	0.866205	0.101828	0.020608	98	1	1	0.48;0.52	0.5
corum	1170;1171	cMYC-ATPase-helicase complex;c-MYC-ATPase-helicase complex	O96019;P01106;Q9Y230;Q9Y265;Q9Y4A5	5	O96019;Q9Y230;Q9Y265;Q9Y4A5	4	Q9Y230;Q9Y265	2	0.4	1	15	11	4602477	0.99401	2144758;2457719	1;1.14591902676199	1;1	51.157;50.228	53;53	0.976253	0.0104439	0.00329806	99	1	2	0.26;0.27	0.265
corum	1170;1171	cMYC-ATPase-helicase complex;c-MYC-ATPase-helicase complex	O96019;P01106;Q9Y230;Q9Y265;Q9Y4A5	5	O96019;Q9Y230;Q9Y265;Q9Y4A5	4	Q9Y230;Q9Y265	2	0.4	30	49	35	4706376	0.993143	2199277;2507099	1;1.13996508852682	1;1	51.157;50.228	53;53	NA	NA	NA	100	0	2	0.27;0.27	0.27
corum	1172;775	CBC complex (cap binding complex)	P52298;Q09161	2	P52298;Q09161	2	P52298;Q09161	2	1	1	16	6	480225	0.8928	185079;295146	1;1.594702802587	1;2	18.001;91.839	63;47	0.8928	0.0887728	0.0185931	101	1	1	0.35;0.34	0.345
corum	1173	TIP49-TIP48-BAF53 complex	O96019;Q9Y230;Q9Y265	3	O96019;Q9Y230;Q9Y265	3	Q9Y230;Q9Y265	2	0.666667	1	15	11	4602477	0.99401	2144758;2457719	1;1.14591902676199	1;1	51.157;50.228	53;53	0.988055	0.00261097	0.000944392	102	1	2	0.26;0.27	0.265
corum	1173	TIP49-TIP48-BAF53 complex	O96019;Q9Y230;Q9Y265	3	O96019;Q9Y230;Q9Y265	3	Q9Y230;Q9Y265	2	0.666667	30	49	35	4706376	0.993143	2199277;2507099	1;1.13996508852682	1;1	51.157;50.228	53;53	NA	NA	NA	103	0	2	0.27;0.27	0.27
corum	1174	PHAX-CBC complex (cap binding complex)	P52298;Q09161;Q9H814	3	P52298;Q09161;Q9H814	3	P52298;Q09161	2	0.666667	1	16	6	480225	0.8928	185079;295146	1;1.594702802587	1;2	18.001;91.839	63;47	0.797091	0.177546	0.0336611	104	1	1	0.35;0.34	0.345
corum	1176	CRM1-RAN-PHAX-CBC complex (cap binding complex)	O14980;P52298;P62826;Q09161;Q9H814	5	O14980;P52298;P62826;Q09161;Q9H814	5	O14980;P52298;P62826;Q09161	4	0.8	1	15	9	4127117	0.657947	1363931;180696;2300274;282216	7.54820804002302;1;12.7300770354629;1.56182759994687	8;1;13;2	123.386;18.001;24.423;91.839	45;63;60;47	0.880986	0.0966057	0.0201098	106	1	3	0.34;0.34;0.06;0.32	0.265
corum	1176	CRM1-RAN-PHAX-CBC complex (cap binding complex)	O14980;P52298;P62826;Q09161;Q9H814	5	O14980;P52298;P62826;Q09161;Q9H814	5	P52298;Q09161	2	0.4	1	16	6	480225	0.8928	185079;295146	1;1.594702802587	1;2	18.001;91.839	63;47	NA	NA	NA	107	0	3	0.35;0.34	0.345
corum	1177	Polycomb repressive complex 4 (PRC4)	O75530;Q15910;Q96EB6	3	O75530;Q15910;Q96EB6	3	O75530;Q15910	2	0.666667	22	36	30	106580	0.837319	29382;69779	1;2.37488938806072	1;2	50.198;85.363	53;48	0.701102	0.237598	0.0410762	108	1	1	0.67;1	0.835
corum	1182	CDC5L core complex	O43660;O75934;P11142;Q92616;Q99459;Q9UMS4	6	O43660;O75934;P11142;Q92616;Q99459;Q9UMS4	6	O43660;O75934;Q99459;Q9UMS4	4	0.666667	1	10	5	1115140	0.974482	88390;214325;241278;570899	1;2.42476524493721;2.72969792963005;6.45886412490101	1;2;3;6	57.194;26.131;92.251;55.181	52;60;47;52	0.99984	0.00261097	0.000944392	109	1	4	0.5;0.41;0.45;0.28	0.41
corum	1182	CDC5L core complex	O43660;O75934;P11142;Q92616;Q99459;Q9UMS4	6	O43660;O75934;P11142;Q92616;Q99459;Q9UMS4	6	P11142;Q92616	2	0.333333	1	14	9	13662260	0.959779	12052473;1609787	7.48699859049676;1	7;1	70.898;292.758	50;36	NA	NA	NA	111	0	4	0.17;0.5	0.335
corum	1182	CDC5L core complex	O43660;O75934;P11142;Q92616;Q99459;Q9UMS4	6	O43660;O75934;P11142;Q92616;Q99459;Q9UMS4	6	O43660;Q99459	2	0.333333	18	34	24	254949	0.915667	40293;206840	1;5.13339786067059	1;5	57.194;92.251	52;47	NA	NA	NA	110	0	4	0.23;0.38	0.305
corum	1183	CDC5L complex	A8K8P3;O15297;O43660;O75533;O75934;P09012;P09661;P11142;P11388;P15884;P23246;P38159;P62136;P62314;P62316;P62318;P78527;Q01130;Q07955;Q12905;Q13435;Q14204;Q15427;Q7L1Q6;Q8IYB3;Q92616;Q99459;Q9P013;Q9UMS4;Q9UPN6	30	O43660;O75533;O75934;P09012;P09661;P11142;P23246;P38159;P62136;P62314;P62316;P62318;P78527;Q01130;Q07955;Q12905;Q13435;Q14204;Q15427;Q7L1Q6;Q8IYB3;Q92616;Q99459;Q9P013;Q9UMS4;Q9UPN6	26	O43660;O75934;P38159;P62318;Q07955;Q12905;Q99459;Q9UMS4	8	0.266667	1	9	5	2987127	0.957925	78855;191520;123791;565004;77963;1221722;217897;510127	1.01144132473096;2.45654990187653;1.58781729794903;7.24707874248041;1;15.6705360234983;2.79487705706553;6.54319356617883	1;2;2;7;1;16;3;7	57.194;26.131;42.332;13.916;27.745;43.062;92.251;55.181	52;60;55;66;59;55;47;52	0.999839	0.00261097	0.000944392	114	1	10	0.45;0.36;0.64;0.13;0.03;0.37;0.4;0.25	0.32875
corum	1183	CDC5L complex	A8K8P3;O15297;O43660;O75533;O75934;P09012;P09661;P11142;P11388;P15884;P23246;P38159;P62136;P62314;P62316;P62318;P78527;Q01130;Q07955;Q12905;Q13435;Q14204;Q15427;Q7L1Q6;Q8IYB3;Q92616;Q99459;Q9P013;Q9UMS4;Q9UPN6	30	O43660;O75533;O75934;P09012;P09661;P11142;P23246;P38159;P62136;P62314;P62316;P62318;P78527;Q01130;Q07955;Q12905;Q13435;Q14204;Q15427;Q7L1Q6;Q8IYB3;Q92616;Q99459;Q9P013;Q9UMS4;Q9UPN6	26	P09661;P11142;P78527;Q92616;Q9UPN6	5	0.166667	1	14	9	18362656	0.634888	494843;12052473;3968850;1609787;236703	2.09056496960326;50.9181252455609;16.7672146107147;6.80087282374959;1	2;51;17;7;1	28.416;70.898;469.089;292.758;140.519	59;50;32;36;43	NA	NA	NA	117	0	10	0.18;0.17;0.51;0.5;0.56	0.384
corum	1183	CDC5L complex	A8K8P3;O15297;O43660;O75533;O75934;P09012;P09661;P11142;P11388;P15884;P23246;P38159;P62136;P62314;P62316;P62318;P78527;Q01130;Q07955;Q12905;Q13435;Q14204;Q15427;Q7L1Q6;Q8IYB3;Q92616;Q99459;Q9P013;Q9UMS4;Q9UPN6	30	O43660;O75533;O75934;P09012;P09661;P11142;P23246;P38159;P62136;P62314;P62316;P62318;P78527;Q01130;Q07955;Q12905;Q13435;Q14204;Q15427;Q7L1Q6;Q8IYB3;Q92616;Q99459;Q9P013;Q9UMS4;Q9UPN6	26	O75533;P09661;Q13435;Q15427	4	0.133333	7	33	14	3291563	0.916183	871158;1074150;1099160;247095	3.52559946579251;4.34711345838645;4.44832958983387;1	4;4;4;1	145.83;28.416;100.228;44.386	43;59;47;54	NA	NA	NA	115	0	10	0.71;0.4;0.64;0.83	0.645
corum	1183	CDC5L complex	A8K8P3;O15297;O43660;O75533;O75934;P09012;P09661;P11142;P11388;P15884;P23246;P38159;P62136;P62314;P62316;P62318;P78527;Q01130;Q07955;Q12905;Q13435;Q14204;Q15427;Q7L1Q6;Q8IYB3;Q92616;Q99459;Q9P013;Q9UMS4;Q9UPN6	30	O43660;O75533;O75934;P09012;P09661;P11142;P23246;P38159;P62136;P62314;P62316;P62318;P78527;Q01130;Q07955;Q12905;Q13435;Q14204;Q15427;Q7L1Q6;Q8IYB3;Q92616;Q99459;Q9P013;Q9UMS4;Q9UPN6	26	P09661;P62314;P62316;P62318	4	0.133333	28	48	38	4751227	0.815104	1091214;730635;1065899;1863479	1.49351454556653;1;1.45886660233906;2.5504923799161	1;1;1;3	28.416;13.282;13.527;13.916	59;66;66;66	NA	NA	NA	118	0	10	0.41;0.32;0.34;0.44	0.3775
corum	1183	CDC5L complex	A8K8P3;O15297;O43660;O75533;O75934;P09012;P09661;P11142;P11388;P15884;P23246;P38159;P62136;P62314;P62316;P62318;P78527;Q01130;Q07955;Q12905;Q13435;Q14204;Q15427;Q7L1Q6;Q8IYB3;Q92616;Q99459;Q9P013;Q9UMS4;Q9UPN6	30	O43660;O75533;O75934;P09012;P09661;P11142;P23246;P38159;P62136;P62314;P62316;P62318;P78527;Q01130;Q07955;Q12905;Q13435;Q14204;Q15427;Q7L1Q6;Q8IYB3;Q92616;Q99459;Q9P013;Q9UMS4;Q9UPN6	26	O43660;O75533;Q15427;Q99459	4	0.133333	20	36	24	730539	0.743115	40293;381536;103943;197329	1;9.46903928722111;2.57967885240613;4.8973518973519	1;9;3;5	57.194;145.83;44.386;92.251	52;43;54;47	NA	NA	NA	113	0	10	0.23;0.31;0.35;0.37	0.315
corum	1183	CDC5L complex	A8K8P3;O15297;O43660;O75533;O75934;P09012;P09661;P11142;P11388;P15884;P23246;P38159;P62136;P62314;P62316;P62318;P78527;Q01130;Q07955;Q12905;Q13435;Q14204;Q15427;Q7L1Q6;Q8IYB3;Q92616;Q99459;Q9P013;Q9UMS4;Q9UPN6	30	O43660;O75533;O75934;P09012;P09661;P11142;P23246;P38159;P62136;P62314;P62316;P62318;P78527;Q01130;Q07955;Q12905;Q13435;Q14204;Q15427;Q7L1Q6;Q8IYB3;Q92616;Q99459;Q9P013;Q9UMS4;Q9UPN6	26	P62316;P62318;Q12905;Q14204	4	0.133333	7	30	12	8585460	0.613413	1217829;1635453;2021548;3710630	1;1.34292499193236;1.65996047064079;3.04692202271419	1;1;2;3	13.527;13.916;43.062;532.408	66;66;55;31	NA	NA	NA	122	0	10	0.39;0.38;0.62;0.7	0.5225
corum	1183	CDC5L complex	A8K8P3;O15297;O43660;O75533;O75934;P09012;P09661;P11142;P11388;P15884;P23246;P38159;P62136;P62314;P62316;P62318;P78527;Q01130;Q07955;Q12905;Q13435;Q14204;Q15427;Q7L1Q6;Q8IYB3;Q92616;Q99459;Q9P013;Q9UMS4;Q9UPN6	30	O43660;O75533;O75934;P09012;P09661;P11142;P23246;P38159;P62136;P62314;P62316;P62318;P78527;Q01130;Q07955;Q12905;Q13435;Q14204;Q15427;Q7L1Q6;Q8IYB3;Q92616;Q99459;Q9P013;Q9UMS4;Q9UPN6	26	P11142;Q13435;Q7L1Q6;Q9UMS4	4	0.133333	20	38	26	24113903	0.527865	21796349;535699;714058;1067797	40.6876790884433;1;1.33294630006776;1.9932779415306	41;1;1;2	70.898;100.228;48.043;55.181	50;47;54;52	NA	NA	NA	119	0	10	0.3;0.31;0.19;0.53	0.3325
corum	1183	CDC5L complex	A8K8P3;O15297;O43660;O75533;O75934;P09012;P09661;P11142;P11388;P15884;P23246;P38159;P62136;P62314;P62316;P62318;P78527;Q01130;Q07955;Q12905;Q13435;Q14204;Q15427;Q7L1Q6;Q8IYB3;Q92616;Q99459;Q9P013;Q9UMS4;Q9UPN6	30	O43660;O75533;O75934;P09012;P09661;P11142;P23246;P38159;P62136;P62314;P62316;P62318;P78527;Q01130;Q07955;Q12905;Q13435;Q14204;Q15427;Q7L1Q6;Q8IYB3;Q92616;Q99459;Q9P013;Q9UMS4;Q9UPN6	26	P62314;P62316	2	0.0666667	17	29	22	1160865	0.960162	539800;621065	1;1.15054649870322	1;1	13.282;13.527	66;66	NA	NA	NA	121	0	10	0.23;0.2	0.215
corum	1192	ESCRT-I complex	A5D8V6;Q99816;Q9UK41	3	A5D8V6;Q99816;Q9UK41	3	Q99816;Q9UK41	2	0.666667	30	50	40	663628	0.976185	435922;221214	1.97058956485575;1	2;1	43.944;25.425	55;60	0.952937	0.0234987	0.00622563	124	1	2	0.44;0.65	0.545
corum	1192	ESCRT-I complex	A5D8V6;Q99816;Q9UK41	3	A5D8V6;Q99816;Q9UK41	3	Q99816;Q9UK41	2	0.666667	1	15	8	273133	0.807057	196503;76630	2.56430901735613;1	3;1	43.944;25.425	55;60	NA	NA	NA	123	0	2	0.2;0.23	0.215
corum	1193	Rap1 complex	P09874;P12956;P13010;P49959;Q15554;Q92878;Q9NYB0	7	P09874;P12956;P13010;P49959;Q15554;Q92878;Q9NYB0	7	P12956;P13010	2	0.285714	1	21	13	8505107	0.993793	3784898;4720209	1;1.24711656694579	1;1	69.843;82.705	50;48	0.963332	0.0156658	0.0042611	125	1	4	0.34;0.38	0.36
corum	1193	Rap1 complex	P09874;P12956;P13010;P49959;Q15554;Q92878;Q9NYB0	7	P09874;P12956;P13010;P49959;Q15554;Q92878;Q9NYB0	7	P12956;P13010	2	0.285714	21	29	24	1759134	0.877255	774612;984522	1;1.27098728137442	1;1	69.843;82.705	50;48	NA	NA	NA	126	0	4	0.07;0.08	0.075
corum	1193	Rap1 complex	P09874;P12956;P13010;P49959;Q15554;Q92878;Q9NYB0	7	P09874;P12956;P13010;P49959;Q15554;Q92878;Q9NYB0	7	Q15554;Q9NYB0	2	0.285714	1	15	9	390322	0.826133	148956;239816	1;1.60997878568168	1;2	59.594;44.26	52;54	NA	NA	NA	128	0	4	0.68;0.34	0.51
corum	1193	Rap1 complex	P09874;P12956;P13010;P49959;Q15554;Q92878;Q9NYB0	7	P09874;P12956;P13010;P49959;Q15554;Q92878;Q9NYB0	7	P49959;Q92878	2	0.285714	7	28	18	1890940	0.763865	794843;1095153	1;1.37782304178309	1;1	80.593;153.892	49;43	NA	NA	NA	127	0	4	0.77;0.86	0.815
corum	1194	E2F-6 complex	O75461;O75712;P61244;Q06587;Q14186;Q8IWI9;Q8IY57;Q969R5;Q96KQ7;Q99496;Q9BYE7;Q9H9B1	12	Q06587;Q14186;Q96KQ7;Q99496;Q9H9B1	5	Q99496;Q9H9B1	2	0.166667	1	10	7	42496	0.960809	29845;12651	2.35910204726899;1	2;1	37.655;141.466	56;43	0.644177	0.279373	0.0466384	129	1	1	0.3;0.17	0.235
corum	1199	Oligosaccharyltransferase complex (Stt3A variant)	P04843;P04844;P39656;P46977;P61803;Q9H0U3	6	P04843;P04844;P39656;P46977;P61803;Q9H0U3	6	P04843;P04844;P39656;P46977;P61803;Q9H0U3	6	1	1	42	10	27534892	0.963268	8928970;4257291;7687805;2514156;2935440;1207366	7.39541282428029;3.52609813428571;6.36741882743095;2.08234785475158;2.43127601737998;1	7;4;6;2;2;1	68.569;69.284;50.801;80.53;12.497;38.037	50;50;53;49;67;56	1	0.00261097	0.000944392	130	1	1	0.86;0.85;0.85;0.86;0.89;0.98	0.881667
corum	1200	Oligosaccharyltransferase complex (Stt3B variant)	P04843;P04844;P39656;P61803;Q13454;Q8TCJ2;Q9H0U3	7	P04843;P04844;P39656;P61803;Q8TCJ2;Q9H0U3	6	P04843;P04844;P39656;P61803;Q8TCJ2;Q9H0U3	6	0.857143	1	37	9	25282866	0.935211	8675680;4154429;7513377;2867520;873949;1193293	9.92698658617379;4.75362864423439;8.59704284803804;3.28110679227278;1;1.36540347320038	10;5;9;3;1;1	68.569;69.284;50.801;12.497;93.674;38.037	50;50;53;67;47;56	0.999994	0.00261097	0.000944392	131	1	2	0.83;0.83;0.83;0.87;0.99;0.97	0.886667
corum	1200	Oligosaccharyltransferase complex (Stt3B variant)	P04843;P04844;P39656;P61803;Q13454;Q8TCJ2;Q9H0U3	7	P04843;P04844;P39656;P61803;Q8TCJ2;Q9H0U3	6	P61803;Q9H0U3	2	0.285714	15	31	19	1669329	0.811292	1273324;395148	3.22239768390578;1	3;1	12.497;38.037	67;56	NA	NA	NA	132	0	2	0.39;0.32	0.355
corum	1205	TRF2-Rap1 complex III	Q15554;Q9NYB0	2	Q15554;Q9NYB0	2	Q15554;Q9NYB0	2	1	1	15	9	390322	0.826133	148956;239816	1;1.60997878568168	1;2	59.594;44.26	52;54	0.826133	0.140992	0.0276031	133	1	1	0.68;0.34	0.51
corum	1220	TRF2-Ku complex	P12956;P13010;Q15554	3	P12956;P13010;Q15554	3	P12956;P13010	2	0.666667	1	21	13	8505107	0.993793	3784898;4720209	1;1.24711656694579	1;1	69.843;82.705	50;48	0.987625	0.00261097	0.000944392	134	1	2	0.34;0.38	0.36
corum	1220	TRF2-Ku complex	P12956;P13010;Q15554	3	P12956;P13010;Q15554	3	P12956;P13010	2	0.666667	21	29	24	1759134	0.877255	774612;984522	1;1.27098728137442	1;1	69.843;82.705	50;48	NA	NA	NA	135	0	2	0.07;0.08	0.075
corum	1226	H2AX complex I	P06748;P09874;P11021;P16104;P27797;Q7L2E3;Q8N257	7	P06748;P09874;P11021;P27797;Q7L2E3	5	P09874;Q7L2E3	2	0.285714	1	9	5	395679	0.969666	146096;249583	1;1.70834930456686	1;2	113.084;133.938	45;44	0.831253	0.130548	0.0257064	137	1	3	0.01;0.52	0.265
corum	1226	H2AX complex I	P06748;P09874;P11021;P16104;P27797;Q7L2E3;Q8N257	7	P06748;P09874;P11021;P27797;Q7L2E3	5	P11021;P27797	2	0.285714	1	15	10	2697633	0.960958	2576783;120850	21.3221597021101;1	21;1	72.333;48.142	50;54	NA	NA	NA	138	0	3	0.12;0.01	0.065
corum	1226	H2AX complex I	P06748;P09874;P11021;P16104;P27797;Q7L2E3;Q8N257	7	P06748;P09874;P11021;P27797;Q7L2E3	5	P09874;P11021	2	0.285714	20	31	24	3031513	0.620583	184639;2846874	1;15.4185952046967	1;15	113.084;72.333	45;50	NA	NA	NA	136	0	3	0.01;0.14	0.075
corum	1227	H2AX complex II	P06748;P11021;P16104;P16989;P27797;P33778;P62805;Q8N257;Q96EY7;Q99879	10	P06748;P11021;P16989;P27797;P62805;Q96EY7	6	P11021;P16989;P27797;P62805;Q96EY7	5	0.5	1	14	10	5675294	0.667447	2439524;1228225;117728;1523687;366130	20.7216974721392;10.4327347784724;1;12.942435104648;3.10996534384344	21;10;1;13;3	72.333;40.09;48.142;11.367;78.55	50;55;54;68;49	0.652224	0.274151	0.0458417	140	1	4	0.12;0.65;0.01;0.31;0.3	0.278
corum	1227	H2AX complex II	P06748;P11021;P16104;P16989;P27797;P33778;P62805;Q8N257;Q96EY7;Q99879	10	P06748;P11021;P16989;P27797;P62805;Q96EY7	6	P11021;P62805	2	0.2	20	29	24	3269709	0.956084	2496907;772802	3.2309789570938;1	3;1	72.333;11.367	50;68	NA	NA	NA	141	0	4	0.12;0.16	0.14
corum	1227	H2AX complex II	P06748;P11021;P16104;P16989;P27797;P33778;P62805;Q8N257;Q96EY7;Q99879	10	P06748;P11021;P16989;P27797;P62805;Q96EY7	6	P06748;P62805	2	0.2	1	18	5	4509343	0.713927	2630912;1878431	1.40059017339471;1	1;1	32.575;11.367	57;68	NA	NA	NA	139	0	4	0.29;0.38	0.335
corum	123	Rnase/Mrp complex	O75817;O75818;O95059;O95707;P78345;P78346;Q969H6;Q99575;Q9BUL9;Q9H633	10	O75817;O75818;O95059;O95707;P78345;P78346;Q99575	7	O75817;O75818;O95059;O95707;P78345;P78346;Q99575	7	0.7	20	43	34	915209	0.952827	161056;65314;72903;68588;92912;263135;136340	2.46587255412316;1;1.11619254677405;1.05012707842117;1.42254340570169;4.02876871727348;2.08745445080687	2;1;1;1;1;4;2	15.651;41.834;13.693;25.425;31.834;29.321;114.709	64;55;66;60;58;58;45	0.999999	0.00261097	0.000944392	143	1	2	0.59;0.95;1;1;1;0.68;0.49	0.815714
corum	1230	WINAC complex	O14497;O96019;P11473;P51531;P51532;Q02880;Q12824;Q13111;Q8TAQ2;Q92922;Q969G3;Q96GM5;Q9UIG0;Q9Y5B9	14	O14497;O96019;P51531;P51532;Q12824;Q13111;Q8TAQ2;Q92922;Q969G3;Q96GM5;Q9Y5B9	11	O14497;P51531;P51532;Q12824;Q8TAQ2;Q92922;Q969G3;Q96GM5	8	0.571429	7	35	13	2955829	0.947474	278419;65458;271596;484990;445498;460573;726593;161969	4.25339912615723;1;4.14916434965932;7.4091784044731;6.80586024626478;7.03616059152434;11.1001405481377;2.47439579577745	4;1;4;7;7;7;11;2	242.045;181.279;184.646;44.141;132.879;122.867;46.649;58.233	38;41;41;55;44;45;54;52	0.999999	0.00261097	0.000944392	145	1	1	0.95;1;0.85;0.89;0.89;0.94;0.88;0.72	0.89
corum	1232	REST-CoREST-mSIN3A complex	Q13127;Q96ST3;Q9UKL0	3	Q96ST3;Q9UKL0	2	Q96ST3;Q9UKL0	2	0.666667	15	31	18	356930	0.791415	144557;211652	1;1.4641421722919	1;1	145.175;53.028	43;53	0.626338	0.287206	0.047403	147	1	2	0.26;0.37	0.315
corum	1232	REST-CoREST-mSIN3A complex	Q13127;Q96ST3;Q9UKL0	3	Q96ST3;Q9UKL0	2	Q96ST3;Q9UKL0	2	0.666667	1	15	9	734448	0.690538	371507;362941	1.02360163222121;1	1;1	145.175;53.028	43;53	NA	NA	NA	146	0	2	0.68;0.63	0.655
corum	1233	CoREST-HDAC2 complex	Q92769;Q9UKL0	2	Q92769;Q9UKL0	2	Q92769;Q9UKL0	2	1	1	14	10	609253	0.925527	261363;347890	1;1.33106063214763	1;1	55.364;53.028	52;53	0.925527	0.0443864	0.0100164	148	1	1	0.29;0.61	0.45
corum	1237	BAF complex	O14497;O96019;P51531;P51532;Q12824;Q8TAQ2;Q92922;Q969G3;Q96GM5	9	O14497;O96019;P51531;P51532;Q12824;Q8TAQ2;Q92922;Q969G3;Q96GM5	9	O14497;P51531;P51532;Q12824;Q8TAQ2;Q92922;Q969G3;Q96GM5	8	0.888889	7	35	13	2955829	0.947474	278419;65458;271596;484990;445498;460573;726593;161969	4.25339912615723;1;4.14916434965932;7.4091784044731;6.80586024626478;7.03616059152434;11.1001405481377;2.47439579577745	4;1;4;7;7;7;11;2	242.045;181.279;184.646;44.141;132.879;122.867;46.649;58.233	38;41;41;55;44;45;54;52	1	0.00261097	0.000944392	149	1	1	0.95;1;0.85;0.89;0.89;0.94;0.88;0.72	0.89
corum	1238;556;565-1	PBAF complex (Polybromo- and BAF containing complex);PBAF complex (Polybromo- and BAF containing complex)-1	O96019;P51532;Q12824;Q68CP9;Q86U86;Q8TAQ2;Q92922;Q969G3;Q96GM5	9	O96019;P51532;Q12824;Q68CP9;Q8TAQ2;Q92922;Q969G3;Q96GM5	8	P51532;Q12824;Q8TAQ2;Q92922;Q969G3;Q96GM5	6	0.666667	7	35	13	2589024	0.96652	271596;484990;445498;460573;726593;161969	1.67683939519291;2.99433842278461;2.75051398724447;2.84358735313548;4.48600040748538;1	2;3;3;3;4;1	184.646;44.141;132.879;122.867;46.649;58.233	41;55;44;45;54;52	0.999998	0.00261097	0.000944392	150	1	1	0.85;0.89;0.89;0.94;0.88;0.72	0.861667
corum	1239	EBAFb complex	O96019;P51532;Q03111;Q12824;Q8NFD5;Q8TAQ2;Q92922;Q92925;Q969G3;Q96GM5	10	O96019;P51532;Q12824;Q8NFD5;Q8TAQ2;Q92922;Q92925;Q969G3;Q96GM5	9	P51532;Q12824;Q8NFD5;Q8TAQ2;Q92922;Q92925;Q969G3;Q96GM5	8	0.8	7	35	13	2879957	0.943343	271596;484990;54511;445498;460573;211541;726593;161969	4.98240722056099;8.89710333694117;1;8.17262570857258;8.44917539579168;3.88070297738071;13.3292913356937;2.97130854322981	5;9;1;8;8;4;13;3	184.646;44.141;236.123;132.879;122.867;58.921;46.649;58.233	41;55;38;44;45;52;54;52	1	0.00261097	0.000944392	151	1	1	0.85;0.89;1;0.89;0.94;0.91;0.88;0.72	0.885
corum	1245	Protein phosphatase 4 complex	P60510;Q9NY27	2	P60510;Q9NY27	2	P60510;Q9NY27	2	1	8	37	29	1455135	0.988214	1029280;419266	2.45495699627444;1	2;1	35.08;46.898	57;54	0.988214	0.00261097	0.000944392	152	1	1	0.69;0.9	0.795
corum	1251-1;564-1	BAF complex-1	O14497;O96019;P51531;Q12824;Q8TAQ2;Q92922;Q969G3;Q96GM5	8	O14497;O96019;P51531;Q12824;Q8TAQ2;Q92922;Q969G3;Q96GM5	8	O14497;P51531;Q12824;Q8TAQ2;Q92922;Q969G3;Q96GM5	7	0.875	7	35	13	2678483	0.942345	278419;65458;484990;445498;460573;726593;161969	4.25339912615723;1;7.4091784044731;6.80586024626478;7.03616059152434;11.1001405481377;2.47439579577745	4;1;7;7;7;11;2	242.045;181.279;44.141;132.879;122.867;46.649;58.233	38;41;55;44;45;54;52	1	0.00261097	0.000944392	153	1	1	0.95;1;0.89;0.89;0.94;0.88;0.72	0.895714
corum	1251-2;564-4	BAF complex-2;BAF complex-4	O14497;O96019;P51532;Q12824;Q8TAQ2;Q92922;Q969G3;Q96GM5	8	O14497;O96019;P51532;Q12824;Q8TAQ2;Q92922;Q969G3;Q96GM5	8	O14497;P51532;Q12824;Q8TAQ2;Q92922;Q969G3;Q96GM5	7	0.875	7	35	13	2878209	0.963806	278419;271596;484990;445498;460573;726593;161969	1.71896474016633;1.67683939519291;2.99433842278461;2.75051398724447;2.84358735313548;4.48600040748538;1	2;2;3;3;3;4;1	242.045;184.646;44.141;132.879;122.867;46.649;58.233	38;41;55;44;45;54;52	1	0.00261097	0.000944392	154	1	1	0.95;0.85;0.89;0.89;0.94;0.88;0.72	0.874286
corum	1252	EBAFa complex	O14497;O96019;P51532;Q03111;Q12824;Q8TAQ2;Q92922;Q92925;Q969G3;Q96GM5	10	O14497;O96019;P51532;Q12824;Q8TAQ2;Q92922;Q92925;Q969G3;Q96GM5	9	O14497;P51532;Q12824;Q8TAQ2;Q92922;Q92925;Q969G3;Q96GM5	8	0.8	7	35	13	3097764	0.964384	278419;271596;484990;445498;460573;211541;726593;161969	1.71896474016633;1.67683939519291;2.99433842278461;2.75051398724447;2.84358735313548;1.30605856676278;4.48600040748538;1	2;2;3;3;3;1;4;1	242.045;184.646;44.141;132.879;122.867;58.921;46.649;58.233	38;41;55;44;45;52;54;52	1	0.00261097	0.000944392	155	1	2	0.95;0.85;0.89;0.89;0.94;0.91;0.88;0.72	0.87875
corum	1254	Menin-associated histone methyltransferase complex	O00255;P30876;P61964;Q15291;Q9C005;Q9UBL3;Q9UMN6	7	P30876;P61964;Q15291;Q9C005;Q9UBL3	5	Q15291;Q9C005;Q9UBL3	3	0.428571	1	16	6	1128252	0.942106	315307;434160;378659	1;1.37694374054493;1.20092164144786	1;1;1	59.153;11.25;68.723	52;68;50	0.956996	0.0182768	0.00494491	157	1	1	0.85;0.37;0.88	0.7
corum	1256	MLL-HCF complex	O00255;P05546;P51610;P61964;Q03164;Q15291;Q9UBL3	7	P51610;P61964;Q15291;Q9UBL3	4	P51610;Q15291;Q9UBL3	3	0.428571	1	13	6	1382917	0.921217	725158;289018;368741	2.50904095938661;1;1.27584095108263	3;1;1	208.732;59.153;68.723	40;52;50	0.924796	0.0469974	0.0105589	158	1	1	0.28;0.78;0.86	0.64
corum	1257	ALL-1 supercomplex	O00422;O60264;O60341;O75446;O94776;O95983;P20226;P21675;P49848;P51531;P61964;P62826;Q03164;Q09028;Q12824;Q12873;Q13547;Q15029;Q15291;Q16514;Q16576;Q16594;Q8TAQ2;Q92769;Q92797;Q92922;Q96ST3;Q9P2I0	28	O60341;O75446;O94776;O95983;P49848;P51531;P61964;P62826;Q09028;Q12824;Q13547;Q15029;Q15291;Q16576;Q8TAQ2;Q92769;Q92797;Q92922;Q96ST3;Q9P2I0	20	O94776;O95983;Q09028;Q13547;Q15029;Q16576;Q92769;Q9P2I0	8	0.285714	21	33	24	2968291	0.925905	370583;286050;422063;212522;1049690;366391;202187;50955	7.27275046609754;5.613776861937;8.28305367481111;4.17077813757237;20.6003336277107;7.19048179766461;3.96795211461093;1	7;6;8;4;21;7;4;1	75.023;32.844;47.656;55.103;109.436;47.82;55.364;88.487	49;57;54;52;46;54;52;48	0.997106	0.00261097	0.000944392	161	1	8	0.3;0.29;0.14;0.23;0.4;0.09;0.22;0.13	0.225
corum	1257	ALL-1 supercomplex	O00422;O60264;O60341;O75446;O94776;O95983;P20226;P21675;P49848;P51531;P61964;P62826;Q03164;Q09028;Q12824;Q12873;Q13547;Q15029;Q15291;Q16514;Q16576;Q16594;Q8TAQ2;Q92769;Q92797;Q92922;Q96ST3;Q9P2I0	28	O60341;O75446;O94776;O95983;P49848;P51531;P61964;P62826;Q09028;Q12824;Q13547;Q15029;Q15291;Q16576;Q8TAQ2;Q92769;Q92797;Q92922;Q96ST3;Q9P2I0	20	O94776;O95983;Q09028;Q13547;Q16576;Q92769	6	0.214286	12	21	17	3068804	0.976884	701152;627517;618548;318181;511865;291541	2.40498591964767;2.15241424019263;2.12165012811234;1.09137651308049;1.75572217972772;1	2;2;2;1;2;1	75.023;32.844;47.656;55.103;47.82;55.364	49;57;54;52;54;52	NA	NA	NA	162	0	8	0.57;0.63;0.21;0.35;0.12;0.32	0.366667
corum	1257	ALL-1 supercomplex	O00422;O60264;O60341;O75446;O94776;O95983;P20226;P21675;P49848;P51531;P61964;P62826;Q03164;Q09028;Q12824;Q12873;Q13547;Q15029;Q15291;Q16514;Q16576;Q16594;Q8TAQ2;Q92769;Q92797;Q92922;Q96ST3;Q9P2I0	28	O60341;O75446;O94776;O95983;P49848;P51531;P61964;P62826;Q09028;Q12824;Q13547;Q15029;Q15291;Q16576;Q8TAQ2;Q92769;Q92797;Q92922;Q96ST3;Q9P2I0	20	O60341;P61964;Q13547;Q92769;Q92797	5	0.178571	1	13	9	1764208	0.673206	556765;376006;299093;242750;289594	2.29357363542739;1.54894335736354;1.23210298661174;1;1.19297219361483	2;2;1;1;1	92.903;36.588;55.103;55.364;141.148	47;56;52;52;43	NA	NA	NA	160	0	8	0.49;0.56;0.33;0.27;0.44	0.418
corum	1257	ALL-1 supercomplex	O00422;O60264;O60341;O75446;O94776;O95983;P20226;P21675;P49848;P51531;P61964;P62826;Q03164;Q09028;Q12824;Q12873;Q13547;Q15029;Q15291;Q16514;Q16576;Q16594;Q8TAQ2;Q92769;Q92797;Q92922;Q96ST3;Q9P2I0	28	O60341;O75446;O94776;O95983;P49848;P51531;P61964;P62826;Q09028;Q12824;Q13547;Q15029;Q15291;Q16576;Q8TAQ2;Q92769;Q92797;Q92922;Q96ST3;Q9P2I0	20	P51531;Q12824;Q8TAQ2;Q92922	4	0.142857	7	35	13	1484357	0.946551	65458;484990;445498;460573	1;7.4091784044731;6.80586024626478;7.03616059152434	1;7;7;7	181.279;44.141;132.879;122.867	41;55;44;45	NA	NA	NA	165	0	8	1;0.89;0.89;0.94	0.93
corum	1257	ALL-1 supercomplex	O00422;O60264;O60341;O75446;O94776;O95983;P20226;P21675;P49848;P51531;P61964;P62826;Q03164;Q09028;Q12824;Q12873;Q13547;Q15029;Q15291;Q16514;Q16576;Q16594;Q8TAQ2;Q92769;Q92797;Q92922;Q96ST3;Q9P2I0	28	O60341;O75446;O94776;O95983;P49848;P51531;P61964;P62826;Q09028;Q12824;Q13547;Q15029;Q15291;Q16576;Q8TAQ2;Q92769;Q92797;Q92922;Q96ST3;Q9P2I0	20	Q15029;Q96ST3	2	0.0714286	1	15	6	811129	0.846097	439622;371507	1.18334782386335;1	1;1	109.436;145.175	46;43	NA	NA	NA	166	0	8	0.17;0.68	0.425
corum	1257	ALL-1 supercomplex	O00422;O60264;O60341;O75446;O94776;O95983;P20226;P21675;P49848;P51531;P61964;P62826;Q03164;Q09028;Q12824;Q12873;Q13547;Q15029;Q15291;Q16514;Q16576;Q16594;Q8TAQ2;Q92769;Q92797;Q92922;Q96ST3;Q9P2I0	28	O60341;O75446;O94776;O95983;P49848;P51531;P61964;P62826;Q09028;Q12824;Q13547;Q15029;Q15291;Q16576;Q8TAQ2;Q92769;Q92797;Q92922;Q96ST3;Q9P2I0	20	O95983;P62826	2	0.0714286	1	13	9	2166397	0.700859	169780;1996617	1;11.7600247378961	1;12	32.844;24.423	57;60	NA	NA	NA	163	0	8	0.17;0.05	0.11
corum	1258	Ubiquitin E3 ligase (GLMN, FBXW8, SKP1A, RBX1)	P62877;P63208;Q8N3Y1;Q92990	4	P62877;P63208;Q92990	3	P62877;Q92990	2	0.5	1	15	11	301618	0.958941	105869;195749	1;1.84897373168727	1;2	12.274;68.208	67;50	0.881811	0.0966057	0.0201098	167	1	1	0.09;0.22	0.155
corum	126	CCT micro-complex	P17987;P40227;P48643;P49368;P50990;P50991;P78371;Q99832	8	P17987;P40227;P48643;P49368;P50990;P50991;P78371;Q99832	8	P17987;P40227;P48643;P49368;P50990;P50991;P78371;Q99832	8	1	23	36	29	96390783	0.997379	13157575;9329401;7853015;17245453;16550186;14078565;10834693;7341895	1.79212246974385;1.27070749445477;1.06961690408267;2.34891032900906;2.25421175323265;1.91756556039006;1.47573521549954;1	2;1;1;2;2;2;1;1	60.344;58.024;59.671;60.534;59.621;57.924;57.488;59.367	52;52;52;51;52;52;52;52	1	0.00261097	0.000944392	168	1	4	0.82;0.82;0.68;0.81;0.64;0.73;0.64;0.76	0.7375
corum	126	CCT micro-complex	P17987;P40227;P48643;P49368;P50990;P50991;P78371;Q99832	8	P17987;P40227;P48643;P49368;P50990;P50991;P78371;Q99832	8	P17987;P40227;P49368;P50990;P50991;Q99832	6	0.75	1	14	11	3696674	0.984464	708043;421041;920987;587977;627456;431170	1.68164858054204;1;2.18740455205075;1.3964839528692;1.49024916813327;1.02405703957572	2;1;2;1;1;1	60.344;58.024;60.534;59.621;57.924;59.367	52;52;51;52;52;52	NA	NA	NA	169	0	4	0.04;0.04;0.04;0.02;0.03;0.04	0.035
corum	126	CCT micro-complex	P17987;P40227;P48643;P49368;P50990;P50991;P78371;Q99832	8	P17987;P40227;P48643;P49368;P50990;P50991;P78371;Q99832	8	P17987;Q99832	2	0.25	36	42	39	626151	0.770608	344081;282070	1.21984259226433;1	1;1	60.344;59.367	52;52	NA	NA	NA	170	0	4	0.02;0.03	0.025
corum	127	NDC80 kinetochore complex	O14777;Q8NBT2;Q9BZD4;Q9HBM1	4	O14777;Q8NBT2;Q9BZD4;Q9HBM1	4	O14777;Q8NBT2;Q9BZD4;Q9HBM1	4	1	19	28	23	1048711	0.988294	245695;301238;252531;248925	1;1.22606483648426;1.02782311402348;1.01314638067523	1;1;1;1	73.913;22.478;54.304;26.153	50;61;53;60	0.999998	0.00261097	0.000944392	173	1	2	0.69;0.31;0.69;0.33	0.505
corum	127	NDC80 kinetochore complex	O14777;Q8NBT2;Q9BZD4;Q9HBM1	4	O14777;Q8NBT2;Q9BZD4;Q9HBM1	4	O14777;Q8NBT2;Q9BZD4;Q9HBM1	4	1	13	19	16	236103	0.616869	51168;69896;50024;64693	1.02286902286902;1.39724932032624;1;1.29323924516232	1;1;1;1	73.913;22.478;54.304;26.153	50;61;53;60	NA	NA	NA	172	0	2	0.14;0.07;0.14;0.09	0.11
corum	1287	HNRPF-HNRPH1 complex	P31943;P52597	2	P31943;P52597	2	P31943;P52597	2	1	1	10	5	1222079	0.963232	448908;773171	1;1.72233731633208	1;2	49.229;45.672	53;54	0.963232	0.0156658	0.0042611	174	1	1	0.12;0.17	0.145
corum	1288	DCS complex (PTBP1, PTBP2, HNRPH1, HNRPF)	P26599;P31943;P52597;Q9UKA9	4	P26599;P31943;P52597;Q9UKA9	4	P26599;P31943;P52597	3	0.75	1	23	5	2795704	0.961385	740310;771593;1283801	1;1.04225662222582;1.73413975226594	1;1;2	57.221;49.229;45.672	52;53;54	0.995642	0.00261097	0.000944392	175	1	1	0.07;0.2;0.29	0.186667
corum	1321	Transcription initiation factor complex (TAF5, TAF6, TAF9, TAF11, TBP)	P20226;P49848;Q15542;Q15544;Q16594	5	P49848;Q15542	2	P49848;Q15542	2	0.4	1	15	7	263361	0.958359	158744;101339	1.56646503320538;1	2;1	72.668;86.83	50;48	0.843554	0.120104	0.023834	176	1	1	1;1	1
corum	1332	Large Drosha complex	O00571;O14979;O43143;P17844;P31943;P35637;P52272;Q00839;Q01844;Q12905;Q12906;Q13148;Q8WYQ5;Q92499;Q92804;Q92841;Q96SB4;Q9BUJ2;Q9NRR4;Q9UKM9	20	O00571;O14979;O43143;P17844;P31943;P35637;P52272;Q00839;Q01844;Q12905;Q12906;Q13148;Q92499;Q92841;Q96SB4;Q9BUJ2	16	O43143;P17844;P31943;Q12905;Q12906;Q92499;Q92841;Q9BUJ2	8	0.4	1	9	5	3649032	0.964696	364034;225775;400297;1221722;712901;151842;153202;419259	2.39745261521845;1.48690744326339;2.63627323138526;8.04600835078569;4.69501850607869;1;1.00895667865281;2.76115304066069	2;1;3;8;5;1;1;3	90.933;69.148;49.229;43.062;95.338;82.432;80.272;95.739	48;50;53;55;47;49;49;47	0.999998	0.00261097	0.000944392	177	1	4	0.21;0.13;0.11;0.37;0.38;0.04;0.08;0.22	0.1925
corum	1332	Large Drosha complex	O00571;O14979;O43143;P17844;P31943;P35637;P52272;Q00839;Q01844;Q12905;Q12906;Q13148;Q8WYQ5;Q92499;Q92804;Q92841;Q96SB4;Q9BUJ2;Q9NRR4;Q9UKM9	20	O00571;O14979;O43143;P17844;P31943;P35637;P52272;Q00839;Q01844;Q12905;Q12906;Q13148;Q92499;Q92841;Q96SB4;Q9BUJ2	16	Q00839;Q12905;Q12906;Q92841	4	0.2	7	31	12	8663212	0.946175	5315838;2024927;1175837;138709	38.3236704179253;14.5983822246574;8.47700581793539;1	38;15;8;1	90.584;43.062;95.338;80.272	48;55;47;49	NA	NA	NA	180	0	4	0.7;0.62;0.62;0.07	0.5025
corum	1332	Large Drosha complex	O00571;O14979;O43143;P17844;P31943;P35637;P52272;Q00839;Q01844;Q12905;Q12906;Q13148;Q8WYQ5;Q92499;Q92804;Q92841;Q96SB4;Q9BUJ2;Q9NRR4;Q9UKM9	20	O00571;O14979;O43143;P17844;P31943;P35637;P52272;Q00839;Q01844;Q12905;Q12906;Q13148;Q92499;Q92841;Q96SB4;Q9BUJ2	16	P52272;Q13148	2	0.1	20	30	24	606537	0.979549	385633;220904	1.74570401622424;1	2;1	77.516;44.74	49;54	NA	NA	NA	179	0	4	0.11;0.05	0.08
corum	1335	SNW1 complex	O75643;O95071;P07437;P11021;P17858;P23246;P26641;P43243;P43246;P68104;Q00839;Q13573;Q15029;Q16531;Q6P2Q9;Q99459;Q9BUQ8;Q9UG63	18	O75643;O95071;P07437;P11021;P17858;P23246;P26641;P43243;P43246;P68104;Q00839;Q13573;Q15029;Q16531;Q6P2Q9;Q99459;Q9BUQ8;Q9UG63	18	O75643;O95071;P07437;P11021;P17858;Q6P2Q9;Q9BUQ8	7	0.388889	1	15	9	18313744	0.925274	275848;379549;14013633;2576783;343971;351816;372144	1;1.37593529770018;50.8020105275369;9.34131478205389;1.24695846988196;1.27539804530031;1.34909080363099	1;1;51;9;1;1;1	244.508;309.352;49.671;72.333;85.018;273.6;95.583	38;36;53;50;48;37;47	0.998954	0.00261097	0.000944392	181	1	6	0.27;0.81;0.17;0.12;0.24;0.3;0.49	0.342857
corum	1335	SNW1 complex	O75643;O95071;P07437;P11021;P17858;P23246;P26641;P43243;P43246;P68104;Q00839;Q13573;Q15029;Q16531;Q6P2Q9;Q99459;Q9BUQ8;Q9UG63	18	O75643;O95071;P07437;P11021;P17858;P23246;P26641;P43243;P43246;P68104;Q00839;Q13573;Q15029;Q16531;Q6P2Q9;Q99459;Q9BUQ8;Q9UG63	18	O75643;Q15029;Q6P2Q9;Q99459;Q9BUQ8	5	0.277778	15	31	24	3575141	0.773436	637140;1499111;812113;221400;402952	2.87777777777778;6.77105239385727;3.66808039747064;1;1.82001806684734	3;7;4;1;2	244.508;109.436;273.6;92.251;95.583	38;46;37;47;47	NA	NA	NA	182	0	6	0.63;0.57;0.69;0.41;0.53	0.566
corum	1335	SNW1 complex	O75643;O95071;P07437;P11021;P17858;P23246;P26641;P43243;P43246;P68104;Q00839;Q13573;Q15029;Q16531;Q6P2Q9;Q99459;Q9BUQ8;Q9UG63	18	O75643;O95071;P07437;P11021;P17858;P23246;P26641;P43243;P43246;P68104;Q00839;Q13573;Q15029;Q16531;Q6P2Q9;Q99459;Q9BUQ8;Q9UG63	18	P11021;P43243	2	0.111111	20	31	24	2996200	0.893769	2846874;149326	19.0648246119229;1	19;1	72.333;94.623	50;47	NA	NA	NA	183	0	6	0.14;0.11	0.125
corum	1335	SNW1 complex	O75643;O95071;P07437;P11021;P17858;P23246;P26641;P43243;P43246;P68104;Q00839;Q13573;Q15029;Q16531;Q6P2Q9;Q99459;Q9BUQ8;Q9UG63	18	O75643;O95071;P07437;P11021;P17858;P23246;P26641;P43243;P43246;P68104;Q00839;Q13573;Q15029;Q16531;Q6P2Q9;Q99459;Q9BUQ8;Q9UG63	18	P26641;P43246	2	0.111111	13	29	20	15288819	0.810162	14822850;465969	31.8108071566993;1	32;1	50.119;104.743	53;46	NA	NA	NA	184	0	6	0.49;0.19	0.34
corum	1345	Septin complex	Q15019;Q16181;Q92599;Q9NVA2;Q9UHD8	5	Q15019;Q16181;Q92599;Q9NVA2;Q9UHD8	5	Q15019;Q16181;Q92599;Q9NVA2;Q9UHD8	5	1	13	24	20	6337709	0.958578	1723013;1225953;348852;1035815;2003360	4.93909451572587;3.51424959581714;1;2.96921043881073;5.74272184192724	5;4;1;3;6	41.487;50.68;55.756;49.398;65.401	55;53;52;53;51	0.999997	0.00261097	0.000944392	188	1	2	0.53;0.55;0.57;0.56;0.91	0.624
corum	1345	Septin complex	Q15019;Q16181;Q92599;Q9NVA2;Q9UHD8	5	Q15019;Q16181;Q92599;Q9NVA2;Q9UHD8	5	Q15019;Q16181;Q92599;Q9NVA2	4	0.8	23	33	27	3784384	0.98646	1432994;1091688;315540;944162	4.54140204094568;3.45974519870698;1;2.99221017937504	5;3;1;3	41.487;50.68;55.756;49.398	55;53;52;53	NA	NA	NA	187	0	2	0.44;0.49;0.52;0.51	0.49
corum	1347	NPC subcomplex (NUP98, NUP107, NUP133, NUP160)	P52948;P57740;Q12769;Q8WUM0	4	P57740;Q12769;Q8WUM0	3	P57740;Q8WUM0	2	0.5	1	15	8	645232	0.947302	353944;291288	1.21509983246821;1	1;1	106.374;128.979	46;44	0.850091	0.114883	0.0228867	189	1	2	0.56;0.55	0.555
corum	1347	NPC subcomplex (NUP98, NUP107, NUP133, NUP160)	P52948;P57740;Q12769;Q8WUM0	4	P57740;Q12769;Q8WUM0	3	P57740;Q8WUM0	2	0.5	15	31	19	445482	0.85975	224598;220884	1.0168142554463;1	1;1	106.374;128.979	46;44	NA	NA	NA	190	0	2	0.35;0.42	0.385
corum	1379	GALNS-lysosomal hydrolase 1.27 MDa complex	P10619;P16278;P34059;Q99519	4	P10619;P16278;Q99519	3	P10619;P16278	2	0.5	19	34	28	166411	0.9142	78126;82349	1;1.05405370811254	1;1	54.466;76.075	53;49	0.764054	0.208877	0.0378428	191	1	1	0.18;0.19	0.185
corum	1399	WDR5-ASH2L-RBBP5-MLL2 complex	O14686;P61964;Q15291;Q9UBL3	4	O14686;P61964;Q15291;Q9UBL3	4	O14686;P61964;Q15291;Q9UBL3	4	1	1	16	6	1233367	0.867493	128730;404435;315307;378659	1;3.14173075429193;2.44936689194438;2.94149770838188	1;3;2;3	593.389;36.588;59.153;68.723	30;56;52;50	0.997673	0.00261097	0.000944392	192	1	1	1;0.6;0.85;0.88	0.8325
corum	1400	ASCOM complex	O14686;P07437;P68366;Q14686;Q15291;Q8NEZ4;Q9UBL3	7	O14686;P07437;Q15291;Q9UBL3	4	O14686;Q15291;Q9UBL3	3	0.428571	1	16	6	828932	0.838996	128730;315307;378659	1;2.44936689194438;2.94149770838188	1;2;3	593.389;59.153;68.723	30;52;50	0.750381	0.211488	0.0382479	193	1	1	1;0.85;0.88	0.91
corum	1413	NCOR1 complex	O15379;O75376;P51532;Q12824;Q13263;Q15393;Q15459;Q6ZRS2;Q8TAQ2;Q92922	10	O75376;P51532;Q12824;Q13263;Q15393;Q15459;Q6ZRS2;Q8TAQ2;Q92922	9	P51532;Q12824;Q15393;Q15459;Q8TAQ2;Q92922	6	0.6	7	20	13	2999072	0.626341	258149;427411;888610;591367;414882;418653	1;1.65567559820104;3.44223684771198;2.29079717527474;1.60714161201477;1.62174945477224	1;2;3;2;2;2	184.646;44.141;135.577;88.886;132.879;122.867	41;55;44;48;44;45	0.785924	0.182768	0.034081	194	1	2	0.81;0.79;0.28;0.14;0.83;0.85	0.616667
corum	142	CD147-gamma-secretase complex (APH-1a, PS-1, PEN-2, NCT variant)	P35613;P49768;Q92542;Q96BI3;Q9NZ42	5	P35613;Q92542;Q96BI3	3	P35613;Q92542;Q96BI3	3	0.6	1	15	10	5632619	0.976076	5118633;391792;122194	41.889397188078;3.20631127551271;1	42;3;1	42.2;78.411;28.996	55;49;59	0.996674	0.00261097	0.000944392	197	1	2	0.33;0.35;0.63	0.436667
corum	142	CD147-gamma-secretase complex (APH-1a, PS-1, PEN-2, NCT variant)	P35613;P49768;Q92542;Q96BI3;Q9NZ42	5	P35613;Q92542;Q96BI3	3	P35613;Q92542	2	0.4	15	31	19	5447828	0.992193	5063164;384664	13.1625626520808;1	13;1	42.2;78.411	55;49	NA	NA	NA	196	0	2	0.32;0.34	0.33
corum	144	Gamma-BAR-AP1 complex	O43747;O75843;P56377;P61966;Q10567;Q63HQ0;Q96PC3;Q9BXS5;Q9Y6Q5	9	O43747;O75843;P56377;P61966;Q10567;Q9BXS5	6	O43747;O75843;P56377;P61966;Q10567;Q9BXS5	6	0.666667	31	47	36	4696986	0.945	945997;174821;430313;526974;1437925;1162808	5.4112320602216;1;2.46144913940545;3.01436326299472;8.2251274160427;6.65142059592383	5;1;2;3;8;7	91.351;87.117;18.615;18.733;104.637;48.587	48;48;63;63;46;54	0.999976	0.00261097	0.000944392	198	1	2	0.98;1;0.97;0.98;0.58;0.98	0.915
corum	1452	MCM2-MCM6-MCM7 complex	P33993;P49736;Q14566	3	P33993;P49736;Q14566	3	P33993;P49736;Q14566	3	1	29	42	34	11692176	0.993259	4429697;4372850;2889629	1.53296392028181;1.51329115260125;1	2;2;1	81.308;101.896;92.889	49;46;47	0.999955	0.00261097	0.000944392	201	1	2	0.75;0.9;0.93	0.86
corum	1452	MCM2-MCM6-MCM7 complex	P33993;P49736;Q14566	3	P33993;P49736;Q14566	3	P33993;P49736	2	0.666667	1	9	6	208261	0.972002	155336;52925	2.93502125649504;1	3;1	81.308;101.896	49;46	NA	NA	NA	200	0	2	0.03;0.01	0.02
corum	149-1	PBAF complex (Polybromo- and BAF containing complex)-1	O96019;P51532;P60709;Q12824;Q68CP9;Q86U86;Q8TAQ2;Q92922;Q969G3;Q96GM5	10	O96019;P51532;Q12824;Q68CP9;Q8TAQ2;Q92922;Q969G3;Q96GM5	8	P51532;Q12824;Q8TAQ2;Q92922;Q969G3;Q96GM5	6	0.6	7	35	13	2589024	0.96652	271596;484990;445498;460573;726593;161969	1.67683939519291;2.99433842278461;2.75051398724447;2.84358735313548;4.48600040748538;1	2;3;3;3;4;1	184.646;44.141;132.879;122.867;46.649;58.233	41;55;44;45;54;52	0.999995	0.00261097	0.000944392	202	1	1	0.85;0.89;0.89;0.94;0.88;0.72	0.861667
corum	149-2	PBAF complex (Polybromo- and BAF containing complex)-2	O94805;P51532;P60709;Q12824;Q68CP9;Q86U86;Q8TAQ2;Q92922;Q969G3;Q96GM5	10	P51532;Q12824;Q68CP9;Q8TAQ2;Q92922;Q969G3;Q96GM5	7	P51532;Q12824;Q8TAQ2;Q92922;Q969G3;Q96GM5	6	0.6	7	35	13	2589024	0.96652	271596;484990;445498;460573;726593;161969	1.67683939519291;2.99433842278461;2.75051398724447;2.84358735313548;4.48600040748538;1	2;3;3;3;4;1	184.646;44.141;132.879;122.867;46.649;58.233	41;55;44;45;54;52	0.999995	0.00261097	0.000944392	203	1	1	0.85;0.89;0.89;0.94;0.88;0.72	0.861667
corum	149-3	PBAF complex (Polybromo- and BAF containing complex)-3	O96019;P51532;P63261;Q12824;Q68CP9;Q86U86;Q8TAQ2;Q92922;Q969G3;Q96GM5	10	O96019;P51532;Q12824;Q68CP9;Q8TAQ2;Q92922;Q969G3;Q96GM5	8	P51532;Q12824;Q8TAQ2;Q92922;Q969G3;Q96GM5	6	0.6	7	35	13	2589024	0.96652	271596;484990;445498;460573;726593;161969	1.67683939519291;2.99433842278461;2.75051398724447;2.84358735313548;4.48600040748538;1	2;3;3;3;4;1	184.646;44.141;132.879;122.867;46.649;58.233	41;55;44;45;54;52	0.999995	0.00261097	0.000944392	204	1	1	0.85;0.89;0.89;0.94;0.88;0.72	0.861667
corum	149-4	PBAF complex (Polybromo- and BAF containing complex)-4	O94805;P51532;P63261;Q12824;Q68CP9;Q86U86;Q8TAQ2;Q92922;Q969G3;Q96GM5	10	P51532;Q12824;Q68CP9;Q8TAQ2;Q92922;Q969G3;Q96GM5	7	P51532;Q12824;Q8TAQ2;Q92922;Q969G3;Q96GM5	6	0.6	7	35	13	2589024	0.96652	271596;484990;445498;460573;726593;161969	1.67683939519291;2.99433842278461;2.75051398724447;2.84358735313548;4.48600040748538;1	2;3;3;3;4;1	184.646;44.141;132.879;122.867;46.649;58.233	41;55;44;45;54;52	0.999995	0.00261097	0.000944392	205	1	1	0.85;0.89;0.89;0.94;0.88;0.72	0.861667
corum	1492	BHC110 complex	O60341;O75362;Q13547;Q14687;Q92618;Q92769;Q96BD5;Q9P0W2;Q9UBW7;Q9UKL0	10	O60341;O75362;Q13547;Q14687;Q92769;Q9UBW7;Q9UKL0	7	O60341;Q13547;Q14687;Q92769;Q9UBW7;Q9UKL0	6	0.6	1	15	10	2035622	0.86845	605368;346828;276062;282572;161851;362941	3.74027963991572;2.14288450488412;1.70565520138893;1.745877381048;1;2.24243903343198	4;2;2;2;1;2	92.903;55.103;136.164;55.364;154.911;53.028	47;52;44;52;42;53	0.996872	0.00261097	0.000944392	207	1	2	0.53;0.38;0.97;0.31;0.55;0.63	0.561667
corum	1492	BHC110 complex	O60341;O75362;Q13547;Q14687;Q92618;Q92769;Q96BD5;Q9P0W2;Q9UBW7;Q9UKL0	10	O60341;O75362;Q13547;Q14687;Q92769;Q9UBW7;Q9UKL0	7	O60341;Q13547;Q14687;Q92769;Q9UBW7;Q9UKL0	6	0.6	13	23	17	1308351	0.600874	298454;341007;24314;310677;154837;175983	12.2749856050012;14.0251295549889;1;12.7777000904828;6.36822406843794;7.23792876532039	12;14;1;13;6;7	92.903;55.103;136.164;55.364;154.911;53.028	47;52;44;52;42;53	NA	NA	NA	206	0	2	0.26;0.38;0.09;0.34;0.53;0.31	0.318333
corum	1495	PID complex	O94776;O95983;Q09028;Q13547;Q14839	5	O94776;O95983;Q09028;Q13547;Q14839	5	O94776;O95983;Q09028;Q13547;Q14839	5	1	12	23	17	2943795	0.975206	799038;708561;718108;364356;353732	2.25887960376782;2.00310121787116;2.03009057704703;1.03003403706761;1	2;2;2;1;1	75.023;32.844;47.656;55.103;218.005	49;57;54;52;39	1	0.00261097	0.000944392	208	1	3	0.65;0.71;0.25;0.4;0.5	0.502
corum	1495	PID complex	O94776;O95983;Q09028;Q13547;Q14839	5	O94776;O95983;Q09028;Q13547;Q14839	5	O94776;Q09028;Q13547	3	0.6	21	33	24	1008077	0.962802	370583;422063;212522	1.74373947167823;1.98597321689049;1	2;2;1	75.023;47.656;55.103	49;54;52	NA	NA	NA	209	0	3	0.3;0.14;0.23	0.223333
corum	1495	PID complex	O94776;O95983;Q09028;Q13547;Q14839	5	O94776;O95983;Q09028;Q13547;Q14839	5	Q13547;Q14839	2	0.4	1	12	9	383444	0.949602	276525;106329	2.6006545721299;1	3;1	55.103;218.005	52;39	NA	NA	NA	210	0	3	0.31;0.15	0.23
corum	1505	NCOR2 complex	O15379;O75376;O75446;Q13547;Q92769;Q96ST3;Q9Y618	7	O75376;O75446;Q13547;Q92769;Q96ST3;Q9Y618	6	O75446;Q13547;Q92769;Q9Y618	4	0.571429	1	13	9	706822	0.912802	97250;299093;242750;66714	1.45771502233414;4.48321191953713;3.63866654675181;1	1;4;4;1	23.306;55.103;55.364;274.804	61;52;52;37	0.989164	0.00261097	0.000944392	211	1	2	0.66;0.33;0.27;0.83	0.5225
corum	1505	NCOR2 complex	O15379;O75376;O75446;Q13547;Q92769;Q96ST3;Q9Y618	7	O75376;O75446;Q13547;Q92769;Q96ST3;Q9Y618	6	Q13547;Q92769	2	0.285714	13	21	17	565194	0.985794	294832;270362	1.09050828148926;1	1;1	55.103;55.364	52;52	NA	NA	NA	212	0	2	0.33;0.3	0.315
corum	152	TFIIE complex	P29083;P29084	2	P29083;P29084	2	P29083;P29084	2	1	40	50	45	535972	0.987305	314629;219397	1.43406245299617;1	1;1	49.452;33.044	53;57	0.987305	0.00261097	0.000944392	214	1	2	1;0.98	0.99
corum	153	TFIIF complex (transcription factor IIF)	P13984;P35269	2	P13984;P35269	2	P13984;P35269	2	1	38	49	44	1384027	0.960745	708198;675829	1.0478952516095;1	1;1	28.38;58.24	59;52	0.960745	0.0156658	0.0042611	215	1	1	0.73;0.92	0.825
corum	155	TFIID complex	O00268;P20226;P21675;P49848;Q12962;Q15542;Q15544;Q16594;Q6P1X5	9	O00268;P49848;Q12962;Q15542	4	O00268;P49848;Q12962;Q15542	4	0.444444	1	17	7	550467	0.943711	109928;158744;172903;101339	1.08475512882503;1.56646503320538;1.70618419364707;1	1;2;2;1	110.114;72.668;21.711;86.83	46;50;61;48	0.991939	0.00261097	0.000944392	216	1	1	0.99;1;0.5;1	0.8725
corum	1552	TNPO2-RAN-NXF1 complex	O14787;P62826;Q9UBU9	3	O14787;P62826	2	O14787;P62826	2	0.666667	1	15	10	2384210	0.975403	82730;2300274	1;27.8045932551674	1;28	101.388;24.423	47;60	0.951412	0.0261097	0.00686388	217	1	1	0.34;0.06	0.2
corum	1554	RANBP1-RAN-KPNB1 complex	P43487;P62826;Q14974	3	P43487;P62826;Q14974	3	P43487;P62826;Q14974	3	1	1	15	10	6861760	0.957572	863744;2300274;3697742	1;2.66314324614701;4.28106244442798	1;3;4	23.31;24.423;97.17	61;60;47	0.9982	0.00261097	0.000944392	219	1	2	0.06;0.06;0.24	0.12
corum	1554	RANBP1-RAN-KPNB1 complex	P43487;P62826;Q14974	3	P43487;P62826;Q14974	3	P43487;P62826	2	0.666667	37	48	44	3764931	0.956389	1639306;2125625	1;1.29666151407974	1;1	23.31;24.423	61;60	NA	NA	NA	218	0	2	0.11;0.05	0.08
corum	1571	Vigilin-DNA-PK-Ku antigen complex	P12956;P13010;P78527;Q00341	4	P12956;P13010;P78527;Q00341	4	P12956;P13010	2	0.5	1	21	13	8505107	0.993793	3784898;4720209	1;1.24711656694579	1;1	69.843;82.705	50;48	0.981495	0.0078329	0.00252834	220	1	2	0.34;0.38	0.36
corum	1571	Vigilin-DNA-PK-Ku antigen complex	P12956;P13010;P78527;Q00341	4	P12956;P13010;P78527;Q00341	4	P12956;P13010	2	0.5	21	29	24	1759134	0.877255	774612;984522	1;1.27098728137442	1;1	69.843;82.705	50;48	NA	NA	NA	221	0	2	0.07;0.08	0.075
corum	159	Condensin I-PARP-1-XRCC1 complex	O95347;P09874;P18887;Q15003;Q15021;Q9BPX3;Q9NTJ3	7	O95347;P09874;P18887;Q15003;Q15021;Q9BPX3;Q9NTJ3	7	O95347;Q15003;Q15021;Q9BPX3;Q9NTJ3	5	0.714286	1	15	9	3866311	0.963483	957058;539509;634978;852403;882363	1.77394260336714;1;1.1769553427283;1.57996066794066;1.63549264238409	2;1;1;2;2	135.656;82.563;157.182;114.334;147.182	44;49;42;45;43	0.999975	0.00261097	0.000944392	222	1	2	0.48;0.46;0.39;0.55;0.46	0.468
corum	159	Condensin I-PARP-1-XRCC1 complex	O95347;P09874;P18887;Q15003;Q15021;Q9BPX3;Q9NTJ3	7	O95347;P09874;P18887;Q15003;Q15021;Q9BPX3;Q9NTJ3	7	O95347;Q15003;Q9NTJ3	3	0.428571	15	33	19	1804096	0.960649	726771;425435;651890	1.70830091553351;1;1.53229047915663	2;1;2	135.656;82.563;147.182	44;49;43	NA	NA	NA	223	0	2	0.37;0.36;0.34	0.356667
corum	160	Condensin II	O95347;P42695;Q6IBW4;Q86XI2;Q9NTJ3	5	O95347;P42695;Q6IBW4;Q86XI2;Q9NTJ3	5	O95347;Q86XI2;Q9NTJ3	3	0.6	1	15	9	2133477	0.778779	957058;294056;882363	3.25467938079822;1;3.00066313899393	3;1;3	135.656;130.96;147.182	44;44;43	0.785793	0.185379	0.0344419	224	1	3	0.48;0.78;0.46	0.573333
corum	160	Condensin II	O95347;P42695;Q6IBW4;Q86XI2;Q9NTJ3	5	O95347;P42695;Q6IBW4;Q86XI2;Q9NTJ3	5	P42695;Q86XI2	2	0.4	1	15	5	535973	0.969365	241917;294056	1;1.21552433272569	1;1	168.891;130.96	42;44	NA	NA	NA	226	0	3	0.75;0.78	0.765
corum	160	Condensin II	O95347;P42695;Q6IBW4;Q86XI2;Q9NTJ3	5	O95347;P42695;Q6IBW4;Q86XI2;Q9NTJ3	5	O95347;Q9NTJ3	2	0.4	15	37	19	1466862	0.958091	774145;692717	1.11754872480392;1	1;1	135.656;147.182	44;43	NA	NA	NA	225	0	3	0.39;0.36	0.375
corum	162;3522;3556	Conserved oligomeric Golgi (COG) complex;COG complex	P83436;Q14746;Q8WTW3;Q96JB2;Q96MW5;Q9H9E3;Q9UP83;Q9Y2V7	8	P83436;Q14746;Q8WTW3;Q96JB2;Q96MW5;Q9H9E3;Q9UP83;Q9Y2V7	8	P83436;Q14746;Q8WTW3;Q96JB2;Q96MW5;Q9UP83;Q9Y2V7	7	0.875	1	17	9	1896060	0.888141	209488;276047;211911;144074;298202;353252;402260	1.45403056762497;1.91600844010717;1.47084831406083;1;2.06978358343629;2.45187889556756;2.79203742521204	1;2;1;1;2;2;3	86.344;83.208;108.978;94.096;68.424;92.743;73.279	48;48;46;47;50;47;50	0.999988	0.00261097	0.000944392	227	1	2	0.87;0.77;0.89;0.89;0.82;0.81;0.73	0.825714
corum	162;3522;3556	Conserved oligomeric Golgi (COG) complex;COG complex	P83436;Q14746;Q8WTW3;Q96JB2;Q96MW5;Q9H9E3;Q9UP83;Q9Y2V7	8	P83436;Q14746;Q8WTW3;Q96JB2;Q96MW5;Q9H9E3;Q9UP83;Q9Y2V7	8	Q96MW5;Q9H9E3	2	0.25	9	28	14	1334067	0.690359	217183;1114509	1;5.13165855522762	1;5	68.424;89.083	50;48	NA	NA	NA	228	0	2	0.6;0.66	0.63
corum	163;166;64	Cohesin-SA2 complex;Mitotic 14S cohesin 2 complex	O60216;Q14683;Q8N3U4;Q9UQE7	4	O60216;Q14683;Q8N3U4;Q9UQE7	4	O60216;Q14683;Q8N3U4;Q9UQE7	4	1	15	41	21	3763768	0.863969	400398;1883349;257301;1204265	1.55614630335677;7.31963342544335;1;4.68037434755403	2;7;1;5	71.69;143.233;141.326;141.542	50;43;43;43	0.997483	0.00261097	0.000944392	229	1	1	0.98;0.68;0.94;0.68	0.82
corum	164;165;63	Cohesin-SA1 complex;Mitotic 14S cohesin 1 complex	O60216;Q14683;Q8WVM7;Q9UQE7	4	O60216;Q14683;Q9UQE7	3	O60216;Q14683;Q9UQE7	3	0.75	15	26	21	2715831	0.934463	400398;1429931;884891	1;3.57127408228812;2.21002852162099	1;4;2	71.69;143.233;141.542	50;43;43	0.987678	0.00261097	0.000944392	230	1	1	0.98;0.51;0.5	0.663333
corum	1695	SCAMP1-SCAMP2 complex	O15126;O15127	2	O15126;O15127	2	O15126;O15127	2	1	1	17	10	2077248	0.959861	783948;1293300	1;1.64972676759173	1;2	37.92;36.649	56;56	0.959861	0.0156658	0.0042611	231	1	1	0.48;0.56	0.52
corum	1729	TLE1 corepressor complex (MASH1 promoter-corepressor complex)	P06748;P09874;P19338;P34932;P35580;P60709;Q02880;Q04724;Q15233;Q92878	10	P06748;P09874;P19338;P34932;P35580;Q04724;Q15233;Q92878	8	P06748;P19338	2	0.2	1	10	5	12214079	0.98363	2148668;10065411	1;4.68448871579974	1;5	32.575;76.614	57;49	0.861961	0.104439	0.0210113	232	1	4	0.23;0.54	0.385
corum	1729	TLE1 corepressor complex (MASH1 promoter-corepressor complex)	P06748;P09874;P19338;P34932;P35580;P60709;Q02880;Q04724;Q15233;Q92878	10	P06748;P09874;P19338;P34932;P35580;Q04724;Q15233;Q92878	8	P19338;Q15233	2	0.2	28	50	42	4010512	0.535361	2068780;1941732	1.06543024475056;1	1;1	76.614;54.232	49;53	NA	NA	NA	234	0	4	0.11;0.57	0.34
corum	1734	SF3A1-SF3A2-SF3A3 complex	Q12874;Q15428;Q15459	3	Q12874;Q15428;Q15459	3	Q12874;Q15428;Q15459	3	1	17	31	26	7464653	0.997049	2417269;1460420;3586964	1.65518754878734;1;2.45611810301146	2;1;2	58.849;49.256;88.886	52;53;48	0.999991	0.00261097	0.000944392	236	1	1	0.79;0.87;0.85	0.836667
corum	1737	SF3b complex	O75533;Q13435;Q15393;Q15427;Q7RTV0;Q86XP3;Q9BWJ5;Q9Y3B4	8	O75533;Q13435;Q15393;Q15427;Q7RTV0;Q86XP3;Q9BWJ5;Q9Y3B4	8	O75533;Q13435;Q15393;Q15427;Q9Y3B4	5	0.625	7	17	14	2068263	0.956554	420177;544314;688947;123138;291687	3.41224479851873;4.42035764751742;5.59491789699362;1;2.3687813672465	3;4;6;1;2	145.83;100.228;135.577;44.386;14.585	43;47;44;54;65	0.999888	0.00261097	0.000944392	237	1	1	0.34;0.32;0.22;0.41;0.45	0.348
corum	1743	(E.F.G) complex	P62304;P62306;P62308	3	P62304;P62306	2	P62304;P62306	2	0.666667	46	58	52	2747603	0.986173	1822249;925354	1.96924528342667;1	2;1	10.804;9.725	68;69	0.972538	0.0130548	0.00385969	240	1	3	0.37;0.34	0.355
corum	1743	(E.F.G) complex	P62304;P62306;P62308	3	P62304;P62306	2	P62304;P62306	2	0.666667	1	8	5	437093	0.974541	269566;167527	1.60908987804951;1	2;1	10.804;9.725	68;69	NA	NA	NA	238	0	3	0.05;0.06	0.055
corum	1743	(E.F.G) complex	P62304;P62306;P62308	3	P62304;P62306	2	P62304;P62306	2	0.666667	29	46	38	1469141	0.972413	942450;526691	1.78937935146034;1	2;1	10.804;9.725	68;69	NA	NA	NA	239	0	3	0.19;0.19	0.19
corum	1745	SMN complex	O14893;P09012;P14678;P57678;P62304;P62306;P62308;P62314;P62316;P62318;P63162;Q8TEQ6;Q8WXD5;Q9H840;Q9UHI6	15	O14893;P09012;P57678;P62304;P62306;P62314;P62316;P62318;Q8TEQ6;Q8WXD5;Q9H840;Q9UHI6	12	O14893;P57678;Q8WXD5;Q9H840;Q9UHI6	5	0.333333	1	23	4	1287403	0.960373	71425;426723;269024;116547;371020	1;5.97442072103605;3.76652432621631;1.63173958697935;5.19453972698635	1;6;4;2;5	31.585;120.037;18.824;14.537;92.241	58;45;63;65;47	0.998208	0.00261097	0.000944392	241	1	5	1;0.99;0.55;0.71;0.85	0.82
corum	1745	SMN complex	O14893;P09012;P14678;P57678;P62304;P62306;P62308;P62314;P62316;P62318;P63162;Q8TEQ6;Q8WXD5;Q9H840;Q9UHI6	15	O14893;P09012;P57678;P62304;P62306;P62314;P62316;P62318;Q8TEQ6;Q8WXD5;Q9H840;Q9UHI6	12	P62304;P62306;P62314;P62316;P62318	5	0.333333	28	46	38	4922779	0.860294	954804;536960;665819;993488;1771708	1.77816597139452;1;1.2399787693683;1.85020858164482;3.29951579261025	2;1;1;2;3	10.804;9.725;13.282;13.527;13.916	68;69;66;66;66	NA	NA	NA	243	0	5	0.19;0.19;0.29;0.32;0.42	0.282
corum	1745	SMN complex	O14893;P09012;P14678;P57678;P62304;P62306;P62308;P62314;P62316;P62318;P63162;Q8TEQ6;Q8WXD5;Q9H840;Q9UHI6	15	O14893;P09012;P57678;P62304;P62306;P62314;P62316;P62318;Q8TEQ6;Q8WXD5;Q9H840;Q9UHI6	12	P62306;P62314;P62316	3	0.2	17	29	22	1447301	0.95907	286436;539800;621065	1;1.88453965283693;2.16825049923892	1;2;2	9.725;13.282;13.527	69;66;66	NA	NA	NA	245	0	5	0.1;0.23;0.2	0.176667
corum	1745	SMN complex	O14893;P09012;P14678;P57678;P62304;P62306;P62308;P62314;P62316;P62318;P63162;Q8TEQ6;Q8WXD5;Q9H840;Q9UHI6	15	O14893;P09012;P57678;P62304;P62306;P62314;P62316;P62318;Q8TEQ6;Q8WXD5;Q9H840;Q9UHI6	12	P62304;P62316;P62318	3	0.2	8	17	11	1703417	0.945695	414108;578525;710784	1;1.3970389367025;1.71642180300791	1;1;2	10.804;13.527;13.916	68;66;66	NA	NA	NA	244	0	5	0.08;0.18;0.17	0.143333
corum	1745	SMN complex	O14893;P09012;P14678;P57678;P62304;P62306;P62308;P62314;P62316;P62318;P63162;Q8TEQ6;Q8WXD5;Q9H840;Q9UHI6	15	O14893;P09012;P57678;P62304;P62306;P62314;P62316;P62318;Q8TEQ6;Q8WXD5;Q9H840;Q9UHI6	12	P62304;P62306	2	0.133333	1	8	5	437093	0.974541	269566;167527	1.60908987804951;1	2;1	10.804;9.725	68;69	NA	NA	NA	242	0	5	0.05;0.06	0.055
corum	1746	SMN containing complex	O14893;P09382;P17931;P57678;P62314;P62316;P62318;Q16637	8	O14893;P09382;P17931;P57678;P62314;P62316;P62318;Q16637	8	O14893;P57678;Q16637	3	0.375	1	23	4	976395	0.942949	71425;426723;459024	1;5.97442072103605;6.42665733286664	1;6;6	31.585;120.037;31.849	58;45;58	0.943585	0.0313316	0.00748436	246	1	6	1;0.99;0.98	0.99
corum	1746	SMN containing complex	O14893;P09382;P17931;P57678;P62314;P62316;P62318;Q16637	8	O14893;P09382;P17931;P57678;P62314;P62316;P62318;Q16637	8	P62314;P62316;P62318	3	0.375	28	46	38	3431015	0.870078	665819;993488;1771708	1;1.49212924233162;2.66094539206601	1;1;3	13.282;13.527;13.916	66;66;66	NA	NA	NA	250	0	6	0.29;0.32;0.42	0.343333
corum	1746	SMN containing complex	O14893;P09382;P17931;P57678;P62314;P62316;P62318;Q16637	8	O14893;P09382;P17931;P57678;P62314;P62316;P62318;Q16637	8	P62314;P62316	2	0.25	46	81	51	1381369	0.981836	602417;772740	1;1.2827327250061	1;1	13.282;13.527	66;66	NA	NA	NA	249	0	6	0.26;0.25	0.255
corum	1746	SMN containing complex	O14893;P09382;P17931;P57678;P62314;P62316;P62318;Q16637	8	O14893;P09382;P17931;P57678;P62314;P62316;P62318;Q16637	8	P62314;P62316	2	0.25	17	29	22	1160865	0.960162	539800;621065	1;1.15054649870322	1;1	13.282;13.527	66;66	NA	NA	NA	248	0	6	0.23;0.2	0.215
corum	1746	SMN containing complex	O14893;P09382;P17931;P57678;P62314;P62316;P62318;Q16637	8	O14893;P09382;P17931;P57678;P62314;P62316;P62318;Q16637	8	P62316;P62318	2	0.25	8	17	12	1289309	0.9473	578525;710784	1;1.22861414804892	1;1	13.527;13.916	66;66	NA	NA	NA	251	0	6	0.18;0.17	0.175
corum	1746	SMN containing complex	O14893;P09382;P17931;P57678;P62314;P62316;P62318;Q16637	8	O14893;P09382;P17931;P57678;P62314;P62316;P62318;Q16637	8	P17931;P62318	2	0.25	20	28	24	820276	0.904733	206849;613427	1;2.96557875551731	1;3	26.152;13.916	60;66	NA	NA	NA	247	0	6	0.07;0.14	0.105
corum	1750	PPP4C-PPP4R2-Gemin3-Gemin4 complex	P57678;P60510;Q9NY27;Q9UHI6	4	P57678;P60510;Q9NY27;Q9UHI6	4	P60510;Q9NY27	2	0.5	8	37	29	1455135	0.988214	1029280;419266	2.45495699627444;1	2;1	35.08;46.898	57;54	0.965056	0.0156658	0.0042611	253	1	2	0.69;0.9	0.795
corum	1750	PPP4C-PPP4R2-Gemin3-Gemin4 complex	P57678;P60510;Q9NY27;Q9UHI6	4	P57678;P60510;Q9NY27;Q9UHI6	4	P57678;Q9UHI6	2	0.5	1	23	4	800718	0.967485	426723;371020	1.1501347636246;1	1;1	120.037;92.241	45;47	NA	NA	NA	252	0	2	0.99;0.85	0.92
corum	1751	SMN complex	O14893;P09012;P14678;P57678;Q16637;Q8TEQ6;Q8WXD5;Q9H840;Q9UHI6;Q9Y3F4	10	O14893;P09012;P57678;Q16637;Q8TEQ6;Q8WXD5;Q9H840;Q9UHI6;Q9Y3F4	9	O14893;P09012;P57678;Q16637;Q8WXD5;Q9H840;Q9UHI6;Q9Y3F4	8	0.8	1	23	4	2353317	0.683049	71425;186323;426723;459024;269024;116547;371020;411377	1;2.60865243262163;5.97442072103605;6.42665733286664;3.76652432621631;1.63173958697935;5.19453972698635;5.75956597829892	1;3;6;6;4;2;5;6	31.585;31.28;120.037;31.849;18.824;14.537;92.241;38.438	58;58;45;58;63;65;47;56	0.993945	0.00261097	0.000944392	254	1	3	1;0.29;0.99;0.98;0.55;0.71;0.85;0.09	0.6825
corum	1751	SMN complex	O14893;P09012;P14678;P57678;Q16637;Q8TEQ6;Q8WXD5;Q9H840;Q9UHI6;Q9Y3F4	10	O14893;P09012;P57678;Q16637;Q8TEQ6;Q8WXD5;Q9H840;Q9UHI6;Q9Y3F4	9	P09012;Q8WXD5	2	0.2	45	56	50	391288	0.722691	200331;189394	1.05774734152085;1	1;1	31.28;18.824	58;63	NA	NA	NA	255	0	3	0.32;0.39	0.355
corum	1751	SMN complex	O14893;P09012;P14678;P57678;Q16637;Q8TEQ6;Q8WXD5;Q9H840;Q9UHI6;Q9Y3F4	10	O14893;P09012;P57678;Q16637;Q8TEQ6;Q8WXD5;Q9H840;Q9UHI6;Q9Y3F4	9	P09012;Q9Y3F4	2	0.2	8	21	11	345471	0.693731	147921;197550	1;1.33551017096964	1;1	31.28;38.438	58;56	NA	NA	NA	256	0	3	0.23;0.04	0.135
corum	1752	SMN complex	O14893;P57678;Q16637;Q8TEQ6;Q8WXD5;Q9H840;Q9UHI6	7	O14893;P57678;Q16637;Q8TEQ6;Q8WXD5;Q9H840;Q9UHI6	7	O14893;P57678;Q16637;Q8WXD5;Q9H840;Q9UHI6	6	0.857143	1	23	4	1752202	0.959962	71425;426723;459024;269024;116547;371020	1;5.97442072103605;6.42665733286664;3.76652432621631;1.63173958697935;5.19453972698635	1;6;6;4;2;5	31.585;120.037;31.849;18.824;14.537;92.241	58;45;58;63;65;47	0.999999	0.00261097	0.000944392	257	1	2	1;0.99;0.98;0.55;0.71;0.85	0.846667
corum	1752	SMN complex	O14893;P57678;Q16637;Q8TEQ6;Q8WXD5;Q9H840;Q9UHI6	7	O14893;P57678;Q16637;Q8TEQ6;Q8WXD5;Q9H840;Q9UHI6	7	Q8WXD5;Q9H840	2	0.285714	45	56	50	243254	0.792418	189394;47864	3.95691960554906;1	4;1	18.824;14.537	63;65	NA	NA	NA	258	0	2	0.39;0.29	0.34
corum	1769	CPSF6-ITCH-NUDT21-POLR2A complex	O43809;P24928;Q16630;Q96J02	4	O43809;P24928;Q16630;Q96J02	4	O43809;Q16630	2	0.5	22	55	34	2831107	0.878033	1599146;1227382	1.30289184622228;1	1;1	26.227;59.21	60;52	0.676913	0.261097	0.0444605	259	1	1	0.86;0.88	0.87
corum	178	Respiratory chain complex I (holoenzyme), mitochondrial	O00217;O00483;O14561;O15239;O43181;O43674;O43676;O43677;O43678;O43920;O75251;O75306;O75380;O75438;O75489;O95139;O95167;O95168;O95169;O95178;O95182;O95298;O95299;O96000;P03886;P03891;P03897;P03901;P03915;P03923;P17568;P19404;P28331;P49821;P51970;P56181;P56556;Q16718;Q16795;Q86Y39;Q9NX14;Q9P0J0;Q9UI09;Q9Y6M9	44	O00217;O00483;O14561;O43181;O43674;O43676;O43677;O43678;O43920;O75251;O75306;O75380;O75438;O75489;O95139;O95167;O95168;O95169;O95182;O95298;O95299;O96000;P03915;P17568;P19404;P28331;P49821;P51970;P56556;Q16718;Q16795;Q86Y39;Q9NX14;Q9P0J0;Q9UI09;Q9Y6M9	36	O00217;O14561;O43181;O43674;O43676;O43678;O43920;O75251;O75306;O75380;O75438;O75489;O95167;O95168;O95169;O95182;O95298;O95299;O96000;P03915;P17568;P19404;P28331;P49821;P51970;P56556;Q16718;Q9NX14;Q9P0J0;Q9UI09;Q9Y6M9	31	0.704545	1	30	6	37485844	0.954032	1789862;407565;464419;738458;1118757;1086605;759013;1268820;1955763;548163;991589;3725330;559187;1544458;869581;437708;801384;552995;2261692;449458;402644;1733046;1662671;1234853;1531298;803929;2228251;1826651;2283257;743596;674584	4.44527175370799;1.01222171446737;1.15342337151429;1.8340221138276;2.77852644023008;2.69867426312077;1.88507217293689;3.15122043293828;4.85730074209475;1.36140858922522;2.46269409205154;9.25216816840683;1.3887876138723;3.83579042528884;2.15967703479997;1.0870843722991;1.99030408996533;1.37340926475994;5.61710096263697;1.11626647857661;1;4.30416447283456;4.12938228310865;3.06686055175291;3.8031064…	4;1;1;2;3;3;2;3;5;1;2;9;1;4;2;1;2;1;6;1;1;4;4;3;4;2;6;5;6;2;2	23.705;17.417;20.108;21.75;11.402;10.922;12.518;23.564;52.546;13.712;6.961;30.242;9.279;15.209;21.766;12.551;14.188;40.751;20.777;67.027;16.402;27.392;79.468;50.817;20.105;17.871;13.459;17.317;16.698;17.114;21.831	60;63;62;61;67;68;67;61;53;66;72;58;69;65;61;67;65;55;62;51;64;59;49;53;62;63;66;63;64;64;61	1	0.00261097	0.000944392	260	1	8	0.78;0.2;1;0.91;0.97;0.65;0.98;0.82;0.75;0.71;0.8;0.72;0.94;0.89;1;0.99;0.89;0.8;0.8;1;1;0.6;0.61;0.63;0.67;0.55;0.72;0.78;0.83;1;0.96	0.804839
corum	178	Respiratory chain complex I (holoenzyme), mitochondrial	O00217;O00483;O14561;O15239;O43181;O43674;O43676;O43677;O43678;O43920;O75251;O75306;O75380;O75438;O75489;O95139;O95167;O95168;O95169;O95178;O95182;O95298;O95299;O96000;P03886;P03891;P03897;P03901;P03915;P03923;P17568;P19404;P28331;P49821;P51970;P56181;P56556;Q16718;Q16795;Q86Y39;Q9NX14;Q9P0J0;Q9UI09;Q9Y6M9	44	O00217;O00483;O14561;O43181;O43674;O43676;O43677;O43678;O43920;O75251;O75306;O75380;O75438;O75489;O95139;O95167;O95168;O95169;O95182;O95298;O95299;O96000;P03915;P17568;P19404;P28331;P49821;P51970;P56556;Q16718;Q16795;Q86Y39;Q9NX14;Q9P0J0;Q9UI09;Q9Y6M9	36	O43676;O95298;Q86Y39	3	0.0681818	15	36	19	1258821	0.846527	340740;292822;619934	1.16364207607352;1;2.1171018571009	1;1;2	11.402;14.188;14.852	67;65;65	NA	NA	NA	263	0	8	0.3;0.33;0.45	0.36
corum	178	Respiratory chain complex I (holoenzyme), mitochondrial	O00217;O00483;O14561;O15239;O43181;O43674;O43676;O43677;O43678;O43920;O75251;O75306;O75380;O75438;O75489;O95139;O95167;O95168;O95169;O95178;O95182;O95298;O95299;O96000;P03886;P03891;P03897;P03901;P03915;P03923;P17568;P19404;P28331;P49821;P51970;P56181;P56556;Q16718;Q16795;Q86Y39;Q9NX14;Q9P0J0;Q9UI09;Q9Y6M9	44	O00217;O00483;O14561;O43181;O43674;O43676;O43677;O43678;O43920;O75251;O75306;O75380;O75438;O75489;O95139;O95167;O95168;O95169;O95182;O95298;O95299;O96000;P03915;P17568;P19404;P28331;P49821;P51970;P56556;Q16718;Q16795;Q86Y39;Q9NX14;Q9P0J0;Q9UI09;Q9Y6M9	36	O00483;O75438;P49821	3	0.0681818	15	23	19	1052262	0.792633	657757;209171;185334	3.54903579483527;1.12861644382574;1	4;1;1	9.37;6.961;50.817	69;72;53	NA	NA	NA	261	0	8	0.2;0.17;0.09	0.153333
corum	178	Respiratory chain complex I (holoenzyme), mitochondrial	O00217;O00483;O14561;O15239;O43181;O43674;O43676;O43677;O43678;O43920;O75251;O75306;O75380;O75438;O75489;O95139;O95167;O95168;O95169;O95178;O95182;O95298;O95299;O96000;P03886;P03891;P03897;P03901;P03915;P03923;P17568;P19404;P28331;P49821;P51970;P56181;P56556;Q16718;Q16795;Q86Y39;Q9NX14;Q9P0J0;Q9UI09;Q9Y6M9	44	O00217;O00483;O14561;O43181;O43674;O43676;O43677;O43678;O43920;O75251;O75306;O75380;O75438;O75489;O95139;O95167;O95168;O95169;O95182;O95298;O95299;O96000;P03915;P17568;P19404;P28331;P49821;P51970;P56556;Q16718;Q16795;Q86Y39;Q9NX14;Q9P0J0;Q9UI09;Q9Y6M9	36	O00483;Q86Y39	2	0.0454545	1	15	11	1490681	0.98785	931675;559006	1.66666368518406;1	2;1	9.37;14.852	69;65	NA	NA	NA	262	0	8	0.29;0.4	0.345
corum	178	Respiratory chain complex I (holoenzyme), mitochondrial	O00217;O00483;O14561;O15239;O43181;O43674;O43676;O43677;O43678;O43920;O75251;O75306;O75380;O75438;O75489;O95139;O95167;O95168;O95169;O95178;O95182;O95298;O95299;O96000;P03886;P03891;P03897;P03901;P03915;P03923;P17568;P19404;P28331;P49821;P51970;P56181;P56556;Q16718;Q16795;Q86Y39;Q9NX14;Q9P0J0;Q9UI09;Q9Y6M9	44	O00217;O00483;O14561;O43181;O43674;O43676;O43677;O43678;O43920;O75251;O75306;O75380;O75438;O75489;O95139;O95167;O95168;O95169;O95182;O95298;O95299;O96000;P03915;P17568;P19404;P28331;P49821;P51970;P56556;Q16718;Q16795;Q86Y39;Q9NX14;Q9P0J0;Q9UI09;Q9Y6M9	36	O95139;O95167	2	0.0454545	15	23	18	253000	0.923728	121485;131515	1;1.08256163312343	1;1	15.489;9.279	65;69	NA	NA	NA	267	0	8	0.2;0.22	0.21
corum	178	Respiratory chain complex I (holoenzyme), mitochondrial	O00217;O00483;O14561;O15239;O43181;O43674;O43676;O43677;O43678;O43920;O75251;O75306;O75380;O75438;O75489;O95139;O95167;O95168;O95169;O95178;O95182;O95298;O95299;O96000;P03886;P03891;P03897;P03901;P03915;P03923;P17568;P19404;P28331;P49821;P51970;P56181;P56556;Q16718;Q16795;Q86Y39;Q9NX14;Q9P0J0;Q9UI09;Q9Y6M9	44	O00217;O00483;O14561;O43181;O43674;O43676;O43677;O43678;O43920;O75251;O75306;O75380;O75438;O75489;O95139;O95167;O95168;O95169;O95182;O95298;O95299;O96000;P03915;P17568;P19404;P28331;P49821;P51970;P56556;Q16718;Q16795;Q86Y39;Q9NX14;Q9P0J0;Q9UI09;Q9Y6M9	36	O75438;O95298	2	0.0454545	41	53	46	150703	0.538366	106379;39509	2.69252575362576;1	3;1	6.961;14.188	72;65	NA	NA	NA	266	0	8	0.09;0.04	0.065
corum	181	26S proteasome	O14818;P17980;P20618;P25786;P25787;P25788;P25789;P28066;P28070;P28072;P28074;P35998;P43686;P49720;P49721;P55036;P60900;P62191;P62195;P62333;Q99436;Q9UNM6	22	O14818;P17980;P20618;P25786;P25787;P25788;P25789;P28066;P28070;P28072;P28074;P35998;P43686;P49720;P49721;P55036;P60900;P62191;P62195;P62333;Q99436;Q9UNM6	22	O14818;P17980;P20618;P25786;P25787;P25788;P25789;P28066;P28070;P28072;P28074;P35998;P43686;P49720;P49721;P55036;P60900;P62191;P62195;P62333;Q99436;Q9UNM6	22	1	13	23	18	29220917	0.926022	1254267;1720926;1530070;1700263;1318204;1099256;1421304;1210747;1134062;1557350;1261718;1520913;1669771;1154710;1230805;898134;1316115;1632389;1218743;1236371;987095;1147704	1.39652546279286;1.91611274041513;1.70360992903063;1.89310615119793;1.46771417182737;1.22393317700922;1.58250773269913;1.34806944175368;1.26268685964455;1.73398401574821;1.40482155224053;1.69341434574351;1.85915576072167;1.28567674756773;1.37040241211222;1;1.4653882382807;1.81753390919395;1.35697234488395;1.37659970561186;1.09905092113204;1.27787612984254	1;2;2;2;1;1;2;1;1;2;1;2;2;1;1;1;1;2;1;1;1;1	27.887;49.204;26.489;29.556;25.899;28.433;29.484;26.411;29.204;25.358;28.48;48.634;47.366;22.949;22.836;40.737;27.399;49.185;45.626;44.173;29.965;42.945	59;53;59;58;60;59;58;59;58;60;59;54;54;61;61;55;59;53;54;55;58;55	1	0.00261097	0.000944392	268	1	7	0.16;0.32;0.2;0.19;0.22;0.19;0.16;0.16;0.21;0.21;0.21;0.36;0.34;0.22;0.2;0.29;0.2;0.36;0.35;0.35;0.2;0.32	0.246364
corum	181	26S proteasome	O14818;P17980;P20618;P25786;P25787;P25788;P25789;P28066;P28070;P28072;P28074;P35998;P43686;P49720;P49721;P55036;P60900;P62191;P62195;P62333;Q99436;Q9UNM6	22	O14818;P17980;P20618;P25786;P25787;P25788;P25789;P28066;P28070;P28072;P28074;P35998;P43686;P49720;P49721;P55036;P60900;P62191;P62195;P62333;Q99436;Q9UNM6	22	O14818;P20618;P25786;P25787;P25788;P25789;P28066;P28070;P28072;P28074;P49720;P49721;P60900;Q99436	14	0.636364	25	36	30	47167386	0.996791	3340722;4378376;3922432;3036551;2865483;3775845;3272814;3007203;4208191;3418408;2719525;3025560;3422002;2774274	1.22842113972109;1.60997821310707;1.44232246440095;1.11657403406845;1.05367040200035;1.38842077200982;1.20345060258685;1.10578244362527;1.54739927009312;1.25698715768379;1;1.11253251946572;1.25830871199934;1.02013182449141	1;2;1;1;1;1;1;1;2;1;1;1;1;1	27.887;26.489;29.556;25.899;28.433;29.484;26.411;29.204;25.358;28.48;22.949;22.836;27.399;29.965	59;59;58;60;59;58;59;58;60;59;61;61;59;58	NA	NA	NA	269	0	7	0.44;0.56;0.45;0.5;0.49;0.43;0.43;0.55;0.56;0.58;0.53;0.5;0.53;0.56	0.507857
corum	181	26S proteasome	O14818;P17980;P20618;P25786;P25787;P25788;P25789;P28066;P28070;P28072;P28074;P35998;P43686;P49720;P49721;P55036;P60900;P62191;P62195;P62333;Q99436;Q9UNM6	22	O14818;P17980;P20618;P25786;P25787;P25788;P25789;P28066;P28070;P28072;P28074;P35998;P43686;P49720;P49721;P55036;P60900;P62191;P62195;P62333;Q99436;Q9UNM6	22	O14818;P25786;P25787;P25788;P25789;P28066;P60900	7	0.318182	36	52	42	8753353	0.737218	1896139;1706796;710880;995704;1267493;1451890;724451	2.66731234526221;2.40096218771101;1;1.40066396578888;1.78299150348863;2.04238408732838;1.01909042313752	3;2;1;1;2;2;1	27.887;29.556;25.899;28.433;29.484;26.411;27.399	59;58;60;59;58;59;59	NA	NA	NA	270	0	7	0.25;0.2;0.12;0.17;0.15;0.19;0.11	0.17
corum	181	26S proteasome	O14818;P17980;P20618;P25786;P25787;P25788;P25789;P28066;P28070;P28072;P28074;P35998;P43686;P49720;P49721;P55036;P60900;P62191;P62195;P62333;Q99436;Q9UNM6	22	O14818;P17980;P20618;P25786;P25787;P25788;P25789;P28066;P28070;P28072;P28074;P35998;P43686;P49720;P49721;P55036;P60900;P62191;P62195;P62333;Q99436;Q9UNM6	22	P49720;P49721;Q99436	3	0.136364	36	50	39	1354228	0.952837	330808;554993;466780	1;1.67768917317598;1.41102996299969	1;2;1	22.949;22.836;29.965	61;61;58	NA	NA	NA	274	0	7	0.06;0.09;0.09	0.08
corum	181	26S proteasome	O14818;P17980;P20618;P25786;P25787;P25788;P25789;P28066;P28070;P28072;P28074;P35998;P43686;P49720;P49721;P55036;P60900;P62191;P62195;P62333;Q99436;Q9UNM6	22	O14818;P17980;P20618;P25786;P25787;P25788;P25789;P28066;P28070;P28072;P28074;P35998;P43686;P49720;P49721;P55036;P60900;P62191;P62195;P62333;Q99436;Q9UNM6	22	P25787;P60900	2	0.0909091	36	50	40	1385847	0.986528	694662;691185	1.00503049111309;1	1;1	25.899;27.399	60;59	NA	NA	NA	272	0	7	0.11;0.11	0.11
corum	181	26S proteasome	O14818;P17980;P20618;P25786;P25787;P25788;P25789;P28066;P28070;P28072;P28074;P35998;P43686;P49720;P49721;P55036;P60900;P62191;P62195;P62333;Q99436;Q9UNM6	22	O14818;P17980;P20618;P25786;P25787;P25788;P25789;P28066;P28070;P28072;P28074;P35998;P43686;P49720;P49721;P55036;P60900;P62191;P62195;P62333;Q99436;Q9UNM6	22	P43686;P62195	2	0.0909091	39	50	46	840444	0.837791	492521;347923	1.41560345248805;1	1;1	47.366;45.626	54;54	NA	NA	NA	273	0	7	0.1;0.1	0.1
corum	1814	MAD1L1-MAD2L1 complex	Q13257;Q9Y6D9	2	Q13257;Q9Y6D9	2	Q13257;Q9Y6D9	2	1	13	31	22	861336	0.946366	462109;396513	1.16543215480955;1	1;1	23.51;83.067	61;48	0.946366	0.0287206	0.00714513	275	1	1	0.17;0.8	0.485
corum	1856;5432	CDCA5-PDS5A-RAD21-SMC1A-PDS5B-SMC3 complex;Sororin-cohesin complex	O60216;Q14683;Q29RF7;Q96FF9;Q9NTI5;Q9UQE7	6	O60216;Q14683;Q29RF7;Q9NTI5;Q9UQE7	5	O60216;Q14683;Q9UQE7	3	0.5	15	26	21	2715831	0.934463	400398;1429931;884891	1;3.57127408228812;2.21002852162099	1;4;2	71.69;143.233;141.542	50;43;43	0.962407	0.0156658	0.0042611	276	1	2	0.98;0.51;0.5	0.663333
corum	1856;5432	CDCA5-PDS5A-RAD21-SMC1A-PDS5B-SMC3 complex;Sororin-cohesin complex	O60216;Q14683;Q29RF7;Q96FF9;Q9NTI5;Q9UQE7	6	O60216;Q14683;Q29RF7;Q9NTI5;Q9UQE7	5	Q14683;Q29RF7	2	0.333333	1	15	10	1103095	0.955347	805331;297764	2.70459491409304;1	3;1	143.233;150.83	43;43	NA	NA	NA	277	0	2	0.29;0.28	0.285
corum	186	Wave-2 complex	Q7L576;Q8IZP0;Q8WUW1;Q9Y2A7;Q9Y6W5	5	Q7L576;Q8IZP0;Q8WUW1;Q9Y2A7;Q9Y6W5	5	Q7L576;Q8IZP0;Q8WUW1;Q9Y2A7;Q9Y6W5	5	1	15	41	33	3089641	0.961275	761312;646682;270835;634946;770438	2.81098085550243;2.38773422932782;1;2.3444015729134;2.8446766481437	3;2;1;2;3	145.182;55.081;8.745;128.79;54.284	43;52;70;44;53	0.999998	0.00261097	0.000944392	278	1	1	0.76;0.96;0.62;0.86;0.92	0.824
corum	1863	TSG101-VPS37B-VPS28 complex	Q99816;Q9H9H4;Q9UK41	3	Q99816;Q9H9H4;Q9UK41	3	Q99816;Q9H9H4;Q9UK41	3	1	30	50	40	795765	0.965242	435922;123839;221214	3.52007041400528;1;1.78630318397274	4;1;2	43.944;31.307;25.425	55;58;60	0.998792	0.00261097	0.000944392	279	1	2	0.44;1;0.65	0.696667
corum	1863	TSG101-VPS37B-VPS28 complex	Q99816;Q9H9H4;Q9UK41	3	Q99816;Q9H9H4;Q9UK41	3	Q99816;Q9UK41	2	0.666667	1	15	8	273133	0.807057	196503;76630	2.56430901735613;1	3;1	43.944;25.425	55;60	NA	NA	NA	280	0	2	0.2;0.23	0.215
corum	1874	SNARE complex (SNAP25, VAMP3, VAMP2, NAPB, STX13)	P60880;P63027;Q15836;Q86Y82;Q9H115	5	Q15836;Q86Y82;Q9H115	3	Q15836;Q86Y82	2	0.4	1	15	11	1097655	0.979067	474884;622771	1;1.31141710396644	1;1	11.309;31.642	68;58	0.918862	0.0600522	0.0133741	281	1	1	0.42;0.51	0.465
corum	189-1	BAF complex-1	O14497;O96019;P51531;P51532;P60709;Q12824;Q8TAQ2;Q92922;Q969G3;Q96GM5	10	O14497;O96019;P51531;P51532;Q12824;Q8TAQ2;Q92922;Q969G3;Q96GM5	9	O14497;P51531;P51532;Q12824;Q8TAQ2;Q92922;Q969G3;Q96GM5	8	0.8	7	35	13	2955829	0.947474	278419;65458;271596;484990;445498;460573;726593;161969	4.25339912615723;1;4.14916434965932;7.4091784044731;6.80586024626478;7.03616059152434;11.1001405481377;2.47439579577745	4;1;4;7;7;7;11;2	242.045;181.279;184.646;44.141;132.879;122.867;46.649;58.233	38;41;41;55;44;45;54;52	1	0.00261097	0.000944392	282	1	1	0.95;1;0.85;0.89;0.89;0.94;0.88;0.72	0.89
corum	189-2	BAF complex-2	O96019;P51531;P51532;P60709;Q12824;Q8NFD5;Q8TAQ2;Q92922;Q969G3;Q96GM5	10	O96019;P51531;P51532;Q12824;Q8NFD5;Q8TAQ2;Q92922;Q969G3;Q96GM5	9	P51531;P51532;Q12824;Q8NFD5;Q8TAQ2;Q92922;Q969G3;Q96GM5	8	0.8	7	35	13	2738022	0.930972	65458;271596;484990;54511;445498;460573;726593;161969	1.20082185247014;4.98240722056099;8.89710333694117;1;8.17262570857258;8.44917539579168;13.3292913356937;2.97130854322981	1;5;9;1;8;8;13;3	181.279;184.646;44.141;236.123;132.879;122.867;46.649;58.233	41;41;55;38;44;45;54;52	1	0.00261097	0.000944392	283	1	1	1;0.85;0.89;1;0.89;0.94;0.88;0.72	0.89625
corum	189-3	BAF complex-3	O14497;O94805;P51531;P51532;P60709;Q12824;Q8TAQ2;Q92922;Q969G3;Q96GM5	10	O14497;P51531;P51532;Q12824;Q8TAQ2;Q92922;Q969G3;Q96GM5	8	O14497;P51531;P51532;Q12824;Q8TAQ2;Q92922;Q969G3;Q96GM5	8	0.8	7	35	13	2955829	0.947474	278419;65458;271596;484990;445498;460573;726593;161969	4.25339912615723;1;4.14916434965932;7.4091784044731;6.80586024626478;7.03616059152434;11.1001405481377;2.47439579577745	4;1;4;7;7;7;11;2	242.045;181.279;184.646;44.141;132.879;122.867;46.649;58.233	38;41;41;55;44;45;54;52	1	0.00261097	0.000944392	284	1	1	0.95;1;0.85;0.89;0.89;0.94;0.88;0.72	0.89
corum	189-4	BAF complex-4	O94805;P51531;P51532;P60709;Q12824;Q8NFD5;Q8TAQ2;Q92922;Q969G3;Q96GM5	10	P51531;P51532;Q12824;Q8NFD5;Q8TAQ2;Q92922;Q969G3;Q96GM5	8	P51531;P51532;Q12824;Q8NFD5;Q8TAQ2;Q92922;Q969G3;Q96GM5	8	0.8	7	35	13	2738022	0.930972	65458;271596;484990;54511;445498;460573;726593;161969	1.20082185247014;4.98240722056099;8.89710333694117;1;8.17262570857258;8.44917539579168;13.3292913356937;2.97130854322981	1;5;9;1;8;8;13;3	181.279;184.646;44.141;236.123;132.879;122.867;46.649;58.233	41;41;55;38;44;45;54;52	1	0.00261097	0.000944392	285	1	1	1;0.85;0.89;1;0.89;0.94;0.88;0.72	0.89625
corum	189-5	BAF complex-5	O14497;O96019;P51531;P51532;P63261;Q12824;Q8TAQ2;Q92922;Q969G3;Q96GM5	10	O14497;O96019;P51531;P51532;Q12824;Q8TAQ2;Q92922;Q969G3;Q96GM5	9	O14497;P51531;P51532;Q12824;Q8TAQ2;Q92922;Q969G3;Q96GM5	8	0.8	7	35	13	2955829	0.947474	278419;65458;271596;484990;445498;460573;726593;161969	4.25339912615723;1;4.14916434965932;7.4091784044731;6.80586024626478;7.03616059152434;11.1001405481377;2.47439579577745	4;1;4;7;7;7;11;2	242.045;181.279;184.646;44.141;132.879;122.867;46.649;58.233	38;41;41;55;44;45;54;52	1	0.00261097	0.000944392	286	1	1	0.95;1;0.85;0.89;0.89;0.94;0.88;0.72	0.89
corum	189-6	BAF complex-6	O96019;P51531;P51532;P63261;Q12824;Q8NFD5;Q8TAQ2;Q92922;Q969G3;Q96GM5	10	O96019;P51531;P51532;Q12824;Q8NFD5;Q8TAQ2;Q92922;Q969G3;Q96GM5	9	P51531;P51532;Q12824;Q8NFD5;Q8TAQ2;Q92922;Q969G3;Q96GM5	8	0.8	7	35	13	2738022	0.930972	65458;271596;484990;54511;445498;460573;726593;161969	1.20082185247014;4.98240722056099;8.89710333694117;1;8.17262570857258;8.44917539579168;13.3292913356937;2.97130854322981	1;5;9;1;8;8;13;3	181.279;184.646;44.141;236.123;132.879;122.867;46.649;58.233	41;41;55;38;44;45;54;52	1	0.00261097	0.000944392	287	1	1	1;0.85;0.89;1;0.89;0.94;0.88;0.72	0.89625
corum	189-7	BAF complex-7	O14497;O94805;P51531;P51532;P63261;Q12824;Q8TAQ2;Q92922;Q969G3;Q96GM5	10	O14497;P51531;P51532;Q12824;Q8TAQ2;Q92922;Q969G3;Q96GM5	8	O14497;P51531;P51532;Q12824;Q8TAQ2;Q92922;Q969G3;Q96GM5	8	0.8	7	35	13	2955829	0.947474	278419;65458;271596;484990;445498;460573;726593;161969	4.25339912615723;1;4.14916434965932;7.4091784044731;6.80586024626478;7.03616059152434;11.1001405481377;2.47439579577745	4;1;4;7;7;7;11;2	242.045;181.279;184.646;44.141;132.879;122.867;46.649;58.233	38;41;41;55;44;45;54;52	1	0.00261097	0.000944392	288	1	1	0.95;1;0.85;0.89;0.89;0.94;0.88;0.72	0.89
corum	189-8	BAF complex-8	O94805;P51531;P51532;P63261;Q12824;Q8NFD5;Q8TAQ2;Q92922;Q969G3;Q96GM5	10	P51531;P51532;Q12824;Q8NFD5;Q8TAQ2;Q92922;Q969G3;Q96GM5	8	P51531;P51532;Q12824;Q8NFD5;Q8TAQ2;Q92922;Q969G3;Q96GM5	8	0.8	7	35	13	2738022	0.930972	65458;271596;484990;54511;445498;460573;726593;161969	1.20082185247014;4.98240722056099;8.89710333694117;1;8.17262570857258;8.44917539579168;13.3292913356937;2.97130854322981	1;5;9;1;8;8;13;3	181.279;184.646;44.141;236.123;132.879;122.867;46.649;58.233	41;41;55;38;44;45;54;52	1	0.00261097	0.000944392	289	1	1	1;0.85;0.89;1;0.89;0.94;0.88;0.72	0.89625
corum	1893;2969	mTOR-RICTOR complex;mTORC2 complex (mTOR/FRAP1, LST8, mAVO3/RICTOR)	P42345;Q6R327;Q9BVC4	3	P42345;Q9BVC4	2	P42345;Q9BVC4	2	0.666667	1	22	8	708062	0.932376	444659;263403	1.68813187397258;1	2;1	288.892;35.876	37;57	0.869326	0.101828	0.020608	290	1	1	0.82;0.74	0.78
corum	1895	RICTOR-mTOR complex	P42345;Q8N6M7;Q9BVC4	3	P42345;Q9BVC4	2	P42345;Q9BVC4	2	0.666667	1	22	8	708062	0.932376	444659;263403	1.68813187397258;1	2;1	288.892;35.876	37;57	0.869326	0.101828	0.020608	291	1	1	0.82;0.74	0.78
corum	1897;2970;2990;3980	RAPTOR-mTOR complex;mTORC1 complex (mTOR/FRAP1, LST8, RAPTOR);mTOR-signaling complex (FRAP1/mTOR, GBL, RAPTOR);mTOR-RAPTOR complex	P42345;Q8N122;Q9BVC4	3	P42345;Q8N122;Q9BVC4	3	P42345;Q9BVC4	2	0.666667	1	22	8	708062	0.932376	444659;263403	1.68813187397258;1	2;1	288.892;35.876	37;57	0.869326	0.101828	0.020608	292	1	1	0.82;0.74	0.78
corum	191	20S proteasome	O14818;P20618;P25786;P25787;P25788;P25789;P28066;P28070;P28072;P28074;P49720;P49721;P60900;Q99436	14	O14818;P20618;P25786;P25787;P25788;P25789;P28066;P28070;P28072;P28074;P49720;P49721;P60900;Q99436	14	O14818;P20618;P25786;P25787;P25788;P25789;P28066;P28070;P28072;P28074;P49720;P49721;P60900;Q99436	14	1	25	36	30	47167386	0.996791	3340722;4378376;3922432;3036551;2865483;3775845;3272814;3007203;4208191;3418408;2719525;3025560;3422002;2774274	1.22842113972109;1.60997821310707;1.44232246440095;1.11657403406845;1.05367040200035;1.38842077200982;1.20345060258685;1.10578244362527;1.54739927009312;1.25698715768379;1;1.11253251946572;1.25830871199934;1.02013182449141	1;2;1;1;1;1;1;1;2;1;1;1;1;1	27.887;26.489;29.556;25.899;28.433;29.484;26.411;29.204;25.358;28.48;22.949;22.836;27.399;29.965	59;59;58;60;59;58;59;58;60;59;61;61;59;58	1	0.00261097	0.000944392	294	1	6	0.44;0.56;0.45;0.5;0.49;0.43;0.43;0.55;0.56;0.58;0.53;0.5;0.53;0.56	0.507857
corum	191	20S proteasome	O14818;P20618;P25786;P25787;P25788;P25789;P28066;P28070;P28072;P28074;P49720;P49721;P60900;Q99436	14	O14818;P20618;P25786;P25787;P25788;P25789;P28066;P28070;P28072;P28074;P49720;P49721;P60900;Q99436	14	O14818;P20618;P25786;P25787;P25788;P25789;P28066;P28070;P28072;P28074;P49720;P49721;P60900;Q99436	14	1	13	23	18	18175966	0.966096	1254267;1530070;1700263;1318204;1099256;1421304;1210747;1134062;1557350;1261718;1154710;1230805;1316115;987095	1.2706649309337;1.55007370111286;1.72249175611263;1.33543782513335;1.11362736109493;1.4398857252848;1.22657596279993;1.14888840486478;1.57771035209377;1.27821334319392;1.16980635095913;1.24689619540166;1.33332151413998;1	1;2;2;1;1;1;1;1;2;1;1;1;1;1	27.887;26.489;29.556;25.899;28.433;29.484;26.411;29.204;25.358;28.48;22.949;22.836;27.399;29.965	59;59;58;60;59;58;59;58;60;59;61;61;59;58	NA	NA	NA	293	0	6	0.16;0.2;0.19;0.22;0.19;0.16;0.16;0.21;0.21;0.21;0.22;0.2;0.2;0.2	0.195
corum	191	20S proteasome	O14818;P20618;P25786;P25787;P25788;P25789;P28066;P28070;P28072;P28074;P49720;P49721;P60900;Q99436	14	O14818;P20618;P25786;P25787;P25788;P25789;P28066;P28070;P28072;P28074;P49720;P49721;P60900;Q99436	14	O14818;P25786;P25787;P25788;P25789;P28066;P60900	7	0.5	36	52	42	8753353	0.737218	1896139;1706796;710880;995704;1267493;1451890;724451	2.66731234526221;2.40096218771101;1;1.40066396578888;1.78299150348863;2.04238408732838;1.01909042313752	3;2;1;1;2;2;1	27.887;29.556;25.899;28.433;29.484;26.411;27.399	59;58;60;59;58;59;59	NA	NA	NA	295	0	6	0.25;0.2;0.12;0.17;0.15;0.19;0.11	0.17
corum	191	20S proteasome	O14818;P20618;P25786;P25787;P25788;P25789;P28066;P28070;P28072;P28074;P49720;P49721;P60900;Q99436	14	O14818;P20618;P25786;P25787;P25788;P25789;P28066;P28070;P28072;P28074;P49720;P49721;P60900;Q99436	14	P49720;P49721;Q99436	3	0.214286	36	50	39	1354228	0.952837	330808;554993;466780	1;1.67768917317598;1.41102996299969	1;2;1	22.949;22.836;29.965	61;61;58	NA	NA	NA	298	0	6	0.06;0.09;0.09	0.08
corum	191	20S proteasome	O14818;P20618;P25786;P25787;P25788;P25789;P28066;P28070;P28072;P28074;P49720;P49721;P60900;Q99436	14	O14818;P20618;P25786;P25787;P25788;P25789;P28066;P28070;P28072;P28074;P49720;P49721;P60900;Q99436	14	P25787;P60900	2	0.142857	36	50	40	1385847	0.986528	694662;691185	1.00503049111309;1	1;1	25.899;27.399	60;59	NA	NA	NA	297	0	6	0.11;0.11	0.11
corum	192	PA28-20S proteasome	O14818;P20618;P25786;P25787;P25788;P25789;P28066;P28070;P28072;P28074;P49720;P49721;P60900;Q06323;Q99436;Q9UL46	16	O14818;P20618;P25786;P25787;P25788;P25789;P28066;P28070;P28072;P28074;P49720;P49721;P60900;Q06323;Q99436;Q9UL46	16	O14818;P20618;P25786;P25787;P25788;P25789;P28066;P28070;P28072;P28074;P49720;P49721;P60900;Q99436	14	0.875	25	36	30	47167386	0.996791	3340722;4378376;3922432;3036551;2865483;3775845;3272814;3007203;4208191;3418408;2719525;3025560;3422002;2774274	1.22842113972109;1.60997821310707;1.44232246440095;1.11657403406845;1.05367040200035;1.38842077200982;1.20345060258685;1.10578244362527;1.54739927009312;1.25698715768379;1;1.11253251946572;1.25830871199934;1.02013182449141	1;2;1;1;1;1;1;1;2;1;1;1;1;1	27.887;26.489;29.556;25.899;28.433;29.484;26.411;29.204;25.358;28.48;22.949;22.836;27.399;29.965	59;59;58;60;59;58;59;58;60;59;61;61;59;58	1	0.00261097	0.000944392	300	1	8	0.44;0.56;0.45;0.5;0.49;0.43;0.43;0.55;0.56;0.58;0.53;0.5;0.53;0.56	0.507857
corum	192	PA28-20S proteasome	O14818;P20618;P25786;P25787;P25788;P25789;P28066;P28070;P28072;P28074;P49720;P49721;P60900;Q06323;Q99436;Q9UL46	16	O14818;P20618;P25786;P25787;P25788;P25789;P28066;P28070;P28072;P28074;P49720;P49721;P60900;Q06323;Q99436;Q9UL46	16	O14818;P20618;P25786;P25787;P25788;P25789;P28066;P28070;P28072;P28074;P49720;P49721;P60900;Q99436	14	0.875	13	23	18	18175966	0.966096	1254267;1530070;1700263;1318204;1099256;1421304;1210747;1134062;1557350;1261718;1154710;1230805;1316115;987095	1.2706649309337;1.55007370111286;1.72249175611263;1.33543782513335;1.11362736109493;1.4398857252848;1.22657596279993;1.14888840486478;1.57771035209377;1.27821334319392;1.16980635095913;1.24689619540166;1.33332151413998;1	1;2;2;1;1;1;1;1;2;1;1;1;1;1	27.887;26.489;29.556;25.899;28.433;29.484;26.411;29.204;25.358;28.48;22.949;22.836;27.399;29.965	59;59;58;60;59;58;59;58;60;59;61;61;59;58	NA	NA	NA	299	0	8	0.16;0.2;0.19;0.22;0.19;0.16;0.16;0.21;0.21;0.21;0.22;0.2;0.2;0.2	0.195
corum	192	PA28-20S proteasome	O14818;P20618;P25786;P25787;P25788;P25789;P28066;P28070;P28072;P28074;P49720;P49721;P60900;Q06323;Q99436;Q9UL46	16	O14818;P20618;P25786;P25787;P25788;P25789;P28066;P28070;P28072;P28074;P49720;P49721;P60900;Q06323;Q99436;Q9UL46	16	O14818;P25786;P25787;P25788;P25789;P28066;P60900	7	0.4375	36	52	42	8753353	0.737218	1896139;1706796;710880;995704;1267493;1451890;724451	2.66731234526221;2.40096218771101;1;1.40066396578888;1.78299150348863;2.04238408732838;1.01909042313752	3;2;1;1;2;2;1	27.887;29.556;25.899;28.433;29.484;26.411;27.399	59;58;60;59;58;59;59	NA	NA	NA	301	0	8	0.25;0.2;0.12;0.17;0.15;0.19;0.11	0.17
corum	192	PA28-20S proteasome	O14818;P20618;P25786;P25787;P25788;P25789;P28066;P28070;P28072;P28074;P49720;P49721;P60900;Q06323;Q99436;Q9UL46	16	O14818;P20618;P25786;P25787;P25788;P25789;P28066;P28070;P28072;P28074;P49720;P49721;P60900;Q06323;Q99436;Q9UL46	16	P49720;P49721;Q99436	3	0.1875	36	50	39	1354228	0.952837	330808;554993;466780	1;1.67768917317598;1.41102996299969	1;2;1	22.949;22.836;29.965	61;61;58	NA	NA	NA	305	0	8	0.06;0.09;0.09	0.08
corum	192	PA28-20S proteasome	O14818;P20618;P25786;P25787;P25788;P25789;P28066;P28070;P28072;P28074;P49720;P49721;P60900;Q06323;Q99436;Q9UL46	16	O14818;P20618;P25786;P25787;P25788;P25789;P28066;P28070;P28072;P28074;P49720;P49721;P60900;Q06323;Q99436;Q9UL46	16	P25787;P60900	2	0.125	36	50	40	1385847	0.986528	694662;691185	1.00503049111309;1	1;1	25.899;27.399	60;59	NA	NA	NA	303	0	8	0.11;0.11	0.11
corum	192	PA28-20S proteasome	O14818;P20618;P25786;P25787;P25788;P25789;P28066;P28070;P28072;P28074;P49720;P49721;P60900;Q06323;Q99436;Q9UL46	16	O14818;P20618;P25786;P25787;P25788;P25789;P28066;P28070;P28072;P28074;P49720;P49721;P60900;Q06323;Q99436;Q9UL46	16	Q06323;Q9UL46	2	0.125	16	31	26	187580	0.957382	125927;51424	2.44879822650902;1	2;1	28.723;27.402	59;59	NA	NA	NA	306	0	8	0.04;0.04	0.04
corum	193	PA700-20S-PA28 complex	O00231;O00232;O00233;O00487;O14818;O43242;O75832;P17980;P20618;P25786;P25787;P25788;P25789;P28066;P28070;P28072;P28074;P35998;P43686;P48556;P49720;P49721;P51665;P55036;P60900;P62191;P62195;P62333;Q06323;Q13200;Q15008;Q16401;Q99436;Q99460;Q9UL46;Q9UNM6	36	O00231;O00232;O00233;O00487;O14818;O43242;O75832;P17980;P20618;P25786;P25787;P25788;P25789;P28066;P28070;P28072;P28074;P35998;P43686;P48556;P49720;P49721;P51665;P55036;P60900;P62191;P62195;P62333;Q06323;Q13200;Q15008;Q99436;Q99460;Q9UL46;Q9UNM6	35	O00231;O00232;O00487;O14818;O43242;P17980;P20618;P25786;P25787;P25788;P25789;P28066;P28070;P28072;P28074;P35998;P43686;P49720;P49721;P55036;P60900;P62191;P62195;P62333;Q13200;Q15008;Q99436;Q99460;Q9UNM6	29	0.805556	13	23	18	37000035	0.908305	1099396;955034;1216923;1254267;876431;1720926;1530070;1700263;1318204;1099256;1421304;1210747;1134062;1557350;1261718;1520913;1669771;1154710;1230805;898134;1316115;1632389;1218743;1236371;1541747;784794;987095;1304793;1147704	1.40087207598427;1.21692316709863;1.55062729837384;1.59821176002875;1.11676567353981;2.19283786573292;1.94964538464871;2.16650866341995;1.67968154700469;1.40069368522185;1.81105360132723;1.5427577173118;1.44504417719809;1.98440609892532;1.60770597124851;1.93797735456693;2.12765515536561;1.47135426621508;1.56831601668718;1.14442006437358;1.67701970198549;2.08002227336091;1.55294637828526;1.5754083…	1;1;2;2;1;2;2;2;2;1;2;2;1;2;2;2;2;1;2;1;2;2;2;2;2;1;1;2;1	47.464;52.904;34.577;27.887;60.978;49.204;26.489;29.556;25.899;28.433;29.484;26.411;29.204;25.358;28.48;48.634;47.366;22.949;22.836;40.737;27.399;49.185;45.626;44.173;100.2;45.531;29.965;105.836;42.945	54;53;57;59;51;53;59;58;60;59;58;59;58;60;59;54;54;61;61;55;59;53;54;55;47;54;58;46;55	1	0.00261097	0.000944392	307	1	11	0.31;0.3;0.35;0.16;0.33;0.32;0.2;0.19;0.22;0.19;0.16;0.16;0.21;0.21;0.21;0.36;0.34;0.22;0.2;0.29;0.2;0.36;0.35;0.35;0.35;0.33;0.2;0.35;0.32	0.266897
corum	193	PA700-20S-PA28 complex	O00231;O00232;O00233;O00487;O14818;O43242;O75832;P17980;P20618;P25786;P25787;P25788;P25789;P28066;P28070;P28072;P28074;P35998;P43686;P48556;P49720;P49721;P51665;P55036;P60900;P62191;P62195;P62333;Q06323;Q13200;Q15008;Q16401;Q99436;Q99460;Q9UL46;Q9UNM6	36	O00231;O00232;O00233;O00487;O14818;O43242;O75832;P17980;P20618;P25786;P25787;P25788;P25789;P28066;P28070;P28072;P28074;P35998;P43686;P48556;P49720;P49721;P51665;P55036;P60900;P62191;P62195;P62333;Q06323;Q13200;Q15008;Q99436;Q99460;Q9UL46;Q9UNM6	35	O14818;P20618;P25786;P25787;P25788;P25789;P28066;P28070;P28072;P28074;P49720;P49721;P60900;Q99436	14	0.388889	25	36	30	47167386	0.996791	3340722;4378376;3922432;3036551;2865483;3775845;3272814;3007203;4208191;3418408;2719525;3025560;3422002;2774274	1.22842113972109;1.60997821310707;1.44232246440095;1.11657403406845;1.05367040200035;1.38842077200982;1.20345060258685;1.10578244362527;1.54739927009312;1.25698715768379;1;1.11253251946572;1.25830871199934;1.02013182449141	1;2;1;1;1;1;1;1;2;1;1;1;1;1	27.887;26.489;29.556;25.899;28.433;29.484;26.411;29.204;25.358;28.48;22.949;22.836;27.399;29.965	59;59;58;60;59;58;59;58;60;59;61;61;59;58	NA	NA	NA	310	0	11	0.44;0.56;0.45;0.5;0.49;0.43;0.43;0.55;0.56;0.58;0.53;0.5;0.53;0.56	0.507857
corum	193	PA700-20S-PA28 complex	O00231;O00232;O00233;O00487;O14818;O43242;O75832;P17980;P20618;P25786;P25787;P25788;P25789;P28066;P28070;P28072;P28074;P35998;P43686;P48556;P49720;P49721;P51665;P55036;P60900;P62191;P62195;P62333;Q06323;Q13200;Q15008;Q16401;Q99436;Q99460;Q9UL46;Q9UNM6	36	O00231;O00232;O00233;O00487;O14818;O43242;O75832;P17980;P20618;P25786;P25787;P25788;P25789;P28066;P28070;P28072;P28074;P35998;P43686;P48556;P49720;P49721;P51665;P55036;P60900;P62191;P62195;P62333;Q06323;Q13200;Q15008;Q99436;Q99460;Q9UL46;Q9UNM6	35	O00231;O00232;O00487;O43242;P51665;Q15008;Q9UNM6	7	0.194444	31	42	35	3078302	0.858891	483056;502140;456084;326052;366227;417891;526852	1.48153055340866;1.54006109454934;1.39880755216959;1;1.12321654214665;1.28166979500202;1.61585268607461	1;2;1;1;1;1;2	47.464;52.904;34.577;60.978;37.025;45.531;42.945	54;53;57;51;56;54;55	NA	NA	NA	308	0	11	0.14;0.16;0.13;0.12;0.15;0.18;0.15	0.147143
corum	193	PA700-20S-PA28 complex	O00231;O00232;O00233;O00487;O14818;O43242;O75832;P17980;P20618;P25786;P25787;P25788;P25789;P28066;P28070;P28072;P28074;P35998;P43686;P48556;P49720;P49721;P51665;P55036;P60900;P62191;P62195;P62333;Q06323;Q13200;Q15008;Q16401;Q99436;Q99460;Q9UL46;Q9UNM6	36	O00231;O00232;O00233;O00487;O14818;O43242;O75832;P17980;P20618;P25786;P25787;P25788;P25789;P28066;P28070;P28072;P28074;P35998;P43686;P48556;P49720;P49721;P51665;P55036;P60900;P62191;P62195;P62333;Q06323;Q13200;Q15008;Q99436;Q99460;Q9UL46;Q9UNM6	35	O14818;P25786;P25787;P25788;P25789;P28066;P60900	7	0.194444	36	52	42	8753353	0.737218	1896139;1706796;710880;995704;1267493;1451890;724451	2.66731234526221;2.40096218771101;1;1.40066396578888;1.78299150348863;2.04238408732838;1.01909042313752	3;2;1;1;2;2;1	27.887;29.556;25.899;28.433;29.484;26.411;27.399	59;58;60;59;58;59;59	NA	NA	NA	311	0	11	0.25;0.2;0.12;0.17;0.15;0.19;0.11	0.17
corum	193	PA700-20S-PA28 complex	O00231;O00232;O00233;O00487;O14818;O43242;O75832;P17980;P20618;P25786;P25787;P25788;P25789;P28066;P28070;P28072;P28074;P35998;P43686;P48556;P49720;P49721;P51665;P55036;P60900;P62191;P62195;P62333;Q06323;Q13200;Q15008;Q16401;Q99436;Q99460;Q9UL46;Q9UNM6	36	O00231;O00232;O00233;O00487;O14818;O43242;O75832;P17980;P20618;P25786;P25787;P25788;P25789;P28066;P28070;P28072;P28074;P35998;P43686;P48556;P49720;P49721;P51665;P55036;P60900;P62191;P62195;P62333;Q06323;Q13200;Q15008;Q99436;Q99460;Q9UL46;Q9UNM6	35	P49720;P49721;Q99436	3	0.0833333	36	50	39	1354228	0.952837	330808;554993;466780	1;1.67768917317598;1.41102996299969	1;2;1	22.949;22.836;29.965	61;61;58	NA	NA	NA	316	0	11	0.06;0.09;0.09	0.08
corum	193	PA700-20S-PA28 complex	O00231;O00232;O00233;O00487;O14818;O43242;O75832;P17980;P20618;P25786;P25787;P25788;P25789;P28066;P28070;P28072;P28074;P35998;P43686;P48556;P49720;P49721;P51665;P55036;P60900;P62191;P62195;P62333;Q06323;Q13200;Q15008;Q16401;Q99436;Q99460;Q9UL46;Q9UNM6	36	O00231;O00232;O00233;O00487;O14818;O43242;O75832;P17980;P20618;P25786;P25787;P25788;P25789;P28066;P28070;P28072;P28074;P35998;P43686;P48556;P49720;P49721;P51665;P55036;P60900;P62191;P62195;P62333;Q06323;Q13200;Q15008;Q99436;Q99460;Q9UL46;Q9UNM6	35	O00232;Q99460	2	0.0555556	21	31	24	1536368	0.991456	723878;812490	1;1.12241289278028	1;1	52.904;105.836	53;46	NA	NA	NA	309	0	11	0.22;0.22	0.22
corum	193	PA700-20S-PA28 complex	O00231;O00232;O00233;O00487;O14818;O43242;O75832;P17980;P20618;P25786;P25787;P25788;P25789;P28066;P28070;P28072;P28074;P35998;P43686;P48556;P49720;P49721;P51665;P55036;P60900;P62191;P62195;P62333;Q06323;Q13200;Q15008;Q16401;Q99436;Q99460;Q9UL46;Q9UNM6	36	O00231;O00232;O00233;O00487;O14818;O43242;O75832;P17980;P20618;P25786;P25787;P25788;P25789;P28066;P28070;P28072;P28074;P35998;P43686;P48556;P49720;P49721;P51665;P55036;P60900;P62191;P62195;P62333;Q06323;Q13200;Q15008;Q99436;Q99460;Q9UL46;Q9UNM6	35	P25787;P60900	2	0.0555556	36	50	40	1385847	0.986528	694662;691185	1.00503049111309;1	1;1	25.899;27.399	60;59	NA	NA	NA	313	0	11	0.11;0.11	0.11
corum	193	PA700-20S-PA28 complex	O00231;O00232;O00233;O00487;O14818;O43242;O75832;P17980;P20618;P25786;P25787;P25788;P25789;P28066;P28070;P28072;P28074;P35998;P43686;P48556;P49720;P49721;P51665;P55036;P60900;P62191;P62195;P62333;Q06323;Q13200;Q15008;Q16401;Q99436;Q99460;Q9UL46;Q9UNM6	36	O00231;O00232;O00233;O00487;O14818;O43242;O75832;P17980;P20618;P25786;P25787;P25788;P25789;P28066;P28070;P28072;P28074;P35998;P43686;P48556;P49720;P49721;P51665;P55036;P60900;P62191;P62195;P62333;Q06323;Q13200;Q15008;Q99436;Q99460;Q9UL46;Q9UNM6	35	Q06323;Q9UL46	2	0.0555556	16	31	26	187580	0.957382	125927;51424	2.44879822650902;1	2;1	28.723;27.402	59;59	NA	NA	NA	317	0	11	0.04;0.04	0.04
corum	193	PA700-20S-PA28 complex	O00231;O00232;O00233;O00487;O14818;O43242;O75832;P17980;P20618;P25786;P25787;P25788;P25789;P28066;P28070;P28072;P28074;P35998;P43686;P48556;P49720;P49721;P51665;P55036;P60900;P62191;P62195;P62333;Q06323;Q13200;Q15008;Q16401;Q99436;Q99460;Q9UL46;Q9UNM6	36	O00231;O00232;O00233;O00487;O14818;O43242;O75832;P17980;P20618;P25786;P25787;P25788;P25789;P28066;P28070;P28072;P28074;P35998;P43686;P48556;P49720;P49721;P51665;P55036;P60900;P62191;P62195;P62333;Q06323;Q13200;Q15008;Q99436;Q99460;Q9UL46;Q9UNM6	35	P43686;P62195	2	0.0555556	39	50	46	840444	0.837791	492521;347923	1.41560345248805;1	1;1	47.366;45.626	54;54	NA	NA	NA	315	0	11	0.1;0.1	0.1
corum	194	PA28gamma-20S proteasome	O14818;P20618;P25786;P25787;P25788;P25789;P28066;P28070;P28072;P28074;P49720;P49721;P60900;P61289;Q99436	15	O14818;P20618;P25786;P25787;P25788;P25789;P28066;P28070;P28072;P28074;P49720;P49721;P60900;P61289;Q99436	15	O14818;P20618;P25786;P25787;P25788;P25789;P28066;P28070;P28072;P28074;P49720;P49721;P60900;Q99436	14	0.933333	25	36	30	47167386	0.996791	3340722;4378376;3922432;3036551;2865483;3775845;3272814;3007203;4208191;3418408;2719525;3025560;3422002;2774274	1.22842113972109;1.60997821310707;1.44232246440095;1.11657403406845;1.05367040200035;1.38842077200982;1.20345060258685;1.10578244362527;1.54739927009312;1.25698715768379;1;1.11253251946572;1.25830871199934;1.02013182449141	1;2;1;1;1;1;1;1;2;1;1;1;1;1	27.887;26.489;29.556;25.899;28.433;29.484;26.411;29.204;25.358;28.48;22.949;22.836;27.399;29.965	59;59;58;60;59;58;59;58;60;59;61;61;59;58	1	0.00261097	0.000944392	319	1	6	0.44;0.56;0.45;0.5;0.49;0.43;0.43;0.55;0.56;0.58;0.53;0.5;0.53;0.56	0.507857
corum	194	PA28gamma-20S proteasome	O14818;P20618;P25786;P25787;P25788;P25789;P28066;P28070;P28072;P28074;P49720;P49721;P60900;P61289;Q99436	15	O14818;P20618;P25786;P25787;P25788;P25789;P28066;P28070;P28072;P28074;P49720;P49721;P60900;P61289;Q99436	15	O14818;P20618;P25786;P25787;P25788;P25789;P28066;P28070;P28072;P28074;P49720;P49721;P60900;Q99436	14	0.933333	13	23	18	18175966	0.966096	1254267;1530070;1700263;1318204;1099256;1421304;1210747;1134062;1557350;1261718;1154710;1230805;1316115;987095	1.2706649309337;1.55007370111286;1.72249175611263;1.33543782513335;1.11362736109493;1.4398857252848;1.22657596279993;1.14888840486478;1.57771035209377;1.27821334319392;1.16980635095913;1.24689619540166;1.33332151413998;1	1;2;2;1;1;1;1;1;2;1;1;1;1;1	27.887;26.489;29.556;25.899;28.433;29.484;26.411;29.204;25.358;28.48;22.949;22.836;27.399;29.965	59;59;58;60;59;58;59;58;60;59;61;61;59;58	NA	NA	NA	318	0	6	0.16;0.2;0.19;0.22;0.19;0.16;0.16;0.21;0.21;0.21;0.22;0.2;0.2;0.2	0.195
corum	194	PA28gamma-20S proteasome	O14818;P20618;P25786;P25787;P25788;P25789;P28066;P28070;P28072;P28074;P49720;P49721;P60900;P61289;Q99436	15	O14818;P20618;P25786;P25787;P25788;P25789;P28066;P28070;P28072;P28074;P49720;P49721;P60900;P61289;Q99436	15	O14818;P25786;P25787;P25788;P25789;P28066;P60900	7	0.466667	36	52	42	8753353	0.737218	1896139;1706796;710880;995704;1267493;1451890;724451	2.66731234526221;2.40096218771101;1;1.40066396578888;1.78299150348863;2.04238408732838;1.01909042313752	3;2;1;1;2;2;1	27.887;29.556;25.899;28.433;29.484;26.411;27.399	59;58;60;59;58;59;59	NA	NA	NA	320	0	6	0.25;0.2;0.12;0.17;0.15;0.19;0.11	0.17
corum	194	PA28gamma-20S proteasome	O14818;P20618;P25786;P25787;P25788;P25789;P28066;P28070;P28072;P28074;P49720;P49721;P60900;P61289;Q99436	15	O14818;P20618;P25786;P25787;P25788;P25789;P28066;P28070;P28072;P28074;P49720;P49721;P60900;P61289;Q99436	15	P49720;P49721;Q99436	3	0.2	36	50	39	1354228	0.952837	330808;554993;466780	1;1.67768917317598;1.41102996299969	1;2;1	22.949;22.836;29.965	61;61;58	NA	NA	NA	323	0	6	0.06;0.09;0.09	0.08
corum	194	PA28gamma-20S proteasome	O14818;P20618;P25786;P25787;P25788;P25789;P28066;P28070;P28072;P28074;P49720;P49721;P60900;P61289;Q99436	15	O14818;P20618;P25786;P25787;P25788;P25789;P28066;P28070;P28072;P28074;P49720;P49721;P60900;P61289;Q99436	15	P25787;P60900	2	0.133333	36	50	40	1385847	0.986528	694662;691185	1.00503049111309;1	1;1	25.899;27.399	60;59	NA	NA	NA	322	0	6	0.11;0.11	0.11
corum	202;964	BRCA1-RAD50-MRE11-NBS1 complex	O60934;P38398;P49959;Q92878	4	O60934;P49959;Q92878	3	O60934;P49959;Q92878	3	0.75	7	28	18	1982414	0.628376	85888;794843;1095153	1;9.25441272354695;12.7509430886736	1;9;13	84.959;80.593;153.892	48;49;43	0.688332	0.245431	0.0420033	324	1	1	0.64;0.77;0.86	0.756667
corum	205	Ubiquitin E3 ligase (VHL, TCEB1, TCEB2, CUL2, RBX1)	P40337;P62877;Q13617;Q15369;Q15370	5	P62877;Q13617;Q15369;Q15370	4	Q15369;Q15370	2	0.4	37	75	55	5338441	0.987147	2769326;2565996	1.07924018587714;1	1;1	12.473;13.133	67;66	0.94957	0.0287206	0.00714513	325	1	1	0.69;0.72	0.705
corum	2055	CASP8-CHUK-IKBKB-MALT1-BCL10 complex	O14920;O15111;O95999;Q14790;Q9UDY8	5	O14920;O15111;O95999;Q14790;Q9UDY8	5	O14920;O15111	2	0.4	10	31	19	585090	0.924055	249494;331692	1;1.32945882466111	1;1	86.564;84.64	48;48	0.729106	0.221932	0.0388953	326	1	1	0.91;0.84	0.875
corum	2056	BCL10-CHUK-BCL10-IKBKB complex	O14920;O15111;O95999;Q14790	4	O14920;O15111;O95999;Q14790	4	O14920;O15111	2	0.5	10	31	19	585090	0.924055	249494;331692	1;1.32945882466111	1;1	86.564;84.64	48;48	0.789029	0.182768	0.034081	327	1	1	0.91;0.84	0.875
corum	206;344;345;352;354	DNA ligase IV-XRCC4 complex;DNA ligase IV-XRCC4 complex (LX complex)	P49917;Q13426	2	P49917;Q13426	2	P49917;Q13426	2	1	31	52	37	438260	0.901904	89923;336626	1;3.74349165397062	1;4	103.971;38.287	46;56	0.901904	0.0809399	0.0173808	328	1	1	1;0.5	0.75
corum	207	Ubiquitin E3 ligase (ASB2, TCEB1, TCEB2, CUL5, RNF7)	Q15369;Q15370;Q93034;Q96Q27;Q9UBF6	5	Q15369;Q15370;Q93034;Q9UBF6	4	Q15369;Q15370	2	0.4	37	75	55	5338441	0.987147	2769326;2565996	1.07924018587714;1	1;1	12.473;13.133	67;66	0.94957	0.0287206	0.00714513	329	1	1	0.69;0.72	0.705
corum	208	Ubiquitin E3 ligase (ASB1, TCEB1, TCEB2, CUL5, RNF7)	Q15369;Q15370;Q93034;Q9UBF6;Q9Y576	5	Q15369;Q15370;Q93034;Q9UBF6	4	Q15369;Q15370	2	0.4	37	75	55	5338441	0.987147	2769326;2565996	1.07924018587714;1	1;1	12.473;13.133	67;66	0.94957	0.0287206	0.00714513	330	1	1	0.69;0.72	0.705
corum	209	Ubiquitin E3 ligase (ASB6, TCEB1, TCEB2, CUL5, RNF7)	Q15369;Q15370;Q93034;Q9NWX5;Q9UBF6	5	Q15369;Q15370;Q93034;Q9NWX5;Q9UBF6	5	Q15369;Q15370	2	0.4	37	75	55	5338441	0.987147	2769326;2565996	1.07924018587714;1	1;1	12.473;13.133	67;66	0.94957	0.0287206	0.00714513	331	1	1	0.69;0.72	0.705
corum	210	Ubiquitin E3 ligase (ASB7, TCEB1, TCEB2, CUL5, RNF7)	Q15369;Q15370;Q93034;Q9H672;Q9UBF6	5	Q15369;Q15370;Q93034;Q9UBF6	4	Q15369;Q15370	2	0.4	37	75	55	5338441	0.987147	2769326;2565996	1.07924018587714;1	1;1	12.473;13.133	67;66	0.94957	0.0287206	0.00714513	332	1	1	0.69;0.72	0.705
corum	2100	CHUK-IKBKB-MAP3K14 complex	O14920;O15111;Q99558	3	O14920;O15111	2	O14920;O15111	2	0.666667	10	31	19	585090	0.924055	249494;331692	1;1.32945882466111	1;1	86.564;84.64	48;48	0.853877	0.109661	0.0219321	333	1	1	0.91;0.84	0.875
corum	2101	IKKA-IKKB complex	O14920;O15111	2	O14920;O15111	2	O14920;O15111	2	1	10	31	19	585090	0.924055	249494;331692	1;1.32945882466111	1;1	86.564;84.64	48;48	0.924055	0.0496084	0.011121	334	1	1	0.91;0.84	0.875
corum	2105	IkappaB kinase complex (IKBKB, CHUK, IKBKAP, NFKBIA, RELA, MAP3K14)	O14920;O15111;O95163;P25963;Q04206;Q99558	6	O14920;O15111;O95163;Q04206	4	O14920;O15111	2	0.333333	10	31	19	585090	0.924055	249494;331692	1;1.32945882466111	1;1	86.564;84.64	48;48	0.673734	0.261097	0.0444605	335	1	1	0.91;0.84	0.875
corum	211	Ubiquitin E3 ligase (ASB12, TCEB1, TCEB2, CUL5, RNF7)	Q15369;Q15370;Q8WXK4;Q93034;Q9UBF6	5	Q15369;Q15370;Q93034;Q9UBF6	4	Q15369;Q15370	2	0.4	37	75	55	5338441	0.987147	2769326;2565996	1.07924018587714;1	1;1	12.473;13.133	67;66	0.94957	0.0287206	0.00714513	336	1	1	0.69;0.72	0.705
corum	2112	CDC37-HSP90AA1-HSP90AB1-MAP3K11 complex	P07900;P08238;Q16543;Q16584	4	P07900;P08238;Q16543	3	P07900;P08238;Q16543	3	0.75	1	13	10	3049337	0.984072	1569132;1337573;142632	11.0012619888945;9.37779039766672;1	11;9;1	84.66;83.264;44.468	48;48;54	0.999247	0.00261097	0.000944392	338	1	2	0.03;0.05;0.04	0.04
corum	2112	CDC37-HSP90AA1-HSP90AB1-MAP3K11 complex	P07900;P08238;Q16543;Q16584	4	P07900;P08238;Q16543	3	P07900;P08238	2	0.5	30	39	34	59282611	0.883028	38786845;20495766	1.8924320759712;1	2;1	84.66;83.264	48;48	NA	NA	NA	337	0	2	0.82;0.72	0.77
corum	2118	CHUK-ERC1-IKBKB-IKBKG	O14920;O15111;Q8IUD2;Q9Y6K9	4	O14920;O15111;Q8IUD2;Q9Y6K9	4	O14920;O15111;Q9Y6K9	3	0.75	10	31	19	1024225	0.949602	249494;331692;437283	1;1.32945882466111;1.75267942315246	1;1;2	86.564;84.64;48.198	48;48;54	0.992636	0.00261097	0.000944392	339	1	1	0.91;0.84;0.88	0.876667
corum	2121;5844	CHUK-IKBKB-IKBKG complex;I-kappa-B kinase (IKK) complex	O14920;O15111;Q9Y6K9	3	O14920;O15111;Q9Y6K9	3	O14920;O15111;Q9Y6K9	3	1	10	31	19	1024225	0.949602	249494;331692;437283	1;1.32945882466111;1.75267942315246	1;1;2	86.564;84.64;48.198	48;48;54	0.99746	0.00261097	0.000944392	340	1	1	0.91;0.84;0.88	0.876667
corum	2129	DNAJB2-HSPA8-PSMA3 complex	P11142;P25686;P25788	3	P11142;P25788	2	P11142;P25788	2	0.666667	1	14	9	12796956	0.78466	12052473;744483	16.1890506566302;1	16;1	70.898;28.433	50;59	0.615691	0.295039	0.0484605	341	1	1	0.17;0.13	0.15
corum	212;363;365	DNA ligase III-XRCC1 complex	P18887;P49916	2	P18887;P49916	2	P18887;P49916	2	1	28	54	37	875803	0.785377	494892;377311	1.3116288684931;1	1;1	69.477;112.907	50;46	0.785377	0.185379	0.0344419	342	1	1	0.83;0.83	0.83
corum	214	Ubiquitin E3 ligase (WSB1, TCEB1, TCEB2, CUL5, RBX1)	P62877;Q15369;Q15370;Q93034;Q9Y6I7	5	P62877;Q15369;Q15370;Q93034	4	Q15369;Q15370	2	0.4	37	75	55	5338441	0.987147	2769326;2565996	1.07924018587714;1	1;1	12.473;13.133	67;66	0.94957	0.0287206	0.00714513	343	1	1	0.69;0.72	0.705
corum	2174-1	COP9 signalosome complex-1	P61201;Q13098;Q7L5N1;Q92905;Q99627;Q9BT78;Q9UBW8;Q9UNS2	8	P61201;Q13098;Q7L5N1;Q92905;Q99627;Q9BT78;Q9UBW8;Q9UNS2	8	P61201;Q13098;Q7L5N1;Q92905;Q99627;Q9BT78;Q9UBW8;Q9UNS2	8	1	13	41	35	13514499	0.994599	1573169;1894049;1774391;1050221;2450119;2314070;1266068;1192412	1.49794090957998;1.80347660159147;1.68954058241075;1;2.33295563505205;2.20341242462301;1.20552531324359;1.13539150331216	1;2;2;1;2;2;1;1	51.597;55.537;36.163;37.579;23.226;46.269;30.277;47.873	53;52;56;56;61;54;58;54	1	0.00261097	0.000944392	344	1	3	0.96;0.79;0.88;0.9;0.82;0.93;0.91;0.82	0.87625
corum	2174-1	COP9 signalosome complex-1	P61201;Q13098;Q7L5N1;Q92905;Q99627;Q9BT78;Q9UBW8;Q9UNS2	8	P61201;Q13098;Q7L5N1;Q92905;Q99627;Q9BT78;Q9UBW8;Q9UNS2	8	Q13098;Q99627;Q9UNS2	3	0.375	41	52	45	1038931	0.990565	372917;457993;204792	1.82095492011407;2.23638130395719;1	2;2;1	55.537;23.226;47.873	52;61;54	NA	NA	NA	345	0	3	0.16;0.15;0.14	0.15
corum	2174-1	COP9 signalosome complex-1	P61201;Q13098;Q7L5N1;Q92905;Q99627;Q9BT78;Q9UBW8;Q9UNS2	8	P61201;Q13098;Q7L5N1;Q92905;Q99627;Q9BT78;Q9UBW8;Q9UNS2	8	Q9BT78;Q9UNS2	2	0.25	13	22	19	248295	0.562012	166526;81769	2.03654196578165;1	2;1	46.269;47.873	54;54	NA	NA	NA	346	0	3	0.07;0.06	0.065
corum	2174-2	COP9 signalosome complex-2	P61201;Q13098;Q7L5N1;Q92905;Q99627;Q9BT78;Q9H9Q2;Q9UNS2	8	P61201;Q13098;Q7L5N1;Q92905;Q99627;Q9BT78;Q9H9Q2;Q9UNS2	8	P61201;Q13098;Q7L5N1;Q92905;Q99627;Q9BT78;Q9H9Q2;Q9UNS2	8	1	15	41	35	12516805	0.991796	1566453;1869083;1749037;1041644;2439393;2297760;367554;1177611	4.26183091464111;5.08519292403293;4.75858513306888;2.83398901930057;6.63682887412462;6.25148957704174;1;3.20391289443184	4;5;5;3;7;6;1;3	51.597;55.537;36.163;37.579;23.226;46.269;29.622;47.873	53;52;56;56;61;54;58;54	1	0.00261097	0.000944392	347	1	3	0.96;0.78;0.86;0.89;0.81;0.92;1;0.81	0.87875
corum	2174-2	COP9 signalosome complex-2	P61201;Q13098;Q7L5N1;Q92905;Q99627;Q9BT78;Q9H9Q2;Q9UNS2	8	P61201;Q13098;Q7L5N1;Q92905;Q99627;Q9BT78;Q9H9Q2;Q9UNS2	8	Q13098;Q99627;Q9UNS2	3	0.375	41	52	45	1038931	0.990565	372917;457993;204792	1.82095492011407;2.23638130395719;1	2;2;1	55.537;23.226;47.873	52;61;54	NA	NA	NA	348	0	3	0.16;0.15;0.14	0.15
corum	2174-2	COP9 signalosome complex-2	P61201;Q13098;Q7L5N1;Q92905;Q99627;Q9BT78;Q9H9Q2;Q9UNS2	8	P61201;Q13098;Q7L5N1;Q92905;Q99627;Q9BT78;Q9H9Q2;Q9UNS2	8	Q9BT78;Q9UNS2	2	0.25	13	22	19	248295	0.562012	166526;81769	2.03654196578165;1	2;1	46.269;47.873	54;54	NA	NA	NA	349	0	3	0.07;0.06	0.065
corum	2179	CNS-P53 complex	P04637;P61201;Q13098;Q7L5N1;Q92905;Q99627;Q9BT78;Q9UBW8;Q9UNS2	9	P04637;P61201;Q13098;Q7L5N1;Q92905;Q99627;Q9BT78;Q9UBW8;Q9UNS2	9	P61201;Q13098;Q7L5N1;Q92905;Q99627;Q9BT78;Q9UBW8;Q9UNS2	8	0.888889	13	41	35	13514499	0.994599	1573169;1894049;1774391;1050221;2450119;2314070;1266068;1192412	1.49794090957998;1.80347660159147;1.68954058241075;1;2.33295563505205;2.20341242462301;1.20552531324359;1.13539150331216	1;2;2;1;2;2;1;1	51.597;55.537;36.163;37.579;23.226;46.269;30.277;47.873	53;52;56;56;61;54;58;54	1	0.00261097	0.000944392	350	1	3	0.96;0.79;0.88;0.9;0.82;0.93;0.91;0.82	0.87625
corum	2179	CNS-P53 complex	P04637;P61201;Q13098;Q7L5N1;Q92905;Q99627;Q9BT78;Q9UBW8;Q9UNS2	9	P04637;P61201;Q13098;Q7L5N1;Q92905;Q99627;Q9BT78;Q9UBW8;Q9UNS2	9	Q13098;Q99627;Q9UNS2	3	0.333333	41	52	45	1038931	0.990565	372917;457993;204792	1.82095492011407;2.23638130395719;1	2;2;1	55.537;23.226;47.873	52;61;54	NA	NA	NA	351	0	3	0.16;0.15;0.14	0.15
corum	2179	CNS-P53 complex	P04637;P61201;Q13098;Q7L5N1;Q92905;Q99627;Q9BT78;Q9UBW8;Q9UNS2	9	P04637;P61201;Q13098;Q7L5N1;Q92905;Q99627;Q9BT78;Q9UBW8;Q9UNS2	9	Q9BT78;Q9UNS2	2	0.222222	13	22	19	248295	0.562012	166526;81769	2.03654196578165;1	2;1	46.269;47.873	54;54	NA	NA	NA	352	0	3	0.07;0.06	0.065
corum	217;218	CRSP complex	O43513;O60244;O75448;O95402;Q15648;Q6P2C8;Q9NVC6;Q9ULK4	8	O60244;O75448;Q15648;Q6P2C8;Q9NVC6;Q9ULK4	6	O60244;O75448;Q15648;Q9NVC6;Q9ULK4	5	0.625	1	21	10	817804	0.932387	147823;180347;234744;136105;112227	1.31717857556559;1.60698405909451;2.09168916570879;1.21276519910538;1	1;2;2;1;1	160.607;110.305;168.478;72.89;156.474	42;46;42;50;42	0.999381	0.00261097	0.000944392	353	1	1	1;1;0.93;0.98;0.98	0.978
corum	219	CAND1-CUL1-RBX1 complex	P62877;Q13616;Q86VP6	3	P62877;Q13616;Q86VP6	3	P62877;Q86VP6	2	0.666667	1	15	10	786113	0.981198	105869;680244	1;6.4253369730516	1;6	12.274;136.376	67;44	0.96275	0.0156658	0.0042611	354	1	1	0.09;0.08	0.085
corum	2199;2202	CTF18-RFC subcomplex;CHL12-RFC2-5 complex	P35249;P35250;P40937;P40938;Q8WVB6	5	P35249;P35250;P40937;P40938;Q8WVB6	5	P35249;P35250;P40937;P40938	4	0.8	1	10	6	891984	0.964624	278360;237612;202718;173294	1.6062875806433;1.37114960702621;1.16979237596224;1	2;1;1;1	39.682;39.157;38.497;40.556	56;56;56;55	0.999828	0.00261097	0.000944392	355	1	2	0.18;0.19;0.18;0.38	0.2325
corum	2199;2202	CTF18-RFC subcomplex;CHL12-RFC2-5 complex	P35249;P35250;P40937;P40938;Q8WVB6	5	P35249;P35250;P40937;P40938;Q8WVB6	5	P35250;P40937	2	0.4	29	44	34	374036	0.556841	215581;158455	1.36051875926919;1	1;1	39.157;38.497	56;56	NA	NA	NA	356	0	2	0.17;0.14	0.155
corum	2200	RFC2-5 subcomplex	P35249;P35250;P40937;P40938	4	P35249;P35250;P40937;P40938	4	P35249;P35250;P40937;P40938	4	1	1	10	6	891984	0.964624	278360;237612;202718;173294	1.6062875806433;1.37114960702621;1.16979237596224;1	2;1;1;1	39.682;39.157;38.497;40.556	56;56;56;55	0.999956	0.00261097	0.000944392	357	1	2	0.18;0.19;0.18;0.38	0.2325
corum	2200	RFC2-5 subcomplex	P35249;P35250;P40937;P40938	4	P35249;P35250;P40937;P40938	4	P35250;P40937	2	0.5	29	44	34	374036	0.556841	215581;158455	1.36051875926919;1	1;1	39.157;38.497	56;56	NA	NA	NA	358	0	2	0.17;0.14	0.155
corum	2201	PCNA-RFC2-5 complex	P12004;P35249;P35250;P40937;P40938	5	P12004;P35249;P35250;P40937;P40938	5	P35249;P35250;P40937;P40938	4	0.8	1	10	6	891984	0.964624	278360;237612;202718;173294	1.6062875806433;1.37114960702621;1.16979237596224;1	2;1;1;1	39.682;39.157;38.497;40.556	56;56;56;55	0.999828	0.00261097	0.000944392	359	1	2	0.18;0.19;0.18;0.38	0.2325
corum	2201	PCNA-RFC2-5 complex	P12004;P35249;P35250;P40937;P40938	5	P12004;P35249;P35250;P40937;P40938	5	P35250;P40937	2	0.4	29	44	34	374036	0.556841	215581;158455	1.36051875926919;1	1;1	39.157;38.497	56;56	NA	NA	NA	360	0	2	0.17;0.14	0.155
corum	2203	BRD4-RFC complex	O60885;P35249;P35250;P35251;P40937;P40938	6	O60885;P35249;P35250;P35251;P40937;P40938	6	P35249;P35250;P40937;P40938	4	0.666667	1	10	6	891984	0.964624	278360;237612;202718;173294	1.6062875806433;1.37114960702621;1.16979237596224;1	2;1;1;1	39.682;39.157;38.497;40.556	56;56;56;55	0.99958	0.00261097	0.000944392	361	1	2	0.18;0.19;0.18;0.38	0.2325
corum	2203	BRD4-RFC complex	O60885;P35249;P35250;P35251;P40937;P40938	6	O60885;P35249;P35250;P35251;P40937;P40938	6	P35250;P40937	2	0.333333	29	44	34	374036	0.556841	215581;158455	1.36051875926919;1	1;1	39.157;38.497	56;56	NA	NA	NA	362	0	2	0.17;0.14	0.155
corum	221	CAND1-CUL2-RBX1 complex	P62877;Q13617;Q86VP6	3	P62877;Q13617;Q86VP6	3	P62877;Q86VP6	2	0.666667	1	15	10	786113	0.981198	105869;680244	1;6.4253369730516	1;6	12.274;136.376	67;44	0.96275	0.0156658	0.0042611	363	1	1	0.09;0.08	0.085
corum	2211	BARD1-BRCA1-CSTF complex	P33240;P38398;Q05048;Q12996;Q99728	5	P33240;Q05048;Q12996	3	P33240;Q05048;Q12996	3	0.6	15	37	29	1926791	0.984934	576005;510680;835380	1.1279176783896;1;1.6358189081225	1;1;2	60.959;48.358;82.922	51;54;48	0.998665	0.00261097	0.000944392	364	1	1	0.52;0.68;0.87	0.69
corum	2218	MDC1-MRE11-RAD50-NBS1 complex	O60934;P49959;Q14676;Q92878	4	O60934;P49959;Q14676;Q92878	4	O60934;P49959;Q92878	3	0.75	7	28	18	1982414	0.628376	85888;794843;1095153	1;9.25441272354695;12.7509430886736	1;9;13	84.959;80.593;153.892	48;49;43	0.688332	0.245431	0.0420033	365	1	1	0.64;0.77;0.86	0.756667
corum	222	CAND1-CUL3-RBX1 complex	P62877;Q13618;Q86VP6	3	P62877;Q13618;Q86VP6	3	P62877;Q13618;Q86VP6	3	1	1	15	10	877602	0.845117	105869;90496;680244	1.1698749115983;1;7.51684052333805	1;1;8	12.274;88.93;136.376	67;48;44	0.976011	0.0104439	0.00329806	366	1	1	0.09;0.07;0.08	0.08
corum	2222;2738	BLM complex II	P15927;P27694;P35244;P54132;Q13472;Q9H9A7	6	P15927;P27694;P35244;Q13472	4	P15927;P27694;P35244	3	0.5	23	40	37	446923	0.882508	134623;156320;148080	1;1.16116859674796;1.0999606307986	1;1;1	29.247;68.138;13.569	58;50;66	0.891625	0.0887728	0.0185931	367	1	1	0.06;0.1;0.05	0.07
corum	223	CAND1-CUL4A-RBX1 complex	P62877;Q13619;Q86VP6	3	P62877;Q13619;Q86VP6	3	P62877;Q86VP6	2	0.666667	1	15	10	786113	0.981198	105869;680244	1;6.4253369730516	1;6	12.274;136.376	67;44	0.96275	0.0156658	0.0042611	369	1	2	0.09;0.08	0.085
corum	223	CAND1-CUL4A-RBX1 complex	P62877;Q13619;Q86VP6	3	P62877;Q13619;Q86VP6	3	P62877;Q13619	2	0.666667	23	36	32	348600	0.613564	208011;140589	1.47956810276764;1	1;1	12.274;87.68	67;48	NA	NA	NA	368	0	2	0.17;0.5	0.335
corum	2236	ASF1-histone containing complex	O96017;P49321;P50502;P68431;Q13112;Q9NVP2;Q9Y294	7	O96017;P49321;Q13112;Q9NVP2;Q9Y294	5	P49321;Q9NVP2;Q9Y294	3	0.428571	26	37	33	6037374	0.829368	5899039;58481;75652	100.871035037021;1;1.29361673022007	101;1;1	85.238;22.434;22.969	48;61;61	0.727193	0.221932	0.0388953	370	1	2	0.42;0.14;0.24	0.266667
corum	2236	ASF1-histone containing complex	O96017;P49321;P50502;P68431;Q13112;Q9NVP2;Q9Y294	7	O96017;P49321;Q13112;Q9NVP2;Q9Y294	5	Q9NVP2;Q9Y294	2	0.285714	37	50	43	297153	0.886582	153448;142454	1.0771757900796;1	1;1	22.434;22.969	61;61	NA	NA	NA	371	0	2	0.36;0.46	0.41
corum	2238	MBD1-MCAF1-SETDB1 complex	Q15047;Q6VMQ6;Q9UIS9	3	Q15047;Q6VMQ6	2	Q15047;Q6VMQ6	2	0.666667	5	18	10	838075	0.945055	231981;605795	1;2.61139920941801	1;3	143.157;136.394	43;44	0.893128	0.0887728	0.0185931	372	1	1	0.86;0.95	0.905
corum	224	CAND1-CUL4B-RBX1 complex	P62877;Q13620;Q86VP6	3	P62877;Q13620;Q86VP6	3	P62877;Q86VP6	2	0.666667	1	15	10	786113	0.981198	105869;680244	1;6.4253369730516	1;6	12.274;136.376	67;44	0.96275	0.0156658	0.0042611	373	1	1	0.09;0.08	0.085
corum	228	SMCC complex	O60244;O75448;O75586;P24863;P49336;Q13503;Q15648;Q9Y3C7	8	O60244;O75448;O75586;Q15648	4	O60244;O75448;O75586;Q15648	4	0.5	1	23	10	612975	0.869244	147823;180347;28058;239829	5.26847957801697;6.4276498681303;1;8.54761565328961	5;6;1;9	160.607;110.305;28.425;168.478	42;46;59;42	0.947973	0.0287206	0.00714513	374	1	1	1;1;1;0.95	0.9875
corum	229	NAT complex	O60244;O75586;P24863;P49336;Q13503;Q9BTT4;Q9ULK4	7	O60244;O75586;Q9ULK4	3	O60244;O75586;Q9ULK4	3	0.428571	1	20	10	298753	0.873595	147823;28058;112227	5.26847957801697;1;3.99982179770475	5;1;4	160.607;28.425;156.474	42;59;42	0.830382	0.133159	0.02617	375	1	1	1;1;0.98	0.993333
corum	2294	ABI1-WASF2 complex	Q8IZP0;Q9Y6W5	2	Q8IZP0;Q9Y6W5	2	Q8IZP0;Q9Y6W5	2	1	15	42	33	1426083	0.988774	646682;776607	1;1.20091018460387	1;1	55.081;54.284	52;53	0.988774	0.00261097	0.000944392	376	1	1	0.96;0.92	0.94
corum	2297	ABI1-WASL complex	O00401;Q8IZP0	2	O00401;Q8IZP0	2	O00401;Q8IZP0	2	1	23	42	33	849541	0.731552	227351;619762	1;2.7260139607919	1;3	54.827;55.081	52;52	0.731552	0.221932	0.0388953	377	1	1	0.46;0.92	0.69
corum	23	BLOC-1 (biogenesis of lysosome-related organelles complex 1)	O95295;P78537;Q6QNY0;Q6QNY1;Q8TDH9;Q96EV8;Q9NUP1;Q9UL45	8	O95295;P78537;Q6QNY0;Q6QNY1;Q8TDH9;Q96EV8;Q9NUP1;Q9UL45	8	O95295;P78537;Q6QNY0;Q6QNY1;Q8TDH9;Q96EV8;Q9NUP1	7	0.875	5	28	18	2455971	0.890725	561341;319833;388086;393740;136182;336680;300929	4.12199115889031;2.34857029563378;2.84975988016037;2.89127784876122;1;2.47227974328472;2.20975606174091	4;2;3;3;1;2;2	14.874;17.263;21.256;15.961;21.609;39.493;23.351	65;64;62;64;61;56;61	0.999989	0.00261097	0.000944392	378	1	2	0.7;0.76;0.99;0.62;1;1;0.99	0.865714
corum	23	BLOC-1 (biogenesis of lysosome-related organelles complex 1)	O95295;P78537;Q6QNY0;Q6QNY1;Q8TDH9;Q96EV8;Q9NUP1;Q9UL45	8	O95295;P78537;Q6QNY0;Q6QNY1;Q8TDH9;Q96EV8;Q9NUP1;Q9UL45	8	O95295;P78537;Q6QNY1	3	0.375	25	39	30	642042	0.931745	301110;148429;187245	2.02864669303169;1;1.26151223817448	2;1;1	14.874;17.263;15.961	65;64;64	NA	NA	NA	379	0	2	0.38;0.35;0.3	0.343333
corum	230	Mediator complex	A0JLT2;O43513;O60244;O75448;O75586;O95402;P24863;P49336;Q13503;Q15528;Q15648;Q6P2C8;Q71F56;Q71SY5;Q93074;Q96G25;Q96HR3;Q96RN5;Q9BTT4;Q9BUE0;Q9BWU1;Q9H204;Q9H944;Q9NPJ6;Q9NVC6;Q9NWA0;Q9NX70;Q9P086;Q9UHV7;Q9ULK4;Q9Y2X0;Q9Y3C7	32	O60244;O75448;O75586;Q15528;Q15648;Q6P2C8;Q71SY5;Q93074;Q96HR3;Q9H944;Q9NPJ6;Q9NVC6;Q9NX70;Q9P086;Q9ULK4;Q9Y2X0	16	O60244;O75448;O75586;Q15528;Q15648;Q6P2C8;Q93074;Q96HR3;Q9H944;Q9NPJ6;Q9NVC6;Q9P086;Q9ULK4;Q9Y2X0	14	0.4375	1	23	10	1824236	0.894071	147823;180347;28058;32414;239829;118251;107061;133476;157405;196328;137788;47475;112227;137277	5.26847957801697;6.4276498681303;1;1.15524983961793;8.54761565328961;4.21451992301661;3.81570318625704;4.75714591203935;5.60998645662556;6.99722004419417;4.91082757145912;1.69203079335662;3.99982179770475;4.89261529688502	5;6;1;1;9;4;4;5;6;7;5;2;4;5	160.607;110.305;28.425;22.221;168.478;35.432;243.081;20.277;23.222;29.745;72.89;13.129;156.474;96.793	42;46;59;61;42;57;38;62;61;58;50;66;42;47	0.999993	0.00261097	0.000944392	380	1	3	1;1;1;0.67;0.95;0.95;1;0.86;0.47;0.74;0.99;0.83;0.98;0.74	0.87
corum	230	Mediator complex	A0JLT2;O43513;O60244;O75448;O75586;O95402;P24863;P49336;Q13503;Q15528;Q15648;Q6P2C8;Q71F56;Q71SY5;Q93074;Q96G25;Q96HR3;Q96RN5;Q9BTT4;Q9BUE0;Q9BWU1;Q9H204;Q9H944;Q9NPJ6;Q9NVC6;Q9NWA0;Q9NX70;Q9P086;Q9UHV7;Q9ULK4;Q9Y2X0;Q9Y3C7	32	O60244;O75448;O75586;Q15528;Q15648;Q6P2C8;Q71SY5;Q93074;Q96HR3;Q9H944;Q9NPJ6;Q9NVC6;Q9NX70;Q9P086;Q9ULK4;Q9Y2X0	16	Q15528;Q96HR3	2	0.0625	44	56	50	46395	0.956447	16262;22253	1;1.36840487024966	1;1	22.221;20.277	61;62	NA	NA	NA	381	0	3	0.33;0.14	0.235
corum	230	Mediator complex	A0JLT2;O43513;O60244;O75448;O75586;O95402;P24863;P49336;Q13503;Q15528;Q15648;Q6P2C8;Q71F56;Q71SY5;Q93074;Q96G25;Q96HR3;Q96RN5;Q9BTT4;Q9BUE0;Q9BWU1;Q9H204;Q9H944;Q9NPJ6;Q9NVC6;Q9NWA0;Q9NX70;Q9P086;Q9UHV7;Q9ULK4;Q9Y2X0;Q9Y3C7	32	O60244;O75448;O75586;Q15528;Q15648;Q6P2C8;Q71SY5;Q93074;Q96HR3;Q9H944;Q9NPJ6;Q9NVC6;Q9NX70;Q9P086;Q9ULK4;Q9Y2X0	16	Q15648;Q9NPJ6	2	0.0625	21	31	24	63780	0.956035	20308;40461	1;1.99236753988576	1;2	168.478;29.745	42;58	NA	NA	NA	382	0	3	0.08;0.15	0.115
corum	2300	Profilin 2 complex	O75116;P11142;P17600;P35080;P60709;Q05193;Q7L576;Q92777;Q9Y2A7	9	O75116;P11142;P35080;Q05193;Q7L576;Q9Y2A7	6	Q7L576;Q9Y2A7	2	0.222222	14	41	32	1413868	0.945077	776859;635569	1.22230473795921;1	1;1	145.182;128.79	43;44	0.636413	0.281984	0.0468443	383	1	1	0.78;0.86	0.82
corum	2308	AP3D1-AP3S1 complex	O14617;Q92572	2	O14617;Q92572	2	O14617;Q92572	2	1	28	50	32	672094	0.964695	297003;367093	1;1.23599088224698	1;1	130.158;21.732	44;61	0.964695	0.0156658	0.0042611	384	1	1	0.42;0.43	0.425
corum	2318	ITGA6-ITGB4-Laminin10/12 complex	O15230;P07942;P11047;P16144;P23229	5	O15230;P07942;P11047;P23229	4	P07942;P11047	2	0.4	1	17	11	1668715	0.986854	842423;826292	1.01952215439578;1	1;1	198.038;177.603	40;41	0.948444	0.0287206	0.00714513	385	1	1	0.79;0.75	0.77
corum	232	ARC complex	O43513;O60244;O75448;O75586;O95402;Q15648;Q71SY5;Q93074;Q96G25;Q96RN5;Q9NPJ6;Q9NVC6;Q9UHV7;Q9UKU7;Q9ULK4	15	O60244;O75448;O75586;Q15648;Q71SY5;Q93074;Q9NPJ6;Q9NVC6;Q9UKU7;Q9ULK4	10	O60244;O75448;O75586;Q71SY5;Q9NPJ6;Q9NVC6;Q9ULK4	7	0.466667	1	23	10	895028	0.872357	147823;180347;28058;65938;196328;137788;112227	5.26847957801697;6.4276498681303;1;2.35006058878038;6.99722004419417;4.91082757145912;3.99982179770475	5;6;1;2;7;5;4	160.607;110.305;28.425;78.171;29.745;72.89;156.474	42;46;59;49;58;50;42	0.994812	0.00261097	0.000944392	386	1	3	1;1;1;0.74;0.74;0.99;0.98	0.921429
corum	232	ARC complex	O43513;O60244;O75448;O75586;O95402;Q15648;Q71SY5;Q93074;Q96G25;Q96RN5;Q9NPJ6;Q9NVC6;Q9UHV7;Q9UKU7;Q9ULK4	15	O60244;O75448;O75586;Q15648;Q71SY5;Q93074;Q9NPJ6;Q9NVC6;Q9UKU7;Q9ULK4	10	Q15648;Q9NPJ6	2	0.133333	21	31	24	63780	0.956035	20308;40461	1;1.99236753988576	1;2	168.478;29.745	42;58	NA	NA	NA	388	0	3	0.08;0.15	0.115
corum	232	ARC complex	O43513;O60244;O75448;O75586;O95402;Q15648;Q71SY5;Q93074;Q96G25;Q96RN5;Q9NPJ6;Q9NVC6;Q9UHV7;Q9UKU7;Q9ULK4	15	O60244;O75448;O75586;Q15648;Q71SY5;Q93074;Q9NPJ6;Q9NVC6;Q9UKU7;Q9ULK4	10	Q15648;Q93074	2	0.133333	1	16	10	326972	0.90901	217549;107061	2.03200978881199;1	2;1	168.478;243.081	42;38	NA	NA	NA	387	0	3	0.86;1	0.93
corum	234	HuCHRAC complex	O60264;Q9NRF9;Q9NRG0;Q9NRL2	4	Q9NRF9;Q9NRG0	2	Q9NRF9;Q9NRG0	2	0.5	48	58	53	740330	0.891014	393663;342168	1.15049624745739;1	1;1	16.86;14.711	64;65	0.707381	0.229765	0.0399932	390	1	2	0.37;0.66	0.515
corum	2355	ITGAV-ITGB3-CD47-FCER2 complex	P05106;P06734;P06756;Q08722	4	P06756;Q08722	2	P06756;Q08722	2	0.5	1	15	11	602255	0.861127	211804;390241	1;1.8424628430058	1;2	116.038;35.214	45;57	0.63856	0.281984	0.0468443	391	1	1	0.62;0.39	0.505
corum	2356	ITGB3-ITGAV-CD47 complex	P05106;P06756;Q08722	3	P06756;Q08722	2	P06756;Q08722	2	0.666667	1	15	11	602255	0.861127	211804;390241	1;1.8424628430058	1;2	116.038;35.214	45;57	0.74154	0.221932	0.0388953	392	1	1	0.62;0.39	0.505
corum	238-1	SWI-SNF chromatin remodeling-related-BRCA1 complex-1	O14497;O96019;P38398;P51531;P51532;Q12824;Q8TAQ2;Q92922;Q92925;Q969G3	10	O14497;O96019;P51531;P51532;Q12824;Q8TAQ2;Q92922;Q92925;Q969G3	9	O14497;P51531;P51532;Q12824;Q8TAQ2;Q92922;Q92925;Q969G3	8	0.8	7	29	13	2966503	0.955469	278419;65458;271596;482706;445498;460573;211541;726593	4.25339912615723;1;4.14916434965932;7.37428580158269;6.80586024626478;7.03616059152434;3.23170582663693;11.1001405481377	4;1;4;7;7;7;3;11	242.045;181.279;184.646;44.141;132.879;122.867;58.921;46.649	38;41;41;55;44;45;52;54	1	0.00261097	0.000944392	393	1	2	0.95;1;0.85;0.89;0.89;0.94;0.91;0.88	0.91375
corum	238-2	SWI-SNF chromatin remodeling-related-BRCA1 complex-2	O96019;P38398;P51531;P51532;Q12824;Q8NFD5;Q8TAQ2;Q92922;Q92925;Q969G3	10	O96019;P51531;P51532;Q12824;Q8NFD5;Q8TAQ2;Q92922;Q92925;Q969G3	9	P51531;P51532;Q12824;Q8NFD5;Q8TAQ2;Q92922;Q92925;Q969G3	8	0.8	7	35	13	2786645	0.938528	65458;271596;484990;54511;445498;460573;211541;726593	1.20082185247014;4.98240722056099;8.89710333694117;1;8.17262570857258;8.44917539579168;3.88070297738071;13.3292913356937	1;5;9;1;8;8;4;13	181.279;184.646;44.141;236.123;132.879;122.867;58.921;46.649	41;41;55;38;44;45;52;54	1	0.00261097	0.000944392	395	1	1	1;0.85;0.89;1;0.89;0.94;0.91;0.88	0.92
corum	2390-1	CD98-LAT2-ITGB1 complex-1	P05556;P08195;Q9UHI5	3	P05556;P08195	2	P05556;P08195	2	0.666667	1	17	10	3275481	0.964537	1839783;1435698	1.28145543143474;1	1;1	88.415;67.994	48;50	0.930332	0.0391645	0.00916234	396	1	1	0.51;0.51	0.51
corum	2390-2	CD98-LAT2-ITGB1 complex-2	P05556;Q01650;Q9UHI5	3	P05556;Q01650	2	P05556;Q01650	2	0.666667	1	17	9	2351903	0.97223	1839783;512120	3.59248418339452;1	4;1	88.415;55.01	48;52	0.945231	0.0313316	0.00748436	397	1	1	0.51;0.57	0.54
corum	2395	ITGA7-ITGB1-CD151 complex	P05556;P48509;Q13683	3	P05556;P48509	2	P05556;P48509	2	0.666667	1	17	9	2184609	0.808778	1839783;344826	5.33539524281812;1	5;1	88.415;28.295	48;59	0.654122	0.274151	0.0458417	398	1	1	0.51;0.49	0.5
corum	2398	ITGA3-ITGB1-BSG complex	P05556;P26006;P35613	3	P05556;P26006;P35613	3	P05556;P35613	2	0.666667	15	31	19	6232412	0.972941	1169248;5063164	1;4.33027381701743	1;4	88.415;42.2	48;55	0.946615	0.0287206	0.00714513	400	1	2	0.33;0.32	0.325
corum	2398	ITGA3-ITGB1-BSG complex	P05556;P26006;P35613	3	P05556;P26006;P35613	3	P05556;P35613	2	0.666667	1	15	10	6742210	0.95078	1623577;5118633	1;3.15268878531785	1;3	88.415;42.2	48;55	NA	NA	NA	399	0	2	0.45;0.33	0.39
corum	2399	ITGA3-ITGB1-CD63 complex	P05556;P08962;P26006	3	P05556;P26006	2	P05556;P26006	2	0.666667	1	17	9	1884138	0.812321	1839783;41184	44.6722756410256;1	45;1	88.415;116.612	48;45	0.659866	0.274151	0.0458417	401	1	1	0.51;1	0.755
corum	2400	ITGA3-ITGB1-CD151 complex	P05556;P26006;P48509	3	P05556;P26006;P48509	3	P05556;P48509	2	0.666667	1	17	9	2184609	0.808778	1839783;344826	5.33539524281812;1	5;1	88.415;28.295	48;59	0.654122	0.274151	0.0458417	402	1	1	0.51;0.49	0.5
corum	2401	ITGA3-ITGB1-THBS1 complex	P05556;P07996;P26006	3	P05556;P26006	2	P05556;P26006	2	0.666667	1	17	9	1884138	0.812321	1839783;41184	44.6722756410256;1	45;1	88.415;116.612	48;45	0.659866	0.274151	0.0458417	403	1	1	0.51;1	0.755
corum	2406	ITGA3-ITGB1 complex	P05556;P26006	2	P05556;P26006	2	P05556;P26006	2	1	1	17	9	1884138	0.812321	1839783;41184	44.6722756410256;1	45;1	88.415;116.612	48;45	0.812321	0.16188	0.0312723	404	1	1	0.51;1	0.755
corum	2411	ITGA6-ITGB1-CD151 complex	P05556;P23229;P48509	3	P05556;P23229;P48509	3	P05556;P23229;P48509	3	1	1	15	9	2228273	0.841539	1623577;319166;284943	5.69790098370551;1.12010472269893;1	6;1;1	88.415;126.606;28.295	48;44;59	0.97489	0.0130548	0.00385969	405	1	1	0.45;0.66;0.41	0.506667
corum	2413	ITGA6-ITGB1 complex	P05556;P23229	2	P05556;P23229	2	P05556;P23229	2	1	1	18	9	2302975	0.934329	1921985;380403	5.05249695717437;1	5;1	88.415;126.606	48;44	0.934329	0.0391645	0.00916234	406	1	1	0.54;0.79	0.665
corum	2416	ITGB1-RAP1A-PKD1 complex	P05556;P62834;P98161	3	P05556;P62834	2	P05556;P62834	2	0.666667	15	31	18	2045474	0.97239	1169248;876226	1.33441372431313;1	1;1	88.415;20.987	48;62	0.945543	0.0287206	0.00714513	407	1	1	0.33;0.64	0.485
corum	2419	ITGA4-ITGB1-CD81 complex	P05556;P13612;P60033	3	P05556;P13612;P60033	3	P05556;P60033	2	0.666667	15	31	19	2053737	0.961972	1169248;884489	1.32194747475661;1	1;1	88.415;25.809	48;60	0.925391	0.0443864	0.0100164	409	1	2	0.33;0.46	0.395
corum	2419	ITGA4-ITGB1-CD81 complex	P05556;P13612;P60033	3	P05556;P13612;P60033	3	P05556;P60033	2	0.666667	1	15	10	2285093	0.792295	1623577;661516	2.45432763531041;1	2;1	88.415;25.809	48;60	NA	NA	NA	408	0	2	0.45;0.34	0.395
corum	2423	ITGA4-ITGB1-CD47 complex	P05556;P13612;Q08722	3	P05556;P13612;Q08722	3	P05556;Q08722	2	0.666667	1	17	10	2306284	0.837301	1839783;466501	3.94379218908427;1	4;1	88.415;35.214	48;57	0.701072	0.237598	0.0410762	410	1	1	0.51;0.47	0.49
corum	2429	ITGA2-ITGB1-CD47 complex	P05556;P17301;Q08722	3	P05556;P17301;Q08722	3	P05556;P17301;Q08722	3	1	1	17	10	2569458	0.886943	1839783;263174;466501	6.99074756624895;1;1.77259531716659	7;1;2	88.415;129.295;35.214	48;44;57	0.987218	0.00261097	0.000944392	411	1	1	0.51;0.72;0.47	0.566667
corum	2430	ITGA2-ITGB1-CHAD complex	O15335;P05556;P17301	3	P05556;P17301	2	P05556;P17301	2	0.666667	1	17	9	2102957	0.970132	1839783;263174	6.99074756624895;1	7;1	88.415;129.295	48;44	0.941155	0.0313316	0.00748436	412	1	1	0.51;0.72	0.615
corum	2431	ITGA2-ITGB1-COL6A3 complex	P05556;P12111;P17301	3	P05556;P17301	2	P05556;P17301	2	0.666667	1	17	9	2102957	0.970132	1839783;263174	6.99074756624895;1	7;1	88.415;129.295	48;44	0.941155	0.0313316	0.00748436	413	1	1	0.51;0.72	0.615
corum	2432	ITGA2-ITGB1 complex	P05556;P17301	2	P05556;P17301	2	P05556;P17301	2	1	1	17	9	2102957	0.970132	1839783;263174	6.99074756624895;1	7;1	88.415;129.295	48;44	0.970132	0.0130548	0.00385969	414	1	1	0.51;0.72	0.615
corum	2434	ITGA1-ITGB1-COL6A3 complex	P05556;P12111;P56199	3	P05556;P56199	2	P05556;P56199	2	0.666667	1	17	9	2021573	0.953439	1839783;180899	10.1702220576123;1	10;1	88.415;130.848	48;44	0.909046	0.0678851	0.0146701	415	1	1	0.51;0.81	0.66
corum	2435	ITGA1-ITGB1-PTPN2 complex	P05556;P17706;P56199	3	P05556;P56199	2	P05556;P56199	2	0.666667	1	17	9	2021573	0.953439	1839783;180899	10.1702220576123;1	10;1	88.415;130.848	48;44	0.909046	0.0678851	0.0146701	416	1	1	0.51;0.81	0.66
corum	2436	ITGAV-ITGB1 complex	P05556;P06756	2	P05556;P06756	2	P05556;P06756	2	1	1	17	9	2081544	0.987117	1839783;241551	7.61654060633158;1	8;1	88.415;116.038	48;45	0.987117	0.00261097	0.000944392	417	1	1	0.51;0.71	0.61
corum	2437	ITGA6-ITGB1-CYR61 complex	O00622;P05556;P23229	3	P05556;P23229	2	P05556;P23229	2	0.666667	1	18	9	2302975	0.934329	1921985;380403	5.05249695717437;1	5;1	88.415;126.606	48;44	0.872971	0.101828	0.020608	418	1	1	0.54;0.79	0.665
corum	248	BRAFT complex	O15287;O15360;P15927;P27694;P35244;P54132;Q00597;Q13472;Q9HB96;Q9NPI8;Q9NW38	11	P15927;P27694;P35244;Q13472	4	P15927;P27694;P35244	3	0.272727	23	40	37	446923	0.882508	134623;156320;148080	1;1.16116859674796;1.0999606307986	1;1;1	29.247;68.138;13.569	58;50;66	0.668023	0.26893	0.0454152	419	1	1	0.06;0.1;0.05	0.07
corum	2598;281	NELF complex (Negative elongation factor complex)	P18615;Q8IXH7;Q8WX92;Q9H3P2	4	P18615;Q8IXH7;Q8WX92;Q9H3P2	4	P18615;Q8IXH7;Q8WX92;Q9H3P2	4	1	25	41	31	976142	0.891281	214778;258037;266325;237002	1;1.20141262140443;1.2400013036717;1.10347428507575	1;1;1;1	43.24;66.247;65.697;57.277	55;51;51;52	0.998715	0.00261097	0.000944392	420	1	2	0.49;0.44;0.47;0.49	0.4725
corum	2598;281	NELF complex (Negative elongation factor complex)	P18615;Q8IXH7;Q8WX92;Q9H3P2	4	P18615;Q8IXH7;Q8WX92;Q9H3P2	4	P18615;Q8WX92;Q9H3P2	3	0.75	2	15	9	333360	0.863239	95108;147167;90069	1.05594599695789;1.63393620446547;1	1;2;1	43.24;65.697;57.277	55;51;52	NA	NA	NA	421	0	2	0.22;0.26;0.19	0.223333
corum	2600	BRD4 complex	O60244;O60563;O60885;O75448;P50750;Q15648;Q93074;Q9NVC6	8	O60244;O60563;O60885;O75448;P50750;Q15648;Q93074;Q9NVC6	8	O60244;O60563;O75448;Q15648;Q93074;Q9NVC6	6	0.75	1	16	10	871673	0.881552	147823;101848;167757;217549;107061;126398	1.45140798051999;1;1.64713101877307;2.13601641662085;1.05118411750844;1.24104547953814	1;1;2;2;1;1	160.607;80.685;110.305;168.478;243.081;72.89	42;49;46;42;38;50	0.999602	0.00261097	0.000944392	422	1	2	1;0.41;0.93;0.86;1;0.91	0.851667
corum	2600	BRD4 complex	O60244;O60563;O60885;O75448;P50750;Q15648;Q93074;Q9NVC6	8	O60244;O60563;O60885;O75448;P50750;Q15648;Q93074;Q9NVC6	8	O60563;O60885;P50750	3	0.375	13	31	24	1510699	0.804357	162292;773371;573085	1;4.76530574520001;3.53119685505139	1;5;4	80.685;152.219;42.778	49;43;55	NA	NA	NA	423	0	2	0.65;0.97;0.73	0.783333
corum	2601	P-TEFb-BRD4-TRAP220 complex	O60563;O60885;P50750;Q15648	4	O60563;O60885;P50750;Q15648	4	O60563;O60885;P50750	3	0.75	13	31	24	1510699	0.804357	162292;773371;573085	1;4.76530574520001;3.53119685505139	1;5;4	80.685;152.219;42.778	49;43;55	0.900149	0.0835509	0.0178662	424	1	2	0.65;0.97;0.73	0.783333
corum	2601	P-TEFb-BRD4-TRAP220 complex	O60563;O60885;P50750;Q15648	4	O60563;O60885;P50750;Q15648	4	O60563;Q15648	2	0.5	1	16	9	319397	0.858376	101848;217549	1;2.13601641662085	1;2	80.685;168.478	49;42	NA	NA	NA	425	0	2	0.41;0.86	0.635
corum	2602;2873;2878	P-TEFb-7SKRNA-HEXIM1 complex	O60563;O94992;P50750	3	O60563;O94992;P50750	3	O60563;O94992;P50750	3	1	13	30	22	1000786	0.929577	162292;269395;567675	1;1.65994010795357;3.49786187858921	1;2;3	80.685;40.623;42.778	49;55;55	0.995041	0.00261097	0.000944392	426	1	1	0.65;0.41;0.72	0.593333
corum	2603	Transcription elongation factor complex (SUPT5H, CDK9, CCNT1)	O00267;O60563;P50750	3	O00267;O60563;P50750	3	O60563;P50750	2	0.666667	13	30	22	731391	0.905653	162292;567675	1;3.49786187858921	1;3	80.685;42.778	49;55	0.820207	0.146214	0.0284615	427	1	1	0.65;0.72	0.685
corum	2604	P-TEFb-SKP2 complex	O60563;P50750;Q13309	3	O60563;P50750;Q13309	3	O60563;P50750	2	0.666667	13	30	22	731391	0.905653	162292;567675	1;3.49786187858921	1;3	80.685;42.778	49;55	0.820207	0.146214	0.0284615	428	1	1	0.65;0.72	0.685
corum	2605	Heterotrimeric complex (CCNT1, CDK9, GRN)	O60563;P28799;P50750	3	O60563;P50750	2	O60563;P50750	2	0.666667	13	30	22	731391	0.905653	162292;567675	1;3.49786187858921	1;3	80.685;42.778	49;55	0.820207	0.146214	0.0284615	429	1	1	0.65;0.72	0.685
corum	263;264;72	R/M complex (RAD50-MRE11 complex)	P49959;Q92878	2	P49959;Q92878	2	P49959;Q92878	2	1	7	28	18	1890940	0.763865	794843;1095153	1;1.37782304178309	1;1	80.593;153.892	49;43	0.763865	0.208877	0.0378428	430	1	1	0.77;0.86	0.815
corum	2657	ESR1-CDK7-CCNH-MNAT1-MTA1-HDAC2 complex	P03372;P50613;P51946;P51948;Q13330;Q92769	6	P50613;P51946;P51948;Q13330;Q92769	5	P50613;P51946;P51948	3	0.5	33	50	44	462577	0.918588	270783;65120;116840	4.1582156019656;1;1.79422604422604	4;1;2	39.038;37.643;35.823	56;56;57	0.943868	0.0313316	0.00748436	431	1	2	0.89;1;0.97	0.953333
corum	2657	ESR1-CDK7-CCNH-MNAT1-MTA1-HDAC2 complex	P03372;P50613;P51946;P51948;Q13330;Q92769	6	P50613;P51946;P51948;Q13330;Q92769	5	Q13330;Q92769	2	0.333333	21	31	24	395578	0.886791	205853;189380	1.08698384201077;1	1;1	80.786;55.364	49;52	NA	NA	NA	432	0	2	0.34;0.21	0.275
corum	266;270;2810	RAD17-RFC complex;Rad17-RFC complex	O75943;P35249;P35250;P40937;P40938	5	P35249;P35250;P40937;P40938	4	P35249;P35250;P40937;P40938	4	0.8	1	10	6	891984	0.964624	278360;237612;202718;173294	1.6062875806433;1.37114960702621;1.16979237596224;1	2;1;1;1	39.682;39.157;38.497;40.556	56;56;56;55	0.999828	0.00261097	0.000944392	433	1	2	0.18;0.19;0.18;0.38	0.2325
corum	266;270;2810	RAD17-RFC complex;Rad17-RFC complex	O75943;P35249;P35250;P40937;P40938	5	P35249;P35250;P40937;P40938	4	P35250;P40937	2	0.4	29	44	34	374036	0.556841	215581;158455	1.36051875926919;1	1;1	39.157;38.497	56;56	NA	NA	NA	434	0	2	0.17;0.14	0.155
corum	2685	RNA polymerase II (RNAPII)	O15514;P13984;P19387;P19388;P24928;P30876;P35269;P36954;P52434;P52435;P53803;P61218;P62487;P62875;Q00403;Q9BWH6;Q9Y5B0	17	O15514;P13984;P19387;P19388;P24928;P30876;P35269;P36954;P52434;P62487;P62875;Q00403;Q9BWH6;Q9Y5B0	14	O15514;P19387;P19388;P24928;P30876;P35269;P36954;P62487;P62875	9	0.529412	15	34	27	2658578	0.808802	250492;210393;627887;325309;422066;24104;177575;191380;417133	10.3921340856289;8.72855127779622;26.0490789910388;13.4960587454364;17.5102057749751;1;7.3670345170926;7.93976103551278;17.3055509459011	10;9;26;13;18;1;7;8;17	16.311;31.441;24.551;217.176;133.897;58.24;14.523;19.294;7.645	64;58;60;39;44;52;65;62;71	0.994739	0.00261097	0.000944392	435	1	6	0.41;0.61;0.54;0.73;0.55;0.03;0.49;0.42;0.56	0.482222
corum	2685	RNA polymerase II (RNAPII)	O15514;P13984;P19387;P19388;P24928;P30876;P35269;P36954;P52434;P52435;P53803;P61218;P62487;P62875;Q00403;Q9BWH6;Q9Y5B0	17	O15514;P13984;P19387;P19388;P24928;P30876;P35269;P36954;P52434;P62487;P62875;Q00403;Q9BWH6;Q9Y5B0	14	P19388;P30876;P62875	3	0.176471	1	14	10	708451	0.934122	328475;164862;214619	1.99242396671155;1;1.30180999866555	2;1;1	24.551;133.897;7.645	60;44;71	NA	NA	NA	440	0	6	0.28;0.21;0.29	0.26
corum	2685	RNA polymerase II (RNAPII)	O15514;P13984;P19387;P19388;P24928;P30876;P35269;P36954;P52434;P52435;P53803;P61218;P62487;P62875;Q00403;Q9BWH6;Q9Y5B0	17	O15514;P13984;P19387;P19388;P24928;P30876;P35269;P36954;P52434;P62487;P62875;Q00403;Q9BWH6;Q9Y5B0	14	P19387;P30876;Q9BWH6	3	0.176471	31	48	35	468305	0.884451	85650;184141;186596	1;2.14992410974898;2.17858727378867	1;2;2	31.441;133.897;152.755	58;44;43	NA	NA	NA	439	0	6	0.25;0.24;0.63	0.373333
corum	2686	BRCA1-core RNA polymerase II complex	O15514;P19387;P19388;P24928;P30876;P36954;P38398;P52434;P52435;P53803;P61218;P62487;P62875	13	O15514;P19387;P19388;P24928;P30876;P36954;P52434;P62487;P62875	9	O15514;P19387;P24928;P30876;P36954;P62487;P62875	7	0.538462	15	41	27	2213591	0.865145	250492;247585;325309;515682;177575;191380;479655	1.41062649584683;1.39425594819091;1.83195269604393;2.90402365197804;1;1.07774179923976;2.70114036322681	1;1;2;3;1;1;3	16.311;31.441;217.176;133.897;14.523;19.294;7.645	64;58;39;44;65;62;71	0.997326	0.00261097	0.000944392	441	1	4	0.41;0.72;0.73;0.67;0.49;0.42;0.65	0.584286
corum	2686	BRCA1-core RNA polymerase II complex	O15514;P19387;P19388;P24928;P30876;P36954;P38398;P52434;P52435;P53803;P61218;P62487;P62875	13	O15514;P19387;P19388;P24928;P30876;P36954;P52434;P62487;P62875	9	P19388;P30876;P62875	3	0.230769	1	14	10	708451	0.934122	328475;164862;214619	1.99242396671155;1;1.30180999866555	2;1;1	24.551;133.897;7.645	60;44;71	NA	NA	NA	444	0	4	0.28;0.21;0.29	0.26
corum	2686	BRCA1-core RNA polymerase II complex	O15514;P19387;P19388;P24928;P30876;P36954;P38398;P52434;P52435;P53803;P61218;P62487;P62875	13	O15514;P19387;P19388;P24928;P30876;P36954;P52434;P62487;P62875	9	P19387;P30876	2	0.153846	31	41	35	259158	0.94934	85650;171561	1;2.0030472854641	1;2	31.441;133.897	58;44	NA	NA	NA	443	0	4	0.25;0.22	0.235
corum	268;274	Checkpoint Rad complex;RAD17-RFC-9-1-1 checkpoint supercomplex	O60671;O60921;O75943;P35249;P35250;P40937;P40938;Q99638	8	O60671;P35249;P35250;P40937;P40938	5	P35249;P35250;P40937;P40938	4	0.5	1	10	6	891984	0.964624	278360;237612;202718;173294	1.6062875806433;1.37114960702621;1.16979237596224;1	2;1;1;1	39.682;39.157;38.497;40.556	56;56;56;55	0.998608	0.00261097	0.000944392	445	1	2	0.18;0.19;0.18;0.38	0.2325
corum	268;274	Checkpoint Rad complex;RAD17-RFC-9-1-1 checkpoint supercomplex	O60671;O60921;O75943;P35249;P35250;P40937;P40938;Q99638	8	O60671;P35249;P35250;P40937;P40938	5	P35250;P40937	2	0.25	29	44	34	374036	0.556841	215581;158455	1.36051875926919;1	1;1	39.157;38.497	56;56	NA	NA	NA	446	0	2	0.17;0.14	0.155
corum	27	Arp2/3 protein complex	O15143;O15144;O15145;O15511;P59998;P61158;P61160	7	O15143;O15144;O15145;O15511;P59998;P61158;P61160	7	O15143;O15144;O15145;O15511;P59998;P61158;P61160	7	1	41	50	46	18008309	0.989996	727442;1831458;3082808;2092245;3832372;3152852;3289132	1;2.51766876259551;4.23787463467878;2.8761674470267;5.26828530659489;4.33416272362608;4.52150411991609	1;3;4;3;5;4;5	40.95;34.333;20.547;16.32;19.667;47.371;44.761	55;57;62;64;62;54;54	1	0.00261097	0.000944392	448	1	3	0.97;0.93;0.91;0.88;0.94;0.96;0.86	0.921429
corum	27	Arp2/3 protein complex	O15143;O15144;O15145;O15511;P59998;P61158;P61160	7	O15143;O15144;O15145;O15511;P59998;P61158;P61160	7	O15143;O15144;O15145;O15511;P59998;P61158;P61160	7	1	33	41	38	601080	0.944366	18398;59388;109045;78044;111636;70700;141495	1;3.22795956082183;5.92700293510164;4.24198282422002;6.06783346015871;3.84280900097837;7.69078160669638	1;3;6;4;6;4;8	40.95;34.333;20.547;16.32;19.667;47.371;44.761	55;57;62;64;62;54;54	NA	NA	NA	447	0	3	0.02;0.03;0.03;0.03;0.03;0.02;0.04	0.0285714
corum	2715	Ubiquitin E3 ligase (CSN1, CSN8, HRT1, SKP1, SKP2, CUL1, CUL2, CUL3)	P62877;P63208;Q13098;Q13309;Q13616;Q13617;Q13618;Q99627	8	P62877;P63208;Q13098;Q13309;Q13616;Q13617;Q13618;Q99627	8	P62877;Q13618;Q99627	3	0.375	1	15	9	333099	0.850272	105869;90496;135645	1.1698749115983;1;1.49890602899576	1;1;1	12.274;88.93;23.226	67;48;61	0.717345	0.229765	0.0399932	450	1	3	0.09;0.07;0.05	0.07
corum	2715	Ubiquitin E3 ligase (CSN1, CSN8, HRT1, SKP1, SKP2, CUL1, CUL2, CUL3)	P62877;P63208;Q13098;Q13309;Q13616;Q13617;Q13618;Q99627	8	P62877;P63208;Q13098;Q13309;Q13616;Q13617;Q13618;Q99627	8	Q13098;Q99627	2	0.25	15	41	35	4308476	0.997761	1869083;2439393	1;1.30512823668077	1;1	55.537;23.226	52;61	NA	NA	NA	451	0	3	0.78;0.81	0.795
corum	2715	Ubiquitin E3 ligase (CSN1, CSN8, HRT1, SKP1, SKP2, CUL1, CUL2, CUL3)	P62877;P63208;Q13098;Q13309;Q13616;Q13617;Q13618;Q99627	8	P62877;P63208;Q13098;Q13309;Q13616;Q13617;Q13618;Q99627	8	Q13098;Q99627	2	0.25	41	52	45	833164	0.984672	372917;457993	1;1.22813655585559	1;1	55.537;23.226	52;61	NA	NA	NA	452	0	3	0.16;0.15	0.155
corum	2716	Elongator core complex	O95163;Q6IA86;Q9H9T3	3	O95163;Q6IA86;Q9H9T3	3	O95163;Q9H9T3	2	0.666667	1	15	10	186956	0.81826	110349;75983	1.45228537962439;1	1;1	150.254;62.259	43;51	0.66955	0.266319	0.0451988	453	1	2	0.08;0.07	0.075
corum	2716	Elongator core complex	O95163;Q6IA86;Q9H9T3	3	O95163;Q6IA86;Q9H9T3	3	O95163;Q9H9T3	2	0.666667	15	40	29	2201016	0.693569	1303218;896790	1.45320309102465;1	1;1	150.254;62.259	43;51	NA	NA	NA	454	0	2	0.92;0.83	0.875
corum	2719	Casein kinase II-HMG1 complex	P09429;P19784;P67870;P68400	4	P09429;P19784;P67870;P68400	4	P19784;P67870;P68400	3	0.75	29	52	35	1829586	0.871906	702599;975538;133472	5.26401792136178;7.3089337089427;1	5;7;1	41.213;24.942;45.144	55;60;54	0.954979	0.0208877	0.00559199	456	1	2	0.6;0.53;0.56	0.563333
corum	2719	Casein kinase II-HMG1 complex	P09429;P19784;P67870;P68400	4	P09429;P19784;P67870;P68400	4	P19784;P67870;P68400	3	0.75	20	29	24	881584	0.56724	283917;506639;91028	3.11900733840137;5.5657490003076;1	3;6;1	41.213;24.942;45.144	55;60;54	NA	NA	NA	455	0	2	0.24;0.28;0.38	0.3
corum	2720;5224	Casein kinase II complex;Casein kinase II (beta-dimer, alpha, alpha')	P19784;P67870;P68400	3	P19784;P67870;P68400	3	P19784;P67870;P68400	3	1	29	52	35	1829586	0.871906	702599;975538;133472	5.26401792136178;7.3089337089427;1	5;7;1	41.213;24.942;45.144	55;60;54	0.983592	0.00522193	0.0017521	458	1	2	0.6;0.53;0.56	0.563333
corum	2720;5224	Casein kinase II complex;Casein kinase II (beta-dimer, alpha, alpha')	P19784;P67870;P68400	3	P19784;P67870;P68400	3	P19784;P67870;P68400	3	1	20	29	24	881584	0.56724	283917;506639;91028	3.11900733840137;5.5657490003076;1	3;6;1	41.213;24.942;45.144	55;60;54	NA	NA	NA	457	0	2	0.24;0.28;0.38	0.3
corum	2721-1	HCF-1 complex-1	O15047;O15294;O75182;O75446;P07900;P08047;P11021;P11142;P34932;P51610;P61964;Q09028;Q13547;Q16576;Q92769;Q96ST3;Q9H7L9;Q9UBL3	18	O15047;O15294;O75446;P07900;P11021;P11142;P34932;P51610;P61964;Q09028;Q13547;Q16576;Q92769;Q96ST3;Q9H7L9;Q9UBL3	16	O15294;P07900;P11021;P11142;P34932;P51610;P61964;Q09028;Q13547;Q16576;Q92769	11	0.611111	1	13	9	18038347	0.742144	360375;1569132;2277785;11284614;264447;725158;376006;298570;299093;339108;242750	1.48455200823893;6.46398352214212;9.383254376931;46.4865664263646;1.08938002059732;2.98726261585994;1.54894335736354;1.22994850669413;1.23210298661174;1.39694335736354;1	1;6;9;46;1;3;2;1;1;1;1	116.925;84.66;72.333;70.898;94.331;208.732;36.588;47.656;55.103;47.82;55.364	45;48;50;50;47;40;56;54;52;54;52	0.996035	0.00261097	0.000944392	460	1	6	0.3;0.03;0.11;0.16;0.03;0.28;0.56;0.1;0.33;0.08;0.27	0.204545
corum	2721-1	HCF-1 complex-1	O15047;O15294;O75182;O75446;P07900;P08047;P11021;P11142;P34932;P51610;P61964;Q09028;Q13547;Q16576;Q92769;Q96ST3;Q9H7L9;Q9UBL3	18	O15047;O15294;O75446;P07900;P11021;P11142;P34932;P51610;P61964;Q09028;Q13547;Q16576;Q92769;Q96ST3;Q9H7L9;Q9UBL3	16	O15294;Q09028;Q13547;Q16576;Q92769	5	0.277778	13	21	17	2029704	0.915016	390587;591490;294832;482433;270362	1.44468157507342;2.18777047070224;1.09050828148926;1.7843964758361;1	1;2;1;2;1	116.925;47.656;55.103;47.82;55.364	45;54;52;54;52	NA	NA	NA	461	0	6	0.32;0.2;0.33;0.12;0.3	0.254
corum	2721-1	HCF-1 complex-1	O15047;O15294;O75182;O75446;P07900;P08047;P11021;P11142;P34932;P51610;P61964;Q09028;Q13547;Q16576;Q92769;Q96ST3;Q9H7L9;Q9UBL3	18	O15047;O15294;O75446;P07900;P11021;P11142;P34932;P51610;P61964;Q09028;Q13547;Q16576;Q92769;Q96ST3;Q9H7L9;Q9UBL3	16	O15047;O15294;P51610;Q96ST3;Q9UBL3	5	0.277778	1	13	6	2014163	0.889235	214874;360375;725158;344676;368741	1;1.67714567607063;3.3748057000847;1.60408425402794;1.71608012137346	1;2;3;2;2	186.034;116.925;208.732;145.175;68.723	41;45;40;43;50	NA	NA	NA	459	0	6	1;0.3;0.28;0.63;0.86	0.614
corum	2721-1	HCF-1 complex-1	O15047;O15294;O75182;O75446;P07900;P08047;P11021;P11142;P34932;P51610;P61964;Q09028;Q13547;Q16576;Q92769;Q96ST3;Q9H7L9;Q9UBL3	18	O15047;O15294;O75446;P07900;P11021;P11142;P34932;P51610;P61964;Q09028;Q13547;Q16576;Q92769;Q96ST3;Q9H7L9;Q9UBL3	16	Q09028;Q16576	2	0.111111	21	33	24	788454	0.993986	422063;366391	1.15194696376276;1	1;1	47.656;47.82	54;54	NA	NA	NA	464	0	6	0.14;0.09	0.115
corum	2721-2	HCF-1 complex-2	O15047;O15294;O75182;O75446;P08047;P08238;P11021;P11142;P34932;P51610;P61964;Q09028;Q13547;Q16576;Q92769;Q96ST3;Q9H7L9;Q9UBL3	18	O15047;O15294;O75446;P08238;P11021;P11142;P34932;P51610;P61964;Q09028;Q13547;Q16576;Q92769;Q96ST3;Q9H7L9;Q9UBL3	16	O15294;O75446;P11021;P34932;P51610;P61964;Q09028;Q13547;Q16576;Q92769;Q9H7L9	11	0.611111	1	13	9	5389123	0.733678	360375;97250;2277785;264447;725158;376006;298570;299093;339108;242750;105457	3.70565552699229;1;23.4219537275064;2.71924935732648;7.45663753213368;3.86638560411311;3.07012853470437;3.07550642673522;3.48697172236504;2.49614395886889;1.08439074550129	4;1;23;3;7;4;3;3;3;2;1	116.925;23.306;72.333;94.331;208.732;36.588;47.656;55.103;47.82;55.364;38.136	45;61;50;47;40;56;54;52;54;52;56	0.994889	0.00261097	0.000944392	466	1	7	0.3;0.66;0.11;0.03;0.28;0.56;0.1;0.33;0.08;0.27;0.94	0.332727
corum	2721-2	HCF-1 complex-2	O15047;O15294;O75182;O75446;P08047;P08238;P11021;P11142;P34932;P51610;P61964;Q09028;Q13547;Q16576;Q92769;Q96ST3;Q9H7L9;Q9UBL3	18	O15047;O15294;O75446;P08238;P11021;P11142;P34932;P51610;P61964;Q09028;Q13547;Q16576;Q92769;Q96ST3;Q9H7L9;Q9UBL3	16	O15294;Q09028;Q13547;Q16576;Q92769	5	0.277778	13	21	17	2029704	0.915016	390587;591490;294832;482433;270362	1.44468157507342;2.18777047070224;1.09050828148926;1.7843964758361;1	1;2;1;2;1	116.925;47.656;55.103;47.82;55.364	45;54;52;54;52	NA	NA	NA	467	0	7	0.32;0.2;0.33;0.12;0.3	0.254
corum	2721-2	HCF-1 complex-2	O15047;O15294;O75182;O75446;P08047;P08238;P11021;P11142;P34932;P51610;P61964;Q09028;Q13547;Q16576;Q92769;Q96ST3;Q9H7L9;Q9UBL3	18	O15047;O15294;O75446;P08238;P11021;P11142;P34932;P51610;P61964;Q09028;Q13547;Q16576;Q92769;Q96ST3;Q9H7L9;Q9UBL3	16	O15047;O15294;P51610;Q96ST3;Q9UBL3	5	0.277778	1	13	6	2014163	0.889235	214874;360375;725158;344676;368741	1;1.67714567607063;3.3748057000847;1.60408425402794;1.71608012137346	1;2;3;2;2	186.034;116.925;208.732;145.175;68.723	41;45;40;43;50	NA	NA	NA	465	0	7	1;0.3;0.28;0.63;0.86	0.614
corum	2721-2	HCF-1 complex-2	O15047;O15294;O75182;O75446;P08047;P08238;P11021;P11142;P34932;P51610;P61964;Q09028;Q13547;Q16576;Q92769;Q96ST3;Q9H7L9;Q9UBL3	18	O15047;O15294;O75446;P08238;P11021;P11142;P34932;P51610;P61964;Q09028;Q13547;Q16576;Q92769;Q96ST3;Q9H7L9;Q9UBL3	16	Q09028;Q16576	2	0.111111	21	33	24	788454	0.993986	422063;366391	1.15194696376276;1	1;1	47.656;47.82	54;54	NA	NA	NA	471	0	7	0.14;0.09	0.115
corum	2721-2	HCF-1 complex-2	O15047;O15294;O75182;O75446;P08047;P08238;P11021;P11142;P34932;P51610;P61964;Q09028;Q13547;Q16576;Q92769;Q96ST3;Q9H7L9;Q9UBL3	18	O15047;O15294;O75446;P08238;P11021;P11142;P34932;P51610;P61964;Q09028;Q13547;Q16576;Q92769;Q96ST3;Q9H7L9;Q9UBL3	16	P08238;P11142	2	0.111111	1	14	9	13511057	0.906807	1458584;12052473	1;8.26313259983655	1;8	83.264;70.898	48;50	NA	NA	NA	468	0	7	0.05;0.17	0.11
corum	2727	SRC-3 complex	O14920;O15111;P10155;Q15596;Q92793;Q9Y6K9;Q9Y6Q9	7	O14920;O15111;P10155;Q92793;Q9Y6K9	5	O14920;O15111;Q9Y6K9	3	0.428571	10	31	19	1024225	0.949602	249494;331692;437283	1;1.32945882466111;1.75267942315246	1;1;2	86.564;84.64;48.198	48;48;54	0.966738	0.0130548	0.00385969	472	1	1	0.91;0.84;0.88	0.876667
corum	2731	Set1A complex	O15047;P61964;Q15291;Q6UXN9;Q8ND76;Q9UBL3	6	O15047;P61964;Q15291;Q6UXN9;Q9UBL3	5	O15047;Q15291;Q9UBL3	3	0.5	1	16	6	911066	0.918905	214874;315307;378659	1;1.4674041531316;1.76223740424621	1;1;2	186.034;59.153;68.723	41;52;50	0.944267	0.0313316	0.00748436	473	1	1	1;0.85;0.88	0.91
corum	2734	APH1A-PSEN1-NCSTN complex	P49768;Q92542;Q96BI3	3	Q92542;Q96BI3	2	Q92542;Q96BI3	2	0.666667	1	15	11	513986	0.963652	391792;122194	3.20631127551271;1	3;1	78.411;28.996	49;59	0.928625	0.0443864	0.0100164	474	1	1	0.35;0.63	0.49
corum	2735	APH1A-PSEN2-NCSTN complex	P49810;Q92542;Q96BI3	3	Q92542;Q96BI3	2	Q92542;Q96BI3	2	0.666667	1	15	11	513986	0.963652	391792;122194	3.20631127551271;1	3;1	78.411;28.996	49;59	0.928625	0.0443864	0.0100164	475	1	1	0.35;0.63	0.49
corum	2749	SETDB1-containing HMTase complex	Q15047;Q6VMQ6	2	Q15047;Q6VMQ6	2	Q15047;Q6VMQ6	2	1	5	18	10	838075	0.945055	231981;605795	1;2.61139920941801	1;3	143.157;136.394	43;44	0.945055	0.0313316	0.00748436	476	1	1	0.86;0.95	0.905
corum	2757	SMN complex, U7 snRNA specific	P14678;P62304;P62306;P62308;P62318;P83369;Q969L4	7	P62304;P62306;P62318	3	P62304;P62306;P62318	3	0.428571	28	46	38	3263472	0.904262	954804;536960;1771708	1.77816597139452;1;3.29951579261025	2;1;3	10.804;9.725;13.916	68;69;66	0.894023	0.0887728	0.0185931	479	1	4	0.19;0.19;0.42	0.266667
corum	2757	SMN complex, U7 snRNA specific	P14678;P62304;P62306;P62308;P62318;P83369;Q969L4	7	P62304;P62306;P62318	3	P62304;P62306	2	0.285714	46	58	52	2747603	0.986173	1822249;925354	1.96924528342667;1	2;1	10.804;9.725	68;69	NA	NA	NA	478	0	4	0.37;0.34	0.355
corum	2757	SMN complex, U7 snRNA specific	P14678;P62304;P62306;P62308;P62318;P83369;Q969L4	7	P62304;P62306;P62318	3	P62304;P62306	2	0.285714	1	8	5	437093	0.974541	269566;167527	1.60908987804951;1	2;1	10.804;9.725	68;69	NA	NA	NA	477	0	4	0.05;0.06	0.055
corum	2757	SMN complex, U7 snRNA specific	P14678;P62304;P62306;P62308;P62318;P83369;Q969L4	7	P62304;P62306;P62318	3	P62304;P62318	2	0.285714	8	17	11	1124892	0.963832	414108;710784	1;1.71642180300791	1;2	10.804;13.916	68;66	NA	NA	NA	480	0	4	0.08;0.17	0.125
corum	2766	TERF2-RAP1 complex	P12956;P13010;P49959;Q15554;Q92878;Q9BSI4;Q9NYB0	7	P12956;P13010;P49959;Q15554;Q92878;Q9NYB0	6	P12956;P13010	2	0.285714	1	21	13	8505107	0.993793	3784898;4720209	1;1.24711656694579	1;1	69.843;82.705	50;48	0.963332	0.0156658	0.0042611	481	1	4	0.34;0.38	0.36
corum	2766	TERF2-RAP1 complex	P12956;P13010;P49959;Q15554;Q92878;Q9BSI4;Q9NYB0	7	P12956;P13010;P49959;Q15554;Q92878;Q9NYB0	6	P12956;P13010	2	0.285714	21	29	24	1759134	0.877255	774612;984522	1;1.27098728137442	1;1	69.843;82.705	50;48	NA	NA	NA	482	0	4	0.07;0.08	0.075
corum	2766	TERF2-RAP1 complex	P12956;P13010;P49959;Q15554;Q92878;Q9BSI4;Q9NYB0	7	P12956;P13010;P49959;Q15554;Q92878;Q9NYB0	6	Q15554;Q9NYB0	2	0.285714	1	15	9	390322	0.826133	148956;239816	1;1.60997878568168	1;2	59.594;44.26	52;54	NA	NA	NA	484	0	4	0.68;0.34	0.51
corum	2766	TERF2-RAP1 complex	P12956;P13010;P49959;Q15554;Q92878;Q9BSI4;Q9NYB0	7	P12956;P13010;P49959;Q15554;Q92878;Q9NYB0	6	P49959;Q92878	2	0.285714	7	28	18	1890940	0.763865	794843;1095153	1;1.37782304178309	1;1	80.593;153.892	49;43	NA	NA	NA	483	0	4	0.77;0.86	0.815
corum	277;279;2799	RFC complex;RFC complex (activator A 1 complex)	P35249;P35250;P35251;P40937;P40938	5	P35249;P35250;P35251;P40937;P40938	5	P35249;P35250;P40937;P40938	4	0.8	1	10	6	891984	0.964624	278360;237612;202718;173294	1.6062875806433;1.37114960702621;1.16979237596224;1	2;1;1;1	39.682;39.157;38.497;40.556	56;56;56;55	0.999828	0.00261097	0.000944392	485	1	2	0.18;0.19;0.18;0.38	0.2325
corum	277;279;2799	RFC complex;RFC complex (activator A 1 complex)	P35249;P35250;P35251;P40937;P40938	5	P35249;P35250;P35251;P40937;P40938	5	P35250;P40937	2	0.4	29	44	34	374036	0.556841	215581;158455	1.36051875926919;1	1;1	39.157;38.497	56;56	NA	NA	NA	486	0	2	0.17;0.14	0.155
corum	278	RFC core complex	P35249;P35250;P40937	3	P35249;P35250;P40937	3	P35249;P35250;P40937	3	1	1	10	6	718690	0.96484	278360;237612;202718	1.37313904044041;1.17213074319991;1	1;1;1	39.682;39.157;38.497	56;56;56	0.998764	0.00261097	0.000944392	487	1	2	0.18;0.19;0.18	0.183333
corum	278	RFC core complex	P35249;P35250;P40937	3	P35249;P35250;P40937	3	P35250;P40937	2	0.666667	29	44	34	374036	0.556841	215581;158455	1.36051875926919;1	1;1	39.157;38.497	56;56	NA	NA	NA	488	0	2	0.17;0.14	0.155
corum	2791	MCM4-MCM6-MCM7 complex	P33991;P33993;Q14566	3	P33991;P33993;Q14566	3	P33991;P33993;Q14566	3	1	29	47	34	10787405	0.994377	3281075;4546230;2960100	1.10843383669471;1.53583662714097;1	1;2;1	96.558;81.308;92.889	47;49;47	0.999968	0.00261097	0.000944392	489	1	2	0.89;0.77;0.95	0.87
corum	2791	MCM4-MCM6-MCM7 complex	P33991;P33993;Q14566	3	P33991;P33993;Q14566	3	P33993;Q14566	2	0.666667	1	10	6	201795	0.877797	172640;27889	6.19025422209473;1	6;1	81.308;92.889	49;47	NA	NA	NA	490	0	2	0.03;0.01	0.02
corum	2792	MCM2-MCM4-MCM6-MCM7 complex	P33991;P33993;P49736;Q14566	4	P33991;P33993;P49736;Q14566	4	P33991;P33993;P49736;Q14566	4	1	29	42	34	14825487	0.994461	3133311;4429697;4372850;2889629	1.08432985687782;1.53296392028181;1.51329115260125;1	1;2;2;1	96.558;81.308;101.896;92.889	47;49;46;47	1	0.00261097	0.000944392	491	1	2	0.85;0.75;0.9;0.93	0.8575
corum	2792	MCM2-MCM4-MCM6-MCM7 complex	P33991;P33993;P49736;Q14566	4	P33991;P33993;P49736;Q14566	4	P33993;P49736	2	0.5	1	9	6	208261	0.972002	155336;52925	2.93502125649504;1	3;1	81.308;101.896	49;46	NA	NA	NA	492	0	2	0.03;0.01	0.02
corum	2797	PCNA-CHL12-RFC2-5 complex	P12004;P35249;P35250;P40937;P40938;Q8WVB6	6	P12004;P35249;P35250;P40937;P40938;Q8WVB6	6	P35249;P35250;P40937;P40938	4	0.666667	1	10	6	891984	0.964624	278360;237612;202718;173294	1.6062875806433;1.37114960702621;1.16979237596224;1	2;1;1;1	39.682;39.157;38.497;40.556	56;56;56;55	0.99958	0.00261097	0.000944392	493	1	2	0.18;0.19;0.18;0.38	0.2325
corum	2797	PCNA-CHL12-RFC2-5 complex	P12004;P35249;P35250;P40937;P40938;Q8WVB6	6	P12004;P35249;P35250;P40937;P40938;Q8WVB6	6	P35250;P40937	2	0.333333	29	44	34	374036	0.556841	215581;158455	1.36051875926919;1	1;1	39.157;38.497	56;56	NA	NA	NA	494	0	2	0.17;0.14	0.155
corum	280	HMGB1-HMGB2-HSC70-ERP60-GAPDH complex	P04406;P09429;P11142;P26583;P30101	5	P04406;P09429;P11142;P26583;P30101	5	P04406;P11142;P30101	3	0.6	1	14	9	12740746	0.953256	507630;12052473;180643	2.81012826403459;66.7198452195767;1	3;67;1	36.053;70.898;56.782	56;50;52	0.987693	0.00261097	0.000944392	495	1	1	0;0.17;0.01	0.06
corum	2804	CTF18-cohesion-RFC complex	P35249;P35250;P40937;P40938;Q8WV66;Q8WVB6;Q9BVC3	7	P35249;P35250;P40937;P40938;Q8WVB6	5	P35249;P35250;P40937;P40938	4	0.571429	1	10	6	891984	0.964624	278360;237612;202718;173294	1.6062875806433;1.37114960702621;1.16979237596224;1	2;1;1;1	39.682;39.157;38.497;40.556	56;56;56;55	0.999183	0.00261097	0.000944392	496	1	2	0.18;0.19;0.18;0.38	0.2325
corum	2804	CTF18-cohesion-RFC complex	P35249;P35250;P40937;P40938;Q8WV66;Q8WVB6;Q9BVC3	7	P35249;P35250;P40937;P40938;Q8WVB6	5	P35250;P40937	2	0.285714	29	44	34	374036	0.556841	215581;158455	1.36051875926919;1	1;1	39.157;38.497	56;56	NA	NA	NA	497	0	2	0.17;0.14	0.155
corum	2812	RPAP1-RPB2-RPB3 complex	P19387;P30876;Q9BWH6	3	P19387;P30876;Q9BWH6	3	P19387;P30876;Q9BWH6	3	1	31	48	35	468305	0.884451	85650;184141;186596	1;2.14992410974898;2.17858727378867	1;2;2	31.441;133.897;152.755	58;44;43	0.986648	0.00522193	0.0017521	498	1	1	0.25;0.24;0.63	0.373333
corum	2814	BRCA1-HDAC1-HDAC2 complex	P38398;Q13547;Q92769	3	Q13547;Q92769	2	Q13547;Q92769	2	0.666667	13	21	17	565194	0.985794	294832;270362	1.09050828148926;1	1;1	55.103;55.364	52;52	0.97179	0.0130548	0.00385969	500	1	2	0.33;0.3	0.315
corum	2814	BRCA1-HDAC1-HDAC2 complex	P38398;Q13547;Q92769	3	Q13547;Q92769	2	Q13547;Q92769	2	0.666667	1	13	9	541843	0.977544	299093;242750	1.23210298661174;1	1;1	55.103;55.364	52;52	NA	NA	NA	499	0	2	0.33;0.27	0.3
corum	2817	BRCA1-BARD1-BACH1-DNA damage complex I	O14867;P38398;P40692;P52701;Q92547;Q99728	6	P40692;P52701;Q92547	3	P40692;P52701	2	0.333333	1	15	11	477200	0.921625	111943;364751	1;3.25836363149103	1;3	84.601;152.786	48;43	0.664924	0.26893	0.0454152	501	1	1	0.3;0.19	0.245
corum	282	SNF2h-cohesin-NuRD complex	O60216;O60264;O94776;O95983;Q09028;Q12873;Q13330;Q13547;Q14683;Q16576;Q8N3U4;Q8WVM7;Q92769;Q9NRL2;Q9UBB5;Q9UQE7	16	O60216;O94776;O95983;Q09028;Q13330;Q13547;Q14683;Q16576;Q8N3U4;Q92769;Q9UBB5;Q9UQE7	12	O94776;O95983;Q09028;Q13330;Q13547;Q16576;Q92769;Q9UBB5	8	0.5	12	21	17	3455116	0.952324	701152;627517;618548;335759;318181;511865;291541;48734	14.387327122748;12.8763696803053;12.6923297902901;6.88962531292322;6.52893257274182;10.5032420897115;5.98229162391759;1	14;13;13;7;7;11;6;1	75.023;32.844;47.656;80.786;55.103;47.82;55.364;43.255	49;57;54;49;52;54;52;55	0.999997	0.00261097	0.000944392	503	1	4	0.57;0.63;0.21;0.56;0.35;0.12;0.32;0.54	0.4125
corum	282	SNF2h-cohesin-NuRD complex	O60216;O60264;O94776;O95983;Q09028;Q12873;Q13330;Q13547;Q14683;Q16576;Q8N3U4;Q8WVM7;Q92769;Q9NRL2;Q9UBB5;Q9UQE7	16	O60216;O94776;O95983;Q09028;Q13330;Q13547;Q14683;Q16576;Q8N3U4;Q92769;Q9UBB5;Q9UQE7	12	O94776;O95983;Q09028;Q13330;Q13547;Q16576;Q92769;Q9UBB5	8	0.5	21	33	24	2121374	0.949363	370583;286050;422063;205853;212522;366391;202187;47001	7.88457692389524;6.08604072253782;8.9798727686645;4.37975787749197;4.52164847556435;7.79538733218442;4.30175953703113;1	8;6;9;4;5;8;4;1	75.023;32.844;47.656;80.786;55.103;47.82;55.364;43.255	49;57;54;49;52;54;52;55	NA	NA	NA	504	0	4	0.3;0.29;0.14;0.34;0.23;0.09;0.22;0.52	0.26625
corum	282	SNF2h-cohesin-NuRD complex	O60216;O60264;O94776;O95983;Q09028;Q12873;Q13330;Q13547;Q14683;Q16576;Q8N3U4;Q8WVM7;Q92769;Q9NRL2;Q9UBB5;Q9UQE7	16	O60216;O94776;O95983;Q09028;Q13330;Q13547;Q14683;Q16576;Q8N3U4;Q92769;Q9UBB5;Q9UQE7	12	O60216;Q14683;Q8N3U4;Q9UQE7	4	0.25	15	41	21	3763768	0.863969	400398;1883349;257301;1204265	1.55614630335677;7.31963342544335;1;4.68037434755403	2;7;1;5	71.69;143.233;141.326;141.542	50;43;43;43	NA	NA	NA	502	0	4	0.98;0.68;0.94;0.68	0.82
corum	282	SNF2h-cohesin-NuRD complex	O60216;O60264;O94776;O95983;Q09028;Q12873;Q13330;Q13547;Q14683;Q16576;Q8N3U4;Q8WVM7;Q92769;Q9NRL2;Q9UBB5;Q9UQE7	16	O60216;O94776;O95983;Q09028;Q13330;Q13547;Q14683;Q16576;Q8N3U4;Q92769;Q9UBB5;Q9UQE7	12	Q13547;Q14683;Q92769	3	0.1875	1	13	10	1249705	0.974644	299093;707862;242750	1.23210298661174;2.91601235839341;1	1;3;1	55.103;143.233;55.364	52;43;52	NA	NA	NA	505	0	4	0.33;0.25;0.27	0.283333
corum	2825	BRCA1-RNA polymerase II complex	O15514;P13984;P18074;P19387;P19388;P19447;P20226;P24928;P29083;P29084;P30876;P32780;P35269;P36954;P38398;P52434;P52435;P53803;P61218;P62487;P62875;Q00403;Q13503;Q13888;Q13889;Q92759	26	O15514;P13984;P18074;P19387;P19388;P24928;P29083;P29084;P30876;P35269;P36954;P52434;P62487;P62875;Q00403	15	O15514;P19387;P19388;P24928;P30876;P35269;P36954;P62487;P62875	9	0.346154	15	34	27	2658578	0.808802	250492;210393;627887;325309;422066;24104;177575;191380;417133	10.3921340856289;8.72855127779622;26.0490789910388;13.4960587454364;17.5102057749751;1;7.3670345170926;7.93976103551278;17.3055509459011	10;9;26;13;18;1;7;8;17	16.311;31.441;24.551;217.176;133.897;58.24;14.523;19.294;7.645	64;58;60;39;44;52;65;62;71	0.911499	0.0678851	0.0146701	506	1	7	0.41;0.61;0.54;0.73;0.55;0.03;0.49;0.42;0.56	0.482222
corum	2825	BRCA1-RNA polymerase II complex	O15514;P13984;P18074;P19387;P19388;P19447;P20226;P24928;P29083;P29084;P30876;P32780;P35269;P36954;P38398;P52434;P52435;P53803;P61218;P62487;P62875;Q00403;Q13503;Q13888;Q13889;Q92759	26	O15514;P13984;P18074;P19387;P19388;P24928;P29083;P29084;P30876;P35269;P36954;P52434;P62487;P62875;Q00403	15	P19388;P30876;P62875	3	0.115385	1	14	10	708451	0.934122	328475;164862;214619	1.99242396671155;1;1.30180999866555	2;1;1	24.551;133.897;7.645	60;44;71	NA	NA	NA	511	0	7	0.28;0.21;0.29	0.26
corum	2825	BRCA1-RNA polymerase II complex	O15514;P13984;P18074;P19387;P19388;P19447;P20226;P24928;P29083;P29084;P30876;P32780;P35269;P36954;P38398;P52434;P52435;P53803;P61218;P62487;P62875;Q00403;Q13503;Q13888;Q13889;Q92759	26	O15514;P13984;P18074;P19387;P19388;P24928;P29083;P29084;P30876;P35269;P36954;P52434;P62487;P62875;Q00403	15	P18074;P52434	2	0.0769231	5	15	10	130059	0.977488	53182;76877	1;1.44554548531458	1;1	86.909;17.143	48;64	NA	NA	NA	509	0	7	0.18;0.11	0.145
corum	2825	BRCA1-RNA polymerase II complex	O15514;P13984;P18074;P19387;P19388;P19447;P20226;P24928;P29083;P29084;P30876;P32780;P35269;P36954;P38398;P52434;P52435;P53803;P61218;P62487;P62875;Q00403;Q13503;Q13888;Q13889;Q92759	26	O15514;P13984;P18074;P19387;P19388;P24928;P29083;P29084;P30876;P35269;P36954;P52434;P62487;P62875;Q00403	15	P19387;P30876	2	0.0769231	31	41	35	259158	0.94934	85650;171561	1;2.0030472854641	1;2	31.441;133.897	58;44	NA	NA	NA	510	0	7	0.25;0.22	0.235
corum	2829	RSmad complex	P51532;P84022;Q13485;Q15796;Q8NFD5;Q8TAQ2;Q92793;Q92922;Q9UPN9;Q9Y6Q9	10	P51532;Q13485;Q15796;Q8NFD5;Q8TAQ2;Q92793;Q92922;Q9UPN9	8	P51532;Q8NFD5;Q8TAQ2;Q92922	4	0.4	1	31	13	1389169	0.917422	317975;54511;498279;490956	5.83322632129295;1;9.14088899488177;9.00654913687146	6;1;9;9	184.646;236.123;132.879;122.867	41;38;44;45	0.967626	0.0130548	0.00385969	513	1	2	1;1;1;1	1
corum	2837	Profilin 1 complex	P07737;P11142;P55072;P63261;Q00610;Q9BVA1	6	P07737;P11142;P55072;Q00610	4	P11142;P55072;Q00610	3	0.5	1	14	9	19357854	0.808935	12052473;375107;6930274	32.1307600231401;1;18.4754590023647	32;1;18	70.898;89.322;191.615	50;48;40	0.755471	0.208877	0.0378428	515	1	2	0.17;0.04;0.84	0.35
corum	2838;837	AR coactivator complex;20S methyltransferase complex	O14744;P54105;Q9BQA1	3	O14744;P54105;Q9BQA1	3	O14744;Q9BQA1	2	0.666667	15	44	32	6509360	0.995092	2620982;3887304	1;1.48314791936763	1;1	72.684;36.724	50;56	0.990207	0.00261097	0.000944392	517	1	1	0.93;0.92	0.925
corum	283;54;732	Sin3 complex;SIN3 complex	O00422;O75446;Q09028;Q13547;Q16576;Q92769;Q96ST3	7	O75446;Q09028;Q13547;Q16576;Q92769;Q96ST3	6	O75446;Q09028;Q13547;Q16576;Q92769	5	0.714286	1	13	9	1277786	0.91167	97250;298570;299093;339108;242750	1;3.07012853470437;3.07550642673522;3.48697172236504;2.49614395886889	1;3;3;3;2	23.306;47.656;55.103;47.82;55.364	61;54;52;54;52	0.999211	0.00261097	0.000944392	518	1	3	0.66;0.1;0.33;0.08;0.27	0.288
corum	283;54;732	Sin3 complex;SIN3 complex	O00422;O75446;Q09028;Q13547;Q16576;Q92769;Q96ST3	7	O75446;Q09028;Q13547;Q16576;Q92769;Q96ST3	6	Q09028;Q13547;Q16576;Q92769	4	0.571429	13	21	17	1639117	0.984525	591490;294832;482433;270362	2.18777047070224;1.09050828148926;1.7843964758361;1	2;1;2;1	47.656;55.103;47.82;55.364	54;52;54;52	NA	NA	NA	519	0	3	0.2;0.33;0.12;0.3	0.2375
corum	283;54;732	Sin3 complex;SIN3 complex	O00422;O75446;Q09028;Q13547;Q16576;Q92769;Q96ST3	7	O75446;Q09028;Q13547;Q16576;Q92769;Q96ST3	6	Q09028;Q16576	2	0.285714	21	33	24	788454	0.993986	422063;366391	1.15194696376276;1	1;1	47.656;47.82	54;54	NA	NA	NA	520	0	3	0.14;0.09	0.115
corum	284	CRSP complex	O43513;O60244;O75448;O75586;O95402;Q13503;Q15648;Q71SY5;Q96RN5;Q9NVC6;Q9ULK4	11	O60244;O75448;O75586;Q15648;Q71SY5;Q9NVC6;Q9ULK4	7	O60244;O75448;O75586;Q15648;Q71SY5;Q9NVC6;Q9ULK4	7	0.636364	1	21	10	925042	0.864901	147823;180347;28058;234744;65938;136105;112227	5.26847957801697;6.4276498681303;1;8.36638391902488;2.35006058878038;4.85084467887946;3.99982179770475	5;6;1;8;2;5;4	160.607;110.305;28.425;168.478;78.171;72.89;156.474	42;46;59;42;49;50;42	0.999218	0.00261097	0.000944392	521	1	1	1;1;1;0.93;0.74;0.98;0.98	0.947143
corum	2851	ING2 complex	O75446;P29374;Q09028;Q13547;Q16576;Q5PSV4;Q92769;Q96ST3;Q9H0E3;Q9H160;Q9H7L9;Q9HCU9	12	O75446;Q09028;Q13547;Q16576;Q92769;Q96ST3;Q9H0E3;Q9H7L9	8	O75446;Q09028;Q13547;Q16576;Q92769;Q9H7L9	6	0.5	1	13	9	1384043	0.889243	97250;298570;299093;339108;242750;105457	1;3.07012853470437;3.07550642673522;3.48697172236504;2.49614395886889;1.08439074550129	1;3;3;3;2;1	23.306;47.656;55.103;47.82;55.364;38.136	61;54;52;54;52;56	0.995674	0.00261097	0.000944392	522	1	3	0.66;0.1;0.33;0.08;0.27;0.94	0.396667
corum	2851	ING2 complex	O75446;P29374;Q09028;Q13547;Q16576;Q5PSV4;Q92769;Q96ST3;Q9H0E3;Q9H160;Q9H7L9;Q9HCU9	12	O75446;Q09028;Q13547;Q16576;Q92769;Q96ST3;Q9H0E3;Q9H7L9	8	Q09028;Q13547;Q16576;Q92769	4	0.333333	13	21	17	1639117	0.984525	591490;294832;482433;270362	2.18777047070224;1.09050828148926;1.7843964758361;1	2;1;2;1	47.656;55.103;47.82;55.364	54;52;54;52	NA	NA	NA	523	0	3	0.2;0.33;0.12;0.3	0.2375
corum	2851	ING2 complex	O75446;P29374;Q09028;Q13547;Q16576;Q5PSV4;Q92769;Q96ST3;Q9H0E3;Q9H160;Q9H7L9;Q9HCU9	12	O75446;Q09028;Q13547;Q16576;Q92769;Q96ST3;Q9H0E3;Q9H7L9	8	Q09028;Q16576	2	0.166667	21	33	24	788454	0.993986	422063;366391	1.15194696376276;1	1;1	47.656;47.82	54;54	NA	NA	NA	524	0	3	0.14;0.09	0.115
corum	2852	Brg1-based SWI/SNF chromatin remodeling complex	O96019;Q12824;Q8TAQ2;Q92922	4	O96019;Q12824;Q8TAQ2;Q92922	4	Q12824;Q8TAQ2;Q92922	3	0.75	1	35	13	1548350	0.973446	542486;498279;490956	1.10495848915178;1.01491579693496;1	1;1;1	44.141;132.879;122.867	55;44;45	0.997922	0.00261097	0.000944392	525	1	1	1;1;1	1
corum	2856	NuA4/Tip60 HAT complex	O96019;Q92993;Q96L91;Q9H0E9;Q9H2F5;Q9NPF5;Q9NXR8;Q9UBU8;Q9Y265;Q9Y4A5	10	O96019;Q96L91;Q9H0E9;Q9UBU8;Q9Y265;Q9Y4A5	6	Q96L91;Q9Y4A5	2	0.2	1	15	6	206797	0.949337	63476;136478	1;2.15007246833449	1;2	343.489;437.6	35;33	0.626303	0.287206	0.047403	526	1	2	1;1	1
corum	2856	NuA4/Tip60 HAT complex	O96019;Q92993;Q96L91;Q9H0E9;Q9H2F5;Q9NPF5;Q9NXR8;Q9UBU8;Q9Y265;Q9Y4A5	10	O96019;Q96L91;Q9H0E9;Q9UBU8;Q9Y265;Q9Y4A5	6	Q9H0E9;Q9UBU8	2	0.2	13	30	21	291041	0.898611	225348;55405	4.06728634599765;1	4;1	135.336;41.474	44;55	NA	NA	NA	527	0	2	0.68;0.82	0.75
corum	2857	NuA4/Tip60 HAT complex	O95619;O96019;Q52LR7;Q92993;Q96L91;Q9H0E9;Q9H2F5;Q9HAF1;Q9NPF5;Q9NXR8;Q9UBU8;Q9Y230;Q9Y265;Q9Y4A5	14	O95619;O96019;Q96L91;Q9H0E9;Q9UBU8;Q9Y230;Q9Y265;Q9Y4A5	8	Q9Y230;Q9Y265	2	0.142857	1	15	11	4602477	0.99401	2144758;2457719	1;1.14591902676199	1;1	51.157;50.228	53;53	0.924865	0.0469974	0.0105589	530	1	4	0.26;0.27	0.265
corum	2857	NuA4/Tip60 HAT complex	O95619;O96019;Q52LR7;Q92993;Q96L91;Q9H0E9;Q9H2F5;Q9HAF1;Q9NPF5;Q9NXR8;Q9UBU8;Q9Y230;Q9Y265;Q9Y4A5	14	O95619;O96019;Q96L91;Q9H0E9;Q9UBU8;Q9Y230;Q9Y265;Q9Y4A5	8	Q9Y230;Q9Y265	2	0.142857	30	49	35	4706376	0.993143	2199277;2507099	1;1.13996508852682	1;1	51.157;50.228	53;53	NA	NA	NA	531	0	4	0.27;0.27	0.27
corum	2857	NuA4/Tip60 HAT complex	O95619;O96019;Q52LR7;Q92993;Q96L91;Q9H0E9;Q9H2F5;Q9HAF1;Q9NPF5;Q9NXR8;Q9UBU8;Q9Y230;Q9Y265;Q9Y4A5	14	O95619;O96019;Q96L91;Q9H0E9;Q9UBU8;Q9Y230;Q9Y265;Q9Y4A5	8	Q96L91;Q9Y4A5	2	0.142857	1	15	6	206797	0.949337	63476;136478	1;2.15007246833449	1;2	343.489;437.6	35;33	NA	NA	NA	528	0	4	1;1	1
corum	2857	NuA4/Tip60 HAT complex	O95619;O96019;Q52LR7;Q92993;Q96L91;Q9H0E9;Q9H2F5;Q9HAF1;Q9NPF5;Q9NXR8;Q9UBU8;Q9Y230;Q9Y265;Q9Y4A5	14	O95619;O96019;Q96L91;Q9H0E9;Q9UBU8;Q9Y230;Q9Y265;Q9Y4A5	8	Q9H0E9;Q9UBU8	2	0.142857	13	30	21	291041	0.898611	225348;55405	4.06728634599765;1	4;1	135.336;41.474	44;55	NA	NA	NA	529	0	4	0.68;0.82	0.75
corum	2860;2861	DSIF complex (DRB sensitivity-inducing factor complex)	O00267;P63272	2	O00267;P63272	2	O00267;P63272	2	1	25	43	38	2336484	0.99356	1167229;1169255	1;1.0017357348044	1;1	121;13.193	45;66	0.99356	0.00261097	0.000944392	532	1	1	0.86;0.88	0.87
corum	287	ARC-L complex	O43513;O60244;O75448;O75586;P24863;P49336;Q13503;Q15648;Q71SY5;Q93074;Q96RN5;Q9NVC6;Q9UHV7;Q9ULK4	14	O60244;O75448;O75586;Q15648;Q71SY5;Q93074;Q9NVC6;Q9ULK4	8	O60244;O75448;O75586;Q71SY5;Q9NVC6;Q9ULK4	6	0.428571	1	21	10	690298	0.858501	147823;180347;28058;65938;136105;112227	5.26847957801697;6.4276498681303;1;2.35006058878038;4.85084467887946;3.99982179770475	5;6;1;2;5;4	160.607;110.305;28.425;78.171;72.89;156.474	42;46;59;49;50;42	0.972838	0.0130548	0.00385969	533	1	2	1;1;1;0.74;0.98;0.98	0.95
corum	287	ARC-L complex	O43513;O60244;O75448;O75586;P24863;P49336;Q13503;Q15648;Q71SY5;Q93074;Q96RN5;Q9NVC6;Q9UHV7;Q9ULK4	14	O60244;O75448;O75586;Q15648;Q71SY5;Q93074;Q9NVC6;Q9ULK4	8	Q15648;Q93074	2	0.142857	1	16	10	326972	0.90901	217549;107061	2.03200978881199;1	2;1	168.478;243.081	42;38	NA	NA	NA	534	0	2	0.86;1	0.93
corum	2872-1	ITGA2b-ITGB3-CD9-GP1b-CD47 complex-1	P05106;P07359;P08514;P21926;Q08722	5	P21926;Q08722	2	P21926;Q08722	2	0.4	15	38	19	863639	0.977059	383935;479704	1;1.24944066052847	1;1	25.416;35.214	60;57	0.911347	0.0678851	0.0146701	536	1	2	0.57;0.48	0.525
corum	2872-1	ITGA2b-ITGB3-CD9-GP1b-CD47 complex-1	P05106;P07359;P08514;P21926;Q08722	5	P21926;Q08722	2	P21926;Q08722	2	0.4	1	15	11	660622	0.940714	268598;390241	1;1.45288125749261	1;1	25.416;35.214	60;57	NA	NA	NA	535	0	2	0.4;0.39	0.395
corum	2872-2	ITGA2b-ITGB3-CD9-GP1b-CD47 complex-2	P05106;P08514;P13224;P21926;Q08722	5	P21926;Q08722	2	P21926;Q08722	2	0.4	15	38	19	863639	0.977059	383935;479704	1;1.24944066052847	1;1	25.416;35.214	60;57	0.911347	0.0678851	0.0146701	538	1	2	0.57;0.48	0.525
corum	2872-2	ITGA2b-ITGB3-CD9-GP1b-CD47 complex-2	P05106;P08514;P13224;P21926;Q08722	5	P21926;Q08722	2	P21926;Q08722	2	0.4	1	15	11	660622	0.940714	268598;390241	1;1.45288125749261	1;1	25.416;35.214	60;57	NA	NA	NA	537	0	2	0.4;0.39	0.395
corum	2875;2877	BRD4-P-TEFb complex	O60563;O60885;P50750	3	O60563;O60885;P50750	3	O60563;O60885;P50750	3	1	13	31	24	1510699	0.804357	162292;773371;573085	1;4.76530574520001;3.53119685505139	1;5;4	80.685;152.219;42.778	49;43;55	0.961724	0.0156658	0.0042611	539	1	1	0.65;0.97;0.73	0.783333
corum	288	ARC complex	O43513;O60244;O75448;O75586;O95402;P24863;P49336;Q13503;Q15648;Q71SY5;Q93074;Q96RN5;Q9NVC6;Q9UHV7;Q9ULK4	15	O60244;O75448;O75586;Q15648;Q71SY5;Q93074;Q9NVC6;Q9ULK4	8	O60244;O75448;O75586;Q71SY5;Q9NVC6;Q9ULK4	6	0.4	1	21	10	690298	0.858501	147823;180347;28058;65938;136105;112227	5.26847957801697;6.4276498681303;1;2.35006058878038;4.85084467887946;3.99982179770475	5;6;1;2;5;4	160.607;110.305;28.425;78.171;72.89;156.474	42;46;59;49;50;42	0.962564	0.0156658	0.0042611	540	1	2	1;1;1;0.74;0.98;0.98	0.95
corum	288	ARC complex	O43513;O60244;O75448;O75586;O95402;P24863;P49336;Q13503;Q15648;Q71SY5;Q93074;Q96RN5;Q9NVC6;Q9UHV7;Q9ULK4	15	O60244;O75448;O75586;Q15648;Q71SY5;Q93074;Q9NVC6;Q9ULK4	8	Q15648;Q93074	2	0.133333	1	16	10	326972	0.90901	217549;107061	2.03200978881199;1	2;1	168.478;243.081	42;38	NA	NA	NA	541	0	2	0.86;1	0.93
corum	2884	Respiratory chain complex I (early intermediate NDUFAF1 assembly), mitochondrial	O75251;O75489;O95139;P03886;P56556;Q16795;Q9Y375	7	O75251;O75489;O95139;P56556;Q16795;Q9Y375	6	O75251;O75489;P56556;Q9Y375	4	0.571429	1	17	8	4612476	0.847472	950101;2776500;730904;153805	6.17730893013881;18.0520789311141;4.75214719937583;1	6;18;5;1	23.564;30.242;17.871;37.764	61;58;63;56	0.950539	0.0287206	0.00714513	542	1	1	0.61;0.53;0.5;0.88	0.63
corum	2885	ITGAV-ITGB1-SPP1 complex	P05556;P06756;P10451	3	P05556;P06756	2	P05556;P06756	2	0.666667	1	17	9	2081544	0.987117	1839783;241551	7.61654060633158;1	8;1	88.415;116.038	48;45	0.974401	0.0130548	0.00385969	543	1	1	0.51;0.71	0.61
corum	2891;43;45;466	Gamma-secretase complex (APH1A, PSEN1, PSENEN, NCSTN);Gamma-secretase complex (APH1A, PSEN1, PSENEN, NCSTN variant)	P49768;Q92542;Q96BI3;Q9NZ42	4	Q92542;Q96BI3	2	Q92542;Q96BI3	2	0.5	1	15	11	513986	0.963652	391792;122194	3.20631127551271;1	3;1	78.411;28.996	49;59	0.894871	0.0861619	0.0183476	544	1	1	0.35;0.63	0.49
corum	2898	Respiratory chain complex I (intermediate I/200kD and III/250kD), mitochondrial	O75306;O75489;Q16795	3	O75306;O75489;Q16795	3	O75306;O75489	2	0.666667	1	17	8	4239352	0.982621	1462852;2776500	1;1.89800471954784	1;2	52.546;30.242	53;58	0.965545	0.0156658	0.0042611	545	1	1	0.56;0.53	0.545
corum	2901	Respiratory chain complex I (intermediate IV/310kD), mitochondrial	O75306;O75489;P03886;Q16795	4	O75306;O75489;Q16795	3	O75306;O75489	2	0.5	1	17	8	4239352	0.982621	1462852;2776500	1;1.89800471954784	1;2	52.546;30.242	53;58	0.948765	0.0287206	0.00714513	546	1	1	0.56;0.53	0.545
corum	2903	Respiratory chain complex I (intermediate V/380kD and VI/480kD), mitochondrial	O43678;O75306;O75489;P03886;Q16795	5	O43678;O75306;O75489;Q16795	4	O75306;O75489	2	0.4	1	17	8	4239352	0.982621	1462852;2776500	1;1.89800471954784	1;2	52.546;30.242	53;58	0.932277	0.0391645	0.00916234	548	1	2	0.56;0.53	0.545
corum	2903	Respiratory chain complex I (intermediate V/380kD and VI/480kD), mitochondrial	O43678;O75306;O75489;P03886;Q16795	5	O43678;O75306;O75489;Q16795	4	O43678;O75489	2	0.4	44	58	51	1015500	0.801158	367370;648130	1;1.7642431336255	1;2	10.922;30.242	68;58	NA	NA	NA	547	0	2	0.22;0.12	0.17
corum	2904	Respiratory chain complex I (intermediate VII/650kD), mitochondrial	O43181;O43678;O43920;O75251;O75306;O75489;P03886;P19404;P56556;Q16795	10	O43181;O43678;O43920;O75251;O75306;O75489;P19404;P56556;Q16795	9	O43181;O43678;O43920;O75251;O75306;O75489;P19404;P56556	8	0.8	1	29	6	11727747	0.937336	464419;1082939;759013;1259053;1944199;3688370;1721612;801705	1;2.33181458984236;1.63432805290051;2.7110281879079;4.18630374726271;7.94190160178632;3.707023183806;1.72625366317915	1;2;2;3;4;8;4;2	20.108;10.922;12.518;23.564;52.546;30.242;27.392;17.871	62;68;67;61;53;58;59;63	1	0.00261097	0.000944392	549	1	3	1;0.65;0.98;0.81;0.75;0.71;0.6;0.54	0.755
corum	2904	Respiratory chain complex I (intermediate VII/650kD), mitochondrial	O43181;O43678;O43920;O75251;O75306;O75489;P03886;P19404;P56556;Q16795	10	O43181;O43678;O43920;O75251;O75306;O75489;P19404;P56556;Q16795	9	O43678;O75489	2	0.2	44	58	51	1015500	0.801158	367370;648130	1;1.7642431336255	1;2	10.922;30.242	68;58	NA	NA	NA	551	0	3	0.22;0.12	0.17
corum	2905	Respiratory chain complex I (holoenzyme), mitochondrial	O43181;O43678;O43920;O75251;O75306;O75489;O95139;P03886;P19404;P56556;Q16795	11	O43181;O43678;O43920;O75251;O75306;O75489;O95139;P19404;P56556;Q16795	10	O43181;O43678;O43920;O75251;O75306;O75489;P19404;P56556	8	0.727273	1	29	6	11727747	0.937336	464419;1082939;759013;1259053;1944199;3688370;1721612;801705	1;2.33181458984236;1.63432805290051;2.7110281879079;4.18630374726271;7.94190160178632;3.707023183806;1.72625366317915	1;2;2;3;4;8;4;2	20.108;10.922;12.518;23.564;52.546;30.242;27.392;17.871	62;68;67;61;53;58;59;63	1	0.00261097	0.000944392	552	1	3	1;0.65;0.98;0.81;0.75;0.71;0.6;0.54	0.755
corum	2905	Respiratory chain complex I (holoenzyme), mitochondrial	O43181;O43678;O43920;O75251;O75306;O75489;O95139;P03886;P19404;P56556;Q16795	11	O43181;O43678;O43920;O75251;O75306;O75489;O95139;P19404;P56556;Q16795	10	O43678;O75489	2	0.181818	44	58	51	1015500	0.801158	367370;648130	1;1.7642431336255	1;2	10.922;30.242	68;58	NA	NA	NA	554	0	3	0.22;0.12	0.17
corum	2906	Respiratory chain complex I (intermediate II/230kD), mitochondrial	O43181;O75251;P19404	3	O43181;O75251;P19404	3	O43181;P19404	2	0.666667	1	17	6	1975862	0.987419	445001;1530861	1;3.44012934802394	1;3	20.108;27.392	62;59	0.974996	0.0130548	0.00385969	555	1	1	0.96;0.53	0.745
corum	2914	Respiratory chain complex I (beta subunit) mitochondrial	O00483;O14561;O43674;O43676;O75438;O95139;O95168;O95169;O95178;O95298;O96000;P03905;P03915;P17568;Q9NX14;Q9Y6M9	16	O00483;O14561;O43674;O43676;O75438;O95139;O95168;O95169;O95298;O96000;P03905;P03915;P17568;Q9NX14;Q9Y6M9	15	O00483;O14561;O43674;O43676;O75438;O95168;O95169;O95298;O96000;P03915;P17568;Q9NX14;Q9Y6M9	13	0.8125	1	36	6	14545615	0.881135	2062087;407565;761843;1118757;1039968;1589497;873276;838616;2361328;449458;402644;1931298;674584	5.12136527552876;1.01222171446737;1.89210071427862;2.77852644023008;2.58284737882596;3.94764854312991;2.16885387588043;2.08277287132057;5.86455528953617;1.11626647857661;1;4.79653987144972;1.67538570051957	5;1;2;3;3;4;2;2;6;1;1;5;2	9.37;17.417;21.75;11.402;6.961;15.209;21.766;14.188;20.777;67.027;16.402;17.317;21.831	69;63;61;67;72;65;61;65;62;51;64;63;61	1	0.00261097	0.000944392	556	1	3	0.64;0.2;0.94;0.97;0.84;0.91;1;0.93;0.84;1;1;0.82;0.96	0.85
corum	2914	Respiratory chain complex I (beta subunit) mitochondrial	O00483;O14561;O43674;O43676;O75438;O95139;O95168;O95169;O95178;O95298;O96000;P03905;P03915;P17568;Q9NX14;Q9Y6M9	16	O00483;O14561;O43674;O43676;O75438;O95139;O95168;O95169;O95298;O96000;P03905;P03915;P17568;Q9NX14;Q9Y6M9	15	O00483;O75438;O95298	3	0.1875	15	23	19	1040888	0.910535	657757;209171;173960	3.78108185789837;1.20240859967809;1	4;1;1	9.37;6.961;14.188	69;72;65	NA	NA	NA	557	0	3	0.2;0.17;0.19	0.186667
corum	2914	Respiratory chain complex I (beta subunit) mitochondrial	O00483;O14561;O43674;O43676;O75438;O95139;O95168;O95169;O95178;O95298;O96000;P03905;P03915;P17568;Q9NX14;Q9Y6M9	16	O00483;O14561;O43674;O43676;O75438;O95139;O95168;O95169;O95298;O96000;P03905;P03915;P17568;Q9NX14;Q9Y6M9	15	O75438;O95298	2	0.125	41	53	46	150703	0.538366	106379;39509	2.69252575362576;1	3;1	6.961;14.188	72;65	NA	NA	NA	558	0	3	0.09;0.04	0.065
corum	2918	Ku antigen-YY1-alphaMyHC promoter complex	P12956;P13010;P25490	3	P12956;P13010;P25490	3	P12956;P13010	2	0.666667	1	21	13	8505107	0.993793	3784898;4720209	1;1.24711656694579	1;1	69.843;82.705	50;48	0.987625	0.00261097	0.000944392	559	1	2	0.34;0.38	0.36
corum	2918	Ku antigen-YY1-alphaMyHC promoter complex	P12956;P13010;P25490	3	P12956;P13010;P25490	3	P12956;P13010	2	0.666667	21	29	24	1759134	0.877255	774612;984522	1;1.27098728137442	1;1	69.843;82.705	50;48	NA	NA	NA	560	0	2	0.07;0.08	0.075
corum	2919	Respiratory chain complex I (gamma subunit) mitochondrial	O15239;O43677;O43920;O95167;O95299;P03886;P03891;P03897;P03901;P03923;P51970;P56556;Q16795	13	O43677;O43920;O95167;O95299;P51970;P56556;Q16795	7	O43920;O95167;O95299;P51970;P56556	5	0.384615	1	34	6	4279044	0.96812	759013;568474;557858;1570362;816957	1.36058459321189;1.01902993234838;1;2.81498517543891;1.46445331966199	1;1;1;3;1	12.518;9.279;40.751;20.105;17.871	67;69;55;62;63	0.999584	0.00261097	0.000944392	561	1	1	0.98;0.95;0.81;0.68;0.55	0.794
corum	2920	Respiratory chain complex I (lambda subunit) mitochondrial	O00217;O43181;O43678;O75251;O75306;O75380;O75489;O95182;P19404;P28331;P49821;P56181;Q16718;Q86Y39;Q9P0J0;Q9UI09	16	O00217;O43181;O43678;O75251;O75306;O75380;O75489;O95182;P19404;P28331;P49821;Q16718;Q86Y39;Q9P0J0;Q9UI09	15	O00217;O43181;O43678;O75251;O75306;O75380;O75489;O95182;P19404;P28331;P49821;Q16718;Q9P0J0;Q9UI09	14	0.875	1	29	6	21022698	0.954452	1772755;464419;1082939;1259053;1944199;548163;3688370;437708;1721612;1649634;1222482;2208989;2265496;743596	4.05008590201687;1.06102470139911;2.47411287890557;2.87646787355954;4.44177168340538;1.25234859769527;8.42655377557641;1;3.93324316667733;3.76880020470268;2.79291673901322;5.04671836018533;5.17581584069745;1.69884032277226	4;1;2;3;4;1;8;1;4;4;3;5;5;2	23.705;20.108;10.922;23.564;52.546;13.712;30.242;12.551;27.392;79.468;50.817;13.459;16.698;17.114	60;62;68;61;53;66;58;67;59;49;53;66;64;64	1	0.00261097	0.000944392	562	1	3	0.77;1;0.65;0.81;0.75;0.71;0.71;0.99;0.6;0.61;0.62;0.71;0.83;1	0.768571
corum	2920	Respiratory chain complex I (lambda subunit) mitochondrial	O00217;O43181;O43678;O75251;O75306;O75380;O75489;O95182;P19404;P28331;P49821;P56181;Q16718;Q86Y39;Q9P0J0;Q9UI09	16	O00217;O43181;O43678;O75251;O75306;O75380;O75489;O95182;P19404;P28331;P49821;Q16718;Q86Y39;Q9P0J0;Q9UI09	15	Q86Y39;Q9P0J0	2	0.125	15	31	18	1257215	0.958629	585548;671667	1;1.14707419374671	1;1	14.852;16.698	65;64	NA	NA	NA	564	0	3	0.42;0.25	0.335
corum	2921	SHARP-CtBP complex	P56545;Q13363;Q96T58	3	P56545;Q13363	2	P56545;Q13363	2	0.666667	31	49	46	847219	0.970182	533999;312012	1.71146943066292;1	2;1	48.945;47.535	54;54	0.941253	0.0313316	0.00748436	565	1	1	0.45;0.31	0.38
corum	2938	Ecsit complex (ECSIT, NDUFS3, TOM20)	O75489;Q15388;Q9BQ95	3	O75489;Q15388;Q9BQ95	3	O75489;Q9BQ95	2	0.666667	1	17	8	3084487	0.933829	2776500;307987	9.01499089247273;1	9;1	30.242;49.148	58;53	0.872037	0.101828	0.020608	566	1	1	0.53;0.76	0.645
corum	2939	Ecsit complex (ECSIT, MT-CO2, NDUFA1, MT-ND1, TRAF6, NDUFAF1)	O15239;P00403;P03886;Q9BQ95;Q9Y375;Q9Y4K3	6	P00403;Q9BQ95;Q9Y375;Q9Y4K3	4	P00403;Q9BQ95;Q9Y375	3	0.5	1	33	9	10499170	0.943262	9920324;394751;173997	57.0143393276896;2.26872302396018;1	57;2;1	25.565;49.148;37.764	60;53;56	0.971308	0.0130548	0.00385969	567	1	1	0.81;0.97;1	0.926667
corum	2942	Ecsit complex (ECSIT, NDUFS3, NDUFAF1)	O75489;Q9BQ95;Q9Y375	3	O75489;Q9BQ95;Q9Y375	3	O75489;Q9BQ95;Q9Y375	3	1	1	17	8	3239458	0.873305	2776500;307987;153805	18.0520789311141;2.00245115568415;1	18;2;1	30.242;49.148;37.764	58;53;56	0.983948	0.00522193	0.0017521	568	1	1	0.53;0.76;0.88	0.723333
corum	2948	Respiratory chain complex I (incomplete intermediate), mitochondrial	O43181;O75251;O75306;O75380;O95169;O95299;P19404;P28331;P49821;P56181;Q16795	11	O43181;O75251;O75306;O75380;O95169;O95299;P19404;P28331;P49821;Q16795	10	O43181;O75380;O95299;P19404;P28331;P49821	6	0.545455	1	29	6	6162195	0.992497	464419;548163;549577;1721612;1649634;1222482	1;1.18031992661799;1.18336459102664;3.707023183806;3.55203813797454;2.63228248628932	1;1;1;4;4;3	20.108;13.712;40.751;27.392;79.468;50.817	62;66;55;59;49;53	1	0.00261097	0.000944392	569	1	3	1;0.71;0.8;0.6;0.61;0.62	0.723333
corum	2948	Respiratory chain complex I (incomplete intermediate), mitochondrial	O43181;O75251;O75306;O75380;O95169;O95299;P19404;P28331;P49821;P56181;Q16795	11	O43181;O75251;O75306;O75380;O95169;O95299;P19404;P28331;P49821;Q16795	10	O75251;O75306;O95169	3	0.272727	1	21	8	3606117	0.940955	1093545;1668080;844492	1.29491457586336;1.97524665716194;1	1;2;1	23.564;52.546;21.766	61;53;61	NA	NA	NA	570	0	3	0.71;0.64;0.97	0.773333
corum	297	PCNA-DNA polymerase delta complex	P12004;P28340;P49005;Q15054;Q9HCU8	5	P12004;P28340;P49005;Q15054	4	P28340;Q15054	2	0.4	31	42	37	736258	0.939588	498259;237999	2.09353400644541;1	2;1	123.631;51.4	45;53	0.779381	0.18799	0.0346744	573	1	2	0.52;0.85	0.685
corum	297	PCNA-DNA polymerase delta complex	P12004;P28340;P49005;Q15054;Q9HCU8	5	P12004;P28340;P49005;Q15054	4	P12004;P49005	2	0.4	1	22	7	1442802	0.613349	91687;1348983	1;14.7129145898546	1;15	28.769;51.289	59;53	NA	NA	NA	572	0	2	0.01;0.14	0.075
corum	30	PA28 complex	Q06323;Q9UL46	2	Q06323;Q9UL46	2	Q06323;Q9UL46	2	1	41	52	46	3926463	0.994368	2601023;1325440	1.96238456663448;1	2;1	28.723;27.402	59;59	0.994368	0.00261097	0.000944392	575	1	2	0.9;0.93	0.915
corum	30	PA28 complex	Q06323;Q9UL46	2	Q06323;Q9UL46	2	Q06323;Q9UL46	2	1	16	31	26	187580	0.957382	125927;51424	2.44879822650902;1	2;1	28.723;27.402	59;59	NA	NA	NA	574	0	2	0.04;0.04	0.04
corum	300	PC2 complex	O43513;O60244;O75448;O75586;Q13503;Q6P2C8;Q9BTT4;Q9H944;Q9NVC6;Q9Y2W1;Q9Y2X0;Q9Y3C7	12	O60244;O75448;O75586;Q6P2C8;Q9H944;Q9NVC6;Q9Y2X0	7	O60244;O75448;O75586;Q9H944;Q9NVC6;Q9Y2X0	6	0.5	1	23	10	810561	0.902844	147823;180347;28058;157405;137788;137277	5.26847957801697;6.4276498681303;1;5.60998645662556;4.91082757145912;4.89261529688502	5;6;1;6;5;5	160.607;110.305;28.425;23.222;72.89;96.793	42;46;59;61;50;47	0.997582	0.00261097	0.000944392	576	1	1	1;1;1;0.47;0.99;0.74	0.866667
corum	3009	TFIID complex	O00268;P20226;P21675;P49848;Q15542;Q15544;Q16514;Q16594;Q6P1X5	9	O00268;P49848;Q15542	3	O00268;P49848;Q15542	3	0.333333	1	15	7	372873	0.965146	108541;158744;101339	1.07106839420164;1.56646503320538;1	1;2;1	110.114;72.668;86.83	46;50;48	0.970429	0.0130548	0.00385969	577	1	1	0.97;1;1	0.99
corum	301	SMCC complex	O43513;O60244;O75448;O75586;P24863;P49336;Q13503;Q15648;Q6P2C8;Q93074;Q9BTT4;Q9H944;Q9NVC6;Q9UHV7;Q9Y2W1;Q9Y2X0;Q9Y3C7	17	O60244;O75448;O75586;Q15648;Q6P2C8;Q93074;Q9H944;Q9NVC6;Q9Y2X0	9	O60244;O75448;O75586;Q15648;Q6P2C8;Q93074;Q9H944;Q9NVC6;Q9Y2X0	9	0.529412	1	23	10	1286298	0.89371	147823;180347;28058;239829;118251;107061;157405;137788;137277	5.26847957801697;6.4276498681303;1;8.54761565328961;4.21451992301661;3.81570318625704;5.60998645662556;4.91082757145912;4.89261529688502	5;6;1;9;4;4;6;5;5	160.607;110.305;28.425;168.478;35.432;243.081;23.222;72.89;96.793	42;46;59;42;57;38;61;50;47	0.999905	0.00261097	0.000944392	578	1	1	1;1;1;0.95;0.95;1;0.47;0.99;0.74	0.9
corum	3010	TFIID subcomplex	O00268;P49848;Q15542;Q16514;Q16594	5	O00268;P49848;Q15542	3	O00268;P49848;Q15542	3	0.6	1	15	7	372873	0.965146	108541;158744;101339	1.07106839420164;1.56646503320538;1	1;2;1	110.114;72.668;86.83	46;50;48	0.993045	0.00261097	0.000944392	579	1	1	0.97;1;1	0.99
corum	302	INO80 chromatin remodeling complex	O96019;P15923;Q53TQ3;Q6P4R8;Q6PI98;Q8NBZ0;Q96EZ8;Q9C086;Q9H981;Q9H9F9;Q9ULG1;Q9Y230;Q9Y265	13	O96019;Q6PI98;Q9H9F9;Q9Y230;Q9Y265	5	Q9Y230;Q9Y265	2	0.153846	1	15	11	4602477	0.99401	2144758;2457719	1;1.14591902676199	1;1	51.157;50.228	53;53	0.930439	0.0391645	0.00916234	580	1	2	0.26;0.27	0.265
corum	302	INO80 chromatin remodeling complex	O96019;P15923;Q53TQ3;Q6P4R8;Q6PI98;Q8NBZ0;Q96EZ8;Q9C086;Q9H981;Q9H9F9;Q9ULG1;Q9Y230;Q9Y265	13	O96019;Q6PI98;Q9H9F9;Q9Y230;Q9Y265	5	Q9Y230;Q9Y265	2	0.153846	30	49	35	4706376	0.993143	2199277;2507099	1;1.13996508852682	1;1	51.157;50.228	53;53	NA	NA	NA	581	0	2	0.27;0.27	0.27
corum	3032	RNA-induced silencing complex, RISC	P08238;Q15633;Q9UKV8;Q9UPY3	4	P08238;Q15633;Q9UPY3	3	Q15633;Q9UPY3	2	0.5	1	10	5	82260	0.876772	32039;41135	1;1.28390399200974	1;1	39.039;218.682	56;39	0.674	0.261097	0.0444605	582	1	1	1;0.44	0.72
corum	3033	PAC3-PAC4 complex	Q5JS54;Q9BT73	2	Q5JS54;Q9BT73	2	Q5JS54;Q9BT73	2	1	30	50	43	1362548	0.992047	514410;842500	1;1.63779864310569	1;2	13.775;13.104	66;66	0.992047	0.00261097	0.000944392	583	1	2	0.89;0.85	0.87
corum	3033	PAC3-PAC4 complex	Q5JS54;Q9BT73	2	Q5JS54;Q9BT73	2	Q5JS54;Q9BT73	2	1	53	65	59	216827	0.911943	61940;147046	1;2.37400710364869	1;2	13.775;13.104	66;66	NA	NA	NA	584	0	2	0.11;0.15	0.13
corum	3034	PAC1-PAC2 complex	O95456;Q969U7	2	O95456;Q969U7	2	O95456;Q969U7	2	1	34	50	43	1679195	0.981477	885205;793990	1.11488179951889;1	1;1	32.854;29.396	57;58	0.981477	0.0078329	0.00252834	586	1	2	0.58;0.72	0.65
corum	3034	PAC1-PAC2 complex	O95456;Q969U7	2	O95456;Q969U7	2	O95456;Q969U7	2	1	21	34	31	119498	0.954644	73833;40569	1.81993640464394;1	2;1	32.854;29.396	57;58	NA	NA	NA	585	0	2	0.05;0.04	0.045
corum	304	SRCAP-associated chromatin remodeling complex	O43257;O95619;O96019;P0C0S5;Q15906;Q6ZRS2;Q96CJ1;Q9GZN1;Q9Y230;Q9Y265	10	O95619;O96019;Q6ZRS2;Q9GZN1;Q9Y230;Q9Y265	6	Q9Y230;Q9Y265	2	0.2	1	15	11	4602477	0.99401	2144758;2457719	1;1.14591902676199	1;1	51.157;50.228	53;53	0.947362	0.0287206	0.00714513	587	1	2	0.26;0.27	0.265
corum	304	SRCAP-associated chromatin remodeling complex	O43257;O95619;O96019;P0C0S5;Q15906;Q6ZRS2;Q96CJ1;Q9GZN1;Q9Y230;Q9Y265	10	O95619;O96019;Q6ZRS2;Q9GZN1;Q9Y230;Q9Y265	6	Q9Y230;Q9Y265	2	0.2	30	49	35	4706376	0.993143	2199277;2507099	1;1.13996508852682	1;1	51.157;50.228	53;53	NA	NA	NA	588	0	2	0.27;0.27	0.27
corum	3040	Multisynthetase complex	O43324;P07814;P14868;P41252;P47897;P54136;P56192;Q12904;Q13155;Q15046;Q9P2J5	11	O43324;P07814;P14868;P41252;P47897;P54136;P56192;Q12904;Q13155;Q15046;Q9P2J5	11	O43324;P07814;P14868;P41252;P47897;P54136;P56192;Q12904;Q13155;Q15046;Q9P2J5	11	1	1	9	4	20026723	0.986792	1209546;1884166;2436289;2901156;1701568;1935621;1682968;1749079;1531445;1223138;1771747	1;1.55774646024211;2.01421773128099;2.39854953842185;1.40678237950438;1.60028721520306;1.39140470887424;1.44606240688655;1.26613208592315;1.0112372741508;1.46480332289967	1;2;2;2;1;2;1;1;1;1;1	19.811;170.591;57.136;144.498;87.799;75.379;101.116;34.353;35.349;68.048;134.466	62;42;52;43;48;49;47;57;57;50;44	1	0.00261097	0.000944392	589	1	2	0.58;0.51;0.51;0.54;0.6;0.41;0.48;0.61;0.58;0.6;0.36	0.525455
corum	3040	Multisynthetase complex	O43324;P07814;P14868;P41252;P47897;P54136;P56192;Q12904;Q13155;Q15046;Q9P2J5	11	O43324;P07814;P14868;P41252;P47897;P54136;P56192;Q12904;Q13155;Q15046;Q9P2J5	11	P14868;P41252	2	0.181818	8	17	11	3412229	0.916512	1350757;2061472	1;1.52616051591811	1;2	57.136;144.498	52;43	NA	NA	NA	590	0	2	0.28;0.38	0.33
corum	3048	mSin3A complex	Q09028;Q13547;Q16576;Q92769;Q96ST3	5	Q09028;Q13547;Q16576;Q92769;Q96ST3	5	Q09028;Q13547;Q16576;Q92769	4	0.8	13	21	17	1639117	0.984525	591490;294832;482433;270362	2.18777047070224;1.09050828148926;1.7843964758361;1	2;1;2;1	47.656;55.103;47.82;55.364	54;52;54;52	0.999985	0.00261097	0.000944392	592	1	3	0.2;0.33;0.12;0.3	0.2375
corum	3048	mSin3A complex	Q09028;Q13547;Q16576;Q92769;Q96ST3	5	Q09028;Q13547;Q16576;Q92769;Q96ST3	5	Q09028;Q13547;Q16576;Q92769	4	0.8	1	13	9	1179521	0.932851	298570;299093;339108;242750	1.22994850669413;1.23210298661174;1.39694335736354;1	1;1;1;1	47.656;55.103;47.82;55.364	54;52;54;52	NA	NA	NA	591	0	3	0.1;0.33;0.08;0.27	0.195
corum	3048	mSin3A complex	Q09028;Q13547;Q16576;Q92769;Q96ST3	5	Q09028;Q13547;Q16576;Q92769;Q96ST3	5	Q09028;Q16576	2	0.4	21	33	24	788454	0.993986	422063;366391	1.15194696376276;1	1;1	47.656;47.82	54;54	NA	NA	NA	593	0	3	0.14;0.09	0.115
corum	305-1	40S ribosomal subunit, cytoplasmic-1	P08708;P08865;P15880;P22090;P23396;P25398;P39019;P42677;P46781;P46782;P46783;P60866;P61247;P62081;P62241;P62244;P62249;P62263;P62266;P62269;P62273;P62277;P62280;P62701;P62753;P62841;P62847;P62851;P62854;P62857;P62861;P62979;P63220	33	P08865;P15880;P23396;P25398;P39019;P42677;P46781;P46782;P46783;P60866;P61247;P62081;P62241;P62244;P62249;P62263;P62266;P62269;P62273;P62277;P62280;P62701;P62753;P62841;P62847;P62851;P62857;P62861;P62979;P63220	30	P08865;P15880;P23396;P25398;P39019;P46781;P46782;P46783;P60866;P61247;P62241;P62244;P62249;P62263;P62266;P62269;P62273;P62277;P62280;P62701;P62753;P62841;P62851;P62857;P62979;P63220	26	0.787879	9	31	13	95397685	0.964873	1300377;4993988;7024076;5027842;2316325;7534046;1851905;4109242;4319872;5234671;3698259;1499478;5090046;4448246;1502404;5319446;866595;5543335;1697166;2252095;4450828;2047849;6997261;4244874;1377627;641908	2.02579964730148;7.77991238619865;10.9424964325106;7.83265203113219;3.6084999719586;11.7369560747023;2.88500065429937;6.40160583759666;6.72973697165326;8.15486175589025;5.7613536519252;2.33597026365149;7.92955688354094;6.92972513195037;2.34052854926251;8.28692896801411;1.35002991082834;8.63571571003945;2.64393962997813;3.5084389040174;6.93374751522025;3.19025312038485;10.9007225334472;6.612900914…	2;8;11;8;4;12;3;6;7;8;6;2;8;7;2;8;1;9;3;4;7;3;11;7;2;1	32.854;31.324;26.688;14.515;16.06;22.591;22.876;18.898;13.373;29.945;24.205;14.84;16.445;16.273;15.808;17.719;6.677;17.222;18.431;29.598;28.681;17.04;13.742;7.841;17.965;9.111	57;58;59;65;64;61;61;63;66;58;60;65;64;64;64;63;73;64;63;58;59;64;66;71;63;70	1	0.00261097	0.000944392	594	1	7	0.05;0.53;0.63;0.52;0.73;0.6;0.66;0.71;0.61;0.64;0.39;0.4;0.65;0.57;0.4;0.63;0.67;0.49;0.53;0.51;0.48;0.59;0.65;0.35;0.72;0.06	0.529615
corum	305-1	40S ribosomal subunit, cytoplasmic-1	P08708;P08865;P15880;P22090;P23396;P25398;P39019;P42677;P46781;P46782;P46783;P60866;P61247;P62081;P62241;P62244;P62249;P62263;P62266;P62269;P62273;P62277;P62280;P62701;P62753;P62841;P62847;P62851;P62854;P62857;P62861;P62979;P63220	33	P08865;P15880;P23396;P25398;P39019;P42677;P46781;P46782;P46783;P60866;P61247;P62081;P62241;P62244;P62249;P62263;P62266;P62269;P62273;P62277;P62280;P62701;P62753;P62841;P62847;P62851;P62857;P62861;P62979;P63220	30	P15880;P46781;P62241;P62244;P62266;P62277;P62280;P62701;P62753;P62841;P62861	11	0.333333	1	10	5	35046302	0.948095	4072821;5216608;5225393;1115821;1950561;6413467;1562434;2381263;4683594;1602668;821672	4.95674794808634;6.34877177267815;6.35946338685023;1.35798834571459;2.37389250211763;7.80538584739409;1.90153005092056;2.89807003281115;5.7000774031487;1.95049606168885;1	5;6;6;1;2;8;2;3;6;2;1	31.324;22.591;24.205;14.84;15.808;17.222;18.431;29.598;28.681;17.04;6.648	58;61;60;65;64;64;63;58;59;64;73	NA	NA	NA	595	0	7	0.43;0.41;0.56;0.3;0.52;0.57;0.49;0.54;0.5;0.46;0.54	0.483636
corum	305-1	40S ribosomal subunit, cytoplasmic-1	P08708;P08865;P15880;P22090;P23396;P25398;P39019;P42677;P46781;P46782;P46783;P60866;P61247;P62081;P62241;P62244;P62249;P62263;P62266;P62269;P62273;P62277;P62280;P62701;P62753;P62841;P62847;P62851;P62854;P62857;P62861;P62979;P63220	33	P08865;P15880;P23396;P25398;P39019;P42677;P46781;P46782;P46783;P60866;P61247;P62081;P62241;P62244;P62249;P62263;P62266;P62269;P62273;P62277;P62280;P62701;P62753;P62841;P62847;P62851;P62857;P62861;P62979;P63220	30	P61247;P62269;P62701	3	0.0909091	41	51	46	564651	0.865416	180065;298426;85070	2.11666862583755;3.50800517221112;1	2;4;1	29.945;17.719;29.598	58;63;58	NA	NA	NA	598	0	7	0.02;0.04;0.02	0.0266667
corum	305-1	40S ribosomal subunit, cytoplasmic-1	P08708;P08865;P15880;P22090;P23396;P25398;P39019;P42677;P46781;P46782;P46783;P60866;P61247;P62081;P62241;P62244;P62249;P62263;P62266;P62269;P62273;P62277;P62280;P62701;P62753;P62841;P62847;P62851;P62854;P62857;P62861;P62979;P63220	33	P08865;P15880;P23396;P25398;P39019;P42677;P46781;P46782;P46783;P60866;P61247;P62081;P62241;P62244;P62249;P62263;P62266;P62269;P62273;P62277;P62280;P62701;P62753;P62841;P62847;P62851;P62857;P62861;P62979;P63220	30	P62081;P62847	2	0.0606061	1	8	5	2270832	0.972417	374876;1895956	1;5.05755503153043	1;5	22.127;15.423	61;65	NA	NA	NA	599	0	7	0.25;0.42	0.335
corum	305-1	40S ribosomal subunit, cytoplasmic-1	P08708;P08865;P15880;P22090;P23396;P25398;P39019;P42677;P46781;P46782;P46783;P60866;P61247;P62081;P62241;P62244;P62249;P62263;P62266;P62269;P62273;P62277;P62280;P62701;P62753;P62841;P62847;P62851;P62854;P62857;P62861;P62979;P63220	33	P08865;P15880;P23396;P25398;P39019;P42677;P46781;P46782;P46783;P60866;P61247;P62081;P62241;P62244;P62249;P62263;P62266;P62269;P62273;P62277;P62280;P62701;P62753;P62841;P62847;P62851;P62857;P62861;P62979;P63220	30	P62081;P62847	2	0.0606061	8	28	13	3068932	0.96948	563907;2505025	1;4.44226618928298	1;4	22.127;15.423	61;65	NA	NA	NA	600	0	7	0.38;0.56	0.47
corum	305-1	40S ribosomal subunit, cytoplasmic-1	P08708;P08865;P15880;P22090;P23396;P25398;P39019;P42677;P46781;P46782;P46783;P60866;P61247;P62081;P62241;P62244;P62249;P62263;P62266;P62269;P62273;P62277;P62280;P62701;P62753;P62841;P62847;P62851;P62854;P62857;P62861;P62979;P63220	33	P08865;P15880;P23396;P25398;P39019;P42677;P46781;P46782;P46783;P60866;P61247;P62081;P62241;P62244;P62249;P62263;P62266;P62269;P62273;P62277;P62280;P62701;P62753;P62841;P62847;P62851;P62857;P62861;P62979;P63220	30	P46782;P62841	2	0.0606061	38	49	43	219545	0.778476	148577;70968	2.09357738699132;1	2;1	22.876;17.04	61;64	NA	NA	NA	597	0	7	0.05;0.02	0.035
corum	305-2	40S ribosomal subunit, cytoplasmic-2	P08708;P08865;P15880;P23396;P25398;P39019;P42677;P46781;P46782;P46783;P60866;P61247;P62081;P62241;P62244;P62249;P62263;P62266;P62269;P62273;P62277;P62280;P62701;P62753;P62841;P62847;P62851;P62854;P62857;P62861;P62979;P63220;Q8TD47	33	P08865;P15880;P23396;P25398;P39019;P42677;P46781;P46782;P46783;P60866;P61247;P62081;P62241;P62244;P62249;P62263;P62266;P62269;P62273;P62277;P62280;P62701;P62753;P62841;P62847;P62851;P62857;P62861;P62979;P63220	30	P08865;P15880;P23396;P25398;P39019;P46781;P46782;P46783;P60866;P61247;P62241;P62244;P62249;P62263;P62266;P62269;P62273;P62277;P62280;P62701;P62753;P62841;P62851;P62857;P62979;P63220	26	0.787879	9	31	13	95397685	0.964873	1300377;4993988;7024076;5027842;2316325;7534046;1851905;4109242;4319872;5234671;3698259;1499478;5090046;4448246;1502404;5319446;866595;5543335;1697166;2252095;4450828;2047849;6997261;4244874;1377627;641908	2.02579964730148;7.77991238619865;10.9424964325106;7.83265203113219;3.6084999719586;11.7369560747023;2.88500065429937;6.40160583759666;6.72973697165326;8.15486175589025;5.7613536519252;2.33597026365149;7.92955688354094;6.92972513195037;2.34052854926251;8.28692896801411;1.35002991082834;8.63571571003945;2.64393962997813;3.5084389040174;6.93374751522025;3.19025312038485;10.9007225334472;6.612900914…	2;8;11;8;4;12;3;6;7;8;6;2;8;7;2;8;1;9;3;4;7;3;11;7;2;1	32.854;31.324;26.688;14.515;16.06;22.591;22.876;18.898;13.373;29.945;24.205;14.84;16.445;16.273;15.808;17.719;6.677;17.222;18.431;29.598;28.681;17.04;13.742;7.841;17.965;9.111	57;58;59;65;64;61;61;63;66;58;60;65;64;64;64;63;73;64;63;58;59;64;66;71;63;70	1	0.00261097	0.000944392	601	1	7	0.05;0.53;0.63;0.52;0.73;0.6;0.66;0.71;0.61;0.64;0.39;0.4;0.65;0.57;0.4;0.63;0.67;0.49;0.53;0.51;0.48;0.59;0.65;0.35;0.72;0.06	0.529615
corum	305-2	40S ribosomal subunit, cytoplasmic-2	P08708;P08865;P15880;P23396;P25398;P39019;P42677;P46781;P46782;P46783;P60866;P61247;P62081;P62241;P62244;P62249;P62263;P62266;P62269;P62273;P62277;P62280;P62701;P62753;P62841;P62847;P62851;P62854;P62857;P62861;P62979;P63220;Q8TD47	33	P08865;P15880;P23396;P25398;P39019;P42677;P46781;P46782;P46783;P60866;P61247;P62081;P62241;P62244;P62249;P62263;P62266;P62269;P62273;P62277;P62280;P62701;P62753;P62841;P62847;P62851;P62857;P62861;P62979;P63220	30	P15880;P46781;P62241;P62244;P62266;P62277;P62280;P62701;P62753;P62841;P62861	11	0.333333	1	10	5	35046302	0.948095	4072821;5216608;5225393;1115821;1950561;6413467;1562434;2381263;4683594;1602668;821672	4.95674794808634;6.34877177267815;6.35946338685023;1.35798834571459;2.37389250211763;7.80538584739409;1.90153005092056;2.89807003281115;5.7000774031487;1.95049606168885;1	5;6;6;1;2;8;2;3;6;2;1	31.324;22.591;24.205;14.84;15.808;17.222;18.431;29.598;28.681;17.04;6.648	58;61;60;65;64;64;63;58;59;64;73	NA	NA	NA	602	0	7	0.43;0.41;0.56;0.3;0.52;0.57;0.49;0.54;0.5;0.46;0.54	0.483636
corum	305-2	40S ribosomal subunit, cytoplasmic-2	P08708;P08865;P15880;P23396;P25398;P39019;P42677;P46781;P46782;P46783;P60866;P61247;P62081;P62241;P62244;P62249;P62263;P62266;P62269;P62273;P62277;P62280;P62701;P62753;P62841;P62847;P62851;P62854;P62857;P62861;P62979;P63220;Q8TD47	33	P08865;P15880;P23396;P25398;P39019;P42677;P46781;P46782;P46783;P60866;P61247;P62081;P62241;P62244;P62249;P62263;P62266;P62269;P62273;P62277;P62280;P62701;P62753;P62841;P62847;P62851;P62857;P62861;P62979;P63220	30	P61247;P62269;P62701	3	0.0909091	41	51	46	564651	0.865416	180065;298426;85070	2.11666862583755;3.50800517221112;1	2;4;1	29.945;17.719;29.598	58;63;58	NA	NA	NA	605	0	7	0.02;0.04;0.02	0.0266667
corum	305-2	40S ribosomal subunit, cytoplasmic-2	P08708;P08865;P15880;P23396;P25398;P39019;P42677;P46781;P46782;P46783;P60866;P61247;P62081;P62241;P62244;P62249;P62263;P62266;P62269;P62273;P62277;P62280;P62701;P62753;P62841;P62847;P62851;P62854;P62857;P62861;P62979;P63220;Q8TD47	33	P08865;P15880;P23396;P25398;P39019;P42677;P46781;P46782;P46783;P60866;P61247;P62081;P62241;P62244;P62249;P62263;P62266;P62269;P62273;P62277;P62280;P62701;P62753;P62841;P62847;P62851;P62857;P62861;P62979;P63220	30	P62081;P62847	2	0.0606061	1	8	5	2270832	0.972417	374876;1895956	1;5.05755503153043	1;5	22.127;15.423	61;65	NA	NA	NA	606	0	7	0.25;0.42	0.335
corum	305-2	40S ribosomal subunit, cytoplasmic-2	P08708;P08865;P15880;P23396;P25398;P39019;P42677;P46781;P46782;P46783;P60866;P61247;P62081;P62241;P62244;P62249;P62263;P62266;P62269;P62273;P62277;P62280;P62701;P62753;P62841;P62847;P62851;P62854;P62857;P62861;P62979;P63220;Q8TD47	33	P08865;P15880;P23396;P25398;P39019;P42677;P46781;P46782;P46783;P60866;P61247;P62081;P62241;P62244;P62249;P62263;P62266;P62269;P62273;P62277;P62280;P62701;P62753;P62841;P62847;P62851;P62857;P62861;P62979;P63220	30	P62081;P62847	2	0.0606061	8	28	13	3068932	0.96948	563907;2505025	1;4.44226618928298	1;4	22.127;15.423	61;65	NA	NA	NA	607	0	7	0.38;0.56	0.47
corum	305-2	40S ribosomal subunit, cytoplasmic-2	P08708;P08865;P15880;P23396;P25398;P39019;P42677;P46781;P46782;P46783;P60866;P61247;P62081;P62241;P62244;P62249;P62263;P62266;P62269;P62273;P62277;P62280;P62701;P62753;P62841;P62847;P62851;P62854;P62857;P62861;P62979;P63220;Q8TD47	33	P08865;P15880;P23396;P25398;P39019;P42677;P46781;P46782;P46783;P60866;P61247;P62081;P62241;P62244;P62249;P62263;P62266;P62269;P62273;P62277;P62280;P62701;P62753;P62841;P62847;P62851;P62857;P62861;P62979;P63220	30	P46782;P62841	2	0.0606061	38	49	43	219545	0.778476	148577;70968	2.09357738699132;1	2;1	22.876;17.04	61;64	NA	NA	NA	604	0	7	0.05;0.02	0.035
corum	3053	mSin3A-HDAC1-HDAC2 complex	Q13547;Q92769;Q96ST3	3	Q13547;Q92769;Q96ST3	3	Q13547;Q92769	2	0.666667	13	21	17	565194	0.985794	294832;270362	1.09050828148926;1	1;1	55.103;55.364	52;52	0.97179	0.0130548	0.00385969	609	1	2	0.33;0.3	0.315
corum	3053	mSin3A-HDAC1-HDAC2 complex	Q13547;Q92769;Q96ST3	3	Q13547;Q92769;Q96ST3	3	Q13547;Q92769	2	0.666667	1	13	9	541843	0.977544	299093;242750	1.23210298661174;1	1;1	55.103;55.364	52;52	NA	NA	NA	608	0	2	0.33;0.27	0.3
corum	3055	Nop56p-associated pre-rRNA complex	O00567;O76021;P05141;P05386;P05387;P05388;P06748;P08708;P09651;P11387;P13639;P15880;P16402;P18077;P18124;P18621;P19338;P22087;P25398;P26368;P26373;P27635;P30050;P32969;P35268;P36578;P37108;P39023;P40429;P42766;P46776;P46777;P46778;P46779;P46781;P47914;P49411;P50914;P52272;P55209;P55769;P61247;P61254;P61313;P61353;P61513;P62081;P62241;P62244;P62249;P62263;P62266;P62269;P62273;P62277;P62280;P62424;…	104	O00567;O76021;P05141;P05386;P05387;P05388;P06748;P09651;P11387;P13639;P15880;P18077;P18124;P18621;P19338;P22087;P25398;P26368;P26373;P27635;P30050;P32969;P35268;P36578;P37108;P39023;P40429;P42766;P46776;P46777;P46778;P46779;P46781;P47914;P49411;P50914;P52272;P55209;P55769;P61247;P61254;P61313;P61353;P61513;P62081;P62241;P62244;P62249;P62263;P62266;P62269;P62273;P62277;P62280;P62424;P62750;P62753;…	96	O00567;O76021;P05386;P05387;P05388;P06748;P11387;P15880;P18077;P18124;P18621;P19338;P26373;P27635;P30050;P32969;P35268;P36578;P37108;P39023;P40429;P42766;P46776;P46777;P46778;P46779;P46781;P47914;P50914;P52272;P61313;P61353;P61513;P62241;P62244;P62266;P62277;P62280;P62424;P62750;P62753;P62829;P62841;P62888;P62899;P62906;P62910;P62913;P62917;P83731;P83881;P84098;Q02543;Q02878;Q07020;Q08211;Q12905;…	68	0.653846	1	23	5	259765692	0.786143	258573;842031;7514500;12528859;2823779;2965312;642085;7957839;2548237;5648049;5771259;15259428;6068109;1218831;6500185;1849207;1439691;5682273;2607816;2325943;448203;4970223;5913684;3293879;2396888;877405;11331355;3751771;3410637;2352930;2850811;6466049;722923;8051317;2230186;3075406;10766959;2883987;3926204;5837182;8169822;2353458;3254603;2775846;7081100;5256798;1396143;3517053;5095978;4491484;1…	2.3976354953869;7.80778895637257;69.6787055496314;116.174685891789;26.183680281886;27.4960545226946;5.95377625295563;73.7895961797024;23.6286985952061;52.3719133942232;53.5143863878715;141.494070193333;56.2669479345357;11.3016922434976;60.2734016412444;17.1468960081599;13.3496314154574;52.6892577310028;24.181148871065;21.5674625620103;4.15599239649497;46.0867263201817;54.8350317585423;30.54271408…	2;8;70;116;26;27;6;74;24;52;54;141;56;11;60;17;13;53;24;22;4;46;55;31;22;8;105;35;32;22;26;60;7;75;21;29;100;27;36;54;76;22;30;26;66;49;13;33;47;42;1;47;11;82;53;15;25;15;2;2;2;25;4;9;11;24;1;26	66.05;54.973;11.514;11.665;34.274;32.575;90.726;31.324;12.538;29.226;21.397;76.614;24.261;24.604;17.819;21.863;14.787;47.697;14.57;46.109;23.577;14.551;16.561;34.363;18.565;15.748;22.591;17.752;23.432;77.516;24.146;15.798;10.275;24.205;14.84;15.808;17.222;18.431;29.996;17.695;28.681;14.865;17.04;12.784;14.463;24.831;15.86;20.252;28.025;17.779;12.441;23.466;20.762;32.728;21.634;140.958;43.062;95.3…	51;52;67;67;57;57;48;58;67;58;61;49;60;60;63;61;65;54;65;54;61;65;64;57;63;64;61;63;61;49;60;64;68;60;65;64;64;63;58;63;59;65;64;66;65;60;64;62;59;63;67;61;62;57;61;43;55;47;52;46;55;61;57;43;51;48;48;67	1	0.00261097	0.000944392	610	1	29	1;0.99;0.72;0.71;0.81;0.32;1;0.85;1;0.95;0.87;0.83;0.93;0.81;0.93;0.91;0.22;0.94;0.54;0.96;1;0.86;0.9;0.46;0.99;0.88;0.9;0.81;0.95;0.65;0.93;0.93;0.99;0.86;0.6;0.82;0.95;0.9;0.95;0.77;0.88;0.55;0.94;0.97;0.95;0.95;0.97;0.82;0.92;0.75;0.91;0.94;0.98;0.94;0.88;0.83;0.84;0.83;1;0.36;1;0.98;1;0.91;0.91;0.98;1;0.95	0.857794
corum	3055	Nop56p-associated pre-rRNA complex	O00567;O76021;P05141;P05386;P05387;P05388;P06748;P08708;P09651;P11387;P13639;P15880;P16402;P18077;P18124;P18621;P19338;P22087;P25398;P26368;P26373;P27635;P30050;P32969;P35268;P36578;P37108;P39023;P40429;P42766;P46776;P46777;P46778;P46779;P46781;P47914;P49411;P50914;P52272;P55209;P55769;P61247;P61254;P61313;P61353;P61513;P62081;P62241;P62244;P62249;P62263;P62266;P62269;P62273;P62277;P62280;P62424;…	104	O00567;O76021;P05141;P05386;P05387;P05388;P06748;P09651;P11387;P13639;P15880;P18077;P18124;P18621;P19338;P22087;P25398;P26368;P26373;P27635;P30050;P32969;P35268;P36578;P37108;P39023;P40429;P42766;P46776;P46777;P46778;P46779;P46781;P47914;P49411;P50914;P52272;P55209;P55769;P61247;P61254;P61313;P61353;P61513;P62081;P62241;P62244;P62249;P62263;P62266;P62269;P62273;P62277;P62280;P62424;P62750;P62753;…	96	O00567;O76021;P11387;P15880;P18621;P19338;P25398;P27635;P35268;P42766;P46776;P46781;P47914;P61247;P61254;P62241;P62244;P62249;P62263;P62266;P62269;P62273;P62277;P62280;P62750;P62753;P62829;P62841;P62899;P67809;P83731;P84098;Q00839;Q01081;Q02878;Q08211;Q12905;Q12906;Q92522;Q9NR30;Q9NZI8	41	0.394231	9	31	13	110909153	0.904963	106141;397804;281498;4993988;2998557;7282056;5027842;579811;1312473;2955145;2727951;7534046;854090;5234671;36111;3698259;1499478;5090046;4448246;1502404;5319446;866595;5543335;1697166;3213847;4450828;1492849;2047849;4517921;3077135;2313667;3269726;4705868;15338;1933883;1033771;1749878;1006955;1570496;1421092;1048767	6.92013300299909;25.935845612205;18.3529795279697;325.595775198853;195.498565653931;474.772199765289;327.802973008215;37.8022558351806;85.5700221671665;192.668209675316;177.85571782501;491.201330029991;55.6845742600078;341.287716781849;2.35434867648976;241.117420784978;97.7622897379059;331.858521319598;290.014734645977;97.953057765028;346.814838962055;56.4998696049029;361.41185291433;110.65106272…	7;26;18;326;195;475;328;38;86;193;178;491;56;341;2;241;98;332;290;98;347;56;361;111;210;290;97;134;295;201;151;213;307;1;126;67;114;66;102;93;68	66.05;54.973;90.726;31.324;21.397;76.614;14.515;24.604;14.787;14.551;16.561;22.591;17.752;29.945;17.258;24.205;14.84;16.445;16.273;15.808;17.719;6.677;17.222;18.431;17.695;28.681;14.865;17.04;14.463;35.924;17.779;23.466;90.584;27.872;32.728;140.958;43.062;95.338;22.487;87.344;63.481	51;52;48;58;61;49;65;60;65;65;64;61;63;58;64;60;65;64;64;64;63;73;64;63;63;59;65;64;65;56;63;61;48;59;57;43;55;47;61;48;51	NA	NA	NA	611	0	29	0.41;0.47;0.44;0.53;0.45;0.39;0.52;0.39;0.2;0.51;0.41;0.6;0.18;0.64;0.49;0.39;0.4;0.65;0.57;0.4;0.63;0.67;0.49;0.53;0.42;0.48;0.35;0.59;0.6;0.66;0.39;0.6;0.62;0.01;0.2;0.55;0.53;0.53;0.56;0.54;0.59	0.477561
corum	3055	Nop56p-associated pre-rRNA complex	O00567;O76021;P05141;P05386;P05387;P05388;P06748;P08708;P09651;P11387;P13639;P15880;P16402;P18077;P18124;P18621;P19338;P22087;P25398;P26368;P26373;P27635;P30050;P32969;P35268;P36578;P37108;P39023;P40429;P42766;P46776;P46777;P46778;P46779;P46781;P47914;P49411;P50914;P52272;P55209;P55769;P61247;P61254;P61313;P61353;P61513;P62081;P62241;P62244;P62249;P62263;P62266;P62269;P62273;P62277;P62280;P62424;…	104	O00567;O76021;P05141;P05386;P05387;P05388;P06748;P09651;P11387;P13639;P15880;P18077;P18124;P18621;P19338;P22087;P25398;P26368;P26373;P27635;P30050;P32969;P35268;P36578;P37108;P39023;P40429;P42766;P46776;P46777;P46778;P46779;P46781;P47914;P49411;P50914;P52272;P55209;P55769;P61247;P61254;P61313;P61353;P61513;P62081;P62241;P62244;P62249;P62263;P62266;P62269;P62273;P62277;P62280;P62424;P62750;P62753;…	96	P05141;P05387;P18077;P46777;P46779;P49411;P50914;P52272;Q07020;Q13428;Q9Y3U8	11	0.105769	15	30	18	14208302	0.70903	8679580;1020415;115851;272015;87947;1099678;294343;558215;455928;1418807;197853	98.6910298247808;11.6026129373373;1.31728199938599;3.09294234027312;1;12.503871649971;3.3468225181075;6.34717500312688;5.1841222554493;16.1325229968049;2.24968446905523	99;12;1;3;1;13;3;6;5;16;2	32.852;11.665;12.538;34.363;15.748;49.542;23.432;77.516;21.634;152.106;12.254	57;67;67;57;64;53;61;49;61;43;67	NA	NA	NA	612	0	29	0.28;0.06;0.05;0.04;0.09;0.06;0.08;0.15;0.07;0.51;0.07	0.132727
corum	3055	Nop56p-associated pre-rRNA complex	O00567;O76021;P05141;P05386;P05387;P05388;P06748;P08708;P09651;P11387;P13639;P15880;P16402;P18077;P18124;P18621;P19338;P22087;P25398;P26368;P26373;P27635;P30050;P32969;P35268;P36578;P37108;P39023;P40429;P42766;P46776;P46777;P46778;P46779;P46781;P47914;P49411;P50914;P52272;P55209;P55769;P61247;P61254;P61313;P61353;P61513;P62081;P62241;P62244;P62249;P62263;P62266;P62269;P62273;P62277;P62280;P62424;…	104	O00567;O76021;P05141;P05386;P05387;P05388;P06748;P09651;P11387;P13639;P15880;P18077;P18124;P18621;P19338;P22087;P25398;P26368;P26373;P27635;P30050;P32969;P35268;P36578;P37108;P39023;P40429;P42766;P46776;P46777;P46778;P46779;P46781;P47914;P49411;P50914;P52272;P55209;P55769;P61247;P61254;P61313;P61353;P61513;P62081;P62241;P62244;P62249;P62263;P62266;P62269;P62273;P62277;P62280;P62424;P62750;P62753;…	96	P05141;P22087;P49411;P55769;Q13428;Q6P3W7;Q9Y2X3	7	0.0673077	1	15	9	15897763	0.783318	12704004;542518;1327371;276554;739050;106752;201514	119.004833633094;5.08204061750599;12.4341558003597;2.5906212529976;6.9230553057554;1;1.88768360311751	119;5;12;3;7;1;2	32.852;33.784;49.542;14.174;152.106;103.709;59.578	57;57;53;65;43;46;52	NA	NA	NA	613	0	29	0.42;0.69;0.07;0.19;0.27;0.21;0.58	0.347143
corum	3055	Nop56p-associated pre-rRNA complex	O00567;O76021;P05141;P05386;P05387;P05388;P06748;P08708;P09651;P11387;P13639;P15880;P16402;P18077;P18124;P18621;P19338;P22087;P25398;P26368;P26373;P27635;P30050;P32969;P35268;P36578;P37108;P39023;P40429;P42766;P46776;P46777;P46778;P46779;P46781;P47914;P49411;P50914;P52272;P55209;P55769;P61247;P61254;P61313;P61353;P61513;P62081;P62241;P62244;P62249;P62263;P62266;P62269;P62273;P62277;P62280;P62424;…	104	O00567;O76021;P05141;P05386;P05387;P05388;P06748;P09651;P11387;P13639;P15880;P18077;P18124;P18621;P19338;P22087;P25398;P26368;P26373;P27635;P30050;P32969;P35268;P36578;P37108;P39023;P40429;P42766;P46776;P46777;P46778;P46779;P46781;P47914;P49411;P50914;P52272;P55209;P55769;P61247;P61254;P61313;P61353;P61513;P62081;P62241;P62244;P62249;P62263;P62266;P62269;P62273;P62277;P62280;P62424;P62750;P62753;…	96	P22087;Q9NZI8;Q9Y2X3	3	0.0288462	1	9	5	1279425	0.987796	349150;802469;127806	2.73187487285417;6.27880537689936;1	3;6;1	33.784;63.481;59.578	57;51;52	NA	NA	NA	618	0	29	0.44;0.45;0.37	0.42
corum	3055	Nop56p-associated pre-rRNA complex	O00567;O76021;P05141;P05386;P05387;P05388;P06748;P08708;P09651;P11387;P13639;P15880;P16402;P18077;P18124;P18621;P19338;P22087;P25398;P26368;P26373;P27635;P30050;P32969;P35268;P36578;P37108;P39023;P40429;P42766;P46776;P46777;P46778;P46779;P46781;P47914;P49411;P50914;P52272;P55209;P55769;P61247;P61254;P61313;P61353;P61513;P62081;P62241;P62244;P62249;P62263;P62266;P62269;P62273;P62277;P62280;P62424;…	104	O00567;O76021;P05141;P05386;P05387;P05388;P06748;P09651;P11387;P13639;P15880;P18077;P18124;P18621;P19338;P22087;P25398;P26368;P26373;P27635;P30050;P32969;P35268;P36578;P37108;P39023;P40429;P42766;P46776;P46777;P46778;P46779;P46781;P47914;P49411;P50914;P52272;P55209;P55769;P61247;P61254;P61313;P61353;P61513;P62081;P62241;P62244;P62249;P62263;P62266;P62269;P62273;P62277;P62280;P62424;P62750;P62753;…	96	P46776;P62899;Q14978	3	0.0288462	30	38	34	435262	0.585624	117913;71579;245770	1.64731275932885;1;3.43354894591989	2;1;3	16.561;14.463;73.603	64;65;50	NA	NA	NA	626	0	29	0.02;0.01;0.15	0.06
corum	3055	Nop56p-associated pre-rRNA complex	O00567;O76021;P05141;P05386;P05387;P05388;P06748;P08708;P09651;P11387;P13639;P15880;P16402;P18077;P18124;P18621;P19338;P22087;P25398;P26368;P26373;P27635;P30050;P32969;P35268;P36578;P37108;P39023;P40429;P42766;P46776;P46777;P46778;P46779;P46781;P47914;P49411;P50914;P52272;P55209;P55769;P61247;P61254;P61313;P61353;P61513;P62081;P62241;P62244;P62249;P62263;P62266;P62269;P62273;P62277;P62280;P62424;…	104	O00567;O76021;P05141;P05386;P05387;P05388;P06748;P09651;P11387;P13639;P15880;P18077;P18124;P18621;P19338;P22087;P25398;P26368;P26373;P27635;P30050;P32969;P35268;P36578;P37108;P39023;P40429;P42766;P46776;P46777;P46778;P46779;P46781;P47914;P49411;P50914;P52272;P55209;P55769;P61247;P61254;P61313;P61353;P61513;P62081;P62241;P62244;P62249;P62263;P62266;P62269;P62273;P62277;P62280;P62424;P62750;P62753;…	96	P62269;P62913;Q02878	3	0.0288462	35	50	45	1067559	0.578203	520637;337633;208386	2.49842599790773;1.6202288061578;1	2;2;1	17.719;20.252;32.728	63;62;57	NA	NA	NA	635	0	29	0.06;0.08;0.02	0.0533333
corum	3055	Nop56p-associated pre-rRNA complex	O00567;O76021;P05141;P05386;P05387;P05388;P06748;P08708;P09651;P11387;P13639;P15880;P16402;P18077;P18124;P18621;P19338;P22087;P25398;P26368;P26373;P27635;P30050;P32969;P35268;P36578;P37108;P39023;P40429;P42766;P46776;P46777;P46778;P46779;P46781;P47914;P49411;P50914;P52272;P55209;P55769;P61247;P61254;P61313;P61353;P61513;P62081;P62241;P62244;P62249;P62263;P62266;P62269;P62273;P62277;P62280;P62424;…	104	O00567;O76021;P05141;P05386;P05387;P05388;P06748;P09651;P11387;P13639;P15880;P18077;P18124;P18621;P19338;P22087;P25398;P26368;P26373;P27635;P30050;P32969;P35268;P36578;P37108;P39023;P40429;P42766;P46776;P46777;P46778;P46779;P46781;P47914;P49411;P50914;P52272;P55209;P55769;P61247;P61254;P61313;P61353;P61513;P62081;P62241;P62244;P62249;P62263;P62266;P62269;P62273;P62277;P62280;P62424;P62750;P62753;…	96	P62081;P62847	2	0.0192308	1	8	5	2270832	0.972417	374876;1895956	1;5.05755503153043	1;5	22.127;15.423	61;65	NA	NA	NA	631	0	29	0.25;0.42	0.335
corum	3055	Nop56p-associated pre-rRNA complex	O00567;O76021;P05141;P05386;P05387;P05388;P06748;P08708;P09651;P11387;P13639;P15880;P16402;P18077;P18124;P18621;P19338;P22087;P25398;P26368;P26373;P27635;P30050;P32969;P35268;P36578;P37108;P39023;P40429;P42766;P46776;P46777;P46778;P46779;P46781;P47914;P49411;P50914;P52272;P55209;P55769;P61247;P61254;P61313;P61353;P61513;P62081;P62241;P62244;P62249;P62263;P62266;P62269;P62273;P62277;P62280;P62424;…	104	O00567;O76021;P05141;P05386;P05387;P05388;P06748;P09651;P11387;P13639;P15880;P18077;P18124;P18621;P19338;P22087;P25398;P26368;P26373;P27635;P30050;P32969;P35268;P36578;P37108;P39023;P40429;P42766;P46776;P46777;P46778;P46779;P46781;P47914;P49411;P50914;P52272;P55209;P55769;P61247;P61254;P61313;P61353;P61513;P62081;P62241;P62244;P62249;P62263;P62266;P62269;P62273;P62277;P62280;P62424;P62750;P62753;…	96	P62081;P62847	2	0.0192308	8	28	13	3068932	0.96948	563907;2505025	1;4.44226618928298	1;4	22.127;15.423	61;65	NA	NA	NA	632	0	29	0.38;0.56	0.47
corum	3055	Nop56p-associated pre-rRNA complex	O00567;O76021;P05141;P05386;P05387;P05388;P06748;P08708;P09651;P11387;P13639;P15880;P16402;P18077;P18124;P18621;P19338;P22087;P25398;P26368;P26373;P27635;P30050;P32969;P35268;P36578;P37108;P39023;P40429;P42766;P46776;P46777;P46778;P46779;P46781;P47914;P49411;P50914;P52272;P55209;P55769;P61247;P61254;P61313;P61353;P61513;P62081;P62241;P62244;P62249;P62263;P62266;P62269;P62273;P62277;P62280;P62424;…	104	O00567;O76021;P05141;P05386;P05387;P05388;P06748;P09651;P11387;P13639;P15880;P18077;P18124;P18621;P19338;P22087;P25398;P26368;P26373;P27635;P30050;P32969;P35268;P36578;P37108;P39023;P40429;P42766;P46776;P46777;P46778;P46779;P46781;P47914;P49411;P50914;P52272;P55209;P55769;P61247;P61254;P61313;P61353;P61513;P62081;P62241;P62244;P62249;P62263;P62266;P62269;P62273;P62277;P62280;P62424;P62750;P62753;…	96	P35268;Q96SB4	2	0.0192308	21	30	24	607485	0.927228	506066;101419	4.9898539721354;1	5;1	14.787;74.325	65;50	NA	NA	NA	623	0	29	0.08;0.14	0.11
corum	3055	Nop56p-associated pre-rRNA complex	O00567;O76021;P05141;P05386;P05387;P05388;P06748;P08708;P09651;P11387;P13639;P15880;P16402;P18077;P18124;P18621;P19338;P22087;P25398;P26368;P26373;P27635;P30050;P32969;P35268;P36578;P37108;P39023;P40429;P42766;P46776;P46777;P46778;P46779;P46781;P47914;P49411;P50914;P52272;P55209;P55769;P61247;P61254;P61313;P61353;P61513;P62081;P62241;P62244;P62249;P62263;P62266;P62269;P62273;P62277;P62280;P62424;…	104	O00567;O76021;P05141;P05386;P05387;P05388;P06748;P09651;P11387;P13639;P15880;P18077;P18124;P18621;P19338;P22087;P25398;P26368;P26373;P27635;P30050;P32969;P35268;P36578;P37108;P39023;P40429;P42766;P46776;P46777;P46778;P46779;P46781;P47914;P49411;P50914;P52272;P55209;P55769;P61247;P61254;P61313;P61353;P61513;P62081;P62241;P62244;P62249;P62263;P62266;P62269;P62273;P62277;P62280;P62424;P62750;P62753;…	96	P62269;Q12906	2	0.0192308	34	42	39	319451	0.920205	305777;9807	31.1794636484144;1	31;1	17.719;95.338	63;47	NA	NA	NA	636	0	29	0.04;0.01	0.025
corum	3055	Nop56p-associated pre-rRNA complex	O00567;O76021;P05141;P05386;P05387;P05388;P06748;P08708;P09651;P11387;P13639;P15880;P16402;P18077;P18124;P18621;P19338;P22087;P25398;P26368;P26373;P27635;P30050;P32969;P35268;P36578;P37108;P39023;P40429;P42766;P46776;P46777;P46778;P46779;P46781;P47914;P49411;P50914;P52272;P55209;P55769;P61247;P61254;P61313;P61353;P61513;P62081;P62241;P62244;P62249;P62263;P62266;P62269;P62273;P62277;P62280;P62424;…	104	O00567;O76021;P05141;P05386;P05387;P05388;P06748;P09651;P11387;P13639;P15880;P18077;P18124;P18621;P19338;P22087;P25398;P26368;P26373;P27635;P30050;P32969;P35268;P36578;P37108;P39023;P40429;P42766;P46776;P46777;P46778;P46779;P46781;P47914;P49411;P50914;P52272;P55209;P55769;P61247;P61254;P61313;P61353;P61513;P62081;P62241;P62244;P62249;P62263;P62266;P62269;P62273;P62277;P62280;P62424;P62750;P62753;…	96	P52272;P55209	2	0.0192308	20	30	24	948918	0.858767	385633;563285	1;1.46067634253293	1;1	77.516;45.374	49;54	NA	NA	NA	629	0	29	0.11;0.05	0.08
corum	3055	Nop56p-associated pre-rRNA complex	O00567;O76021;P05141;P05386;P05387;P05388;P06748;P08708;P09651;P11387;P13639;P15880;P16402;P18077;P18124;P18621;P19338;P22087;P25398;P26368;P26373;P27635;P30050;P32969;P35268;P36578;P37108;P39023;P40429;P42766;P46776;P46777;P46778;P46779;P46781;P47914;P49411;P50914;P52272;P55209;P55769;P61247;P61254;P61313;P61353;P61513;P62081;P62241;P62244;P62249;P62263;P62266;P62269;P62273;P62277;P62280;P62424;…	104	O00567;O76021;P05141;P05386;P05387;P05388;P06748;P09651;P11387;P13639;P15880;P18077;P18124;P18621;P19338;P22087;P25398;P26368;P26373;P27635;P30050;P32969;P35268;P36578;P37108;P39023;P40429;P42766;P46776;P46777;P46778;P46779;P46781;P47914;P49411;P50914;P52272;P55209;P55769;P61247;P61254;P61313;P61353;P61513;P62081;P62241;P62244;P62249;P62263;P62266;P62269;P62273;P62277;P62280;P62424;P62750;P62753;…	96	Q08211;Q6P3W7	2	0.0192308	29	42	32	289279	0.663617	138173;150956	1;1.09251445651466	1;1	140.958;103.709	43;46	NA	NA	NA	638	0	29	0.07;0.3	0.185
corum	3055	Nop56p-associated pre-rRNA complex	O00567;O76021;P05141;P05386;P05387;P05388;P06748;P08708;P09651;P11387;P13639;P15880;P16402;P18077;P18124;P18621;P19338;P22087;P25398;P26368;P26373;P27635;P30050;P32969;P35268;P36578;P37108;P39023;P40429;P42766;P46776;P46777;P46778;P46779;P46781;P47914;P49411;P50914;P52272;P55209;P55769;P61247;P61254;P61313;P61353;P61513;P62081;P62241;P62244;P62249;P62263;P62266;P62269;P62273;P62277;P62280;P62424;…	104	O00567;O76021;P05141;P05386;P05387;P05388;P06748;P09651;P11387;P13639;P15880;P18077;P18124;P18621;P19338;P22087;P25398;P26368;P26373;P27635;P30050;P32969;P35268;P36578;P37108;P39023;P40429;P42766;P46776;P46777;P46778;P46779;P46781;P47914;P49411;P50914;P52272;P55209;P55769;P61247;P61254;P61313;P61353;P61513;P62081;P62241;P62244;P62249;P62263;P62266;P62269;P62273;P62277;P62280;P62424;P62750;P62753;…	96	P22087;P61247	2	0.0192308	41	51	46	202316	0.658451	19012;180065	1;9.47112350094677	1;9	33.784;29.945	57;58	NA	NA	NA	617	0	29	0.02;0.02	0.02
corum	3055	Nop56p-associated pre-rRNA complex	O00567;O76021;P05141;P05386;P05387;P05388;P06748;P08708;P09651;P11387;P13639;P15880;P16402;P18077;P18124;P18621;P19338;P22087;P25398;P26368;P26373;P27635;P30050;P32969;P35268;P36578;P37108;P39023;P40429;P42766;P46776;P46777;P46778;P46779;P46781;P47914;P49411;P50914;P52272;P55209;P55769;P61247;P61254;P61313;P61353;P61513;P62081;P62241;P62244;P62249;P62263;P62266;P62269;P62273;P62277;P62280;P62424;…	104	O00567;O76021;P05141;P05386;P05387;P05388;P06748;P09651;P11387;P13639;P15880;P18077;P18124;P18621;P19338;P22087;P25398;P26368;P26373;P27635;P30050;P32969;P35268;P36578;P37108;P39023;P40429;P42766;P46776;P46777;P46778;P46779;P46781;P47914;P49411;P50914;P52272;P55209;P55769;P61247;P61254;P61313;P61353;P61513;P62081;P62241;P62244;P62249;P62263;P62266;P62269;P62273;P62277;P62280;P62424;P62750;P62753;…	96	P35268;P39023	2	0.0192308	36	47	42	1228511	0.530042	1193681;31759	37.5855977833055;1	38;1	14.787;46.109	65;54	NA	NA	NA	621	0	29	0.18;0.01	0.095
corum	306-1	Ribosome, cytoplasmic-1	P05386;P05387;P05388;P08708;P08865;P15880;P18077;P18124;P18621;P22090;P23396;P25398;P26373;P27635;P30050;P32969;P35268;P36578;P39019;P39023;P40429;P42677;P42766;P46776;P46777;P46778;P46779;P46781;P46782;P46783;P47914;P49207;P50914;P60866;P61247;P61254;P61313;P61353;P61513;P61927;P62081;P62241;P62244;P62249;P62263;P62266;P62269;P62273;P62277;P62280;P62424;P62701;P62750;P62753;P62829;P62841;P62847;…	80	P05386;P05387;P05388;P08865;P15880;P18077;P18124;P18621;P23396;P25398;P26373;P27635;P30050;P32969;P35268;P36578;P39019;P39023;P40429;P42677;P42766;P46776;P46777;P46778;P46779;P46781;P46782;P46783;P47914;P49207;P50914;P60866;P61247;P61254;P61313;P61353;P61513;P62081;P62241;P62244;P62249;P62263;P62266;P62269;P62273;P62277;P62280;P62424;P62701;P62750;P62753;P62829;P62841;P62847;P62851;P62857;P62861;…	73	P05386;P05387;P05388;P15880;P18077;P18124;P18621;P26373;P27635;P30050;P32969;P35268;P36578;P39023;P40429;P42766;P46776;P46777;P46778;P46779;P46781;P47914;P49207;P50914;P61313;P61353;P61513;P62241;P62244;P62266;P62277;P62280;P62424;P62701;P62750;P62753;P62829;P62841;P62861;P62888;P62899;P62906;P62910;P62913;P62917;P83731;P83881;P84098;Q02543;Q02878;Q07020;Q9Y3U8	52	0.65	1	31	5	236413810	0.85688	7770221;12907628;2926708;8250101;2548237;5765453;5919059;6205381;1235177;6609761;1907320;1828538;5793976;2382242;448203;5103418;6072122;3424847;2422604;906648;11650353;3810386;4177950;3498125;2919630;6696728;730387;8259556;2406395;3175377;10970891;2973970;4022983;4236032;6025807;8391877;2610900;3311432;1276162;2834150;7201088;5389795;1419043;3629774;5252402;4671431;107845;5241155;1222165;9102631;…	72.04989568362;119.686846863554;27.1380963419723;76.4996151884649;23.6286985952061;53.4605498632296;54.8848718067597;57.5398117668877;11.453261625481;61.2894524549121;17.6857527006352;16.955241318559;53.725031294914;22.0894988177477;4.15599239649497;47.3217858964254;56.3041587463489;31.7571236496824;22.4637581714498;8.40695442533265;108.028680050072;35.3320599007835;38.7403217580787;32.4365988223…	72;120;27;76;24;53;55;58;11;61;18;17;54;22;4;47;56;32;22;8;108;35;39;32;27;62;7;77;22;29;102;28;37;39;56;78;24;31;12;26;67;50;13;34;49;43;1;49;11;84;55;26	11.514;11.665;34.274;31.324;12.538;29.226;21.397;24.261;24.604;17.819;21.863;14.787;47.697;46.109;23.577;14.551;16.561;34.363;18.565;15.748;22.591;17.752;13.293;23.432;24.146;15.798;10.275;24.205;14.84;15.808;17.222;18.431;29.996;29.598;17.695;28.681;14.865;17.04;6.648;12.784;14.463;24.831;15.86;20.252;28.025;17.779;12.441;23.466;20.762;32.728;21.634;12.254	67;67;57;58;67;58;61;60;60;63;61;65;54;54;61;65;64;57;63;64;61;63;66;61;60;64;68;60;65;64;64;63;58;58;63;59;65;64;73;66;65;60;64;62;59;63;67;61;62;57;61;67	1	0.00261097	0.000944392	640	1	22	0.74;0.74;0.84;0.88;1;0.97;0.89;0.95;0.82;0.95;0.93;0.28;0.96;0.98;1;0.88;0.92;0.48;1;0.91;0.92;0.82;0.95;0.98;0.96;0.96;1;0.88;0.64;0.85;0.97;0.93;0.97;0.96;0.79;0.9;0.61;0.95;0.84;0.99;0.96;0.97;0.98;0.85;0.95;0.78;0.91;0.96;0.99;0.96;0.91;0.97	0.888077
corum	306-1	Ribosome, cytoplasmic-1	P05386;P05387;P05388;P08708;P08865;P15880;P18077;P18124;P18621;P22090;P23396;P25398;P26373;P27635;P30050;P32969;P35268;P36578;P39019;P39023;P40429;P42677;P42766;P46776;P46777;P46778;P46779;P46781;P46782;P46783;P47914;P49207;P50914;P60866;P61247;P61254;P61313;P61353;P61513;P61927;P62081;P62241;P62244;P62249;P62263;P62266;P62269;P62273;P62277;P62280;P62424;P62701;P62750;P62753;P62829;P62841;P62847;…	80	P05386;P05387;P05388;P08865;P15880;P18077;P18124;P18621;P23396;P25398;P26373;P27635;P30050;P32969;P35268;P36578;P39019;P39023;P40429;P42677;P42766;P46776;P46777;P46778;P46779;P46781;P46782;P46783;P47914;P49207;P50914;P60866;P61247;P61254;P61313;P61353;P61513;P62081;P62241;P62244;P62249;P62263;P62266;P62269;P62273;P62277;P62280;P62424;P62701;P62750;P62753;P62829;P62841;P62847;P62851;P62857;P62861;…	73	P08865;P15880;P18621;P23396;P25398;P27635;P35268;P39019;P42766;P46776;P46781;P46782;P46783;P47914;P60866;P61247;P62241;P62244;P62249;P62263;P62266;P62269;P62273;P62277;P62280;P62701;P62750;P62753;P62829;P62841;P62851;P62857;P62899;P62979;P63220;P83731;P84098;Q02878	38	0.475	10	31	13	114464392	0.950742	1235246;4603459;2733127;6622309;4708403;520798;1251067;2202399;2718998;2470045;7017925;1757764;3891959;706035;4070503;4844971;3357222;1397083;4759960;4114999;1363801;4959411;803503;5061296;1549498;2055851;2971027;4074411;1365572;1886082;6585807;4033218;4151657;1266107;606234;2120670;3019918;1595483	2.371833225166;8.83924093410497;5.24795986159701;12.7156959128107;9.0407470842822;1;2.40221160603535;4.22889296809896;5.22083034113034;4.74280815210504;13.4753301663985;3.37513584921601;7.47306825295028;1.35567916927484;7.81589599038399;9.30297543385343;6.44630355723332;2.68258134631853;9.13974324018141;7.90133410650578;2.61867557095073;9.52271514099517;1.54283042561607;9.71834761270205;2.9752380…	2;9;5;13;9;1;2;4;5;5;13;3;7;1;8;9;6;3;9;8;3;10;2;10;3;4;6;8;3;4;13;8;8;2;1;4;6;3	32.854;31.324;21.397;26.688;14.515;24.604;14.787;16.06;14.551;16.561;22.591;22.876;18.898;17.752;13.373;29.945;24.205;14.84;16.445;16.273;15.808;17.719;6.677;17.222;18.431;29.598;17.695;28.681;14.865;17.04;13.742;7.841;14.463;17.965;9.111;17.779;23.466;32.728	57;58;61;59;65;60;65;64;65;64;61;61;63;63;66;58;60;65;64;64;64;63;73;64;63;58;63;59;65;64;66;71;65;63;70;63;61;57	NA	NA	NA	642	0	22	0.05;0.49;0.41;0.59;0.49;0.35;0.19;0.69;0.47;0.38;0.56;0.63;0.68;0.15;0.58;0.59;0.36;0.37;0.6;0.53;0.36;0.59;0.62;0.45;0.49;0.47;0.39;0.44;0.32;0.54;0.62;0.33;0.56;0.67;0.05;0.36;0.55;0.17	0.451053
corum	306-1	Ribosome, cytoplasmic-1	P05386;P05387;P05388;P08708;P08865;P15880;P18077;P18124;P18621;P22090;P23396;P25398;P26373;P27635;P30050;P32969;P35268;P36578;P39019;P39023;P40429;P42677;P42766;P46776;P46777;P46778;P46779;P46781;P46782;P46783;P47914;P49207;P50914;P60866;P61247;P61254;P61313;P61353;P61513;P61927;P62081;P62241;P62244;P62249;P62263;P62266;P62269;P62273;P62277;P62280;P62424;P62701;P62750;P62753;P62829;P62841;P62847;…	80	P05386;P05387;P05388;P08865;P15880;P18077;P18124;P18621;P23396;P25398;P26373;P27635;P30050;P32969;P35268;P36578;P39019;P39023;P40429;P42677;P42766;P46776;P46777;P46778;P46779;P46781;P46782;P46783;P47914;P49207;P50914;P60866;P61247;P61254;P61313;P61353;P61513;P62081;P62241;P62244;P62249;P62263;P62266;P62269;P62273;P62277;P62280;P62424;P62701;P62750;P62753;P62829;P62841;P62847;P62851;P62857;P62861;…	73	P18077;P46779;P50914;Q07020;Q9Y3U8	5	0.0625	15	30	18	1159592	0.848521	115851;87947;294343;455928;197853	1.31728199938599;1;3.3468225181075;5.1841222554493;2.24968446905523	1;1;3;5;2	12.538;15.748;23.432;21.634;12.254	67;64;61;61;67	NA	NA	NA	643	0	22	0.05;0.09;0.08;0.07;0.07	0.072
corum	306-1	Ribosome, cytoplasmic-1	P05386;P05387;P05388;P08708;P08865;P15880;P18077;P18124;P18621;P22090;P23396;P25398;P26373;P27635;P30050;P32969;P35268;P36578;P39019;P39023;P40429;P42677;P42766;P46776;P46777;P46778;P46779;P46781;P46782;P46783;P47914;P49207;P50914;P60866;P61247;P61254;P61313;P61353;P61513;P61927;P62081;P62241;P62244;P62249;P62263;P62266;P62269;P62273;P62277;P62280;P62424;P62701;P62750;P62753;P62829;P62841;P62847;…	80	P05386;P05387;P05388;P08865;P15880;P18077;P18124;P18621;P23396;P25398;P26373;P27635;P30050;P32969;P35268;P36578;P39019;P39023;P40429;P42677;P42766;P46776;P46777;P46778;P46779;P46781;P46782;P46783;P47914;P49207;P50914;P60866;P61247;P61254;P61313;P61353;P61513;P62081;P62241;P62244;P62249;P62263;P62266;P62269;P62273;P62277;P62280;P62424;P62701;P62750;P62753;P62829;P62841;P62847;P62851;P62857;P62861;…	73	P35268;P39023;P47914;P62857	4	0.05	36	46	43	1655831	0.624339	1100791;31759;187618;332842	34.6607575805284;1;5.90755376428729;10.480241821216	35;1;6;10	14.787;46.109;17.752;7.841	65;54;63;71	NA	NA	NA	647	0	22	0.17;0.01;0.04;0.03	0.0625
corum	306-1	Ribosome, cytoplasmic-1	P05386;P05387;P05388;P08708;P08865;P15880;P18077;P18124;P18621;P22090;P23396;P25398;P26373;P27635;P30050;P32969;P35268;P36578;P39019;P39023;P40429;P42677;P42766;P46776;P46777;P46778;P46779;P46781;P46782;P46783;P47914;P49207;P50914;P60866;P61247;P61254;P61313;P61353;P61513;P61927;P62081;P62241;P62244;P62249;P62263;P62266;P62269;P62273;P62277;P62280;P62424;P62701;P62750;P62753;P62829;P62841;P62847;…	80	P05386;P05387;P05388;P08865;P15880;P18077;P18124;P18621;P23396;P25398;P26373;P27635;P30050;P32969;P35268;P36578;P39019;P39023;P40429;P42677;P42766;P46776;P46777;P46778;P46779;P46781;P46782;P46783;P47914;P49207;P50914;P60866;P61247;P61254;P61313;P61353;P61513;P62081;P62241;P62244;P62249;P62263;P62266;P62269;P62273;P62277;P62280;P62424;P62701;P62750;P62753;P62829;P62841;P62847;P62851;P62857;P62861;…	73	P62081;P62847	2	0.025	1	8	5	2270832	0.972417	374876;1895956	1;5.05755503153043	1;5	22.127;15.423	61;65	NA	NA	NA	657	0	22	0.25;0.42	0.335
corum	306-1	Ribosome, cytoplasmic-1	P05386;P05387;P05388;P08708;P08865;P15880;P18077;P18124;P18621;P22090;P23396;P25398;P26373;P27635;P30050;P32969;P35268;P36578;P39019;P39023;P40429;P42677;P42766;P46776;P46777;P46778;P46779;P46781;P46782;P46783;P47914;P49207;P50914;P60866;P61247;P61254;P61313;P61353;P61513;P61927;P62081;P62241;P62244;P62249;P62263;P62266;P62269;P62273;P62277;P62280;P62424;P62701;P62750;P62753;P62829;P62841;P62847;…	80	P05386;P05387;P05388;P08865;P15880;P18077;P18124;P18621;P23396;P25398;P26373;P27635;P30050;P32969;P35268;P36578;P39019;P39023;P40429;P42677;P42766;P46776;P46777;P46778;P46779;P46781;P46782;P46783;P47914;P49207;P50914;P60866;P61247;P61254;P61313;P61353;P61513;P62081;P62241;P62244;P62249;P62263;P62266;P62269;P62273;P62277;P62280;P62424;P62701;P62750;P62753;P62829;P62841;P62847;P62851;P62857;P62861;…	73	P62081;P62847	2	0.025	8	28	13	3068932	0.96948	563907;2505025	1;4.44226618928298	1;4	22.127;15.423	61;65	NA	NA	NA	658	0	22	0.38;0.56	0.47
corum	306-1	Ribosome, cytoplasmic-1	P05386;P05387;P05388;P08708;P08865;P15880;P18077;P18124;P18621;P22090;P23396;P25398;P26373;P27635;P30050;P32969;P35268;P36578;P39019;P39023;P40429;P42677;P42766;P46776;P46777;P46778;P46779;P46781;P46782;P46783;P47914;P49207;P50914;P60866;P61247;P61254;P61313;P61353;P61513;P61927;P62081;P62241;P62244;P62249;P62263;P62266;P62269;P62273;P62277;P62280;P62424;P62701;P62750;P62753;P62829;P62841;P62847;…	80	P05386;P05387;P05388;P08865;P15880;P18077;P18124;P18621;P23396;P25398;P26373;P27635;P30050;P32969;P35268;P36578;P39019;P39023;P40429;P42677;P42766;P46776;P46777;P46778;P46779;P46781;P46782;P46783;P47914;P49207;P50914;P60866;P61247;P61254;P61313;P61353;P61513;P62081;P62241;P62244;P62249;P62263;P62266;P62269;P62273;P62277;P62280;P62424;P62701;P62750;P62753;P62829;P62841;P62847;P62851;P62857;P62861;…	73	P61254;P62861	2	0.025	9	28	12	622689	0.944209	36111;578519	1;16.0205754479245	1;16	17.258;6.648	64;73	NA	NA	NA	656	0	22	0.49;0.38	0.435
corum	306-1	Ribosome, cytoplasmic-1	P05386;P05387;P05388;P08708;P08865;P15880;P18077;P18124;P18621;P22090;P23396;P25398;P26373;P27635;P30050;P32969;P35268;P36578;P39019;P39023;P40429;P42677;P42766;P46776;P46777;P46778;P46779;P46781;P46782;P46783;P47914;P49207;P50914;P60866;P61247;P61254;P61313;P61353;P61513;P61927;P62081;P62241;P62244;P62249;P62263;P62266;P62269;P62273;P62277;P62280;P62424;P62701;P62750;P62753;P62829;P62841;P62847;…	80	P05386;P05387;P05388;P08865;P15880;P18077;P18124;P18621;P23396;P25398;P26373;P27635;P30050;P32969;P35268;P36578;P39019;P39023;P40429;P42677;P42766;P46776;P46777;P46778;P46779;P46781;P46782;P46783;P47914;P49207;P50914;P60866;P61247;P61254;P61313;P61353;P61513;P62081;P62241;P62244;P62249;P62263;P62266;P62269;P62273;P62277;P62280;P62424;P62701;P62750;P62753;P62829;P62841;P62847;P62851;P62857;P62861;…	73	P61247;P62701	2	0.025	41	51	46	266225	0.894186	180065;85070	2.11666862583755;1	2;1	29.945;29.598	58;58	NA	NA	NA	654	0	22	0.02;0.02	0.02
corum	306-1	Ribosome, cytoplasmic-1	P05386;P05387;P05388;P08708;P08865;P15880;P18077;P18124;P18621;P22090;P23396;P25398;P26373;P27635;P30050;P32969;P35268;P36578;P39019;P39023;P40429;P42677;P42766;P46776;P46777;P46778;P46779;P46781;P46782;P46783;P47914;P49207;P50914;P60866;P61247;P61254;P61313;P61353;P61513;P61927;P62081;P62241;P62244;P62249;P62263;P62266;P62269;P62273;P62277;P62280;P62424;P62701;P62750;P62753;P62829;P62841;P62847;…	80	P05386;P05387;P05388;P08865;P15880;P18077;P18124;P18621;P23396;P25398;P26373;P27635;P30050;P32969;P35268;P36578;P39019;P39023;P40429;P42677;P42766;P46776;P46777;P46778;P46779;P46781;P46782;P46783;P47914;P49207;P50914;P60866;P61247;P61254;P61313;P61353;P61513;P62081;P62241;P62244;P62249;P62263;P62266;P62269;P62273;P62277;P62280;P62424;P62701;P62750;P62753;P62829;P62841;P62847;P62851;P62857;P62861;…	73	P42677;P60866	2	0.025	49	61	54	1055270	0.879412	599389;455881	1.31479267615891;1	1;1	9.461;13.373	69;66	NA	NA	NA	650	0	22	0.16;0.06	0.11
corum	306-1	Ribosome, cytoplasmic-1	P05386;P05387;P05388;P08708;P08865;P15880;P18077;P18124;P18621;P22090;P23396;P25398;P26373;P27635;P30050;P32969;P35268;P36578;P39019;P39023;P40429;P42677;P42766;P46776;P46777;P46778;P46779;P46781;P46782;P46783;P47914;P49207;P50914;P60866;P61247;P61254;P61313;P61353;P61513;P61927;P62081;P62241;P62244;P62249;P62263;P62266;P62269;P62273;P62277;P62280;P62424;P62701;P62750;P62753;P62829;P62841;P62847;…	80	P05386;P05387;P05388;P08865;P15880;P18077;P18124;P18621;P23396;P25398;P26373;P27635;P30050;P32969;P35268;P36578;P39019;P39023;P40429;P42677;P42766;P46776;P46777;P46778;P46779;P46781;P46782;P46783;P47914;P49207;P50914;P60866;P61247;P61254;P61313;P61353;P61513;P62081;P62241;P62244;P62249;P62263;P62266;P62269;P62273;P62277;P62280;P62424;P62701;P62750;P62753;P62829;P62841;P62847;P62851;P62857;P62861;…	73	P35268;P62888	2	0.025	20	31	24	697273	0.846145	590661;106612	5.54028627171425;1	6;1	14.787;12.784	65;66	NA	NA	NA	648	0	22	0.09;0.04	0.065
corum	306-1	Ribosome, cytoplasmic-1	P05386;P05387;P05388;P08708;P08865;P15880;P18077;P18124;P18621;P22090;P23396;P25398;P26373;P27635;P30050;P32969;P35268;P36578;P39019;P39023;P40429;P42677;P42766;P46776;P46777;P46778;P46779;P46781;P46782;P46783;P47914;P49207;P50914;P60866;P61247;P61254;P61313;P61353;P61513;P61927;P62081;P62241;P62244;P62249;P62263;P62266;P62269;P62273;P62277;P62280;P62424;P62701;P62750;P62753;P62829;P62841;P62847;…	80	P05386;P05387;P05388;P08865;P15880;P18077;P18124;P18621;P23396;P25398;P26373;P27635;P30050;P32969;P35268;P36578;P39019;P39023;P40429;P42677;P42766;P46776;P46777;P46778;P46779;P46781;P46782;P46783;P47914;P49207;P50914;P60866;P61247;P61254;P61313;P61353;P61513;P62081;P62241;P62244;P62249;P62263;P62266;P62269;P62273;P62277;P62280;P62424;P62701;P62750;P62753;P62829;P62841;P62847;P62851;P62857;P62861;…	73	P62244;P62249	2	0.025	51	61	56	571710	0.767051	413152;158558	2.60568372456767;1	3;1	14.84;16.445	65;64	NA	NA	NA	659	0	22	0.11;0.02	0.065
corum	306-1	Ribosome, cytoplasmic-1	P05386;P05387;P05388;P08708;P08865;P15880;P18077;P18124;P18621;P22090;P23396;P25398;P26373;P27635;P30050;P32969;P35268;P36578;P39019;P39023;P40429;P42677;P42766;P46776;P46777;P46778;P46779;P46781;P46782;P46783;P47914;P49207;P50914;P60866;P61247;P61254;P61313;P61353;P61513;P61927;P62081;P62241;P62244;P62249;P62263;P62266;P62269;P62273;P62277;P62280;P62424;P62701;P62750;P62753;P62829;P62841;P62847;…	80	P05386;P05387;P05388;P08865;P15880;P18077;P18124;P18621;P23396;P25398;P26373;P27635;P30050;P32969;P35268;P36578;P39019;P39023;P40429;P42677;P42766;P46776;P46777;P46778;P46779;P46781;P46782;P46783;P47914;P49207;P50914;P60866;P61247;P61254;P61313;P61353;P61513;P62081;P62241;P62244;P62249;P62263;P62266;P62269;P62273;P62277;P62280;P62424;P62701;P62750;P62753;P62829;P62841;P62847;P62851;P62857;P62861;…	73	P46777;P49207	2	0.025	42	56	47	3358863	0.631291	3256729;97364	33.4490057926955;1	33;1	34.363;13.293	57;66	NA	NA	NA	652	0	22	0.46;0.02	0.24
corum	306-2	Ribosome, cytoplasmic-2	P05386;P05387;P05388;P08708;P08865;P15880;P18077;P18124;P18621;P23396;P25398;P26373;P27635;P30050;P32969;P35268;P36578;P39019;P39023;P40429;P42677;P42766;P46776;P46777;P46778;P46779;P46781;P46782;P46783;P47914;P49207;P50914;P60866;P61247;P61254;P61313;P61353;P61513;P61927;P62081;P62241;P62244;P62249;P62263;P62266;P62269;P62273;P62277;P62280;P62424;P62701;P62750;P62753;P62829;P62841;P62847;P62851;…	80	P05386;P05387;P05388;P08865;P15880;P18077;P18124;P18621;P23396;P25398;P26373;P27635;P30050;P32969;P35268;P36578;P39019;P39023;P40429;P42677;P42766;P46776;P46777;P46778;P46779;P46781;P46782;P46783;P47914;P49207;P50914;P60866;P61247;P61254;P61313;P61353;P61513;P62081;P62241;P62244;P62249;P62263;P62266;P62269;P62273;P62277;P62280;P62424;P62701;P62750;P62753;P62829;P62841;P62847;P62851;P62857;P62861;…	73	P05386;P05387;P05388;P15880;P18077;P18124;P18621;P26373;P27635;P30050;P32969;P35268;P36578;P39023;P40429;P42766;P46776;P46777;P46778;P46779;P46781;P47914;P49207;P50914;P61313;P61353;P61513;P62241;P62244;P62266;P62277;P62280;P62424;P62701;P62750;P62753;P62829;P62841;P62861;P62888;P62899;P62906;P62910;P62913;P62917;P83731;P83881;P84098;Q02543;Q02878;Q07020;Q9Y3U8	52	0.65	1	31	5	236413810	0.85688	7770221;12907628;2926708;8250101;2548237;5765453;5919059;6205381;1235177;6609761;1907320;1828538;5793976;2382242;448203;5103418;6072122;3424847;2422604;906648;11650353;3810386;4177950;3498125;2919630;6696728;730387;8259556;2406395;3175377;10970891;2973970;4022983;4236032;6025807;8391877;2610900;3311432;1276162;2834150;7201088;5389795;1419043;3629774;5252402;4671431;107845;5241155;1222165;9102631;…	72.04989568362;119.686846863554;27.1380963419723;76.4996151884649;23.6286985952061;53.4605498632296;54.8848718067597;57.5398117668877;11.453261625481;61.2894524549121;17.6857527006352;16.955241318559;53.725031294914;22.0894988177477;4.15599239649497;47.3217858964254;56.3041587463489;31.7571236496824;22.4637581714498;8.40695442533265;108.028680050072;35.3320599007835;38.7403217580787;32.4365988223…	72;120;27;76;24;53;55;58;11;61;18;17;54;22;4;47;56;32;22;8;108;35;39;32;27;62;7;77;22;29;102;28;37;39;56;78;24;31;12;26;67;50;13;34;49;43;1;49;11;84;55;26	11.514;11.665;34.274;31.324;12.538;29.226;21.397;24.261;24.604;17.819;21.863;14.787;47.697;46.109;23.577;14.551;16.561;34.363;18.565;15.748;22.591;17.752;13.293;23.432;24.146;15.798;10.275;24.205;14.84;15.808;17.222;18.431;29.996;29.598;17.695;28.681;14.865;17.04;6.648;12.784;14.463;24.831;15.86;20.252;28.025;17.779;12.441;23.466;20.762;32.728;21.634;12.254	67;67;57;58;67;58;61;60;60;63;61;65;54;54;61;65;64;57;63;64;61;63;66;61;60;64;68;60;65;64;64;63;58;58;63;59;65;64;73;66;65;60;64;62;59;63;67;61;62;57;61;67	1	0.00261097	0.000944392	662	1	22	0.74;0.74;0.84;0.88;1;0.97;0.89;0.95;0.82;0.95;0.93;0.28;0.96;0.98;1;0.88;0.92;0.48;1;0.91;0.92;0.82;0.95;0.98;0.96;0.96;1;0.88;0.64;0.85;0.97;0.93;0.97;0.96;0.79;0.9;0.61;0.95;0.84;0.99;0.96;0.97;0.98;0.85;0.95;0.78;0.91;0.96;0.99;0.96;0.91;0.97	0.888077
corum	306-2	Ribosome, cytoplasmic-2	P05386;P05387;P05388;P08708;P08865;P15880;P18077;P18124;P18621;P23396;P25398;P26373;P27635;P30050;P32969;P35268;P36578;P39019;P39023;P40429;P42677;P42766;P46776;P46777;P46778;P46779;P46781;P46782;P46783;P47914;P49207;P50914;P60866;P61247;P61254;P61313;P61353;P61513;P61927;P62081;P62241;P62244;P62249;P62263;P62266;P62269;P62273;P62277;P62280;P62424;P62701;P62750;P62753;P62829;P62841;P62847;P62851;…	80	P05386;P05387;P05388;P08865;P15880;P18077;P18124;P18621;P23396;P25398;P26373;P27635;P30050;P32969;P35268;P36578;P39019;P39023;P40429;P42677;P42766;P46776;P46777;P46778;P46779;P46781;P46782;P46783;P47914;P49207;P50914;P60866;P61247;P61254;P61313;P61353;P61513;P62081;P62241;P62244;P62249;P62263;P62266;P62269;P62273;P62277;P62280;P62424;P62701;P62750;P62753;P62829;P62841;P62847;P62851;P62857;P62861;…	73	P08865;P15880;P18621;P23396;P25398;P27635;P35268;P39019;P42766;P46776;P46781;P46782;P46783;P47914;P60866;P61247;P62241;P62244;P62249;P62263;P62266;P62269;P62273;P62277;P62280;P62701;P62750;P62753;P62829;P62841;P62851;P62857;P62899;P62979;P63220;P83731;P84098;Q02878	38	0.475	10	31	13	114464392	0.950742	1235246;4603459;2733127;6622309;4708403;520798;1251067;2202399;2718998;2470045;7017925;1757764;3891959;706035;4070503;4844971;3357222;1397083;4759960;4114999;1363801;4959411;803503;5061296;1549498;2055851;2971027;4074411;1365572;1886082;6585807;4033218;4151657;1266107;606234;2120670;3019918;1595483	2.371833225166;8.83924093410497;5.24795986159701;12.7156959128107;9.0407470842822;1;2.40221160603535;4.22889296809896;5.22083034113034;4.74280815210504;13.4753301663985;3.37513584921601;7.47306825295028;1.35567916927484;7.81589599038399;9.30297543385343;6.44630355723332;2.68258134631853;9.13974324018141;7.90133410650578;2.61867557095073;9.52271514099517;1.54283042561607;9.71834761270205;2.9752380…	2;9;5;13;9;1;2;4;5;5;13;3;7;1;8;9;6;3;9;8;3;10;2;10;3;4;6;8;3;4;13;8;8;2;1;4;6;3	32.854;31.324;21.397;26.688;14.515;24.604;14.787;16.06;14.551;16.561;22.591;22.876;18.898;17.752;13.373;29.945;24.205;14.84;16.445;16.273;15.808;17.719;6.677;17.222;18.431;29.598;17.695;28.681;14.865;17.04;13.742;7.841;14.463;17.965;9.111;17.779;23.466;32.728	57;58;61;59;65;60;65;64;65;64;61;61;63;63;66;58;60;65;64;64;64;63;73;64;63;58;63;59;65;64;66;71;65;63;70;63;61;57	NA	NA	NA	664	0	22	0.05;0.49;0.41;0.59;0.49;0.35;0.19;0.69;0.47;0.38;0.56;0.63;0.68;0.15;0.58;0.59;0.36;0.37;0.6;0.53;0.36;0.59;0.62;0.45;0.49;0.47;0.39;0.44;0.32;0.54;0.62;0.33;0.56;0.67;0.05;0.36;0.55;0.17	0.451053
corum	306-2	Ribosome, cytoplasmic-2	P05386;P05387;P05388;P08708;P08865;P15880;P18077;P18124;P18621;P23396;P25398;P26373;P27635;P30050;P32969;P35268;P36578;P39019;P39023;P40429;P42677;P42766;P46776;P46777;P46778;P46779;P46781;P46782;P46783;P47914;P49207;P50914;P60866;P61247;P61254;P61313;P61353;P61513;P61927;P62081;P62241;P62244;P62249;P62263;P62266;P62269;P62273;P62277;P62280;P62424;P62701;P62750;P62753;P62829;P62841;P62847;P62851;…	80	P05386;P05387;P05388;P08865;P15880;P18077;P18124;P18621;P23396;P25398;P26373;P27635;P30050;P32969;P35268;P36578;P39019;P39023;P40429;P42677;P42766;P46776;P46777;P46778;P46779;P46781;P46782;P46783;P47914;P49207;P50914;P60866;P61247;P61254;P61313;P61353;P61513;P62081;P62241;P62244;P62249;P62263;P62266;P62269;P62273;P62277;P62280;P62424;P62701;P62750;P62753;P62829;P62841;P62847;P62851;P62857;P62861;…	73	P18077;P46779;P50914;Q07020;Q9Y3U8	5	0.0625	15	30	18	1159592	0.848521	115851;87947;294343;455928;197853	1.31728199938599;1;3.3468225181075;5.1841222554493;2.24968446905523	1;1;3;5;2	12.538;15.748;23.432;21.634;12.254	67;64;61;61;67	NA	NA	NA	665	0	22	0.05;0.09;0.08;0.07;0.07	0.072
corum	306-2	Ribosome, cytoplasmic-2	P05386;P05387;P05388;P08708;P08865;P15880;P18077;P18124;P18621;P23396;P25398;P26373;P27635;P30050;P32969;P35268;P36578;P39019;P39023;P40429;P42677;P42766;P46776;P46777;P46778;P46779;P46781;P46782;P46783;P47914;P49207;P50914;P60866;P61247;P61254;P61313;P61353;P61513;P61927;P62081;P62241;P62244;P62249;P62263;P62266;P62269;P62273;P62277;P62280;P62424;P62701;P62750;P62753;P62829;P62841;P62847;P62851;…	80	P05386;P05387;P05388;P08865;P15880;P18077;P18124;P18621;P23396;P25398;P26373;P27635;P30050;P32969;P35268;P36578;P39019;P39023;P40429;P42677;P42766;P46776;P46777;P46778;P46779;P46781;P46782;P46783;P47914;P49207;P50914;P60866;P61247;P61254;P61313;P61353;P61513;P62081;P62241;P62244;P62249;P62263;P62266;P62269;P62273;P62277;P62280;P62424;P62701;P62750;P62753;P62829;P62841;P62847;P62851;P62857;P62861;…	73	P35268;P39023;P47914;P62857	4	0.05	36	46	43	1655831	0.624339	1100791;31759;187618;332842	34.6607575805284;1;5.90755376428729;10.480241821216	35;1;6;10	14.787;46.109;17.752;7.841	65;54;63;71	NA	NA	NA	669	0	22	0.17;0.01;0.04;0.03	0.0625
corum	306-2	Ribosome, cytoplasmic-2	P05386;P05387;P05388;P08708;P08865;P15880;P18077;P18124;P18621;P23396;P25398;P26373;P27635;P30050;P32969;P35268;P36578;P39019;P39023;P40429;P42677;P42766;P46776;P46777;P46778;P46779;P46781;P46782;P46783;P47914;P49207;P50914;P60866;P61247;P61254;P61313;P61353;P61513;P61927;P62081;P62241;P62244;P62249;P62263;P62266;P62269;P62273;P62277;P62280;P62424;P62701;P62750;P62753;P62829;P62841;P62847;P62851;…	80	P05386;P05387;P05388;P08865;P15880;P18077;P18124;P18621;P23396;P25398;P26373;P27635;P30050;P32969;P35268;P36578;P39019;P39023;P40429;P42677;P42766;P46776;P46777;P46778;P46779;P46781;P46782;P46783;P47914;P49207;P50914;P60866;P61247;P61254;P61313;P61353;P61513;P62081;P62241;P62244;P62249;P62263;P62266;P62269;P62273;P62277;P62280;P62424;P62701;P62750;P62753;P62829;P62841;P62847;P62851;P62857;P62861;…	73	P62081;P62847	2	0.025	1	8	5	2270832	0.972417	374876;1895956	1;5.05755503153043	1;5	22.127;15.423	61;65	NA	NA	NA	679	0	22	0.25;0.42	0.335
corum	306-2	Ribosome, cytoplasmic-2	P05386;P05387;P05388;P08708;P08865;P15880;P18077;P18124;P18621;P23396;P25398;P26373;P27635;P30050;P32969;P35268;P36578;P39019;P39023;P40429;P42677;P42766;P46776;P46777;P46778;P46779;P46781;P46782;P46783;P47914;P49207;P50914;P60866;P61247;P61254;P61313;P61353;P61513;P61927;P62081;P62241;P62244;P62249;P62263;P62266;P62269;P62273;P62277;P62280;P62424;P62701;P62750;P62753;P62829;P62841;P62847;P62851;…	80	P05386;P05387;P05388;P08865;P15880;P18077;P18124;P18621;P23396;P25398;P26373;P27635;P30050;P32969;P35268;P36578;P39019;P39023;P40429;P42677;P42766;P46776;P46777;P46778;P46779;P46781;P46782;P46783;P47914;P49207;P50914;P60866;P61247;P61254;P61313;P61353;P61513;P62081;P62241;P62244;P62249;P62263;P62266;P62269;P62273;P62277;P62280;P62424;P62701;P62750;P62753;P62829;P62841;P62847;P62851;P62857;P62861;…	73	P62081;P62847	2	0.025	8	28	13	3068932	0.96948	563907;2505025	1;4.44226618928298	1;4	22.127;15.423	61;65	NA	NA	NA	680	0	22	0.38;0.56	0.47
corum	306-2	Ribosome, cytoplasmic-2	P05386;P05387;P05388;P08708;P08865;P15880;P18077;P18124;P18621;P23396;P25398;P26373;P27635;P30050;P32969;P35268;P36578;P39019;P39023;P40429;P42677;P42766;P46776;P46777;P46778;P46779;P46781;P46782;P46783;P47914;P49207;P50914;P60866;P61247;P61254;P61313;P61353;P61513;P61927;P62081;P62241;P62244;P62249;P62263;P62266;P62269;P62273;P62277;P62280;P62424;P62701;P62750;P62753;P62829;P62841;P62847;P62851;…	80	P05386;P05387;P05388;P08865;P15880;P18077;P18124;P18621;P23396;P25398;P26373;P27635;P30050;P32969;P35268;P36578;P39019;P39023;P40429;P42677;P42766;P46776;P46777;P46778;P46779;P46781;P46782;P46783;P47914;P49207;P50914;P60866;P61247;P61254;P61313;P61353;P61513;P62081;P62241;P62244;P62249;P62263;P62266;P62269;P62273;P62277;P62280;P62424;P62701;P62750;P62753;P62829;P62841;P62847;P62851;P62857;P62861;…	73	P61254;P62861	2	0.025	9	28	12	622689	0.944209	36111;578519	1;16.0205754479245	1;16	17.258;6.648	64;73	NA	NA	NA	678	0	22	0.49;0.38	0.435
corum	306-2	Ribosome, cytoplasmic-2	P05386;P05387;P05388;P08708;P08865;P15880;P18077;P18124;P18621;P23396;P25398;P26373;P27635;P30050;P32969;P35268;P36578;P39019;P39023;P40429;P42677;P42766;P46776;P46777;P46778;P46779;P46781;P46782;P46783;P47914;P49207;P50914;P60866;P61247;P61254;P61313;P61353;P61513;P61927;P62081;P62241;P62244;P62249;P62263;P62266;P62269;P62273;P62277;P62280;P62424;P62701;P62750;P62753;P62829;P62841;P62847;P62851;…	80	P05386;P05387;P05388;P08865;P15880;P18077;P18124;P18621;P23396;P25398;P26373;P27635;P30050;P32969;P35268;P36578;P39019;P39023;P40429;P42677;P42766;P46776;P46777;P46778;P46779;P46781;P46782;P46783;P47914;P49207;P50914;P60866;P61247;P61254;P61313;P61353;P61513;P62081;P62241;P62244;P62249;P62263;P62266;P62269;P62273;P62277;P62280;P62424;P62701;P62750;P62753;P62829;P62841;P62847;P62851;P62857;P62861;…	73	P61247;P62701	2	0.025	41	51	46	266225	0.894186	180065;85070	2.11666862583755;1	2;1	29.945;29.598	58;58	NA	NA	NA	676	0	22	0.02;0.02	0.02
corum	306-2	Ribosome, cytoplasmic-2	P05386;P05387;P05388;P08708;P08865;P15880;P18077;P18124;P18621;P23396;P25398;P26373;P27635;P30050;P32969;P35268;P36578;P39019;P39023;P40429;P42677;P42766;P46776;P46777;P46778;P46779;P46781;P46782;P46783;P47914;P49207;P50914;P60866;P61247;P61254;P61313;P61353;P61513;P61927;P62081;P62241;P62244;P62249;P62263;P62266;P62269;P62273;P62277;P62280;P62424;P62701;P62750;P62753;P62829;P62841;P62847;P62851;…	80	P05386;P05387;P05388;P08865;P15880;P18077;P18124;P18621;P23396;P25398;P26373;P27635;P30050;P32969;P35268;P36578;P39019;P39023;P40429;P42677;P42766;P46776;P46777;P46778;P46779;P46781;P46782;P46783;P47914;P49207;P50914;P60866;P61247;P61254;P61313;P61353;P61513;P62081;P62241;P62244;P62249;P62263;P62266;P62269;P62273;P62277;P62280;P62424;P62701;P62750;P62753;P62829;P62841;P62847;P62851;P62857;P62861;…	73	P42677;P60866	2	0.025	49	61	54	1055270	0.879412	599389;455881	1.31479267615891;1	1;1	9.461;13.373	69;66	NA	NA	NA	672	0	22	0.16;0.06	0.11
corum	306-2	Ribosome, cytoplasmic-2	P05386;P05387;P05388;P08708;P08865;P15880;P18077;P18124;P18621;P23396;P25398;P26373;P27635;P30050;P32969;P35268;P36578;P39019;P39023;P40429;P42677;P42766;P46776;P46777;P46778;P46779;P46781;P46782;P46783;P47914;P49207;P50914;P60866;P61247;P61254;P61313;P61353;P61513;P61927;P62081;P62241;P62244;P62249;P62263;P62266;P62269;P62273;P62277;P62280;P62424;P62701;P62750;P62753;P62829;P62841;P62847;P62851;…	80	P05386;P05387;P05388;P08865;P15880;P18077;P18124;P18621;P23396;P25398;P26373;P27635;P30050;P32969;P35268;P36578;P39019;P39023;P40429;P42677;P42766;P46776;P46777;P46778;P46779;P46781;P46782;P46783;P47914;P49207;P50914;P60866;P61247;P61254;P61313;P61353;P61513;P62081;P62241;P62244;P62249;P62263;P62266;P62269;P62273;P62277;P62280;P62424;P62701;P62750;P62753;P62829;P62841;P62847;P62851;P62857;P62861;…	73	P35268;P62888	2	0.025	20	31	24	697273	0.846145	590661;106612	5.54028627171425;1	6;1	14.787;12.784	65;66	NA	NA	NA	670	0	22	0.09;0.04	0.065
corum	306-2	Ribosome, cytoplasmic-2	P05386;P05387;P05388;P08708;P08865;P15880;P18077;P18124;P18621;P23396;P25398;P26373;P27635;P30050;P32969;P35268;P36578;P39019;P39023;P40429;P42677;P42766;P46776;P46777;P46778;P46779;P46781;P46782;P46783;P47914;P49207;P50914;P60866;P61247;P61254;P61313;P61353;P61513;P61927;P62081;P62241;P62244;P62249;P62263;P62266;P62269;P62273;P62277;P62280;P62424;P62701;P62750;P62753;P62829;P62841;P62847;P62851;…	80	P05386;P05387;P05388;P08865;P15880;P18077;P18124;P18621;P23396;P25398;P26373;P27635;P30050;P32969;P35268;P36578;P39019;P39023;P40429;P42677;P42766;P46776;P46777;P46778;P46779;P46781;P46782;P46783;P47914;P49207;P50914;P60866;P61247;P61254;P61313;P61353;P61513;P62081;P62241;P62244;P62249;P62263;P62266;P62269;P62273;P62277;P62280;P62424;P62701;P62750;P62753;P62829;P62841;P62847;P62851;P62857;P62861;…	73	P62244;P62249	2	0.025	51	61	56	571710	0.767051	413152;158558	2.60568372456767;1	3;1	14.84;16.445	65;64	NA	NA	NA	681	0	22	0.11;0.02	0.065
corum	306-2	Ribosome, cytoplasmic-2	P05386;P05387;P05388;P08708;P08865;P15880;P18077;P18124;P18621;P23396;P25398;P26373;P27635;P30050;P32969;P35268;P36578;P39019;P39023;P40429;P42677;P42766;P46776;P46777;P46778;P46779;P46781;P46782;P46783;P47914;P49207;P50914;P60866;P61247;P61254;P61313;P61353;P61513;P61927;P62081;P62241;P62244;P62249;P62263;P62266;P62269;P62273;P62277;P62280;P62424;P62701;P62750;P62753;P62829;P62841;P62847;P62851;…	80	P05386;P05387;P05388;P08865;P15880;P18077;P18124;P18621;P23396;P25398;P26373;P27635;P30050;P32969;P35268;P36578;P39019;P39023;P40429;P42677;P42766;P46776;P46777;P46778;P46779;P46781;P46782;P46783;P47914;P49207;P50914;P60866;P61247;P61254;P61313;P61353;P61513;P62081;P62241;P62244;P62249;P62263;P62266;P62269;P62273;P62277;P62280;P62424;P62701;P62750;P62753;P62829;P62841;P62847;P62851;P62857;P62861;…	73	P46777;P49207	2	0.025	42	56	47	3358863	0.631291	3256729;97364	33.4490057926955;1	33;1	34.363;13.293	57;66	NA	NA	NA	674	0	22	0.46;0.02	0.24
corum	3060-1	RNA polymerase II complex (RPB1, RAP74, CDK8, CYCC, SRB7, BAF190, BAF47), chromatin structure modifying-1	P24863;P24928;P35269;P49336;P51531;Q12824;Q13503	7	P24928;P35269;P51531;Q12824	4	P51531;Q12824	2	0.285714	7	35	13	565291	0.924572	65458;484990	1;7.4091784044731	1;7	181.279;44.141	41;55	0.62466	0.287206	0.047403	684	1	2	1;0.89	0.945
corum	3060-1	RNA polymerase II complex (RPB1, RAP74, CDK8, CYCC, SRB7, BAF190, BAF47), chromatin structure modifying-1	P24863;P24928;P35269;P49336;P51531;Q12824;Q13503	7	P24928;P35269;P51531;Q12824	4	P24928;P35269	2	0.285714	17	34	27	340699	0.648367	314184;24104	13.0345170925987;1	13;1	217.176;58.24	39;52	NA	NA	NA	683	0	2	0.7;0.03	0.365
corum	3060-2	RNA polymerase II complex (RPB1, RAP74, CDK8, CYCC, SRB7, BAF190, BAF47), chromatin structure modifying-2	P24863;P24928;P35269;P49336;P51532;Q12824;Q13503	7	P24928;P35269;P51532;Q12824	4	P51532;Q12824	2	0.285714	7	35	13	765017	0.969627	271596;484990	1;1.78570376588757	1;2	184.646;44.141	41;55	0.831051	0.130548	0.0257064	686	1	2	0.85;0.89	0.87
corum	3060-2	RNA polymerase II complex (RPB1, RAP74, CDK8, CYCC, SRB7, BAF190, BAF47), chromatin structure modifying-2	P24863;P24928;P35269;P49336;P51532;Q12824;Q13503	7	P24928;P35269;P51532;Q12824	4	P24928;P35269	2	0.285714	17	34	27	340699	0.648367	314184;24104	13.0345170925987;1	13;1	217.176;58.24	39;52	NA	NA	NA	685	0	2	0.7;0.03	0.365
corum	3063	Brg1-associated complex II	O14497;O14744;O96019;P51532;Q12824;Q8TAQ2;Q92922	7	O14497;O14744;O96019;P51532;Q12824;Q8TAQ2;Q92922	7	O14497;P51532;Q12824;Q8TAQ2;Q92922	5	0.714286	1	35	13	2176215	0.965067	293263;317975;542486;498279;490956	1;1.08426565915236;1.84982762912471;1.69908580352789;1.67411504349338	1;1;2;2;2	242.045;184.646;44.141;132.879;122.867	38;41;55;44;45	0.999979	0.00261097	0.000944392	687	1	1	1;1;1;1;1	1
corum	3064-1	RNA polymerase II complex, chromatin structure modifying-1	P20226;P24863;P24928;P29083;P32780;P35269;P49336;P51531;Q00403;Q12824;Q13503;Q14919;Q6UW60;Q8TAQ2;Q92922;Q96GM5	16	P24928;P29083;P35269;P51531;Q00403;Q12824;Q14919;Q8TAQ2;Q92922;Q96GM5	10	P51531;Q12824;Q8TAQ2;Q92922;Q96GM5	5	0.3125	7	35	13	1655289	0.934945	65458;484990;445498;460573;161969	1;7.4091784044731;6.80586024626478;7.03616059152434;2.47439579577745	1;7;7;7;2	181.279;44.141;132.879;122.867;58.233	41;55;44;45;52	0.986322	0.00522193	0.0017521	689	1	2	1;0.89;0.89;0.94;0.72	0.888
corum	3064-1	RNA polymerase II complex, chromatin structure modifying-1	P20226;P24863;P24928;P29083;P32780;P35269;P49336;P51531;Q00403;Q12824;Q13503;Q14919;Q6UW60;Q8TAQ2;Q92922;Q96GM5	16	P24928;P29083;P35269;P51531;Q00403;Q12824;Q14919;Q8TAQ2;Q92922;Q96GM5	10	P24928;P35269	2	0.125	17	34	27	340699	0.648367	314184;24104	13.0345170925987;1	13;1	217.176;58.24	39;52	NA	NA	NA	688	0	2	0.7;0.03	0.365
corum	3064-2	RNA polymerase II complex, chromatin structure modifying-2	P20226;P24863;P24928;P29083;P32780;P35269;P49336;P51531;Q00403;Q12824;Q13503;Q14919;Q6UW60;Q8TAQ2;Q92922;Q92925	16	P24928;P29083;P35269;P51531;Q00403;Q12824;Q14919;Q8TAQ2;Q92922;Q92925	10	P51531;Q12824;Q8TAQ2;Q92922;Q92925	5	0.3125	7	35	13	1703912	0.950388	65458;484990;445498;460573;211541	1;7.4091784044731;6.80586024626478;7.03616059152434;3.23170582663693	1;7;7;7;3	181.279;44.141;132.879;122.867;58.921	41;55;44;45;52	0.994682	0.00261097	0.000944392	691	1	2	1;0.89;0.89;0.94;0.91	0.926
corum	3064-2	RNA polymerase II complex, chromatin structure modifying-2	P20226;P24863;P24928;P29083;P32780;P35269;P49336;P51531;Q00403;Q12824;Q13503;Q14919;Q6UW60;Q8TAQ2;Q92922;Q92925	16	P24928;P29083;P35269;P51531;Q00403;Q12824;Q14919;Q8TAQ2;Q92922;Q92925	10	P24928;P35269	2	0.125	17	34	27	340699	0.648367	314184;24104	13.0345170925987;1	13;1	217.176;58.24	39;52	NA	NA	NA	690	0	2	0.7;0.03	0.365
corum	3064-3	RNA polymerase II complex, chromatin structure modifying-3	P20226;P24863;P24928;P29083;P32780;P35269;P49336;P51531;Q00403;Q12824;Q13503;Q14919;Q6STE5;Q6UW60;Q8TAQ2;Q92922	16	P24928;P29083;P35269;P51531;Q00403;Q12824;Q14919;Q8TAQ2;Q92922	9	P51531;Q12824;Q8TAQ2;Q92922	4	0.25	7	35	13	1484357	0.946551	65458;484990;445498;460573	1;7.4091784044731;6.80586024626478;7.03616059152434	1;7;7;7	181.279;44.141;132.879;122.867	41;55;44;45	0.95714	0.0182768	0.00494491	693	1	2	1;0.89;0.89;0.94	0.93
corum	3064-3	RNA polymerase II complex, chromatin structure modifying-3	P20226;P24863;P24928;P29083;P32780;P35269;P49336;P51531;Q00403;Q12824;Q13503;Q14919;Q6STE5;Q6UW60;Q8TAQ2;Q92922	16	P24928;P29083;P35269;P51531;Q00403;Q12824;Q14919;Q8TAQ2;Q92922	9	P24928;P35269	2	0.125	17	34	27	340699	0.648367	314184;24104	13.0345170925987;1	13;1	217.176;58.24	39;52	NA	NA	NA	692	0	2	0.7;0.03	0.365
corum	3064-4	RNA polymerase II complex, chromatin structure modifying-4	P20226;P24863;P24928;P29083;P32780;P35269;P49336;P51532;Q00403;Q12824;Q13503;Q14919;Q6UW60;Q8TAQ2;Q92922;Q96GM5	16	P24928;P29083;P35269;P51532;Q00403;Q12824;Q14919;Q8TAQ2;Q92922;Q96GM5	10	P51532;Q12824;Q8TAQ2;Q92922;Q96GM5	5	0.3125	7	35	13	1855015	0.967104	271596;484990;445498;460573;161969	1.67683939519291;2.99433842278461;2.75051398724447;2.84358735313548;1	2;3;3;3;1	184.646;44.141;132.879;122.867;58.233	41;55;44;45;52	0.998806	0.00261097	0.000944392	695	1	2	0.85;0.89;0.89;0.94;0.72	0.858
corum	3064-4	RNA polymerase II complex, chromatin structure modifying-4	P20226;P24863;P24928;P29083;P32780;P35269;P49336;P51532;Q00403;Q12824;Q13503;Q14919;Q6UW60;Q8TAQ2;Q92922;Q96GM5	16	P24928;P29083;P35269;P51532;Q00403;Q12824;Q14919;Q8TAQ2;Q92922;Q96GM5	10	P24928;P35269	2	0.125	17	34	27	340699	0.648367	314184;24104	13.0345170925987;1	13;1	217.176;58.24	39;52	NA	NA	NA	694	0	2	0.7;0.03	0.365
corum	3064-5	RNA polymerase II complex, chromatin structure modifying-5	P20226;P24863;P24928;P29083;P32780;P35269;P49336;P51532;Q00403;Q12824;Q13503;Q14919;Q6UW60;Q8TAQ2;Q92922;Q92925	16	P24928;P29083;P35269;P51532;Q00403;Q12824;Q14919;Q8TAQ2;Q92922;Q92925	10	P51532;Q12824;Q8TAQ2;Q92922;Q92925	5	0.3125	1	35	13	2113069	0.967647	317975;542486;498279;490956;232630	1.36687013712763;2.33196922151055;2.14193784120707;2.1104586682715;1	1;2;2;2;1	184.646;44.141;132.879;122.867;58.921	41;55;44;45;52	0.998877	0.00261097	0.000944392	697	1	2	1;1;1;1;1	1
corum	3064-5	RNA polymerase II complex, chromatin structure modifying-5	P20226;P24863;P24928;P29083;P32780;P35269;P49336;P51532;Q00403;Q12824;Q13503;Q14919;Q6UW60;Q8TAQ2;Q92922;Q92925	16	P24928;P29083;P35269;P51532;Q00403;Q12824;Q14919;Q8TAQ2;Q92922;Q92925	10	P24928;P35269	2	0.125	17	34	27	340699	0.648367	314184;24104	13.0345170925987;1	13;1	217.176;58.24	39;52	NA	NA	NA	696	0	2	0.7;0.03	0.365
corum	3064-6	RNA polymerase II complex, chromatin structure modifying-6	P20226;P24863;P24928;P29083;P32780;P35269;P49336;P51532;Q00403;Q12824;Q13503;Q14919;Q6STE5;Q6UW60;Q8TAQ2;Q92922	16	P24928;P29083;P35269;P51532;Q00403;Q12824;Q14919;Q8TAQ2;Q92922	9	P51532;Q12824;Q8TAQ2;Q92922	4	0.25	7	35	13	1684083	0.975998	271596;484990;445498;460573	1;1.78570376588757;1.64029661703412;1.69580185275188	1;2;2;2	184.646;44.141;132.879;122.867	41;55;44;45	0.994933	0.00261097	0.000944392	699	1	2	0.85;0.89;0.89;0.94	0.8925
corum	3064-6	RNA polymerase II complex, chromatin structure modifying-6	P20226;P24863;P24928;P29083;P32780;P35269;P49336;P51532;Q00403;Q12824;Q13503;Q14919;Q6STE5;Q6UW60;Q8TAQ2;Q92922	16	P24928;P29083;P35269;P51532;Q00403;Q12824;Q14919;Q8TAQ2;Q92922	9	P24928;P35269	2	0.125	17	34	27	340699	0.648367	314184;24104	13.0345170925987;1	13;1	217.176;58.24	39;52	NA	NA	NA	698	0	2	0.7;0.03	0.365
corum	3065-1	RNA polymerase II complex, chromatin structure modifying-1	O96019;P24863;P49336;Q12824;Q13503;Q8TAQ2;Q92922;Q969G3;Q96GM5	9	O96019;Q12824;Q8TAQ2;Q92922;Q969G3;Q96GM5	6	Q12824;Q8TAQ2;Q92922;Q969G3;Q96GM5	5	0.555556	7	29	13	2288643	0.956522	482706;445498;460573;726593;161969	2.98023695892424;2.75051398724447;2.84358735313548;4.48600040748538;1	3;3;3;4;1	44.141;132.879;122.867;46.649;58.233	55;44;45;54;52	0.999783	0.00261097	0.000944392	700	1	1	0.89;0.89;0.94;0.88;0.72	0.864
corum	3065-2	RNA polymerase II complex, chromatin structure modifying-2	O96019;P24863;P49336;Q12824;Q13503;Q8TAQ2;Q92922;Q92925;Q969G3	9	O96019;Q12824;Q8TAQ2;Q92922;Q92925;Q969G3	6	Q12824;Q8TAQ2;Q92922;Q92925;Q969G3	5	0.555556	7	29	13	2335574	0.9679	482706;445498;460573;211541;726593	2.28185552682459;2.10596527387126;2.17722805508152;1;3.43476205558261	2;2;2;1;3	44.141;132.879;122.867;58.921;46.649	55;44;45;52;54	0.999933	0.00261097	0.000944392	701	1	1	0.89;0.89;0.94;0.91;0.88	0.902
corum	3065-3	RNA polymerase II complex, chromatin structure modifying-3	O96019;P24863;P49336;Q12824;Q13503;Q6STE5;Q8TAQ2;Q92922;Q969G3	9	O96019;Q12824;Q8TAQ2;Q92922;Q969G3	5	Q12824;Q8TAQ2;Q92922;Q969G3	4	0.444444	7	35	13	2140746	0.975699	484990;445498;460573;726593	1.08864686261218;1;1.033838535751;1.63096804026056	1;1;1;2	44.141;132.879;122.867;46.649	55;44;45;54	0.999267	0.00261097	0.000944392	702	1	1	0.89;0.89;0.94;0.88	0.9
corum	3066	RNA polymerase II complex, chromatin structure modifying	P19447;P24863;P24928;P35269;P49336;P51531;P51532;Q00403;Q12824;Q13503;Q13889;Q92793;Q92831	13	P24928;P35269;P51531;P51532;Q00403;Q12824;Q92793	7	P51531;P51532;Q12824	3	0.230769	7	35	13	842637	0.930763	65458;271596;484990	1;4.14916434965932;7.4091784044731	1;4;7	181.279;184.646;44.141	41;41;55	0.80009	0.174935	0.033352	704	1	2	1;0.85;0.89	0.913333
corum	3066	RNA polymerase II complex, chromatin structure modifying	P19447;P24863;P24928;P35269;P49336;P51531;P51532;Q00403;Q12824;Q13503;Q13889;Q92793;Q92831	13	P24928;P35269;P51531;P51532;Q00403;Q12824;Q92793	7	P24928;P35269	2	0.153846	17	34	27	340699	0.648367	314184;24104	13.0345170925987;1	13;1	217.176;58.24	39;52	NA	NA	NA	703	0	2	0.7;0.03	0.365
corum	3067	RNA polymerase II complex, incomplete (CDK8 complex), chromatin structure modifying	P24863;P35269;P49336;P51946;Q12824;Q13503;Q8TAQ2;Q92922	8	P35269;P51946;Q12824;Q8TAQ2;Q92922	5	Q12824;Q8TAQ2;Q92922	3	0.375	1	35	13	1548350	0.973446	542486;498279;490956	1.10495848915178;1.01491579693496;1	1;1;1	44.141;132.879;122.867	55;44;45	0.986452	0.00522193	0.0017521	706	1	2	1;1;1	1
corum	3067	RNA polymerase II complex, incomplete (CDK8 complex), chromatin structure modifying	P24863;P35269;P49336;P51946;Q12824;Q13503;Q8TAQ2;Q92922	8	P35269;P51946;Q12824;Q8TAQ2;Q92922	5	P35269;P51946	2	0.25	38	50	44	748311	0.980711	679859;65120	10.4400952088452;1	10;1	58.24;37.643	52;56	NA	NA	NA	705	0	2	0.93;1	0.965
corum	3070	CTF18-cohesion-RFC-POLH complex	P35249;P35250;P40937;P40938;Q8WV66;Q8WVB6;Q9BVC3;Q9Y253	8	P35249;P35250;P40937;P40938;Q8WVB6	5	P35249;P35250;P40937;P40938	4	0.5	1	10	6	891984	0.964624	278360;237612;202718;173294	1.6062875806433;1.37114960702621;1.16979237596224;1	2;1;1;1	39.682;39.157;38.497;40.556	56;56;56;55	0.998608	0.00261097	0.000944392	707	1	2	0.18;0.19;0.18;0.38	0.2325
corum	3070	CTF18-cohesion-RFC-POLH complex	P35249;P35250;P40937;P40938;Q8WV66;Q8WVB6;Q9BVC3;Q9Y253	8	P35249;P35250;P40937;P40938;Q8WVB6	5	P35250;P40937	2	0.25	29	44	34	374036	0.556841	215581;158455	1.36051875926919;1	1;1	39.157;38.497	56;56	NA	NA	NA	708	0	2	0.17;0.14	0.155
corum	3071	CTLH complex	Q7L5Y9;Q8IUR7;Q96S59;Q9H871;Q9UL63	5	Q7L5Y9;Q8IUR7;Q96S59;Q9H871;Q9UL63	5	Q7L5Y9;Q8IUR7;Q96S59;Q9H871;Q9UL63	5	1	1	25	12	1641414	0.915753	210869;357632;590289;274215;190625	1.10619803278689;1.87610229508197;3.09659803278689;1.43850491803279;1	1;2;3;1;1	45.287;75.509;77.847;43.993;84.768	54;49;49;55;48	0.99995	0.00261097	0.000944392	709	1	1	1;1;1;1;1	1
corum	3075	UTX-MLL2/3 complex	O14686;O15550;P61964;Q14686;Q15291;Q5H9R7;Q6ZW49;Q86UW6;Q86XN7;Q8NEZ4;Q9UBL3;Q9Y2X9	12	O14686;P61964;Q15291;Q5H9R7;Q6ZW49;Q9UBL3	6	O14686;Q15291;Q6ZW49	3	0.25	1	21	6	570474	0.918598	128730;333280;96626	1.33225011901559;3.44917517024403;1	1;3;1	593.389;59.153;121.341	30;52;45	0.776065	0.193211	0.0353816	710	1	2	1;0.9;0.9	0.933333
corum	3075	UTX-MLL2/3 complex	O14686;O15550;P61964;Q14686;Q15291;Q5H9R7;Q6ZW49;Q86UW6;Q86XN7;Q8NEZ4;Q9UBL3;Q9Y2X9	12	O14686;P61964;Q15291;Q5H9R7;Q6ZW49;Q9UBL3	6	Q5H9R7;Q9UBL3	2	0.166667	1	16	7	694270	0.947954	315485;378659	1;1.2002440686562	1;1	97.669;68.723	47;50	NA	NA	NA	711	0	2	0.59;0.88	0.735
corum	308	60S ribosomal subunit, cytoplasmic	P05386;P05387;P05388;P18077;P18124;P18621;P26373;P27635;P30050;P32969;P35268;P36578;P39023;P40429;P42766;P46776;P46777;P46778;P46779;P47914;P49207;P50914;P61254;P61313;P61353;P61513;P61927;P62424;P62750;P62829;P62888;P62891;P62899;P62906;P62910;P62913;P62917;P62945;P62987;P63173;P83731;P83881;P84098;Q02543;Q02878;Q07020;Q9Y3U8	47	P05386;P05387;P05388;P18077;P18124;P18621;P26373;P27635;P30050;P32969;P35268;P36578;P39023;P40429;P42766;P46776;P46777;P46778;P46779;P47914;P49207;P50914;P61254;P61313;P61353;P61513;P62424;P62750;P62829;P62888;P62899;P62906;P62910;P62913;P62917;P63173;P83731;P83881;P84098;Q02543;Q02878;Q07020;Q9Y3U8	43	P05386;P05387;P05388;P18077;P18124;P18621;P26373;P27635;P30050;P32969;P35268;P36578;P39023;P40429;P42766;P46776;P46777;P46778;P46779;P47914;P49207;P50914;P61313;P61353;P61513;P62424;P62750;P62829;P62888;P62899;P62906;P62910;P62913;P62917;P83731;P83881;P84098;Q02543;Q02878;Q07020;Q9Y3U8	41	0.87234	1	31	5	171507630	0.892099	7770221;12907628;2926708;2548237;5765453;5919059;6205381;1235177;6609761;1907320;1828538;5793976;2382242;448203;5103418;6072122;3424847;2422604;906648;3810386;4177950;3498125;2919630;6696728;730387;4022983;6025807;2610900;2834150;7201088;5389795;1419043;3629774;5252402;4671431;107845;5241155;1222165;9102631;5879591;2857179	72.04989568362;119.686846863554;27.1380963419723;23.6286985952061;53.4605498632296;54.8848718067597;57.5398117668877;11.453261625481;61.2894524549121;17.6857527006352;16.955241318559;53.725031294914;22.0894988177477;4.15599239649497;47.3217858964254;56.3041587463489;31.7571236496824;22.4637581714498;8.40695442533265;35.3320599007835;38.7403217580787;32.436598822384;27.0724651119662;62.09585979878…	72;120;27;24;53;55;58;11;61;18;17;54;22;4;47;56;32;22;8;35;39;32;27;62;7;37;56;24;26;67;50;13;34;49;43;1;49;11;84;55;26	11.514;11.665;34.274;12.538;29.226;21.397;24.261;24.604;17.819;21.863;14.787;47.697;46.109;23.577;14.551;16.561;34.363;18.565;15.748;17.752;13.293;23.432;24.146;15.798;10.275;29.996;17.695;14.865;12.784;14.463;24.831;15.86;20.252;28.025;17.779;12.441;23.466;20.762;32.728;21.634;12.254	67;67;57;67;58;61;60;60;63;61;65;54;54;61;65;64;57;63;64;63;66;61;60;64;68;58;63;65;66;65;60;64;62;59;63;67;61;62;57;61;67	1	0.00261097	0.000944392	713	1	17	0.74;0.74;0.84;1;0.97;0.89;0.95;0.82;0.95;0.93;0.28;0.96;0.98;1;0.88;0.92;0.48;1;0.91;0.82;0.95;0.98;0.96;0.96;1;0.97;0.79;0.61;0.99;0.96;0.97;0.98;0.85;0.95;0.78;0.91;0.96;0.99;0.96;0.91;0.97	0.889268
corum	308	60S ribosomal subunit, cytoplasmic	P05386;P05387;P05388;P18077;P18124;P18621;P26373;P27635;P30050;P32969;P35268;P36578;P39023;P40429;P42766;P46776;P46777;P46778;P46779;P47914;P49207;P50914;P61254;P61313;P61353;P61513;P61927;P62424;P62750;P62829;P62888;P62891;P62899;P62906;P62910;P62913;P62917;P62945;P62987;P63173;P83731;P83881;P84098;Q02543;Q02878;Q07020;Q9Y3U8	47	P05386;P05387;P05388;P18077;P18124;P18621;P26373;P27635;P30050;P32969;P35268;P36578;P39023;P40429;P42766;P46776;P46777;P46778;P46779;P47914;P49207;P50914;P61254;P61313;P61353;P61513;P62424;P62750;P62829;P62888;P62899;P62906;P62910;P62913;P62917;P63173;P83731;P83881;P84098;Q02543;Q02878;Q07020;Q9Y3U8	43	P18621;P35268;P42766;P46776;P62750;P62899;P83731;P84098	8	0.170213	10	31	13	21436509	0.959923	2733127;1251067;2718998;2470045;2971027;4151657;2120670;3019918	2.18463679403261;1;2.17334323421527;1.97435069424739;2.37479447543577;3.31849293443117;1.69508907196817;2.41387391722426	2;1;2;2;2;3;2;2	21.397;14.787;14.551;16.561;17.695;14.463;17.779;23.466	61;65;65;64;63;65;63;61	NA	NA	NA	717	0	17	0.41;0.19;0.47;0.38;0.39;0.56;0.36;0.55	0.41375
corum	308	60S ribosomal subunit, cytoplasmic	P05386;P05387;P05388;P18077;P18124;P18621;P26373;P27635;P30050;P32969;P35268;P36578;P39023;P40429;P42766;P46776;P46777;P46778;P46779;P47914;P49207;P50914;P61254;P61313;P61353;P61513;P61927;P62424;P62750;P62829;P62888;P62891;P62899;P62906;P62910;P62913;P62917;P62945;P62987;P63173;P83731;P83881;P84098;Q02543;Q02878;Q07020;Q9Y3U8	47	P05386;P05387;P05388;P18077;P18124;P18621;P26373;P27635;P30050;P32969;P35268;P36578;P39023;P40429;P42766;P46776;P46777;P46778;P46779;P47914;P49207;P50914;P61254;P61313;P61353;P61513;P62424;P62750;P62829;P62888;P62899;P62906;P62910;P62913;P62917;P63173;P83731;P83881;P84098;Q02543;Q02878;Q07020;Q9Y3U8	43	P27635;P42766;P46776;P62750;P62829;P62917;P83731	7	0.148936	48	58	51	2022075	0.649373	233748;249719;206202;204756;866187;94970;165064	2.4612825102664;2.62945140570707;2.17123302095399;2.15600716015584;9.12063809624092;1;1.73806465199537	2;3;2;2;9;1;2	24.604;14.551;16.561;17.695;14.865;28.025;17.779	60;65;64;63;65;59;63	NA	NA	NA	721	0	17	0.16;0.04;0.03;0.03;0.2;0.02;0.03	0.0728571
corum	308	60S ribosomal subunit, cytoplasmic	P05386;P05387;P05388;P18077;P18124;P18621;P26373;P27635;P30050;P32969;P35268;P36578;P39023;P40429;P42766;P46776;P46777;P46778;P46779;P47914;P49207;P50914;P61254;P61313;P61353;P61513;P61927;P62424;P62750;P62829;P62888;P62891;P62899;P62906;P62910;P62913;P62917;P62945;P62987;P63173;P83731;P83881;P84098;Q02543;Q02878;Q07020;Q9Y3U8	47	P05386;P05387;P05388;P18077;P18124;P18621;P26373;P27635;P30050;P32969;P35268;P36578;P39023;P40429;P42766;P46776;P46777;P46778;P46779;P47914;P49207;P50914;P61254;P61313;P61353;P61513;P62424;P62750;P62829;P62888;P62899;P62906;P62910;P62913;P62917;P63173;P83731;P83881;P84098;Q02543;Q02878;Q07020;Q9Y3U8	43	P18077;P46779;P50914;Q07020;Q9Y3U8	5	0.106383	15	30	18	1159592	0.848521	115851;87947;294343;455928;197853	1.31728199938599;1;3.3468225181075;5.1841222554493;2.24968446905523	1;1;3;5;2	12.538;15.748;23.432;21.634;12.254	67;64;61;61;67	NA	NA	NA	715	0	17	0.05;0.09;0.08;0.07;0.07	0.072
corum	308	60S ribosomal subunit, cytoplasmic	P05386;P05387;P05388;P18077;P18124;P18621;P26373;P27635;P30050;P32969;P35268;P36578;P39023;P40429;P42766;P46776;P46777;P46778;P46779;P47914;P49207;P50914;P61254;P61313;P61353;P61513;P61927;P62424;P62750;P62829;P62888;P62891;P62899;P62906;P62910;P62913;P62917;P62945;P62987;P63173;P83731;P83881;P84098;Q02543;Q02878;Q07020;Q9Y3U8	47	P05386;P05387;P05388;P18077;P18124;P18621;P26373;P27635;P30050;P32969;P35268;P36578;P39023;P40429;P42766;P46776;P46777;P46778;P46779;P47914;P49207;P50914;P61254;P61313;P61353;P61513;P62424;P62750;P62829;P62888;P62899;P62906;P62910;P62913;P62917;P63173;P83731;P83881;P84098;Q02543;Q02878;Q07020;Q9Y3U8	43	P05386;P05387;P05388	3	0.0638298	38	50	43	3296006	0.991825	1229855;1681299;384852	3.19565703179404;4.36868978204609;1	3;4;1	11.514;11.665;34.274	67;67;57	NA	NA	NA	712	0	17	0.12;0.1;0.11	0.11
corum	308	60S ribosomal subunit, cytoplasmic	P05386;P05387;P05388;P18077;P18124;P18621;P26373;P27635;P30050;P32969;P35268;P36578;P39023;P40429;P42766;P46776;P46777;P46778;P46779;P47914;P49207;P50914;P61254;P61313;P61353;P61513;P61927;P62424;P62750;P62829;P62888;P62891;P62899;P62906;P62910;P62913;P62917;P62945;P62987;P63173;P83731;P83881;P84098;Q02543;Q02878;Q07020;Q9Y3U8	47	P05386;P05387;P05388;P18077;P18124;P18621;P26373;P27635;P30050;P32969;P35268;P36578;P39023;P40429;P42766;P46776;P46777;P46778;P46779;P47914;P49207;P50914;P61254;P61313;P61353;P61513;P62424;P62750;P62829;P62888;P62899;P62906;P62910;P62913;P62917;P63173;P83731;P83881;P84098;Q02543;Q02878;Q07020;Q9Y3U8	43	P46779;P47914	2	0.0425532	45	58	50	680633	0.88629	50788;629218	1;12.3891076632275	1;12	15.748;17.752	64;63	NA	NA	NA	727	0	17	0.05;0.14	0.095
corum	308	60S ribosomal subunit, cytoplasmic	P05386;P05387;P05388;P18077;P18124;P18621;P26373;P27635;P30050;P32969;P35268;P36578;P39023;P40429;P42766;P46776;P46777;P46778;P46779;P47914;P49207;P50914;P61254;P61313;P61353;P61513;P61927;P62424;P62750;P62829;P62888;P62891;P62899;P62906;P62910;P62913;P62917;P62945;P62987;P63173;P83731;P83881;P84098;Q02543;Q02878;Q07020;Q9Y3U8	47	P05386;P05387;P05388;P18077;P18124;P18621;P26373;P27635;P30050;P32969;P35268;P36578;P39023;P40429;P42766;P46776;P46777;P46778;P46779;P47914;P49207;P50914;P61254;P61313;P61353;P61513;P62424;P62750;P62829;P62888;P62899;P62906;P62910;P62913;P62917;P63173;P83731;P83881;P84098;Q02543;Q02878;Q07020;Q9Y3U8	43	P35268;P62888	2	0.0425532	20	31	24	697273	0.846145	590661;106612	5.54028627171425;1	6;1	14.787;12.784	65;66	NA	NA	NA	723	0	17	0.09;0.04	0.065
corum	308	60S ribosomal subunit, cytoplasmic	P05386;P05387;P05388;P18077;P18124;P18621;P26373;P27635;P30050;P32969;P35268;P36578;P39023;P40429;P42766;P46776;P46777;P46778;P46779;P47914;P49207;P50914;P61254;P61313;P61353;P61513;P61927;P62424;P62750;P62829;P62888;P62891;P62899;P62906;P62910;P62913;P62917;P62945;P62987;P63173;P83731;P83881;P84098;Q02543;Q02878;Q07020;Q9Y3U8	47	P05386;P05387;P05388;P18077;P18124;P18621;P26373;P27635;P30050;P32969;P35268;P36578;P39023;P40429;P42766;P46776;P46777;P46778;P46779;P47914;P49207;P50914;P61254;P61313;P61353;P61513;P62424;P62750;P62829;P62888;P62899;P62906;P62910;P62913;P62917;P63173;P83731;P83881;P84098;Q02543;Q02878;Q07020;Q9Y3U8	43	P46776;Q9Y3U8	2	0.0425532	31	39	34	162492	0.726518	118279;44213	2.67520864903988;1	3;1	16.561;12.254	64;67	NA	NA	NA	724	0	17	0.02;0.02	0.02
corum	308	60S ribosomal subunit, cytoplasmic	P05386;P05387;P05388;P18077;P18124;P18621;P26373;P27635;P30050;P32969;P35268;P36578;P39023;P40429;P42766;P46776;P46777;P46778;P46779;P47914;P49207;P50914;P61254;P61313;P61353;P61513;P61927;P62424;P62750;P62829;P62888;P62891;P62899;P62906;P62910;P62913;P62917;P62945;P62987;P63173;P83731;P83881;P84098;Q02543;Q02878;Q07020;Q9Y3U8	47	P05386;P05387;P05388;P18077;P18124;P18621;P26373;P27635;P30050;P32969;P35268;P36578;P39023;P40429;P42766;P46776;P46777;P46778;P46779;P47914;P49207;P50914;P61254;P61313;P61353;P61513;P62424;P62750;P62829;P62888;P62899;P62906;P62910;P62913;P62917;P63173;P83731;P83881;P84098;Q02543;Q02878;Q07020;Q9Y3U8	43	P46777;P49207	2	0.0425532	42	56	47	3358863	0.631291	3256729;97364	33.4490057926955;1	33;1	34.363;13.293	57;66	NA	NA	NA	726	0	17	0.46;0.02	0.24
corum	308	60S ribosomal subunit, cytoplasmic	P05386;P05387;P05388;P18077;P18124;P18621;P26373;P27635;P30050;P32969;P35268;P36578;P39023;P40429;P42766;P46776;P46777;P46778;P46779;P47914;P49207;P50914;P61254;P61313;P61353;P61513;P61927;P62424;P62750;P62829;P62888;P62891;P62899;P62906;P62910;P62913;P62917;P62945;P62987;P63173;P83731;P83881;P84098;Q02543;Q02878;Q07020;Q9Y3U8	47	P05386;P05387;P05388;P18077;P18124;P18621;P26373;P27635;P30050;P32969;P35268;P36578;P39023;P40429;P42766;P46776;P46777;P46778;P46779;P47914;P49207;P50914;P61254;P61313;P61353;P61513;P62424;P62750;P62829;P62888;P62899;P62906;P62910;P62913;P62917;P63173;P83731;P83881;P84098;Q02543;Q02878;Q07020;Q9Y3U8	43	P49207;P63173	2	0.0425532	18	34	24	581053	0.612688	257481;322757	1;1.25351773528921	1;1	13.293;8.218	66;71	NA	NA	NA	728	0	17	0.06;0.19	0.125
corum	3082	DGCR8 multiprotein complex	O43390;P11021;P17844;P19338;P31943;P35637;Q00839;Q08211;Q12906;Q8WYQ5;Q92841	11	O43390;P11021;P17844;P19338;P31943;P35637;Q00839;Q08211;Q12906;Q92841	10	O43390;P19338;Q00839;Q08211;Q12906;Q92841	6	0.545455	9	31	12	15219253	0.974314	1076949;7282056;4705868;1033771;1006955;105753	10.1836259964256;68.8590961958526;44.4986714324889;9.77533497867673;9.52176297599122;1	10;69;44;10;10;1	70.943;76.614;90.584;140.958;95.338;80.272	50;49;48;43;47;49	0.999997	0.00261097	0.000944392	729	1	3	0.71;0.39;0.62;0.55;0.53;0.06	0.476667
corum	3082	DGCR8 multiprotein complex	O43390;P11021;P17844;P19338;P31943;P35637;Q00839;Q08211;Q12906;Q8WYQ5;Q92841	11	O43390;P11021;P17844;P19338;P31943;P35637;Q00839;Q08211;Q12906;Q92841	10	P17844;P31943;Q92841	3	0.272727	1	10	5	871980	0.965197	253040;448908;170032	1.48819045826668;2.64013832690317;1	1;3;1	69.148;49.229;80.272	50;53;49	NA	NA	NA	730	0	3	0.15;0.12;0.09	0.12
corum	3082	DGCR8 multiprotein complex	O43390;P11021;P17844;P19338;P31943;P35637;Q00839;Q08211;Q12906;Q8WYQ5;Q92841	11	O43390;P11021;P17844;P19338;P31943;P35637;Q00839;Q08211;Q12906;Q92841	10	Q08211;Q12906	2	0.181818	1	9	5	1414924	0.987796	702023;712901	1;1.01549521881762	1;1	140.958;95.338	43;47	NA	NA	NA	731	0	3	0.37;0.38	0.375
corum	3103	ITGAV-ITGB3-SLC3A2 complex	P05106;P06756;P08195	3	P06756;P08195	2	P06756;P08195	2	0.666667	1	17	10	1677459	0.957542	241551;1435698	1;5.94366407094154	1;6	116.038;67.994	45;50	0.916887	0.0626632	0.0138647	732	1	1	0.71;0.51	0.61
corum	3104	ITGB1-NRP1 complex	O14786;P05556	2	O14786;P05556	2	O14786;P05556	2	1	1	17	9	1994445	0.953219	154662;1839783	1;11.8955076230748	1;12	103.134;88.415	46;48	0.953219	0.0234987	0.00622563	733	1	1	0.74;0.51	0.625
corum	3118	SMN1-SIP1-SNRP complex	O14893;P14678;P62304;P62314;P62316;P62318;Q16637	7	O14893;P62304;P62314;P62316;P62318;Q16637	6	P62304;P62314;P62316;P62318	4	0.571429	28	46	38	4385819	0.851104	954804;665819;993488;1771708	1.43402936834185;1;1.49212924233162;2.66094539206601	1;1;1;3	10.804;13.282;13.527;13.916	68;66;66;66	0.953572	0.0234987	0.00622563	736	1	6	0.19;0.29;0.32;0.42	0.305
corum	3118	SMN1-SIP1-SNRP complex	O14893;P14678;P62304;P62314;P62316;P62318;Q16637	7	O14893;P62304;P62314;P62316;P62318;Q16637	6	P62304;P62316;P62318	3	0.428571	8	17	11	1703417	0.945695	414108;578525;710784	1;1.3970389367025;1.71642180300791	1;1;2	10.804;13.527;13.916	68;66;66	NA	NA	NA	737	0	6	0.08;0.18;0.17	0.143333
corum	3118	SMN1-SIP1-SNRP complex	O14893;P14678;P62304;P62314;P62316;P62318;Q16637	7	O14893;P62304;P62314;P62316;P62318;Q16637	6	P62304;P62314;P62316	3	0.428571	46	58	51	2925812	0.912203	1822249;506004;597559	3.60125414028348;1;1.18093730484344	4;1;1	10.804;13.282;13.527	68;66;66	NA	NA	NA	735	0	6	0.37;0.22;0.19	0.26
corum	3118	SMN1-SIP1-SNRP complex	O14893;P14678;P62304;P62314;P62316;P62318;Q16637	7	O14893;P62304;P62314;P62316;P62318;Q16637	6	P62304;P62318	2	0.285714	1	8	5	768841	0.979265	269566;499275	1;1.85214381635666	1;2	10.804;13.916	68;66	NA	NA	NA	738	0	6	0.05;0.12	0.085
corum	3118	SMN1-SIP1-SNRP complex	O14893;P14678;P62304;P62314;P62316;P62318;Q16637	7	O14893;P62304;P62314;P62316;P62318;Q16637	6	P62314;P62316	2	0.285714	17	29	22	1160865	0.960162	539800;621065	1;1.15054649870322	1;1	13.282;13.527	66;66	NA	NA	NA	739	0	6	0.23;0.2	0.215
corum	3118	SMN1-SIP1-SNRP complex	O14893;P14678;P62304;P62314;P62316;P62318;Q16637	7	O14893;P62304;P62314;P62316;P62318;Q16637	6	O14893;Q16637	2	0.285714	1	17	5	539554	0.955525	71425;459024	1;6.42665733286664	1;6	31.585;31.849	58;58	NA	NA	NA	734	0	6	1;0.98	0.99
corum	3135	TLE1 corepressor complex (MASH1 promoter-corepressor complex)	P06748;P09874;P19338;P34932;Q02880;Q04724;Q15233;Q92878	8	P06748;P09874;P19338;P34932;Q04724;Q15233;Q92878	7	P06748;P19338	2	0.25	1	10	5	12214079	0.98363	2148668;10065411	1;4.68448871579974	1;5	32.575;76.614	57;49	0.890889	0.0887728	0.0185931	740	1	3	0.23;0.54	0.385
corum	3135	TLE1 corepressor complex (MASH1 promoter-corepressor complex)	P06748;P09874;P19338;P34932;Q02880;Q04724;Q15233;Q92878	8	P06748;P09874;P19338;P34932;Q04724;Q15233;Q92878	7	P19338;Q15233	2	0.25	28	50	42	4010512	0.535361	2068780;1941732	1.06543024475056;1	1;1	76.614;54.232	49;53	NA	NA	NA	742	0	3	0.11;0.57	0.34
corum	3137-1	MASH1 promoter-coactivator complex-1	P09874;P12931;P24928;P62805;P84243;Q14469;Q15233;Q92793;Q92831	9	P09874;P12931;P24928;P62805;Q15233;Q92793	6	P09874;P62805	2	0.222222	1	9	5	1102181	0.969008	146096;956085	1;6.54422434563575	1;7	113.084;11.367	45;68	0.777355	0.193211	0.0353816	743	1	1	0.01;0.2	0.105
corum	3137-2	MASH1 promoter-coactivator complex-2	P09874;P12931;P24928;P62805;P68431;Q14469;Q15233;Q92793;Q92831	9	P09874;P12931;P24928;P62805;Q15233;Q92793	6	P09874;P62805	2	0.222222	1	9	5	1102181	0.969008	146096;956085	1;6.54422434563575	1;7	113.084;11.367	45;68	0.777355	0.193211	0.0353816	744	1	1	0.01;0.2	0.105
corum	3137-3	MASH1 promoter-coactivator complex-3	P09874;P12931;P24928;P62805;Q14469;Q15233;Q71DI3;Q92793;Q92831	9	P09874;P12931;P24928;P62805;Q15233;Q92793	6	P09874;P62805	2	0.222222	1	9	5	1102181	0.969008	146096;956085	1;6.54422434563575	1;7	113.084;11.367	45;68	0.777355	0.193211	0.0353816	745	1	1	0.01;0.2	0.105
corum	3149-1	NK-3-Groucho-HIPK2-SIN3A-RbpA48-HDAC1 complex-1	Q04724;Q09028;Q13547;Q96ST3;Q99801;Q9H2X6	6	Q04724;Q09028;Q13547;Q96ST3	4	Q09028;Q13547	2	0.333333	13	21	17	886322	0.98494	591490;294832	2.00619335757313;1	2;1	47.656;55.103	54;52	0.926934	0.0443864	0.0100164	748	1	3	0.2;0.33	0.265
corum	3149-1	NK-3-Groucho-HIPK2-SIN3A-RbpA48-HDAC1 complex-1	Q04724;Q09028;Q13547;Q96ST3;Q99801;Q9H2X6	6	Q04724;Q09028;Q13547;Q96ST3	4	Q04724;Q09028	2	0.333333	21	35	24	617118	0.953491	169463;441747	1;2.60674601535438	1;3	83.201;47.656	48;54	NA	NA	NA	746	0	3	1;0.15	0.575
corum	3149-1	NK-3-Groucho-HIPK2-SIN3A-RbpA48-HDAC1 complex-1	Q04724;Q09028;Q13547;Q96ST3;Q99801;Q9H2X6	6	Q04724;Q09028;Q13547;Q96ST3	4	Q09028;Q13547	2	0.333333	1	13	9	597663	0.863555	298570;299093	1;1.00175168302241	1;1	47.656;55.103	54;52	NA	NA	NA	747	0	3	0.1;0.33	0.215
corum	3149-10	NK-3-Groucho-HIPK2-SIN3A-RbpA48-HDAC1 complex-10	P78367;Q09028;Q13547;Q96ST3;Q9H2X6;Q9H808	6	Q09028;Q13547;Q96ST3	3	Q09028;Q13547	2	0.333333	13	21	17	886322	0.98494	591490;294832	2.00619335757313;1	2;1	47.656;55.103	54;52	0.926934	0.0443864	0.0100164	750	1	3	0.2;0.33	0.265
corum	3149-10	NK-3-Groucho-HIPK2-SIN3A-RbpA48-HDAC1 complex-10	P78367;Q09028;Q13547;Q96ST3;Q9H2X6;Q9H808	6	Q09028;Q13547;Q96ST3	3	Q09028;Q13547	2	0.333333	21	33	24	634585	0.941856	422063;212522	1.98597321689049;1	2;1	47.656;55.103	54;52	NA	NA	NA	751	0	3	0.14;0.23	0.185
corum	3149-10	NK-3-Groucho-HIPK2-SIN3A-RbpA48-HDAC1 complex-10	P78367;Q09028;Q13547;Q96ST3;Q9H2X6;Q9H808	6	Q09028;Q13547;Q96ST3	3	Q09028;Q13547	2	0.333333	1	13	9	597663	0.863555	298570;299093	1;1.00175168302241	1;1	47.656;55.103	54;52	NA	NA	NA	749	0	3	0.1;0.33	0.215
corum	3149-2	NK-3-Groucho-HIPK2-SIN3A-RbpA48-HDAC1 complex-2	Q04725;Q09028;Q13547;Q96ST3;Q99801;Q9H2X6	6	Q09028;Q13547;Q96ST3	3	Q09028;Q13547	2	0.333333	13	21	17	886322	0.98494	591490;294832	2.00619335757313;1	2;1	47.656;55.103	54;52	0.926934	0.0443864	0.0100164	753	1	3	0.2;0.33	0.265
corum	3149-2	NK-3-Groucho-HIPK2-SIN3A-RbpA48-HDAC1 complex-2	Q04725;Q09028;Q13547;Q96ST3;Q99801;Q9H2X6	6	Q09028;Q13547;Q96ST3	3	Q09028;Q13547	2	0.333333	21	33	24	634585	0.941856	422063;212522	1.98597321689049;1	2;1	47.656;55.103	54;52	NA	NA	NA	754	0	3	0.14;0.23	0.185
corum	3149-2	NK-3-Groucho-HIPK2-SIN3A-RbpA48-HDAC1 complex-2	Q04725;Q09028;Q13547;Q96ST3;Q99801;Q9H2X6	6	Q09028;Q13547;Q96ST3	3	Q09028;Q13547	2	0.333333	1	13	9	597663	0.863555	298570;299093	1;1.00175168302241	1;1	47.656;55.103	54;52	NA	NA	NA	752	0	3	0.1;0.33	0.215
corum	3149-3	NK-3-Groucho-HIPK2-SIN3A-RbpA48-HDAC1 complex-3	Q04726;Q09028;Q13547;Q96ST3;Q99801;Q9H2X6	6	Q04726;Q09028;Q13547;Q96ST3	4	Q04726;Q09028;Q13547	3	0.5	21	37	24	1277392	0.923964	574483;466369;236540	2.4286928215101;1.97162847721316;1	2;2;1	83.417;47.656;55.103	48;54;52	0.950486	0.0287206	0.00714513	756	1	3	0.66;0.16;0.26	0.36
corum	3149-3	NK-3-Groucho-HIPK2-SIN3A-RbpA48-HDAC1 complex-3	Q04726;Q09028;Q13547;Q96ST3;Q99801;Q9H2X6	6	Q04726;Q09028;Q13547;Q96ST3	4	Q04726;Q09028;Q13547	3	0.5	1	13	9	729736	0.892913	132073;298570;299093	1;2.26064373490418;2.26460366615432	1;2;2	83.417;47.656;55.103	48;54;52	NA	NA	NA	755	0	3	0.15;0.1;0.33	0.193333
corum	3149-3	NK-3-Groucho-HIPK2-SIN3A-RbpA48-HDAC1 complex-3	Q04726;Q09028;Q13547;Q96ST3;Q99801;Q9H2X6	6	Q04726;Q09028;Q13547;Q96ST3	4	Q09028;Q13547	2	0.333333	13	21	17	886322	0.98494	591490;294832	2.00619335757313;1	2;1	47.656;55.103	54;52	NA	NA	NA	757	0	3	0.2;0.33	0.265
corum	3149-4	NK-3-Groucho-HIPK2-SIN3A-RbpA48-HDAC1 complex-4	Q04727;Q09028;Q13547;Q96ST3;Q99801;Q9H2X6	6	Q09028;Q13547;Q96ST3	3	Q09028;Q13547	2	0.333333	13	21	17	886322	0.98494	591490;294832	2.00619335757313;1	2;1	47.656;55.103	54;52	0.926934	0.0443864	0.0100164	759	1	3	0.2;0.33	0.265
corum	3149-4	NK-3-Groucho-HIPK2-SIN3A-RbpA48-HDAC1 complex-4	Q04727;Q09028;Q13547;Q96ST3;Q99801;Q9H2X6	6	Q09028;Q13547;Q96ST3	3	Q09028;Q13547	2	0.333333	21	33	24	634585	0.941856	422063;212522	1.98597321689049;1	2;1	47.656;55.103	54;52	NA	NA	NA	760	0	3	0.14;0.23	0.185
corum	3149-4	NK-3-Groucho-HIPK2-SIN3A-RbpA48-HDAC1 complex-4	Q04727;Q09028;Q13547;Q96ST3;Q99801;Q9H2X6	6	Q09028;Q13547;Q96ST3	3	Q09028;Q13547	2	0.333333	1	13	9	597663	0.863555	298570;299093	1;1.00175168302241	1;1	47.656;55.103	54;52	NA	NA	NA	758	0	3	0.1;0.33	0.215
corum	3149-5	NK-3-Groucho-HIPK2-SIN3A-RbpA48-HDAC1 complex-5	Q09028;Q13547;Q96ST3;Q99801;Q9H2X6;Q9H808	6	Q09028;Q13547;Q96ST3	3	Q09028;Q13547	2	0.333333	13	21	17	886322	0.98494	591490;294832	2.00619335757313;1	2;1	47.656;55.103	54;52	0.926934	0.0443864	0.0100164	762	1	3	0.2;0.33	0.265
corum	3149-5	NK-3-Groucho-HIPK2-SIN3A-RbpA48-HDAC1 complex-5	Q09028;Q13547;Q96ST3;Q99801;Q9H2X6;Q9H808	6	Q09028;Q13547;Q96ST3	3	Q09028;Q13547	2	0.333333	21	33	24	634585	0.941856	422063;212522	1.98597321689049;1	2;1	47.656;55.103	54;52	NA	NA	NA	763	0	3	0.14;0.23	0.185
corum	3149-5	NK-3-Groucho-HIPK2-SIN3A-RbpA48-HDAC1 complex-5	Q09028;Q13547;Q96ST3;Q99801;Q9H2X6;Q9H808	6	Q09028;Q13547;Q96ST3	3	Q09028;Q13547	2	0.333333	1	13	9	597663	0.863555	298570;299093	1;1.00175168302241	1;1	47.656;55.103	54;52	NA	NA	NA	761	0	3	0.1;0.33	0.215
corum	3149-6	NK-3-Groucho-HIPK2-SIN3A-RbpA48-HDAC1 complex-6	P78367;Q04724;Q09028;Q13547;Q96ST3;Q9H2X6	6	Q04724;Q09028;Q13547;Q96ST3	4	Q09028;Q13547	2	0.333333	13	21	17	886322	0.98494	591490;294832	2.00619335757313;1	2;1	47.656;55.103	54;52	0.926934	0.0443864	0.0100164	766	1	3	0.2;0.33	0.265
corum	3149-6	NK-3-Groucho-HIPK2-SIN3A-RbpA48-HDAC1 complex-6	P78367;Q04724;Q09028;Q13547;Q96ST3;Q9H2X6	6	Q04724;Q09028;Q13547;Q96ST3	4	Q04724;Q09028	2	0.333333	21	35	24	617118	0.953491	169463;441747	1;2.60674601535438	1;3	83.201;47.656	48;54	NA	NA	NA	764	0	3	1;0.15	0.575
corum	3149-6	NK-3-Groucho-HIPK2-SIN3A-RbpA48-HDAC1 complex-6	P78367;Q04724;Q09028;Q13547;Q96ST3;Q9H2X6	6	Q04724;Q09028;Q13547;Q96ST3	4	Q09028;Q13547	2	0.333333	1	13	9	597663	0.863555	298570;299093	1;1.00175168302241	1;1	47.656;55.103	54;52	NA	NA	NA	765	0	3	0.1;0.33	0.215
corum	3149-7	NK-3-Groucho-HIPK2-SIN3A-RbpA48-HDAC1 complex-7	P78367;Q04725;Q09028;Q13547;Q96ST3;Q9H2X6	6	Q09028;Q13547;Q96ST3	3	Q09028;Q13547	2	0.333333	13	21	17	886322	0.98494	591490;294832	2.00619335757313;1	2;1	47.656;55.103	54;52	0.926934	0.0443864	0.0100164	768	1	3	0.2;0.33	0.265
corum	3149-7	NK-3-Groucho-HIPK2-SIN3A-RbpA48-HDAC1 complex-7	P78367;Q04725;Q09028;Q13547;Q96ST3;Q9H2X6	6	Q09028;Q13547;Q96ST3	3	Q09028;Q13547	2	0.333333	21	33	24	634585	0.941856	422063;212522	1.98597321689049;1	2;1	47.656;55.103	54;52	NA	NA	NA	769	0	3	0.14;0.23	0.185
corum	3149-7	NK-3-Groucho-HIPK2-SIN3A-RbpA48-HDAC1 complex-7	P78367;Q04725;Q09028;Q13547;Q96ST3;Q9H2X6	6	Q09028;Q13547;Q96ST3	3	Q09028;Q13547	2	0.333333	1	13	9	597663	0.863555	298570;299093	1;1.00175168302241	1;1	47.656;55.103	54;52	NA	NA	NA	767	0	3	0.1;0.33	0.215
corum	3149-8	NK-3-Groucho-HIPK2-SIN3A-RbpA48-HDAC1 complex-8	P78367;Q04726;Q09028;Q13547;Q96ST3;Q9H2X6	6	Q04726;Q09028;Q13547;Q96ST3	4	Q04726;Q09028;Q13547	3	0.5	21	37	24	1277392	0.923964	574483;466369;236540	2.4286928215101;1.97162847721316;1	2;2;1	83.417;47.656;55.103	48;54;52	0.950486	0.0287206	0.00714513	771	1	3	0.66;0.16;0.26	0.36
corum	3149-8	NK-3-Groucho-HIPK2-SIN3A-RbpA48-HDAC1 complex-8	P78367;Q04726;Q09028;Q13547;Q96ST3;Q9H2X6	6	Q04726;Q09028;Q13547;Q96ST3	4	Q04726;Q09028;Q13547	3	0.5	1	13	9	729736	0.892913	132073;298570;299093	1;2.26064373490418;2.26460366615432	1;2;2	83.417;47.656;55.103	48;54;52	NA	NA	NA	770	0	3	0.15;0.1;0.33	0.193333
corum	3149-8	NK-3-Groucho-HIPK2-SIN3A-RbpA48-HDAC1 complex-8	P78367;Q04726;Q09028;Q13547;Q96ST3;Q9H2X6	6	Q04726;Q09028;Q13547;Q96ST3	4	Q09028;Q13547	2	0.333333	13	21	17	886322	0.98494	591490;294832	2.00619335757313;1	2;1	47.656;55.103	54;52	NA	NA	NA	772	0	3	0.2;0.33	0.265
corum	3149-9	NK-3-Groucho-HIPK2-SIN3A-RbpA48-HDAC1 complex-9	P78367;Q04727;Q09028;Q13547;Q96ST3;Q9H2X6	6	Q09028;Q13547;Q96ST3	3	Q09028;Q13547	2	0.333333	13	21	17	886322	0.98494	591490;294832	2.00619335757313;1	2;1	47.656;55.103	54;52	0.926934	0.0443864	0.0100164	774	1	3	0.2;0.33	0.265
corum	3149-9	NK-3-Groucho-HIPK2-SIN3A-RbpA48-HDAC1 complex-9	P78367;Q04727;Q09028;Q13547;Q96ST3;Q9H2X6	6	Q09028;Q13547;Q96ST3	3	Q09028;Q13547	2	0.333333	21	33	24	634585	0.941856	422063;212522	1.98597321689049;1	2;1	47.656;55.103	54;52	NA	NA	NA	775	0	3	0.14;0.23	0.185
corum	3149-9	NK-3-Groucho-HIPK2-SIN3A-RbpA48-HDAC1 complex-9	P78367;Q04727;Q09028;Q13547;Q96ST3;Q9H2X6	6	Q09028;Q13547;Q96ST3	3	Q09028;Q13547	2	0.333333	1	13	9	597663	0.863555	298570;299093	1;1.00175168302241	1;1	47.656;55.103	54;52	NA	NA	NA	773	0	3	0.1;0.33	0.215
corum	315	28S ribosomal subunit, mitochondrial	O15235;O60783;P51398;P82650;P82663;P82664;P82673;P82675;P82909;P82912;P82914;P82921;P82930;P82932;P82933;Q92552;Q92665;Q96EL2;Q9BYN8;Q9NP92;Q9NVS2;Q9Y291;Q9Y2Q9;Q9Y2R5;Q9Y2R9;Q9Y399;Q9Y3D3;Q9Y3D5;Q9Y3D9;Q9Y676	30	O15235;O60783;P51398;P82650;P82663;P82664;P82673;P82675;P82909;P82912;P82914;P82921;P82930;P82932;P82933;Q92552;Q92665;Q96EL2;Q9BYN8;Q9NP92;Q9NVS2;Q9Y291;Q9Y2Q9;Q9Y2R5;Q9Y2R9;Q9Y399;Q9Y3D3;Q9Y3D5;Q9Y3D9;Q9Y676	30	O60783;P51398;P82650;P82663;P82664;P82673;P82675;P82914;P82921;P82930;P82932;P82933;Q92552;Q92665;Q96EL2;Q9BYN8;Q9Y291;Q9Y2Q9;Q9Y2R5;Q9Y2R9;Q9Y399;Q9Y3D3;Q9Y3D5;Q9Y3D9;Q9Y676	25	0.833333	1	39	19	29184758	0.980661	1120693;1573980;1265268;832340;1200137;837393;613355;1242019;458574;1403994;1168130;958818;1049396;1241867;773302;1075187;1184267;2004235;1135030;1129629;1410461;1631364;181325;2396305;1152386	6.18057631324969;8.68043568178685;6.97790155797601;4.59032124638081;6.61870674203778;4.61818833586102;3.3826278781194;6.84968426857852;2.52901695849993;7.74296980559768;6.44218943885289;5.28784227216324;5.7873762581001;6.84884599476079;4.26472907762305;5.92961257410727;6.53118433751551;11.0532745071005;6.2596442851234;6.22985798979732;7.77863504756652;8.99690610781746;1;13.215524610506;6.35536191…	6;9;7;5;7;5;3;7;3;8;6;5;6;7;4;6;7;11;6;6;8;9;1;13;6	15.139;45.566;41.28;20.116;22.999;36.844;48.006;29.842;10.742;25.65;14.227;45.835;47.611;45.318;19.015;24.212;12.629;20.843;14.502;28.134;33.249;15.345;15.85;21.771;29.396	65;54;55;62;61;56;54;58;68;60;65;54;54;54;63;60;67;62;65;59;57;65;64;61;58	1	0.00261097	0.000944392	776	1	5	1;1;1;1;0.96;1;1;1;1;1;0.88;1;0.97;0.96;0.97;1;1;0.91;1;1;1;1;1;0.97;0.99	0.9844
corum	315	28S ribosomal subunit, mitochondrial	O15235;O60783;P51398;P82650;P82663;P82664;P82673;P82675;P82909;P82912;P82914;P82921;P82930;P82932;P82933;Q92552;Q92665;Q96EL2;Q9BYN8;Q9NP92;Q9NVS2;Q9Y291;Q9Y2Q9;Q9Y2R5;Q9Y2R9;Q9Y399;Q9Y3D3;Q9Y3D5;Q9Y3D9;Q9Y676	30	O15235;O60783;P51398;P82650;P82663;P82664;P82673;P82675;P82909;P82912;P82914;P82921;P82930;P82932;P82933;Q92552;Q92665;Q96EL2;Q9BYN8;Q9NP92;Q9NVS2;Q9Y291;Q9Y2Q9;Q9Y2R5;Q9Y2R9;Q9Y399;Q9Y3D3;Q9Y3D5;Q9Y3D9;Q9Y676	30	P82912;Q9NP92;Q9NVS2	3	0.1	13	26	18	1117872	0.69393	511411;294325;307872	1.73757241144993;1;1.04602735071774	2;1;1	20.616;50.365;22.184	62;53;61	NA	NA	NA	780	0	5	0.84;0.64;0.62	0.7
corum	3167	NCOR-SIN3-HDAC-HESX1 complex	O75182;Q13547;Q92769;Q96ST3;Q9UBX0;Q9Y618	6	Q13547;Q92769;Q96ST3;Q9Y618	4	Q13547;Q92769	2	0.333333	13	21	17	565194	0.985794	294832;270362	1.09050828148926;1	1;1	55.103;55.364	52;52	0.930961	0.0391645	0.00916234	782	1	2	0.33;0.3	0.315
corum	3167	NCOR-SIN3-HDAC-HESX1 complex	O75182;Q13547;Q92769;Q96ST3;Q9UBX0;Q9Y618	6	Q13547;Q92769;Q96ST3;Q9Y618	4	Q13547;Q92769	2	0.333333	1	13	9	541843	0.977544	299093;242750	1.23210298661174;1	1;1	55.103;55.364	52;52	NA	NA	NA	781	0	2	0.33;0.27	0.3
corum	32	PA700 complex	O00231;O00232;O00233;O00487;O43242;O75832;P17980;P35998;P43686;P48556;P51665;P55036;P62191;P62195;P62333;Q13200;Q15008;Q16401;Q99460;Q9UNM6	20	O00231;O00232;O00233;O00487;O43242;O75832;P17980;P35998;P43686;P48556;P51665;P55036;P62191;P62195;P62333;Q13200;Q15008;Q99460;Q9UNM6	19	O00231;O00232;O00487;O43242;P17980;P35998;P43686;P55036;P62191;P62195;P62333;Q13200;Q15008;Q99460;Q9UNM6	15	0.75	13	31	18	26530877	0.972811	1545495;1422340;1725786;1248035;2404604;2143382;2360510;1245041;2281249;1727263;1725470;2134563;1122656;1816630;1627853	1.37664164267594;1.26694196619445;1.53723491434598;1.1116806929282;2.14188852150614;1.90920638200838;2.1026120200667;1.1090138029815;2.03201069606362;1.53855054442323;1.53695343898754;1.90135090357153;1;1.61815373542741;1.45000160334065	1;1;2;1;2;2;2;1;2;2;2;2;1;2;1	47.464;52.904;34.577;60.978;49.204;48.634;47.366;40.737;49.185;45.626;44.173;100.2;45.531;105.836;42.945	54;53;57;51;53;54;54;55;53;54;55;47;54;46;55	1	0.00261097	0.000944392	783	1	4	0.44;0.44;0.5;0.47;0.45;0.5;0.48;0.4;0.5;0.49;0.49;0.49;0.48;0.49;0.46	0.472
corum	32	PA700 complex	O00231;O00232;O00233;O00487;O43242;O75832;P17980;P35998;P43686;P48556;P51665;P55036;P62191;P62195;P62333;Q13200;Q15008;Q16401;Q99460;Q9UNM6	20	O00231;O00232;O00233;O00487;O43242;O75832;P17980;P35998;P43686;P48556;P51665;P55036;P62191;P62195;P62333;Q13200;Q15008;Q99460;Q9UNM6	19	O00231;O00232;O00487;O43242;P51665;Q15008;Q9UNM6	7	0.35	31	42	35	3078302	0.858891	483056;502140;456084;326052;366227;417891;526852	1.48153055340866;1.54006109454934;1.39880755216959;1;1.12321654214665;1.28166979500202;1.61585268607461	1;2;1;1;1;1;2	47.464;52.904;34.577;60.978;37.025;45.531;42.945	54;53;57;51;56;54;55	NA	NA	NA	784	0	4	0.14;0.16;0.13;0.12;0.15;0.18;0.15	0.147143
corum	32	PA700 complex	O00231;O00232;O00233;O00487;O43242;O75832;P17980;P35998;P43686;P48556;P51665;P55036;P62191;P62195;P62333;Q13200;Q15008;Q16401;Q99460;Q9UNM6	20	O00231;O00232;O00233;O00487;O43242;O75832;P17980;P35998;P43686;P48556;P51665;P55036;P62191;P62195;P62333;Q13200;Q15008;Q99460;Q9UNM6	19	O00232;Q99460	2	0.1	21	31	24	1536368	0.991456	723878;812490	1;1.12241289278028	1;1	52.904;105.836	53;46	NA	NA	NA	785	0	4	0.22;0.22	0.22
corum	32	PA700 complex	O00231;O00232;O00233;O00487;O43242;O75832;P17980;P35998;P43686;P48556;P51665;P55036;P62191;P62195;P62333;Q13200;Q15008;Q16401;Q99460;Q9UNM6	20	O00231;O00232;O00233;O00487;O43242;O75832;P17980;P35998;P43686;P48556;P51665;P55036;P62191;P62195;P62333;Q13200;Q15008;Q99460;Q9UNM6	19	P43686;P62195	2	0.1	39	50	46	840444	0.837791	492521;347923	1.41560345248805;1	1;1	47.366;45.626	54;54	NA	NA	NA	786	0	4	0.1;0.1	0.1
corum	320	55S ribosome, mitochondrial	O15235;O60783;O75394;P09001;P49406;P51398;P52815;P82650;P82663;P82664;P82673;P82675;P82909;P82912;P82914;P82921;P82930;P82932;P82933;P83111;Q13084;Q13405;Q16540;Q4U2R6;Q5T653;Q6FID1;Q6P161;Q6P1L8;Q7Z2W9;Q7Z7F7;Q7Z7H8;Q86TS9;Q8IXM3;Q8N5N7;Q8N983;Q8TCC3;Q92552;Q92665;Q96A35;Q96DV4;Q96EL2;Q96EL3;Q96GC5;Q9BQ48;Q9BRJ2;Q9BYC8;Q9BYC9;Q9BYD1;Q9BYD2;Q9BYD3;Q9BYD6;Q9BYN8;Q9BZE1;Q9H0U6;Q9H2W6;Q9H9J2;Q9HD33;…	78	O15235;O60783;P09001;P49406;P51398;P52815;P82650;P82663;P82664;P82673;P82675;P82909;P82912;P82914;P82921;P82930;P82932;P82933;Q13084;Q13405;Q16540;Q4U2R6;Q5T653;Q6P161;Q6P1L8;Q7Z2W9;Q7Z7F7;Q7Z7H8;Q86TS9;Q8IXM3;Q8N5N7;Q8N983;Q8TCC3;Q92552;Q92665;Q96A35;Q96DV4;Q96EL2;Q96EL3;Q96GC5;Q9BQ48;Q9BRJ2;Q9BYC8;Q9BYC9;Q9BYD1;Q9BYD2;Q9BYD3;Q9BYD6;Q9BYN8;Q9BZE1;Q9H0U6;Q9H2W6;Q9H9J2;Q9HD33;Q9NP92;Q9NQ50;Q9NRX2;…	73	O60783;P09001;P49406;P51398;P52815;P82650;P82663;P82664;P82673;P82675;P82912;P82914;P82921;P82930;P82932;P82933;Q13084;Q13405;Q16540;Q4U2R6;Q5T653;Q6P161;Q6P1L8;Q7Z2W9;Q7Z7F7;Q7Z7H8;Q86TS9;Q8IXM3;Q8N5N7;Q8N983;Q8TCC3;Q92552;Q92665;Q96A35;Q96DV4;Q96EL2;Q96EL3;Q96GC5;Q9BQ48;Q9BRJ2;Q9BYC8;Q9BYC9;Q9BYD1;Q9BYD2;Q9BYD3;Q9BYD6;Q9BYN8;Q9BZE1;Q9H0U6;Q9H2W6;Q9H9J2;Q9HD33;Q9NP92;Q9NQ50;Q9NRX2;Q9NVS2;Q9NWU5;…	71	0.910256	13	31	17	48860028	0.898852	874300;301715;873869;1208176;2908612;956647;617562;880423;756487;539846;516725;975592;349949;1048223;882406;687221;464293;719295;843011;77798;489077;287910;181121;588147;528808;407324;103770;596007;841128;679332;122967;796486;979448;449972;778297;627287;730442;497244;266152;530940;187925;397246;845981;598014;859819;391349;786691;823600;629403;569891;667852;624973;294325;536257;844514;307872;42903…	11.2380780996941;3.87818452916527;11.2325381115196;15.5296537186046;37.3867194529422;12.2965500398468;7.93801897221008;11.3167819224145;9.72373325792437;6.93907298388133;6.64188025399111;12.5400652973084;4.49817476027661;13.4736497082187;11.3422710095375;8.83340188693797;5.96792976683205;9.24567469600761;10.8358955243065;1;6.28649836756729;3.70073780816988;2.32809326717911;7.55992441965089;6.7971…	11;4;11;16;37;12;8;11;10;7;7;13;4;13;11;9;6;9;11;1;6;4;2;8;7;5;1;8;11;9;2;10;13;6;10;8;9;6;3;7;2;5;11;8;11;5;10;11;8;7;9;8;4;7;11;4;6;4;9;8;6;12;19;11;11;14;5;15;2;24;11	15.139;38.633;33.535;45.566;21.348;41.28;20.116;22.999;36.844;48.006;20.616;29.842;10.742;25.65;14.227;45.835;30.157;19.198;17.781;15.095;33.301;15.819;15.948;22.815;15.128;29.283;13.664;15.383;18.325;23.431;18.546;47.611;45.318;24.915;44.597;19.015;12.107;23.935;10.165;35.351;21.405;17.443;20.692;30.243;34.919;36.909;24.212;48.117;20.577;31.705;37.535;29.45;50.365;24.49;20.05;22.184;23.641;28.44…	65;56;57;54;61;55;62;61;56;54;62;58;68;60;65;54;58;62;63;65;57;64;64;61;65;58;66;65;63;61;63;54;54;60;54;63;67;60;69;57;61;63;62;58;57;56;60;54;62;58;56;58;53;60;62;61;60;59;56;57;64;67;62;65;59;57;62;65;64;61;58	1	0.00261097	0.000944392	787	1	11	0.78;0.63;0.63;0.77;0.37;0.76;0.74;0.71;0.9;0.88;0.85;0.78;0.76;0.75;0.66;0.72;0.64;0.61;0.63;1;0.66;0.61;0.37;0.57;0.7;0.63;0.64;0.62;0.66;0.64;0.68;0.74;0.76;0.63;0.66;0.79;0.5;0.69;0.67;0.57;0.65;0.62;0.67;0.64;0.66;0.63;0.73;0.63;0.62;0.59;0.62;0.63;0.64;0.63;0.65;0.62;0.66;0.61;0.56;0.63;0.72;0.79;0.66;0.77;0.76;0.8;0.59;0.74;0.85;0.75;0.76	0.679437
corum	320	55S ribosome, mitochondrial	O15235;O60783;O75394;P09001;P49406;P51398;P52815;P82650;P82663;P82664;P82673;P82675;P82909;P82912;P82914;P82921;P82930;P82932;P82933;P83111;Q13084;Q13405;Q16540;Q4U2R6;Q5T653;Q6FID1;Q6P161;Q6P1L8;Q7Z2W9;Q7Z7F7;Q7Z7H8;Q86TS9;Q8IXM3;Q8N5N7;Q8N983;Q8TCC3;Q92552;Q92665;Q96A35;Q96DV4;Q96EL2;Q96EL3;Q96GC5;Q9BQ48;Q9BRJ2;Q9BYC8;Q9BYC9;Q9BYD1;Q9BYD2;Q9BYD3;Q9BYD6;Q9BYN8;Q9BZE1;Q9H0U6;Q9H2W6;Q9H9J2;Q9HD33;…	78	O15235;O60783;P09001;P49406;P51398;P52815;P82650;P82663;P82664;P82673;P82675;P82909;P82912;P82914;P82921;P82930;P82932;P82933;Q13084;Q13405;Q16540;Q4U2R6;Q5T653;Q6P161;Q6P1L8;Q7Z2W9;Q7Z7F7;Q7Z7H8;Q86TS9;Q8IXM3;Q8N5N7;Q8N983;Q8TCC3;Q92552;Q92665;Q96A35;Q96DV4;Q96EL2;Q96EL3;Q96GC5;Q9BQ48;Q9BRJ2;Q9BYC8;Q9BYC9;Q9BYD1;Q9BYD2;Q9BYD3;Q9BYD6;Q9BYN8;Q9BZE1;Q9H0U6;Q9H2W6;Q9H9J2;Q9HD33;Q9NP92;Q9NQ50;Q9NRX2;…	73	Q7Z2W9;Q8N983;Q96EL3;Q9BRJ2;Q9H9J2	5	0.0641026	40	50	45	466656	0.803244	46861;47161;267109;71652;23396	2.00294922208925;2.0157719268251;11.4168661309626;3.06257479911096;1	2;2;11;3;1	22.815;23.431;12.107;35.351;37.535	61;61;67;57;56	NA	NA	NA	794	0	11	0.05;0.04;0.18;0.08;0.02	0.074
corum	320	55S ribosome, mitochondrial	O15235;O60783;O75394;P09001;P49406;P51398;P52815;P82650;P82663;P82664;P82673;P82675;P82909;P82912;P82914;P82921;P82930;P82932;P82933;P83111;Q13084;Q13405;Q16540;Q4U2R6;Q5T653;Q6FID1;Q6P161;Q6P1L8;Q7Z2W9;Q7Z7F7;Q7Z7H8;Q86TS9;Q8IXM3;Q8N5N7;Q8N983;Q8TCC3;Q92552;Q92665;Q96A35;Q96DV4;Q96EL2;Q96EL3;Q96GC5;Q9BQ48;Q9BRJ2;Q9BYC8;Q9BYC9;Q9BYD1;Q9BYD2;Q9BYD3;Q9BYD6;Q9BYN8;Q9BZE1;Q9H0U6;Q9H2W6;Q9H9J2;Q9HD33;…	78	O15235;O60783;P09001;P49406;P51398;P52815;P82650;P82663;P82664;P82673;P82675;P82909;P82912;P82914;P82921;P82930;P82932;P82933;Q13084;Q13405;Q16540;Q4U2R6;Q5T653;Q6P161;Q6P1L8;Q7Z2W9;Q7Z7F7;Q7Z7H8;Q86TS9;Q8IXM3;Q8N5N7;Q8N983;Q8TCC3;Q92552;Q92665;Q96A35;Q96DV4;Q96EL2;Q96EL3;Q96GC5;Q9BQ48;Q9BRJ2;Q9BYC8;Q9BYC9;Q9BYD1;Q9BYD2;Q9BYD3;Q9BYD6;Q9BYN8;Q9BZE1;Q9H0U6;Q9H2W6;Q9H9J2;Q9HD33;Q9NP92;Q9NQ50;Q9NRX2;…	73	Q6P161;Q9NX20;Q9Y3B7;Q9Y3D3	4	0.0512821	1	9	6	752108	0.976374	128863;158679;187926;276640	1;1.23137750944802;1.4583394768087;2.14677603346189	1;1;1;2	15.819;28.449;20.683;15.345	64;59;62;65	NA	NA	NA	793	0	11	0.27;0.28;0.27;0.17	0.2475
corum	320	55S ribosome, mitochondrial	O15235;O60783;O75394;P09001;P49406;P51398;P52815;P82650;P82663;P82664;P82673;P82675;P82909;P82912;P82914;P82921;P82930;P82932;P82933;P83111;Q13084;Q13405;Q16540;Q4U2R6;Q5T653;Q6FID1;Q6P161;Q6P1L8;Q7Z2W9;Q7Z7F7;Q7Z7H8;Q86TS9;Q8IXM3;Q8N5N7;Q8N983;Q8TCC3;Q92552;Q92665;Q96A35;Q96DV4;Q96EL2;Q96EL3;Q96GC5;Q9BQ48;Q9BRJ2;Q9BYC8;Q9BYC9;Q9BYD1;Q9BYD2;Q9BYD3;Q9BYD6;Q9BYN8;Q9BZE1;Q9H0U6;Q9H2W6;Q9H9J2;Q9HD33;…	78	O15235;O60783;P09001;P49406;P51398;P52815;P82650;P82663;P82664;P82673;P82675;P82909;P82912;P82914;P82921;P82930;P82932;P82933;Q13084;Q13405;Q16540;Q4U2R6;Q5T653;Q6P161;Q6P1L8;Q7Z2W9;Q7Z7F7;Q7Z7H8;Q86TS9;Q8IXM3;Q8N5N7;Q8N983;Q8TCC3;Q92552;Q92665;Q96A35;Q96DV4;Q96EL2;Q96EL3;Q96GC5;Q9BQ48;Q9BRJ2;Q9BYC8;Q9BYC9;Q9BYD1;Q9BYD2;Q9BYD3;Q9BYD6;Q9BYN8;Q9BZE1;Q9H0U6;Q9H2W6;Q9H9J2;Q9HD33;Q9NP92;Q9NQ50;Q9NRX2;…	73	P49406;P82909;P82933	3	0.0384615	1	14	11	1589440	0.77107	578653;683250;324664	1.78231340709164;2.10448340438114;1	2;2;1	33.535;11.466;45.835	57;67;54	NA	NA	NA	789	0	11	0.42;0.52;0.34	0.426667
corum	320	55S ribosome, mitochondrial	O15235;O60783;O75394;P09001;P49406;P51398;P52815;P82650;P82663;P82664;P82673;P82675;P82909;P82912;P82914;P82921;P82930;P82932;P82933;P83111;Q13084;Q13405;Q16540;Q4U2R6;Q5T653;Q6FID1;Q6P161;Q6P1L8;Q7Z2W9;Q7Z7F7;Q7Z7H8;Q86TS9;Q8IXM3;Q8N5N7;Q8N983;Q8TCC3;Q92552;Q92665;Q96A35;Q96DV4;Q96EL2;Q96EL3;Q96GC5;Q9BQ48;Q9BRJ2;Q9BYC8;Q9BYC9;Q9BYD1;Q9BYD2;Q9BYD3;Q9BYD6;Q9BYN8;Q9BZE1;Q9H0U6;Q9H2W6;Q9H9J2;Q9HD33;…	78	O15235;O60783;P09001;P49406;P51398;P52815;P82650;P82663;P82664;P82673;P82675;P82909;P82912;P82914;P82921;P82930;P82932;P82933;Q13084;Q13405;Q16540;Q4U2R6;Q5T653;Q6P161;Q6P1L8;Q7Z2W9;Q7Z7F7;Q7Z7H8;Q86TS9;Q8IXM3;Q8N5N7;Q8N983;Q8TCC3;Q92552;Q92665;Q96A35;Q96DV4;Q96EL2;Q96EL3;Q96GC5;Q9BQ48;Q9BRJ2;Q9BYC8;Q9BYC9;Q9BYD1;Q9BYD2;Q9BYD3;Q9BYD6;Q9BYN8;Q9BZE1;Q9H0U6;Q9H2W6;Q9H9J2;Q9HD33;Q9NP92;Q9NQ50;Q9NRX2;…	73	Q9BQ48;Q9NP92	2	0.025641	1	12	9	296558	0.966066	132176;164382	1;1.24365996852681	1;1	10.165;50.365	69;53	NA	NA	NA	796	0	11	0.33;0.36	0.345
corum	320	55S ribosome, mitochondrial	O15235;O60783;O75394;P09001;P49406;P51398;P52815;P82650;P82663;P82664;P82673;P82675;P82909;P82912;P82914;P82921;P82930;P82932;P82933;P83111;Q13084;Q13405;Q16540;Q4U2R6;Q5T653;Q6FID1;Q6P161;Q6P1L8;Q7Z2W9;Q7Z7F7;Q7Z7H8;Q86TS9;Q8IXM3;Q8N5N7;Q8N983;Q8TCC3;Q92552;Q92665;Q96A35;Q96DV4;Q96EL2;Q96EL3;Q96GC5;Q9BQ48;Q9BRJ2;Q9BYC8;Q9BYC9;Q9BYD1;Q9BYD2;Q9BYD3;Q9BYD6;Q9BYN8;Q9BZE1;Q9H0U6;Q9H2W6;Q9H9J2;Q9HD33;…	78	O15235;O60783;P09001;P49406;P51398;P52815;P82650;P82663;P82664;P82673;P82675;P82909;P82912;P82914;P82921;P82930;P82932;P82933;Q13084;Q13405;Q16540;Q4U2R6;Q5T653;Q6P161;Q6P1L8;Q7Z2W9;Q7Z7F7;Q7Z7H8;Q86TS9;Q8IXM3;Q8N5N7;Q8N983;Q8TCC3;Q92552;Q92665;Q96A35;Q96DV4;Q96EL2;Q96EL3;Q96GC5;Q9BQ48;Q9BRJ2;Q9BYC8;Q9BYC9;Q9BYD1;Q9BYD2;Q9BYD3;Q9BYD6;Q9BYN8;Q9BZE1;Q9H0U6;Q9H2W6;Q9H9J2;Q9HD33;Q9NP92;Q9NQ50;Q9NRX2;…	73	Q9NWU5;Q9NYK5	2	0.025641	1	13	10	663829	0.86302	246933;416896	1;1.68829601551838	1;2	23.641;38.712	60;56	NA	NA	NA	797	0	11	0.38;0.34	0.36
corum	320	55S ribosome, mitochondrial	O15235;O60783;O75394;P09001;P49406;P51398;P52815;P82650;P82663;P82664;P82673;P82675;P82909;P82912;P82914;P82921;P82930;P82932;P82933;P83111;Q13084;Q13405;Q16540;Q4U2R6;Q5T653;Q6FID1;Q6P161;Q6P1L8;Q7Z2W9;Q7Z7F7;Q7Z7H8;Q86TS9;Q8IXM3;Q8N5N7;Q8N983;Q8TCC3;Q92552;Q92665;Q96A35;Q96DV4;Q96EL2;Q96EL3;Q96GC5;Q9BQ48;Q9BRJ2;Q9BYC8;Q9BYC9;Q9BYD1;Q9BYD2;Q9BYD3;Q9BYD6;Q9BYN8;Q9BZE1;Q9H0U6;Q9H2W6;Q9H9J2;Q9HD33;…	78	O15235;O60783;P09001;P49406;P51398;P52815;P82650;P82663;P82664;P82673;P82675;P82909;P82912;P82914;P82921;P82930;P82932;P82933;Q13084;Q13405;Q16540;Q4U2R6;Q5T653;Q6P161;Q6P1L8;Q7Z2W9;Q7Z7F7;Q7Z7H8;Q86TS9;Q8IXM3;Q8N5N7;Q8N983;Q8TCC3;Q92552;Q92665;Q96A35;Q96DV4;Q96EL2;Q96EL3;Q96GC5;Q9BQ48;Q9BRJ2;Q9BYC8;Q9BYC9;Q9BYD1;Q9BYD2;Q9BYD3;Q9BYD6;Q9BYN8;Q9BZE1;Q9H0U6;Q9H2W6;Q9H9J2;Q9HD33;Q9NP92;Q9NQ50;Q9NRX2;…	73	Q96EL3;Q9HD33	2	0.025641	32	40	37	43554	0.807751	32656;5019	6.50647539350468;1	7;1	12.107;29.45	67;58	NA	NA	NA	795	0	11	0.02;0.01	0.015
corum	320	55S ribosome, mitochondrial	O15235;O60783;O75394;P09001;P49406;P51398;P52815;P82650;P82663;P82664;P82673;P82675;P82909;P82912;P82914;P82921;P82930;P82932;P82933;P83111;Q13084;Q13405;Q16540;Q4U2R6;Q5T653;Q6FID1;Q6P161;Q6P1L8;Q7Z2W9;Q7Z7F7;Q7Z7H8;Q86TS9;Q8IXM3;Q8N5N7;Q8N983;Q8TCC3;Q92552;Q92665;Q96A35;Q96DV4;Q96EL2;Q96EL3;Q96GC5;Q9BQ48;Q9BRJ2;Q9BYC8;Q9BYC9;Q9BYD1;Q9BYD2;Q9BYD3;Q9BYD6;Q9BYN8;Q9BZE1;Q9H0U6;Q9H2W6;Q9H9J2;Q9HD33;…	78	O15235;O60783;P09001;P49406;P51398;P52815;P82650;P82663;P82664;P82673;P82675;P82909;P82912;P82914;P82921;P82930;P82932;P82933;Q13084;Q13405;Q16540;Q4U2R6;Q5T653;Q6P161;Q6P1L8;Q7Z2W9;Q7Z7F7;Q7Z7H8;Q86TS9;Q8IXM3;Q8N5N7;Q8N983;Q8TCC3;Q92552;Q92665;Q96A35;Q96DV4;Q96EL2;Q96EL3;Q96GC5;Q9BQ48;Q9BRJ2;Q9BYC8;Q9BYC9;Q9BYD1;Q9BYD2;Q9BYD3;Q9BYD6;Q9BYN8;Q9BZE1;Q9H0U6;Q9H2W6;Q9H9J2;Q9HD33;Q9NP92;Q9NQ50;Q9NRX2;…	73	P09001;Q9NX20	2	0.025641	1	13	9	439494	0.791899	193626;245868	1;1.26980880666853	1;1	38.633;28.449	56;59	NA	NA	NA	788	0	11	0.41;0.43	0.42
corum	3207	LIN2-LIN7-SAP97-MINT1 complex	O14910;O14936;Q02410;Q12959	4	O14936;Q12959	2	O14936;Q12959	2	0.5	20	38	32	358638	0.901402	124442;230051	1;1.8486604201154	1;2	105.123;100.455	46;47	0.732412	0.221932	0.0388953	798	1	1	0.3;0.62	0.46
corum	322;355;356;357;5182	DNA-PK-Ku complex;DNA-PK-Ku antigen complex	P12956;P13010;P78527	3	P12956;P13010;P78527	3	P12956;P13010	2	0.666667	1	21	13	8505107	0.993793	3784898;4720209	1;1.24711656694579	1;1	69.843;82.705	50;48	0.987625	0.00261097	0.000944392	799	1	2	0.34;0.38	0.36
corum	322;355;356;357;5182	DNA-PK-Ku complex;DNA-PK-Ku antigen complex	P12956;P13010;P78527	3	P12956;P13010;P78527	3	P12956;P13010	2	0.666667	21	29	24	1759134	0.877255	774612;984522	1;1.27098728137442	1;1	69.843;82.705	50;48	NA	NA	NA	800	0	2	0.07;0.08	0.075
corum	324	39S ribosomal subunit, mitochondrial	O75394;P09001;P49406;P52815;P83111;Q13084;Q13405;Q16540;Q4U2R6;Q5T653;Q6FID1;Q6P161;Q6P1L8;Q7Z2W9;Q7Z7F7;Q7Z7H8;Q86TS9;Q8IXM3;Q8N5N7;Q8N983;Q8TCC3;Q96A35;Q96DV4;Q96EL3;Q96GC5;Q9BQ48;Q9BRJ2;Q9BYC8;Q9BYC9;Q9BYD1;Q9BYD2;Q9BYD3;Q9BYD6;Q9BZE1;Q9H0U6;Q9H2W6;Q9H9J2;Q9HD33;Q9NQ50;Q9NRX2;Q9NWU5;Q9NX20;Q9NYK5;Q9NZE8;Q9P015;Q9P0J6;Q9P0M9;Q9Y3B7	48	P09001;P49406;P52815;Q13084;Q13405;Q16540;Q4U2R6;Q5T653;Q6P161;Q6P1L8;Q7Z2W9;Q7Z7F7;Q7Z7H8;Q86TS9;Q8IXM3;Q8N5N7;Q8N983;Q8TCC3;Q96A35;Q96DV4;Q96EL3;Q96GC5;Q9BQ48;Q9BRJ2;Q9BYC8;Q9BYC9;Q9BYD1;Q9BYD2;Q9BYD3;Q9BYD6;Q9BZE1;Q9H0U6;Q9H2W6;Q9H9J2;Q9HD33;Q9NQ50;Q9NRX2;Q9NWU5;Q9NX20;Q9NYK5;Q9P015;Q9P0M9;Q9Y3B7	43	P09001;P49406;P52815;Q13084;Q13405;Q16540;Q4U2R6;Q5T653;Q6P161;Q6P1L8;Q7Z2W9;Q7Z7F7;Q7Z7H8;Q8IXM3;Q8N5N7;Q8N983;Q8TCC3;Q96A35;Q96DV4;Q96EL3;Q96GC5;Q9BQ48;Q9BRJ2;Q9BYC8;Q9BYC9;Q9BYD1;Q9BYD2;Q9BYD3;Q9BYD6;Q9BZE1;Q9H0U6;Q9H2W6;Q9H9J2;Q9HD33;Q9NQ50;Q9NRX2;Q9NWU5;Q9NX20;Q9NYK5;Q9P015;Q9P0M9;Q9Y3B7	42	0.875	13	31	17	25254232	0.985478	301715;873869;2908612;464293;719295;843011;77798;489077;287910;181121;588147;528808;407324;596007;841128;679332;122967;449972;778297;730442;497244;266152;530940;187925;397246;845981;598014;859819;391349;823600;629403;569891;667852;624973;536257;844514;429035;347250;690599;616974;493606;411180	3.87818452916527;11.2325381115196;37.3867194529422;5.96792976683205;9.24567469600761;10.8358955243065;1;6.28649836756729;3.70073780816988;2.32809326717911;7.55992441965089;6.79719272989023;5.23566158513072;7.66095529448058;10.8116918172704;8.73199825188308;1.58059333144811;5.78385048458829;10.0040746548754;9.38895601429343;6.39147535926373;3.42106480886398;6.82459703334276;2.41555052829122;5.1061…	4;11;37;6;9;11;1;6;4;2;8;7;5;8;11;9;2;6;10;9;6;3;7;2;5;11;8;11;5;11;8;7;9;8;7;11;6;4;9;8;6;5	38.633;33.535;21.348;30.157;19.198;17.781;15.095;33.301;15.819;15.948;22.815;15.128;29.283;15.383;18.325;23.431;18.546;24.915;44.597;12.107;23.935;10.165;35.351;21.405;17.443;20.692;30.243;34.919;36.909;48.117;20.577;31.705;37.535;29.45;24.49;20.05;23.641;28.449;38.712;33.42;16.073;20.683	56;57;61;58;62;63;65;57;64;64;61;65;58;65;63;61;63;60;54;67;60;69;57;61;63;62;58;57;56;54;62;58;56;58;60;62;60;59;56;57;64;62	1	0.00261097	0.000944392	801	1	7	0.63;0.63;0.37;0.64;0.61;0.63;1;0.66;0.61;0.37;0.57;0.7;0.63;0.62;0.66;0.64;0.68;0.63;0.66;0.5;0.69;0.67;0.57;0.65;0.62;0.67;0.64;0.66;0.63;0.63;0.62;0.59;0.62;0.63;0.63;0.65;0.66;0.61;0.56;0.63;0.72;0.59	0.628095
corum	324	39S ribosomal subunit, mitochondrial	O75394;P09001;P49406;P52815;P83111;Q13084;Q13405;Q16540;Q4U2R6;Q5T653;Q6FID1;Q6P161;Q6P1L8;Q7Z2W9;Q7Z7F7;Q7Z7H8;Q86TS9;Q8IXM3;Q8N5N7;Q8N983;Q8TCC3;Q96A35;Q96DV4;Q96EL3;Q96GC5;Q9BQ48;Q9BRJ2;Q9BYC8;Q9BYC9;Q9BYD1;Q9BYD2;Q9BYD3;Q9BYD6;Q9BZE1;Q9H0U6;Q9H2W6;Q9H9J2;Q9HD33;Q9NQ50;Q9NRX2;Q9NWU5;Q9NX20;Q9NYK5;Q9NZE8;Q9P015;Q9P0J6;Q9P0M9;Q9Y3B7	48	P09001;P49406;P52815;Q13084;Q13405;Q16540;Q4U2R6;Q5T653;Q6P161;Q6P1L8;Q7Z2W9;Q7Z7F7;Q7Z7H8;Q86TS9;Q8IXM3;Q8N5N7;Q8N983;Q8TCC3;Q96A35;Q96DV4;Q96EL3;Q96GC5;Q9BQ48;Q9BRJ2;Q9BYC8;Q9BYC9;Q9BYD1;Q9BYD2;Q9BYD3;Q9BYD6;Q9BZE1;Q9H0U6;Q9H2W6;Q9H9J2;Q9HD33;Q9NQ50;Q9NRX2;Q9NWU5;Q9NX20;Q9NYK5;Q9P015;Q9P0M9;Q9Y3B7	43	Q7Z2W9;Q8N983;Q96EL3;Q9BRJ2;Q9H9J2	5	0.104167	40	50	45	466656	0.803244	46861;47161;267109;71652;23396	2.00294922208925;2.0157719268251;11.4168661309626;3.06257479911096;1	2;2;11;3;1	22.815;23.431;12.107;35.351;37.535	61;61;67;57;56	NA	NA	NA	804	0	7	0.05;0.04;0.18;0.08;0.02	0.074
corum	324	39S ribosomal subunit, mitochondrial	O75394;P09001;P49406;P52815;P83111;Q13084;Q13405;Q16540;Q4U2R6;Q5T653;Q6FID1;Q6P161;Q6P1L8;Q7Z2W9;Q7Z7F7;Q7Z7H8;Q86TS9;Q8IXM3;Q8N5N7;Q8N983;Q8TCC3;Q96A35;Q96DV4;Q96EL3;Q96GC5;Q9BQ48;Q9BRJ2;Q9BYC8;Q9BYC9;Q9BYD1;Q9BYD2;Q9BYD3;Q9BYD6;Q9BZE1;Q9H0U6;Q9H2W6;Q9H9J2;Q9HD33;Q9NQ50;Q9NRX2;Q9NWU5;Q9NX20;Q9NYK5;Q9NZE8;Q9P015;Q9P0J6;Q9P0M9;Q9Y3B7	48	P09001;P49406;P52815;Q13084;Q13405;Q16540;Q4U2R6;Q5T653;Q6P161;Q6P1L8;Q7Z2W9;Q7Z7F7;Q7Z7H8;Q86TS9;Q8IXM3;Q8N5N7;Q8N983;Q8TCC3;Q96A35;Q96DV4;Q96EL3;Q96GC5;Q9BQ48;Q9BRJ2;Q9BYC8;Q9BYC9;Q9BYD1;Q9BYD2;Q9BYD3;Q9BYD6;Q9BZE1;Q9H0U6;Q9H2W6;Q9H9J2;Q9HD33;Q9NQ50;Q9NRX2;Q9NWU5;Q9NX20;Q9NYK5;Q9P015;Q9P0M9;Q9Y3B7	43	Q6P161;Q9NX20;Q9Y3B7	3	0.0625	1	10	6	541225	0.975189	147023;182062;212140	1;1.23832325554505;1.44290349129048	1;1;1	15.819;28.449;20.683	64;59;62	NA	NA	NA	803	0	7	0.31;0.32;0.3	0.31
corum	324	39S ribosomal subunit, mitochondrial	O75394;P09001;P49406;P52815;P83111;Q13084;Q13405;Q16540;Q4U2R6;Q5T653;Q6FID1;Q6P161;Q6P1L8;Q7Z2W9;Q7Z7F7;Q7Z7H8;Q86TS9;Q8IXM3;Q8N5N7;Q8N983;Q8TCC3;Q96A35;Q96DV4;Q96EL3;Q96GC5;Q9BQ48;Q9BRJ2;Q9BYC8;Q9BYC9;Q9BYD1;Q9BYD2;Q9BYD3;Q9BYD6;Q9BZE1;Q9H0U6;Q9H2W6;Q9H9J2;Q9HD33;Q9NQ50;Q9NRX2;Q9NWU5;Q9NX20;Q9NYK5;Q9NZE8;Q9P015;Q9P0J6;Q9P0M9;Q9Y3B7	48	P09001;P49406;P52815;Q13084;Q13405;Q16540;Q4U2R6;Q5T653;Q6P161;Q6P1L8;Q7Z2W9;Q7Z7F7;Q7Z7H8;Q86TS9;Q8IXM3;Q8N5N7;Q8N983;Q8TCC3;Q96A35;Q96DV4;Q96EL3;Q96GC5;Q9BQ48;Q9BRJ2;Q9BYC8;Q9BYC9;Q9BYD1;Q9BYD2;Q9BYD3;Q9BYD6;Q9BZE1;Q9H0U6;Q9H2W6;Q9H9J2;Q9HD33;Q9NQ50;Q9NRX2;Q9NWU5;Q9NX20;Q9NYK5;Q9P015;Q9P0M9;Q9Y3B7	43	Q9NWU5;Q9NYK5	2	0.0416667	1	13	10	663829	0.86302	246933;416896	1;1.68829601551838	1;2	23.641;38.712	60;56	NA	NA	NA	807	0	7	0.38;0.34	0.36
corum	324	39S ribosomal subunit, mitochondrial	O75394;P09001;P49406;P52815;P83111;Q13084;Q13405;Q16540;Q4U2R6;Q5T653;Q6FID1;Q6P161;Q6P1L8;Q7Z2W9;Q7Z7F7;Q7Z7H8;Q86TS9;Q8IXM3;Q8N5N7;Q8N983;Q8TCC3;Q96A35;Q96DV4;Q96EL3;Q96GC5;Q9BQ48;Q9BRJ2;Q9BYC8;Q9BYC9;Q9BYD1;Q9BYD2;Q9BYD3;Q9BYD6;Q9BZE1;Q9H0U6;Q9H2W6;Q9H9J2;Q9HD33;Q9NQ50;Q9NRX2;Q9NWU5;Q9NX20;Q9NYK5;Q9NZE8;Q9P015;Q9P0J6;Q9P0M9;Q9Y3B7	48	P09001;P49406;P52815;Q13084;Q13405;Q16540;Q4U2R6;Q5T653;Q6P161;Q6P1L8;Q7Z2W9;Q7Z7F7;Q7Z7H8;Q86TS9;Q8IXM3;Q8N5N7;Q8N983;Q8TCC3;Q96A35;Q96DV4;Q96EL3;Q96GC5;Q9BQ48;Q9BRJ2;Q9BYC8;Q9BYC9;Q9BYD1;Q9BYD2;Q9BYD3;Q9BYD6;Q9BZE1;Q9H0U6;Q9H2W6;Q9H9J2;Q9HD33;Q9NQ50;Q9NRX2;Q9NWU5;Q9NX20;Q9NYK5;Q9P015;Q9P0M9;Q9Y3B7	43	Q96EL3;Q9HD33	2	0.0416667	32	40	37	43554	0.807751	32656;5019	6.50647539350468;1	7;1	12.107;29.45	67;58	NA	NA	NA	805	0	7	0.02;0.01	0.015
corum	324	39S ribosomal subunit, mitochondrial	O75394;P09001;P49406;P52815;P83111;Q13084;Q13405;Q16540;Q4U2R6;Q5T653;Q6FID1;Q6P161;Q6P1L8;Q7Z2W9;Q7Z7F7;Q7Z7H8;Q86TS9;Q8IXM3;Q8N5N7;Q8N983;Q8TCC3;Q96A35;Q96DV4;Q96EL3;Q96GC5;Q9BQ48;Q9BRJ2;Q9BYC8;Q9BYC9;Q9BYD1;Q9BYD2;Q9BYD3;Q9BYD6;Q9BZE1;Q9H0U6;Q9H2W6;Q9H9J2;Q9HD33;Q9NQ50;Q9NRX2;Q9NWU5;Q9NX20;Q9NYK5;Q9NZE8;Q9P015;Q9P0J6;Q9P0M9;Q9Y3B7	48	P09001;P49406;P52815;Q13084;Q13405;Q16540;Q4U2R6;Q5T653;Q6P161;Q6P1L8;Q7Z2W9;Q7Z7F7;Q7Z7H8;Q86TS9;Q8IXM3;Q8N5N7;Q8N983;Q8TCC3;Q96A35;Q96DV4;Q96EL3;Q96GC5;Q9BQ48;Q9BRJ2;Q9BYC8;Q9BYC9;Q9BYD1;Q9BYD2;Q9BYD3;Q9BYD6;Q9BZE1;Q9H0U6;Q9H2W6;Q9H9J2;Q9HD33;Q9NQ50;Q9NRX2;Q9NWU5;Q9NX20;Q9NYK5;Q9P015;Q9P0M9;Q9Y3B7	43	P09001;Q9NX20	2	0.0416667	1	13	9	439494	0.791899	193626;245868	1;1.26980880666853	1;1	38.633;28.449	56;59	NA	NA	NA	802	0	7	0.41;0.43	0.42
corum	3262	SCAMP1-SCAMP2-SCAMP3 complex	O14828;O15126;O15127	3	O14828;O15126;O15127	3	O14828;O15126;O15127	3	1	1	17	10	3990598	0.974502	1913350;783948;1293300	2.44065932944532;1;1.64972676759173	2;1;2	38.287;37.92;36.649	56;56;56	0.99935	0.00261097	0.000944392	808	1	1	0.53;0.48;0.56	0.523333
corum	3271	Gamma-secretase-Delta1 complex	O00548;P49768;Q92542;Q96BI3;Q9NZ42	5	Q92542;Q96BI3	2	Q92542;Q96BI3	2	0.4	1	15	11	513986	0.963652	391792;122194	3.20631127551271;1	3;1	78.411;28.996	49;59	0.862345	0.101828	0.020608	809	1	1	0.35;0.63	0.49
corum	3284	SMN complex (GEMIN5,2,3,4, SMN)	O14893;P57678;Q16637;Q8TEQ6;Q9UHI6	5	O14893;P57678;Q16637;Q8TEQ6;Q9UHI6	5	O14893;P57678;Q16637;Q9UHI6	4	0.8	1	23	4	1348179	0.956126	71425;426723;459024;371020	1;5.97442072103605;6.42665733286664;5.19453972698635	1;6;6;5	31.585;120.037;31.849;92.241	58;45;58;47	0.999673	0.00261097	0.000944392	810	1	1	1;0.99;0.98;0.85	0.955
corum	328;4081	Ku antigen complex;Ku70/Ku86 complex	P12956;P13010	2	P12956;P13010	2	P12956;P13010	2	1	1	21	13	8505107	0.993793	3784898;4720209	1;1.24711656694579	1;1	69.843;82.705	50;48	0.993793	0.00261097	0.000944392	811	1	2	0.34;0.38	0.36
corum	328;4081	Ku antigen complex;Ku70/Ku86 complex	P12956;P13010	2	P12956;P13010	2	P12956;P13010	2	1	21	29	24	1759134	0.877255	774612;984522	1;1.27098728137442	1;1	69.843;82.705	50;48	NA	NA	NA	812	0	2	0.07;0.08	0.075
corum	3296	SMN complex (GEMIN5,4,3), SMN-independent intermediate	P57678;Q8TEQ6;Q9UHI6	3	P57678;Q8TEQ6;Q9UHI6	3	P57678;Q9UHI6	2	0.666667	1	23	4	800718	0.967485	426723;371020	1.1501347636246;1	1;1	120.037;92.241	45;47	0.936027	0.0365535	0.00869105	813	1	1	0.99;0.85	0.92
corum	3297	SMN complex (GEMIN6,7, UNRIP), SMN-independent intermediate	Q8WXD5;Q9H840;Q9Y3F4	3	Q8WXD5;Q9H840;Q9Y3F4	3	Q9H840;Q9Y3F4	2	0.666667	1	20	5	511332	0.888294	116547;388316	1;3.33184037341158	1;3	14.537;38.438	65;56	0.789067	0.182768	0.034081	815	1	2	0.71;0.09	0.4
corum	3297	SMN complex (GEMIN6,7, UNRIP), SMN-independent intermediate	Q8WXD5;Q9H840;Q9Y3F4	3	Q8WXD5;Q9H840;Q9Y3F4	3	Q8WXD5;Q9H840	2	0.666667	45	56	50	243254	0.792418	189394;47864	3.95691960554906;1	4;1	18.824;14.537	63;65	NA	NA	NA	814	0	2	0.39;0.29	0.34
corum	3298	SMN complex (GEMIN2,5, SMN)	O14893;Q16637;Q8TEQ6	3	O14893;Q16637;Q8TEQ6	3	O14893;Q16637	2	0.666667	1	17	5	539554	0.955525	71425;459024	1;6.42665733286664	1;6	31.585;31.849	58;58	0.913028	0.0678851	0.0146701	816	1	1	1;0.98	0.99
corum	336	DNA ligase IV-XRCC4-AHNK complex	P49917;Q09666;Q13426	3	P49917;Q09666;Q13426	3	P49917;Q13426	2	0.666667	31	52	37	438260	0.901904	89923;336626	1;3.74349165397062	1;4	103.971;38.287	46;56	0.813431	0.159269	0.0308262	817	1	1	1;0.5	0.75
corum	338	40S ribosomal subunit, cytoplasmic	P08708;P08865;P15880;P23396;P25398;P39019;P46781;P46782;P46783;P60866;P61247;P62081;P62241;P62244;P62249;P62263;P62266;P62269;P62273;P62277;P62280;P62701;P62753;P62841;P62847;P62851;P62854;P62857;P62861;P62979;P63220	31	P08865;P15880;P23396;P25398;P39019;P46781;P46782;P46783;P60866;P61247;P62081;P62241;P62244;P62249;P62263;P62266;P62269;P62273;P62277;P62280;P62701;P62753;P62841;P62847;P62851;P62857;P62861;P62979;P63220	29	P08865;P15880;P23396;P25398;P39019;P46781;P46782;P46783;P60866;P61247;P62241;P62244;P62249;P62263;P62266;P62269;P62273;P62277;P62280;P62701;P62753;P62841;P62851;P62857;P62979;P63220	26	0.83871	9	31	13	95397685	0.964873	1300377;4993988;7024076;5027842;2316325;7534046;1851905;4109242;4319872;5234671;3698259;1499478;5090046;4448246;1502404;5319446;866595;5543335;1697166;2252095;4450828;2047849;6997261;4244874;1377627;641908	2.02579964730148;7.77991238619865;10.9424964325106;7.83265203113219;3.6084999719586;11.7369560747023;2.88500065429937;6.40160583759666;6.72973697165326;8.15486175589025;5.7613536519252;2.33597026365149;7.92955688354094;6.92972513195037;2.34052854926251;8.28692896801411;1.35002991082834;8.63571571003945;2.64393962997813;3.5084389040174;6.93374751522025;3.19025312038485;10.9007225334472;6.612900914…	2;8;11;8;4;12;3;6;7;8;6;2;8;7;2;8;1;9;3;4;7;3;11;7;2;1	32.854;31.324;26.688;14.515;16.06;22.591;22.876;18.898;13.373;29.945;24.205;14.84;16.445;16.273;15.808;17.719;6.677;17.222;18.431;29.598;28.681;17.04;13.742;7.841;17.965;9.111	57;58;59;65;64;61;61;63;66;58;60;65;64;64;64;63;73;64;63;58;59;64;66;71;63;70	1	0.00261097	0.000944392	818	1	7	0.05;0.53;0.63;0.52;0.73;0.6;0.66;0.71;0.61;0.64;0.39;0.4;0.65;0.57;0.4;0.63;0.67;0.49;0.53;0.51;0.48;0.59;0.65;0.35;0.72;0.06	0.529615
corum	338	40S ribosomal subunit, cytoplasmic	P08708;P08865;P15880;P23396;P25398;P39019;P46781;P46782;P46783;P60866;P61247;P62081;P62241;P62244;P62249;P62263;P62266;P62269;P62273;P62277;P62280;P62701;P62753;P62841;P62847;P62851;P62854;P62857;P62861;P62979;P63220	31	P08865;P15880;P23396;P25398;P39019;P46781;P46782;P46783;P60866;P61247;P62081;P62241;P62244;P62249;P62263;P62266;P62269;P62273;P62277;P62280;P62701;P62753;P62841;P62847;P62851;P62857;P62861;P62979;P63220	29	P15880;P46781;P62241;P62244;P62266;P62277;P62280;P62701;P62753;P62841;P62861	11	0.354839	1	10	5	35046302	0.948095	4072821;5216608;5225393;1115821;1950561;6413467;1562434;2381263;4683594;1602668;821672	4.95674794808634;6.34877177267815;6.35946338685023;1.35798834571459;2.37389250211763;7.80538584739409;1.90153005092056;2.89807003281115;5.7000774031487;1.95049606168885;1	5;6;6;1;2;8;2;3;6;2;1	31.324;22.591;24.205;14.84;15.808;17.222;18.431;29.598;28.681;17.04;6.648	58;61;60;65;64;64;63;58;59;64;73	NA	NA	NA	819	0	7	0.43;0.41;0.56;0.3;0.52;0.57;0.49;0.54;0.5;0.46;0.54	0.483636
corum	338	40S ribosomal subunit, cytoplasmic	P08708;P08865;P15880;P23396;P25398;P39019;P46781;P46782;P46783;P60866;P61247;P62081;P62241;P62244;P62249;P62263;P62266;P62269;P62273;P62277;P62280;P62701;P62753;P62841;P62847;P62851;P62854;P62857;P62861;P62979;P63220	31	P08865;P15880;P23396;P25398;P39019;P46781;P46782;P46783;P60866;P61247;P62081;P62241;P62244;P62249;P62263;P62266;P62269;P62273;P62277;P62280;P62701;P62753;P62841;P62847;P62851;P62857;P62861;P62979;P63220	29	P61247;P62269;P62701	3	0.0967742	41	51	46	564651	0.865416	180065;298426;85070	2.11666862583755;3.50800517221112;1	2;4;1	29.945;17.719;29.598	58;63;58	NA	NA	NA	821	0	7	0.02;0.04;0.02	0.0266667
corum	338	40S ribosomal subunit, cytoplasmic	P08708;P08865;P15880;P23396;P25398;P39019;P46781;P46782;P46783;P60866;P61247;P62081;P62241;P62244;P62249;P62263;P62266;P62269;P62273;P62277;P62280;P62701;P62753;P62841;P62847;P62851;P62854;P62857;P62861;P62979;P63220	31	P08865;P15880;P23396;P25398;P39019;P46781;P46782;P46783;P60866;P61247;P62081;P62241;P62244;P62249;P62263;P62266;P62269;P62273;P62277;P62280;P62701;P62753;P62841;P62847;P62851;P62857;P62861;P62979;P63220	29	P62081;P62847	2	0.0645161	1	8	5	2270832	0.972417	374876;1895956	1;5.05755503153043	1;5	22.127;15.423	61;65	NA	NA	NA	822	0	7	0.25;0.42	0.335
corum	338	40S ribosomal subunit, cytoplasmic	P08708;P08865;P15880;P23396;P25398;P39019;P46781;P46782;P46783;P60866;P61247;P62081;P62241;P62244;P62249;P62263;P62266;P62269;P62273;P62277;P62280;P62701;P62753;P62841;P62847;P62851;P62854;P62857;P62861;P62979;P63220	31	P08865;P15880;P23396;P25398;P39019;P46781;P46782;P46783;P60866;P61247;P62081;P62241;P62244;P62249;P62263;P62266;P62269;P62273;P62277;P62280;P62701;P62753;P62841;P62847;P62851;P62857;P62861;P62979;P63220	29	P62081;P62847	2	0.0645161	8	28	13	3068932	0.96948	563907;2505025	1;4.44226618928298	1;4	22.127;15.423	61;65	NA	NA	NA	823	0	7	0.38;0.56	0.47
corum	338	40S ribosomal subunit, cytoplasmic	P08708;P08865;P15880;P23396;P25398;P39019;P46781;P46782;P46783;P60866;P61247;P62081;P62241;P62244;P62249;P62263;P62266;P62269;P62273;P62277;P62280;P62701;P62753;P62841;P62847;P62851;P62854;P62857;P62861;P62979;P63220	31	P08865;P15880;P23396;P25398;P39019;P46781;P46782;P46783;P60866;P61247;P62081;P62241;P62244;P62249;P62263;P62266;P62269;P62273;P62277;P62280;P62701;P62753;P62841;P62847;P62851;P62857;P62861;P62979;P63220	29	P46782;P62841	2	0.0645161	38	49	43	219545	0.778476	148577;70968	2.09357738699132;1	2;1	22.876;17.04	61;64	NA	NA	NA	820	0	7	0.05;0.02	0.035
corum	338	40S ribosomal subunit, cytoplasmic	P08708;P08865;P15880;P23396;P25398;P39019;P46781;P46782;P46783;P60866;P61247;P62081;P62241;P62244;P62249;P62263;P62266;P62269;P62273;P62277;P62280;P62701;P62753;P62841;P62847;P62851;P62854;P62857;P62861;P62979;P63220	31	P08865;P15880;P23396;P25398;P39019;P46781;P46782;P46783;P60866;P61247;P62081;P62241;P62244;P62249;P62263;P62266;P62269;P62273;P62277;P62280;P62701;P62753;P62841;P62847;P62851;P62857;P62861;P62979;P63220	29	P62244;P62249	2	0.0645161	51	61	56	571710	0.767051	413152;158558	2.60568372456767;1	3;1	14.84;16.445	65;64	NA	NA	NA	824	0	7	0.11;0.02	0.065
corum	350	DNA ligase IV-XRCC4-PNK complex	P49917;Q13426;Q96T60	3	P49917;Q13426	2	P49917;Q13426	2	0.666667	31	52	37	438260	0.901904	89923;336626	1;3.74349165397062	1;4	103.971;38.287	46;56	0.813431	0.159269	0.0308262	825	1	1	1;0.5	0.75
corum	3525	Tetrameric COG subcomplex	P83436;Q96MW5;Q9UP83;Q9Y2V7	4	P83436;Q96MW5;Q9UP83;Q9Y2V7	4	P83436;Q96MW5;Q9UP83;Q9Y2V7	4	1	1	16	9	1213561	0.926923	203476;285851;343552;380682	1;1.4048388999194;1.68841534136704;1.87089386463268	1;1;2;2	86.344;68.424;92.743;73.279	48;50;47;50	0.99961	0.00261097	0.000944392	826	1	1	0.85;0.79;0.79;0.7	0.7825
corum	3529;3545	Ternary COG subcomplex;COG5-COG6-COG7 subcomplex	P83436;Q9UP83;Q9Y2V7	3	P83436;Q9UP83;Q9Y2V7	3	P83436;Q9UP83;Q9Y2V7	3	1	1	16	9	927710	0.933743	203476;343552;380682	1;1.68841534136704;1.87089386463268	1;2;2	86.344;92.743;73.279	48;47;50	0.99561	0.00261097	0.000944392	827	1	1	0.85;0.79;0.7	0.78
corum	353	DNA ligase IV-condensin complex	O95347;P49917;Q9NTJ3	3	O95347;P49917;Q9NTJ3	3	O95347;Q9NTJ3	2	0.666667	1	15	9	1839421	0.995405	957058;882363	1.08465336828493;1	1;1	135.656;147.182	44;43	0.990831	0.00261097	0.000944392	828	1	2	0.48;0.46	0.47
corum	353	DNA ligase IV-condensin complex	O95347;P49917;Q9NTJ3	3	O95347;P49917;Q9NTJ3	3	O95347;Q9NTJ3	2	0.666667	15	37	19	1466862	0.958091	774145;692717	1.11754872480392;1	1;1	135.656;147.182	44;43	NA	NA	NA	829	0	2	0.39;0.36	0.375
corum	3530	Binary COG subcomplex	P83436;Q9UP83	2	P83436;Q9UP83	2	P83436;Q9UP83	2	1	1	34	9	679884	0.946936	240715;434112	1;1.80342728953327	1;2	86.344;92.743	48;47	0.946936	0.0287206	0.00714513	830	1	1	1;1	1
corum	3532	COG1-COG8 subcomplex	Q8WTW3;Q96MW5	2	Q8WTW3;Q96MW5	2	Q8WTW3;Q96MW5	2	1	1	31	9	597775	0.940479	237103;357765	1;1.50890119483937	1;2	108.978;68.424	46;50	0.940479	0.0313316	0.00748436	831	1	1	1;0.99	0.995
corum	3551	COG1-COG8-COG2-COG3-COG4 subcomplex	Q14746;Q8WTW3;Q96JB2;Q96MW5;Q9H9E3	5	Q14746;Q8WTW3;Q96JB2;Q96MW5;Q9H9E3	5	Q14746;Q96MW5	2	0.4	1	17	9	574249	0.954858	276047;298202	1;1.08025807199499	1;1	83.208;68.424	48;50	0.831295	0.130548	0.0257064	832	1	2	0.77;0.82	0.795
corum	3551	COG1-COG8-COG2-COG3-COG4 subcomplex	Q14746;Q8WTW3;Q96JB2;Q96MW5;Q9H9E3	5	Q14746;Q8WTW3;Q96JB2;Q96MW5;Q9H9E3	5	Q96MW5;Q9H9E3	2	0.4	9	28	14	1334067	0.690359	217183;1114509	1;5.13165855522762	1;5	68.424;89.083	50;48	NA	NA	NA	833	0	2	0.6;0.66	0.63
corum	3552	COG1-COG8-COG5-COG6-COG7 subcomplex	P83436;Q8WTW3;Q96MW5;Q9UP83;Q9Y2V7	5	P83436;Q8WTW3;Q96MW5;Q9UP83;Q9Y2V7	5	P83436;Q8WTW3;Q96MW5;Q9UP83;Q9Y2V7	5	1	1	31	9	1814806	0.933273	240715;237103;357765;434112;537290	1.01523388569525;1;1.50890119483937;1.8309004947217;2.26606158504954	1;1;2;2;2	86.344;108.978;68.424;92.743;73.279	48;46;50;47;50	0.99998	0.00261097	0.000944392	834	1	1	1;1;0.99;1;0.98	0.994
corum	359	DNA ligase IV-XRCC4-XLF complex	P49917;Q13426;Q9H9Q4	3	P49917;Q13426	2	P49917;Q13426	2	0.666667	31	52	37	438260	0.901904	89923;336626	1;3.74349165397062	1;4	103.971;38.287	46;56	0.813431	0.159269	0.0308262	835	1	1	1;0.5	0.75
corum	36	AP1 adaptor complex	O43747;O75843;P56377;P61966;Q10567;Q96PC3;Q9BXS5;Q9Y6Q5	8	O43747;O75843;P56377;P61966;Q10567;Q9BXS5	6	O43747;O75843;P56377;P61966;Q10567;Q9BXS5	6	0.75	31	47	36	4696986	0.945	945997;174821;430313;526974;1437925;1162808	5.4112320602216;1;2.46144913940545;3.01436326299472;8.2251274160427;6.65142059592383	5;1;2;3;8;7	91.351;87.117;18.615;18.733;104.637;48.587	48;48;63;63;46;54	0.99999	0.00261097	0.000944392	836	1	2	0.98;1;0.97;0.98;0.58;0.98	0.915
corum	3677	RIN1-STAM2-HRS complex	O14964;O75886;Q13671	3	O14964;O75886	2	O14964;O75886	2	0.666667	15	37	29	1681205	0.970136	1140318;533640	2.13686755115808;1	2;1	86.192;58.164	48;52	0.941163	0.0313316	0.00748436	838	1	1	0.65;1	0.825
corum	369;431	MSH2-MSH6-PMS2-MLH1 complex	P40692;P43246;P52701;P54278	4	P40692;P43246;P52701	3	P40692;P52701	2	0.5	1	15	11	477200	0.921625	111943;364751	1;3.25836363149103	1;3	84.601;152.786	48;43	0.782823	0.18799	0.0346744	839	1	1	0.3;0.19	0.245
corum	370	MSH2-MSH6-PMS1-MLH1 complex	P40692;P43246;P52701;P54277	4	P40692;P43246;P52701	3	P40692;P52701	2	0.5	1	15	11	477200	0.921625	111943;364751	1;3.25836363149103	1;3	84.601;152.786	48;43	0.782823	0.18799	0.0346744	840	1	1	0.3;0.19	0.245
corum	3714	Pericentrin-GCP complex	O95613;Q96CW5;Q9BSJ2	3	O95613;Q96CW5;Q9BSJ2	3	Q96CW5;Q9BSJ2	2	0.666667	1	34	11	1162486	0.977554	324420;830557	1;2.56012884532396	1;3	103.571;102.534	46;46	0.955611	0.0208877	0.00559199	841	1	1	1;0.95	0.975
corum	376	PCNA-MutS-alpha-MutL-alpha-DNA complex	P12004;P40692;P43246;P52701;P54278	5	P12004;P40692;P43246;P52701	4	P40692;P52701	2	0.4	1	15	11	477200	0.921625	111943;364751	1;3.25836363149103	1;3	84.601;152.786	48;43	0.721469	0.227154	0.0397422	842	1	1	0.3;0.19	0.245
corum	387	MCM complex	P25205;P33991;P33992;P33993;P49736;Q14566	6	P25205;P33991;P33992;P33993;P49736;Q14566	6	P25205;P33991;P33992;P33993;P49736;Q14566	6	1	29	40	34	18086383	0.951548	1931968;3076349;1563906;4382752;4300185;2831223	1.23534790454158;1.96709329077323;1;2.8024395328108;2.74964416019889;1.81035369133439	1;2;1;3;3;2	90.981;96.558;82.286;81.308;101.896;92.889	48;47;49;49;46;47	1	0.00261097	0.000944392	843	1	3	0.29;0.83;0.3;0.74;0.88;0.91	0.658333
corum	387	MCM complex	P25205;P33991;P33992;P33993;P49736;Q14566	6	P25205;P33991;P33992;P33993;P49736;Q14566	6	P25205;P33992	2	0.333333	20	29	26	403277	0.973394	246259;157018	1.56834885172401;1	2;1	90.981;82.286	48;49	NA	NA	NA	844	0	3	0.04;0.03	0.035
corum	387	MCM complex	P25205;P33991;P33992;P33993;P49736;Q14566	6	P25205;P33991;P33992;P33993;P49736;Q14566	6	P33993;P49736	2	0.333333	1	9	6	208261	0.972002	155336;52925	2.93502125649504;1	3;1	81.308;101.896	49;46	NA	NA	NA	845	0	3	0.03;0.01	0.02
corum	394	Succinyl-CoA synthetase, ADP-forming	P53597;Q9P2R7	2	P53597;Q9P2R7	2	P53597;Q9P2R7	2	1	40	49	46	226607	0.920063	135248;87483	1.54599179269115;1	2;1	36.25;50.317	56;53	0.920063	0.0600522	0.0133741	846	1	1	0.03;0.03	0.03
corum	3979	mTORC2 complex (mTOR/FRAP1, LST8, mAVO3/RICTOR, SIN1)	P42345;Q6R327;Q9BPZ7;Q9BVC4	4	P42345;Q9BVC4	2	P42345;Q9BVC4	2	0.5	1	22	8	708062	0.932376	444659;263403	1.68813187397258;1	2;1	288.892;35.876	37;57	0.810539	0.164491	0.0314786	847	1	1	0.82;0.74	0.78
corum	4082	Ku70/Ku86/Werner complex	P12956;P13010;Q14191	3	P12956;P13010;Q14191	3	P12956;P13010	2	0.666667	1	21	13	8505107	0.993793	3784898;4720209	1;1.24711656694579	1;1	69.843;82.705	50;48	0.987625	0.00261097	0.000944392	848	1	2	0.34;0.38	0.36
corum	4082	Ku70/Ku86/Werner complex	P12956;P13010;Q14191	3	P12956;P13010;Q14191	3	P12956;P13010	2	0.666667	21	29	24	1759134	0.877255	774612;984522	1;1.27098728137442	1;1	69.843;82.705	50;48	NA	NA	NA	849	0	2	0.07;0.08	0.075
corum	4096	Catenin (alpha) - catenin (beta) complex	P35221;P35222	2	P35221;P35222	2	P35221;P35222	2	1	1	15	10	634957	0.98588	347788;287169	1.21109172647465;1	1;1	100.071;85.497	47;48	0.98588	0.00522193	0.0017521	850	1	1	0.25;0.48	0.365
corum	41	Mi-2/NuRD-MTA2 complex	O94776;O95983;P41182;Q13547;Q9BTC8	5	O94776;O95983;Q13547;Q9BTC8	4	O94776;O95983;Q13547;Q9BTC8	4	0.8	12	21	17	1849651	0.942086	701152;627517;318181;200828	3.4913059931882;3.1246489533332;1.58434580835342;1	3;3;2;1	75.023;32.844;55.103;67.504	49;57;52;50	0.999257	0.00261097	0.000944392	851	1	1	0.57;0.63;0.35;0.8	0.5875
corum	4158-1	HSP90-FKBP38-CAM-Ca(2+) complex-1	P07900;P62158;Q14318	3	P07900;P62158;Q14318	3	P07900;Q14318	2	0.666667	1	15	10	3769647	0.978936	1830152;1939495	1;1.059745310772	1;1	84.66;44.562	48;54	0.958316	0.0156658	0.0042611	852	1	1	0.04;0.42	0.23
corum	4158-2	HSP90-FKBP38-CAM-Ca(2+) complex-2	P08238;P62158;Q14318	3	P08238;P62158;Q14318	3	P08238;Q14318	2	0.666667	1	15	10	3491789	0.988253	1552294;1939495	1;1.24943792863981	1;1	83.264;44.562	48;54	0.976643	0.0104439	0.00329806	853	1	1	0.05;0.42	0.235
corum	419	Farnesyltransferase	P49354;P49356	2	P49354;P49356	2	P49354;P49356	2	1	32	42	38	82226	0.930374	36021;41605	1;1.15502068237972	1;1	44.409;48.774	54;54	0.930374	0.0391645	0.00916234	854	1	1	0.06;0.2	0.13
corum	428	Molybdopterin synthase	O96007;O96033	2	O96007;O96033	2	O96007;O96033	2	1	44	58	51	977815	0.898275	795460;175900	4.52222853894258;1	5;1	20.944;9.755	62;69	0.898275	0.0835509	0.0178662	855	1	1	0.97;0.69	0.83
corum	429	Phosphatidylinositol 3-kinase complex (PIK3C3, PIK3R4)	Q8NEB9;Q99570	2	Q8NEB9;Q99570	2	Q8NEB9;Q99570	2	1	28	38	33	196594	0.972265	92099;104333	1;1.13283531851594	1;1	101.549;153.103	47;43	0.972265	0.0130548	0.00385969	856	1	1	0.27;0.31	0.29
corum	430	18S U11/U12 snRNP	O43143;O75533;P14678;P62304;P62306;P62308;P62314;P62316;P62318;P67809;Q13435;Q15393;Q15427;Q15696;Q16560;Q6IEG0;Q6P2Q9;Q8N8D1;Q8TBF4;Q96LT9;Q9BV90;Q9BWJ5;Q9UDW3;Q9Y3B4	24	O43143;O75533;P62304;P62306;P62314;P62316;P62318;P67809;Q13435;Q15393;Q15427;Q6P2Q9;Q8TBF4;Q9BWJ5;Q9Y3B4	15	O75533;P62304;P62316;P62318;P67809;Q13435;Q15393;Q15427;Q8TBF4;Q9Y3B4	10	0.416667	7	31	13	11443328	0.696557	855828;872723;1241017;1704250;3438955;1063210;1389711;241543;112315;516436	7.61989048657793;7.77031563014735;11.0494323999466;15.1738414281263;30.6188398700085;9.46632239683034;12.373333926902;2.15058540711392;1;4.5981035480568	8;8;11;15;31;9;12;2;1;5	145.83;10.804;13.527;13.916;35.924;100.228;135.577;44.386;24.592;14.585	43;68;66;66;56;47;44;54;60;65	0.759458	0.208877	0.0378428	857	1	6	0.7;0.18;0.39;0.4;0.74;0.62;0.44;0.81;0.96;0.8	0.604
corum	430	18S U11/U12 snRNP	O43143;O75533;P14678;P62304;P62306;P62308;P62314;P62316;P62318;P67809;Q13435;Q15393;Q15427;Q15696;Q16560;Q6IEG0;Q6P2Q9;Q8N8D1;Q8TBF4;Q96LT9;Q9BV90;Q9BWJ5;Q9UDW3;Q9Y3B4	24	O43143;O75533;P62304;P62306;P62314;P62316;P62318;P67809;Q13435;Q15393;Q15427;Q6P2Q9;Q8TBF4;Q9BWJ5;Q9Y3B4	15	P62304;P62306;P62314;P62316;P62318;P67809	6	0.25	30	46	38	5165221	0.537182	921760;514054;617666;950333;1681005;480403	1.91872240597998;1.07004743933739;1.28572469364263;1.97819955329172;3.49915591701134;1	2;1;1;2;3;1	10.804;9.725;13.282;13.527;13.916;35.924	68;69;66;66;66;56	NA	NA	NA	859	0	6	0.19;0.19;0.27;0.3;0.39;0.1	0.24
corum	430	18S U11/U12 snRNP	O43143;O75533;P14678;P62304;P62306;P62308;P62314;P62316;P62318;P67809;Q13435;Q15393;Q15427;Q15696;Q16560;Q6IEG0;Q6P2Q9;Q8N8D1;Q8TBF4;Q96LT9;Q9BV90;Q9BWJ5;Q9UDW3;Q9Y3B4	24	O43143;O75533;P62304;P62306;P62314;P62316;P62318;P67809;Q13435;Q15393;Q15427;Q6P2Q9;Q8TBF4;Q9BWJ5;Q9Y3B4	15	P62304;P62306;P62314;P62316	4	0.166667	46	58	51	3851166	0.906425	1822249;925354;506004;597559	3.60125414028348;1.8287483893408;1;1.18093730484344	4;2;1;1	10.804;9.725;13.282;13.527	68;69;66;66	NA	NA	NA	858	0	6	0.37;0.34;0.22;0.19	0.28
corum	430	18S U11/U12 snRNP	O43143;O75533;P14678;P62304;P62306;P62308;P62314;P62316;P62318;P67809;Q13435;Q15393;Q15427;Q15696;Q16560;Q6IEG0;Q6P2Q9;Q8N8D1;Q8TBF4;Q96LT9;Q9BV90;Q9BWJ5;Q9UDW3;Q9Y3B4	24	O43143;O75533;P62304;P62306;P62314;P62316;P62318;P67809;Q13435;Q15393;Q15427;Q6P2Q9;Q8TBF4;Q9BWJ5;Q9Y3B4	15	P62306;P62314;P62316	3	0.125	17	29	22	1447301	0.95907	286436;539800;621065	1;1.88453965283693;2.16825049923892	1;2;2	9.725;13.282;13.527	69;66;66	NA	NA	NA	861	0	6	0.1;0.23;0.2	0.176667
corum	430	18S U11/U12 snRNP	O43143;O75533;P14678;P62304;P62306;P62308;P62314;P62316;P62318;P67809;Q13435;Q15393;Q15427;Q15696;Q16560;Q6IEG0;Q6P2Q9;Q8N8D1;Q8TBF4;Q96LT9;Q9BV90;Q9BWJ5;Q9UDW3;Q9Y3B4	24	O43143;O75533;P62304;P62306;P62314;P62316;P62318;P67809;Q13435;Q15393;Q15427;Q6P2Q9;Q8TBF4;Q9BWJ5;Q9Y3B4	15	P62304;P62318	2	0.0833333	1	8	5	768841	0.979265	269566;499275	1;1.85214381635666	1;2	10.804;13.916	68;66	NA	NA	NA	860	0	6	0.05;0.12	0.085
corum	435	BASC (Ab 81) complex (BRCA1-associated genome surveillance complex)	P35249;P35250;P35251;P38398;P40692;Q13315	6	P35249;P35250;P35251;P40692;Q13315	5	P35249;P35250	2	0.333333	1	17	6	814669	0.923305	427025;387644	1.10159063470607;1	1;1	39.682;39.157	56;56	0.671005	0.263708	0.0448303	863	1	1	0.28;0.31	0.295
corum	4389	EIF3 core complex (EIF3A, EIF3B, EIF3G, EIF3I)	O75821;P55884;Q13347;Q14152	4	O75821;P55884;Q13347;Q14152	4	O75821;P55884;Q13347;Q14152	4	1	15	26	20	14813827	0.995266	2412435;3526783;2960019;5914590	1;1.46191835220431;1.22698393946365;2.45170957973997	1;1;1;2	35.611;92.482;36.502;166.569	57;47;56;42	1	0.00261097	0.000944392	866	1	4	0.62;0.68;0.6;0.93	0.7075
corum	4389	EIF3 core complex (EIF3A, EIF3B, EIF3G, EIF3I)	O75821;P55884;Q13347;Q14152	4	O75821;P55884;Q13347;Q14152	4	O75821;P55884;Q13347;Q14152	4	1	1	15	12	1134195	0.962725	227619;294141;264036;347399	1;1.29225152557563;1.15999103765503;1.52623023561302	1;1;1;2	35.611;92.482;36.502;166.569	57;47;56;42	NA	NA	NA	865	0	4	0.06;0.06;0.05;0.05	0.055
corum	4389	EIF3 core complex (EIF3A, EIF3B, EIF3G, EIF3I)	O75821;P55884;Q13347;Q14152	4	O75821;P55884;Q13347;Q14152	4	O75821;P55884;Q13347	3	0.75	30	40	35	3423772	0.996172	995021;1267705;1161046	1;1.27404848741886;1.16685577490324	1;1;1	35.611;92.482;36.502	57;47;56	NA	NA	NA	864	0	4	0.26;0.24;0.24	0.246667
corum	4389	EIF3 core complex (EIF3A, EIF3B, EIF3G, EIF3I)	O75821;P55884;Q13347;Q14152	4	O75821;P55884;Q13347;Q14152	4	O75821;Q13347	2	0.5	44	53	49	402740	0.952662	175644;225761	1;1.28533283231992	1;1	35.611;36.502	57;56	NA	NA	NA	867	0	4	0.05;0.05	0.05
corum	4392	EIF3 complex (EIF3A, EIF3B, EIF3G, EIF3I, EIF3C)	O75821;P55884;Q13347;Q14152;Q99613	5	O75821;P55884;Q13347;Q14152;Q99613	5	O75821;P55884;Q13347;Q14152;Q99613	5	1	15	26	20	15446720	0.996236	2412435;3526783;2960019;5914590;632893	3.81175806968951;5.57247907624196;4.67696593263;9.34532377510891;1	4;6;5;9;1	35.611;92.482;36.502;166.569;105.344	57;47;56;42;46	1	0.00261097	0.000944392	870	1	4	0.62;0.68;0.6;0.93;0.89	0.744
corum	4392	EIF3 complex (EIF3A, EIF3B, EIF3G, EIF3I, EIF3C)	O75821;P55884;Q13347;Q14152;Q99613	5	O75821;P55884;Q13347;Q14152;Q99613	5	O75821;P55884;Q13347;Q14152;Q99613	5	1	1	15	12	1167753	0.877902	227619;294141;264036;347399;32068	7.09801047773481;9.17241486840464;8.23362853935387;10.8331982038169;1	7;9;8;11;1	35.611;92.482;36.502;166.569;105.344	57;47;56;42;46	NA	NA	NA	869	0	4	0.06;0.06;0.05;0.05;0.05	0.054
corum	4392	EIF3 complex (EIF3A, EIF3B, EIF3G, EIF3I, EIF3C)	O75821;P55884;Q13347;Q14152;Q99613	5	O75821;P55884;Q13347;Q14152;Q99613	5	O75821;P55884;Q13347	3	0.6	30	40	35	3423772	0.996172	995021;1267705;1161046	1;1.27404848741886;1.16685577490324	1;1;1	35.611;92.482;36.502	57;47;56	NA	NA	NA	868	0	4	0.26;0.24;0.24	0.246667
corum	4392	EIF3 complex (EIF3A, EIF3B, EIF3G, EIF3I, EIF3C)	O75821;P55884;Q13347;Q14152;Q99613	5	O75821;P55884;Q13347;Q14152;Q99613	5	O75821;Q13347	2	0.4	44	53	49	402740	0.952662	175644;225761	1;1.28533283231992	1;1	35.611;36.502	57;56	NA	NA	NA	871	0	4	0.05;0.05	0.05
corum	4395	EIF3 complex (EIF3B, EIF3G, EIF3I)	O75821;P55884;Q13347	3	O75821;P55884;Q13347	3	O75821;P55884;Q13347	3	1	30	40	35	3423772	0.996172	995021;1267705;1161046	1;1.27404848741886;1.16685577490324	1;1;1	35.611;92.482;36.502	57;47;56	0.999985	0.00261097	0.000944392	874	1	4	0.26;0.24;0.24	0.246667
corum	4395	EIF3 complex (EIF3B, EIF3G, EIF3I)	O75821;P55884;Q13347	3	O75821;P55884;Q13347	3	O75821;P55884;Q13347	3	1	15	26	20	8899237	0.995697	2412435;3526783;2960019	1;1.46191835220431;1.22698393946365	1;1;1	35.611;92.482;36.502	57;47;56	NA	NA	NA	873	0	4	0.62;0.68;0.6	0.633333
corum	4395	EIF3 complex (EIF3B, EIF3G, EIF3I)	O75821;P55884;Q13347	3	O75821;P55884;Q13347	3	O75821;P55884;Q13347	3	1	1	15	12	786796	0.977795	227619;294141;264036	1;1.29225152557563;1.15999103765503	1;1;1	35.611;92.482;36.502	57;47;56	NA	NA	NA	872	0	4	0.06;0.06;0.05	0.0566667
corum	4395	EIF3 complex (EIF3B, EIF3G, EIF3I)	O75821;P55884;Q13347	3	O75821;P55884;Q13347	3	O75821;Q13347	2	0.666667	44	53	49	402740	0.952662	175644;225761	1;1.28533283231992	1;1	35.611;36.502	57;56	NA	NA	NA	875	0	4	0.05;0.05	0.05
corum	4399	EIF3 complex (EIF3B, EIF3J, EIF3I)	O75822;P55884;Q13347	3	O75822;P55884;Q13347	3	O75822;P55884;Q13347	3	1	30	38	35	2736658	0.671165	395491;1216054;1125113	1;3.07479563378181;2.84485108384262	1;3;3	29.062;92.482;36.502	59;47;56	0.891868	0.0887728	0.0185931	876	1	3	0.19;0.23;0.23	0.216667
corum	4399	EIF3 complex (EIF3B, EIF3J, EIF3I)	O75822;P55884;Q13347	3	O75822;P55884;Q13347	3	P55884;Q13347	2	0.666667	15	26	20	6486802	0.998444	3526783;2960019	1.19147309527405;1	1;1	92.482;36.502	47;56	NA	NA	NA	878	0	3	0.68;0.6	0.64
corum	4399	EIF3 complex (EIF3B, EIF3J, EIF3I)	O75822;P55884;Q13347	3	O75822;P55884;Q13347	3	P55884;Q13347	2	0.666667	1	15	12	558177	0.981423	294141;264036	1.11401854292596;1	1;1	92.482;36.502	47;56	NA	NA	NA	877	0	3	0.06;0.05	0.055
corum	4403	EIF3 complex (EIF3A, EIF3B, EIF3G, EIF3I, EIF3J)	O75821;O75822;P55884;Q13347;Q14152	5	O75821;O75822;P55884;Q13347;Q14152	5	O75821;P55884;Q13347;Q14152	4	0.8	15	26	20	14813827	0.995266	2412435;3526783;2960019;5914590	1;1.46191835220431;1.22698393946365;2.45170957973997	1;1;1;2	35.611;92.482;36.502;166.569	57;47;56;42	1	0.00261097	0.000944392	881	1	4	0.62;0.68;0.6;0.93	0.7075
corum	4403	EIF3 complex (EIF3A, EIF3B, EIF3G, EIF3I, EIF3J)	O75821;O75822;P55884;Q13347;Q14152	5	O75821;O75822;P55884;Q13347;Q14152	5	O75821;P55884;Q13347;Q14152	4	0.8	1	15	12	1134195	0.962725	227619;294141;264036;347399	1;1.29225152557563;1.15999103765503;1.52623023561302	1;1;1;2	35.611;92.482;36.502;166.569	57;47;56;42	NA	NA	NA	880	0	4	0.06;0.06;0.05;0.05	0.055
corum	4403	EIF3 complex (EIF3A, EIF3B, EIF3G, EIF3I, EIF3J)	O75821;O75822;P55884;Q13347;Q14152	5	O75821;O75822;P55884;Q13347;Q14152	5	O75821;O75822;P55884;Q13347	4	0.8	30	39	35	3945870	0.521156	982310;572337;1245961;1145262	1.71631398983466;1;2.17697091049504;2.00102736674372	2;1;2;2	35.611;29.062;92.482;36.502	57;59;47;56	NA	NA	NA	879	0	4	0.25;0.28;0.24;0.23	0.25
corum	4403	EIF3 complex (EIF3A, EIF3B, EIF3G, EIF3I, EIF3J)	O75821;O75822;P55884;Q13347;Q14152	5	O75821;O75822;P55884;Q13347;Q14152	5	O75821;Q13347	2	0.4	44	53	49	402740	0.952662	175644;225761	1;1.28533283231992	1;1	35.611;36.502	57;56	NA	NA	NA	882	0	4	0.05;0.05	0.05
corum	441	TFTC-type histone acetyl transferase complex	O60244;O75448;P03372;Q15648;Q92830;Q93074;Q9NVC6;Q9UHV7;Q9ULK4;Q9Y2X0;Q9Y4A5	11	O60244;O75448;Q15648;Q93074;Q9NVC6;Q9ULK4;Q9Y2X0;Q9Y4A5	8	O60244;O75448;Q15648;Q93074;Q9NVC6;Q9ULK4;Q9Y2X0	7	0.636364	1	23	10	1082015	0.928746	147823;180347;239829;107061;137788;112227;137277	1.38073621580221;1.68452564425888;2.24011544820243;1;1.28700460485144;1.048252865189;1.28223162496147	1;2;2;1;1;1;1	160.607;110.305;168.478;243.081;72.89;156.474;96.793	42;46;42;38;50;42;47	0.999979	0.00261097	0.000944392	883	1	1	1;1;0.95;1;0.99;0.98;0.74	0.951429
corum	445;455;456;459;462	TFTC complex (TATA-binding protein-free TAF-II-containing complex)	O00268;O15265;O75486;O75528;O75529;P49848;Q12962;Q15393;Q15542;Q15545;Q16514;Q16594;Q6P1X5;Q92830;Q9Y4A5;Q9Y6J9	16	O00268;P49848;Q12962;Q15393;Q15542;Q15545;Q9Y4A5	7	O00268;P49848;Q12962;Q15542;Q9Y4A5	5	0.3125	1	17	7	690309	0.936996	109928;158744;172903;101339;136478	1.08475512882503;1.56646503320538;1.70618419364707;1;1.346747056908	1;2;2;1;1	110.114;72.668;21.711;86.83;437.6	46;50;61;48;33	0.987741	0.00261097	0.000944392	884	1	1	0.99;1;0.5;1;1	0.898
corum	4478	CBF-DNA complex	P23511;P25208;Q13952	3	P25208;Q13952	2	P25208;Q13952	2	0.666667	37	49	42	1324793	0.993067	423991;898025	1;2.11802844871707	1;2	22.831;50.302	61;53	0.986181	0.00522193	0.0017521	885	1	1	0.77;0.8	0.785
corum	4498	p32-CBF-DNA complex	P23511;P25208;Q07021;Q13952	4	P25208;Q07021;Q13952	3	P25208;Q13952	2	0.5	37	49	42	1324793	0.993067	423991;898025	1;2.11802844871707	1;2	22.831;50.302	61;53	0.979344	0.0078329	0.00252834	886	1	1	0.77;0.8	0.785
corum	463;484	TFIID-beta complex;TFIID complex	O00268;P20226;P21675;P49848;Q12962;Q15542;Q15543;Q15544;Q15545;Q16514;Q16594	11	O00268;P49848;Q12962;Q15542;Q15545	5	O00268;P49848;Q12962;Q15542	4	0.363636	1	17	7	550467	0.943711	109928;158744;172903;101339	1.08475512882503;1.56646503320538;1.70618419364707;1	1;2;2;1	110.114;72.668;21.711;86.83	46;50;61;48	0.984132	0.00522193	0.0017521	887	1	1	0.99;1;0.5;1	0.8725
corum	468	Gamma-secretase complex (APH1A, PSEN2, PSENEN, NCSTN)	P49810;Q92542;Q96BI3;Q9NZ42	4	Q92542;Q96BI3	2	Q92542;Q96BI3	2	0.5	1	15	11	513986	0.963652	391792;122194	3.20631127551271;1	3;1	78.411;28.996	49;59	0.894871	0.0861619	0.0183476	888	1	1	0.35;0.63	0.49
corum	469	TFIID-beta complex	O00268;P20226;P21675;P49848;Q12962;Q15542;Q15543;Q15544;Q15545;Q16514;Q16594;Q6P1X5	12	O00268;P49848;Q12962;Q15542;Q15545	5	O00268;P49848;Q12962;Q15542	4	0.333333	1	17	7	550467	0.943711	109928;158744;172903;101339	1.08475512882503;1.56646503320538;1.70618419364707;1	1;2;2;1	110.114;72.668;21.711;86.83	46;50;61;48	0.979083	0.0078329	0.00252834	889	1	1	0.99;1;0.5;1	0.8725
corum	470	TFTC complex (TATA-binding protein-free TAF-II-containing complex)	O00268;O15265;O75486;O75528;O75529;P49848;Q12962;Q15393;Q15542;Q15543;Q15545;Q16514;Q16594;Q6P1X5;Q92830;Q9Y4A5;Q9Y6J9	17	O00268;P49848;Q12962;Q15393;Q15542;Q15545;Q9Y4A5	7	O00268;P49848;Q12962;Q15542;Q9Y4A5	5	0.294118	1	17	7	690309	0.936996	109928;158744;172903;101339;136478	1.08475512882503;1.56646503320538;1.70618419364707;1;1.346747056908	1;2;2;1;1	110.114;72.668;21.711;86.83;437.6	46;50;61;48;33	0.984458	0.00522193	0.0017521	890	1	1	0.99;1;0.5;1;1	0.898
corum	472	Prolyl 4-hydroxylase (alpha(I)-type)	P07237;P13674	2	P07237;P13674	2	P07237;P13674	2	1	28	38	33	1896038	0.986374	1016977;879061	1.1568901361794;1	1;1	57.116;61.049	52;51	0.986374	0.00522193	0.0017521	891	1	1	0.07;0.7	0.385
corum	485	TFIID complex, B-cell specific	O00268;P20226;P21675;P49848;Q12962;Q15542;Q15543;Q15544;Q15545;Q16514;Q16594;Q92750	12	O00268;P49848;Q12962;Q15542;Q15545	5	O00268;P49848;Q12962;Q15542	4	0.333333	1	17	7	550467	0.943711	109928;158744;172903;101339	1.08475512882503;1.56646503320538;1.70618419364707;1	1;2;2;1	110.114;72.668;21.711;86.83	46;50;61;48	0.979083	0.0078329	0.00252834	892	1	1	0.99;1;0.5;1	0.8725
corum	486	WIP-WASp-actin-myosin-IIa complex	O43516;P19105;P35579;P42768;P60660;P62736	6	P35579;P60660	2	P35579;P60660	2	0.333333	14	24	19	10782045	0.99819	4691186;6090859	1;1.29836229047409	1;1	226.532;16.93	39;64	0.990981	0.00261097	0.000944392	893	1	2	0.89;0.69	0.79
corum	49	DNMT3B complex	O60264;O95239;O95347;Q13547;Q96ST3;Q9NTJ3;Q9UBC3	7	O95239;O95347;Q13547;Q96ST3;Q9NTJ3	5	O95347;Q13547;Q96ST3;Q9NTJ3	4	0.571429	1	15	9	2557756	0.888536	957058;346828;371507;882363	2.75946002052891;1;1.07115630802588;2.54409390245309	3;1;1;3	135.656;55.103;145.175;147.182	44;52;43;43	0.978649	0.0078329	0.00252834	895	1	2	0.48;0.38;0.68;0.46	0.5
corum	49	DNMT3B complex	O60264;O95239;O95347;Q13547;Q96ST3;Q9NTJ3;Q9UBC3	7	O95239;O95347;Q13547;Q96ST3;Q9NTJ3	5	O95347;Q9NTJ3	2	0.285714	15	37	19	1466862	0.958091	774145;692717	1.11754872480392;1	1;1	135.656;147.182	44;43	NA	NA	NA	896	0	2	0.39;0.36	0.375
corum	492	DA complex	O00268;P20226;P21675;P49848;P52655;P52657;Q12962;Q15542;Q15543;Q15544;Q15545;Q16514;Q16594;Q5VWG9;Q6P1X5	15	O00268;P49848;P52655;Q12962;Q15542;Q15545	6	O00268;P49848;Q12962;Q15542	4	0.266667	1	17	7	550467	0.943711	109928;158744;172903;101339	1.08475512882503;1.56646503320538;1.70618419364707;1	1;2;2;1	110.114;72.668;21.711;86.83	46;50;61;48	0.959309	0.0156658	0.0042611	897	1	1	0.99;1;0.5;1	0.8725
corum	493	DAB complex	O00268;P20226;P21675;P49848;P52655;P52657;Q00403;Q12962;Q15542;Q15543;Q15544;Q15545;Q16514;Q16594;Q5VWG9;Q6P1X5	16	O00268;P49848;P52655;Q00403;Q12962;Q15542;Q15545	7	O00268;P49848;Q12962;Q15542	4	0.25	1	17	7	550467	0.943711	109928;158744;172903;101339	1.08475512882503;1.56646503320538;1.70618419364707;1	1;2;2;1	110.114;72.668;21.711;86.83	46;50;61;48	0.951211	0.0261097	0.00686388	898	1	1	0.99;1;0.5;1	0.8725
corum	4977	gp78-p97/VCP-DERL1 complex	P55072;Q9BUN8;Q9UKV5	3	P55072;Q9BUN8;Q9UKV5	3	P55072;Q9BUN8;Q9UKV5	3	1	1	15	10	896790	0.87599	392365;337615;166130	2.36179497983507;2.03223379281286;1	2;2;1	89.322;28.801;72.996	48;59;50	0.984622	0.00522193	0.0017521	899	1	1	0.04;0.53;0.62	0.396667
corum	4997;5684	p97/VCP-VIMP-DERL1 complex;Membrane protein complex (DERL1, SELS, VCP)	P55072;Q9BQE4;Q9BUN8	3	P55072;Q9BQE4;Q9BUN8	3	P55072;Q9BQE4;Q9BUN8	3	1	1	16	10	838152	0.898892	413406;61356;360495	6.73782515157442;1;5.87546450224917	7;1;6	89.322;21.163;28.801	48;62;59	0.989777	0.00261097	0.000944392	900	1	1	0.05;0.85;0.57	0.49
corum	4998	p97/VCP-VIMP-DERL2 complex	P55072;Q9BQE4;Q9GZP9	3	P55072;Q9BQE4	2	P55072;Q9BQE4	2	0.666667	1	17	9	503110	0.793367	438816;61356	7.15196557793859;1	7;1	89.322;21.163	48;62	0.629432	0.284595	0.0472012	901	1	1	0.05;0.85	0.45
corum	4999	p97/VCP-VIMP-DERL1-DERL2-HRD1-SEL1L complex	P55072;Q86TM6;Q9BQE4;Q9BUN8;Q9GZP9;Q9UBV2	6	P55072;Q86TM6;Q9BQE4;Q9BUN8;Q9UBV2	5	Q86TM6;Q9BQE4;Q9BUN8	3	0.5	1	16	10	624258	0.89883	199512;61356;360495	3.25171132407589;1;5.87546450224917	3;1;6	67.685;21.163;28.801	50;62;59	0.916827	0.0626632	0.0138647	903	1	2	0.85;0.85;0.57	0.756667
corum	4999	p97/VCP-VIMP-DERL1-DERL2-HRD1-SEL1L complex	P55072;Q86TM6;Q9BQE4;Q9BUN8;Q9GZP9;Q9UBV2	6	P55072;Q86TM6;Q9BQE4;Q9BUN8;Q9UBV2	5	Q86TM6;Q9BQE4	2	0.333333	20	29	23	32428	0.934879	16491;10473	1.57462045259238;1	2;1	67.685;21.163	50;62	NA	NA	NA	902	0	2	0.07;0.15	0.11
corum	508	TFIID complex	O00268;P20226;P21675;P49848;Q12962;Q15542;Q15544;Q15545;Q16514;Q16594	10	O00268;P49848;Q12962;Q15542;Q15545	5	O00268;P49848;Q12962;Q15542	4	0.4	1	17	7	550467	0.943711	109928;158744;172903;101339	1.08475512882503;1.56646503320538;1.70618419364707;1	1;2;2;1	110.114;72.668;21.711;86.83	46;50;61;48	0.988412	0.00261097	0.000944392	904	1	1	0.99;1;0.5;1	0.8725
corum	509	TFIID complex	O00268;P20226;P21675;P49848;Q12962;Q15542;Q15543;Q15544;Q15545;Q16514;Q16594;Q92804	12	O00268;P49848;Q12962;Q15542;Q15545	5	O00268;P49848;Q12962;Q15542	4	0.333333	1	17	7	550467	0.943711	109928;158744;172903;101339	1.08475512882503;1.56646503320538;1.70618419364707;1	1;2;2;1	110.114;72.668;21.711;86.83	46;50;61;48	0.979083	0.0078329	0.00252834	905	1	1	0.99;1;0.5;1	0.8725
corum	513	TFTC complex (TATA-binding protein-free TAF-II-containing complex)	O00268;O15265;O75486;O75528;O75529;P49848;Q12962;Q15393;Q15542;Q15545;Q16514;Q16594;Q6P1X5;Q92830;Q9HBM6;Q9Y4A5;Q9Y6J9	17	O00268;P49848;Q12962;Q15393;Q15542;Q15545;Q9Y4A5	7	O00268;P49848;Q12962;Q15542;Q9Y4A5	5	0.294118	1	17	7	690309	0.936996	109928;158744;172903;101339;136478	1.08475512882503;1.56646503320538;1.70618419364707;1;1.346747056908	1;2;2;1;1	110.114;72.668;21.711;86.83;437.6	46;50;61;48;33	0.984458	0.00522193	0.0017521	906	1	1	0.99;1;0.5;1;1	0.898
corum	514	TFIID-beta complex	O00268;P20226;P21675;P49848;Q12962;Q15542;Q15543;Q15544;Q15545;Q16514;Q16594;Q9HBM6	12	O00268;P49848;Q12962;Q15542;Q15545	5	O00268;P49848;Q12962;Q15542	4	0.333333	1	17	7	550467	0.943711	109928;158744;172903;101339	1.08475512882503;1.56646503320538;1.70618419364707;1	1;2;2;1	110.114;72.668;21.711;86.83	46;50;61;48	0.979083	0.0078329	0.00252834	907	1	1	0.99;1;0.5;1	0.8725
corum	5158	SMARCA2/BRM-BAF57-MECP2 complex	P51531;P51608;Q969G3	3	P51531;Q969G3	2	P51531;Q969G3	2	0.666667	7	21	13	720936	0.94001	65458;651626	1;9.95487182620917	1;10	181.279;46.649	41;54	0.883619	0.0966057	0.0201098	908	1	1	1;0.79	0.895
corum	5176	MGC1-DNA-PKcs-Ku complex	P12956;P13010;P78527;Q14676	4	P12956;P13010;P78527;Q14676	4	P12956;P13010	2	0.5	1	21	13	8505107	0.993793	3784898;4720209	1;1.24711656694579	1;1	69.843;82.705	50;48	0.981495	0.0078329	0.00252834	909	1	2	0.34;0.38	0.36
corum	5176	MGC1-DNA-PKcs-Ku complex	P12956;P13010;P78527;Q14676	4	P12956;P13010;P78527;Q14676	4	P12956;P13010	2	0.5	21	29	24	1759134	0.877255	774612;984522	1;1.27098728137442	1;1	69.843;82.705	50;48	NA	NA	NA	910	0	2	0.07;0.08	0.075
corum	5179	NCOA6-DNA-PK-Ku-PARP1 complex	P09874;P12956;P13010;P78527;Q14686	5	P09874;P12956;P13010;P78527	4	P12956;P13010	2	0.4	1	21	13	8505107	0.993793	3784898;4720209	1;1.24711656694579	1;1	69.843;82.705	50;48	0.975403	0.0104439	0.00329806	911	1	2	0.34;0.38	0.36
corum	5179	NCOA6-DNA-PK-Ku-PARP1 complex	P09874;P12956;P13010;P78527;Q14686	5	P09874;P12956;P13010;P78527	4	P12956;P13010	2	0.4	21	29	24	1759134	0.877255	774612;984522	1;1.27098728137442	1;1	69.843;82.705	50;48	NA	NA	NA	912	0	2	0.07;0.08	0.075
corum	5183	DNA-PK-Ku-eIF2-NF90-NF45 complex	P05198;P12956;P13010;P20042;P41091;P78527;Q12905;Q12906	8	P05198;P12956;P13010;P20042;P41091;P78527;Q12905;Q12906	8	P05198;P20042;Q12905;Q12906	4	0.5	1	8	5	1966344	0.974658	173238;79155;1084876;627873	2.18859200303203;1;13.7057166319247;7.93219632366875	2;1;14;8	36.112;38.388;43.062;95.338	56;56;55;47	0.999472	0.00261097	0.000944392	914	1	4	0.05;0.06;0.33;0.33	0.1925
corum	5183	DNA-PK-Ku-eIF2-NF90-NF45 complex	P05198;P12956;P13010;P20042;P41091;P78527;Q12905;Q12906	8	P05198;P12956;P13010;P20042;P41091;P78527;Q12905;Q12906	8	P12956;P13010;Q12905;Q12906	4	0.5	1	21	13	12747509	0.692668	3784898;4720209;2696740;1545662	2.44872294201449;3.05384294884651;1.74471520940542;1	2;3;2;1	69.843;82.705;43.062;95.338	50;48;55;47	NA	NA	NA	916	0	4	0.34;0.38;0.82;0.82	0.59
corum	5183	DNA-PK-Ku-eIF2-NF90-NF45 complex	P05198;P12956;P13010;P20042;P41091;P78527;Q12905;Q12906	8	P05198;P12956;P13010;P20042;P41091;P78527;Q12905;Q12906	8	P05198;P20042;P41091	3	0.375	18	31	24	791594	0.971706	423765;191631;176198	2.40505000056754;1.08758896241728;1	2;1;1	36.112;38.388;51.109	56;56;53	NA	NA	NA	913	0	4	0.11;0.14;0.12	0.123333
corum	5183	DNA-PK-Ku-eIF2-NF90-NF45 complex	P05198;P12956;P13010;P20042;P41091;P78527;Q12905;Q12906	8	P05198;P12956;P13010;P20042;P41091;P78527;Q12905;Q12906	8	P12956;P13010	2	0.25	21	29	24	1759134	0.877255	774612;984522	1;1.27098728137442	1;1	69.843;82.705	50;48	NA	NA	NA	915	0	4	0.07;0.08	0.075
corum	5184	SWI/SNF chromatin-remodeling complex	P51531;P51608;Q13547;Q969G3;Q96ST3	5	P51531;Q13547;Q969G3;Q96ST3	4	P51531;Q969G3	2	0.4	7	21	13	720936	0.94001	65458;651626	1;9.95487182620917	1;10	181.279;46.649	41;54	0.780783	0.18799	0.0346744	917	1	1	1;0.79	0.895
corum	5190	TIAM1-EFNB1-EPHA2 complex	P29317;P98172;Q13009	3	P29317;P98172	2	P29317;P98172	2	0.666667	1	15	9	420063	0.962945	160053;259439	1;1.62095680805733	1;2	108.266;38.007	46;56	0.927263	0.0443864	0.0100164	918	1	1	0.58;0.48	0.53
corum	5194	TNF-alpha/NF-kappa B signaling complex (SEC16A, CHUK, IKBKB, NFKB2, REL, IKBKG, MAP3K14, RELA, FBXW7, USP2)	O14920;O15027;O15111;O75604;Q00653;Q04206;Q04864;Q969H0;Q99558;Q9Y6K9	10	O14920;O15027;O15111;Q00653;Q04206;Q04864;Q9Y6K9	7	O14920;O15111;Q9Y6K9	3	0.3	10	31	19	1024225	0.949602	249494;331692;437283	1;1.32945882466111;1.75267942315246	1;1;2	86.564;84.64;48.198	48;48;54	0.927784	0.0443864	0.0100164	919	1	2	0.91;0.84;0.88	0.876667
corum	5195	PTIP-HMT complex	O15550;P61964;Q14686;Q15291;Q6ZW49;Q8NEZ4;Q9BTK6;Q9C005;Q9UBL3;Q9UMN6	10	P61964;Q15291;Q6ZW49;Q9C005;Q9UBL3	5	Q15291;Q6ZW49;Q9C005;Q9UBL3	4	0.4	1	16	6	1225603	0.914257	315307;96626;434160;378659	3.26316933330574;1;4.4932005878335;3.91881067207584	3;1;4;4	59.153;121.341;11.25;68.723	52;45;68;50	0.964292	0.0156658	0.0042611	921	1	1	0.85;0.9;0.37;0.88	0.75
corum	5196	TNF-alpha/NF-kappa B signaling complex (CHUK, BTRC, NFKB2, PPP6C, REL, CUL1, IKBKE, SAPS2, SAPS1, ANKRD28, RELA, SKP1)	O00743;O15084;O15111;O75170;P63208;Q00653;Q04206;Q04864;Q13616;Q14164;Q9UPN7;Q9Y297	12	O00743;O15084;O15111;O75170;P63208;Q00653;Q04206;Q04864;Q13616;Q9UPN7	10	O15084;O75170	2	0.166667	1	15	6	236033	0.966424	163081;68595	2.37744733581165;1	2;1	112.966;104.942	46;46	0.686821	0.245431	0.0420033	924	1	4	0.82;0.68	0.75
corum	5196	TNF-alpha/NF-kappa B signaling complex (CHUK, BTRC, NFKB2, PPP6C, REL, CUL1, IKBKE, SAPS2, SAPS1, ANKRD28, RELA, SKP1)	O00743;O15084;O15111;O75170;P63208;Q00653;Q04206;Q04864;Q13616;Q14164;Q9UPN7;Q9Y297	12	O00743;O15084;O15111;O75170;P63208;Q00653;Q04206;Q04864;Q13616;Q9UPN7	10	O00743;Q9UPN7	2	0.166667	1	16	6	605936	0.95513	375018;230918	1.62403104132203;1	2;1	35.144;96.724	57;47	NA	NA	NA	922	0	4	0.69;0.75	0.72
corum	5196	TNF-alpha/NF-kappa B signaling complex (CHUK, BTRC, NFKB2, PPP6C, REL, CUL1, IKBKE, SAPS2, SAPS1, ANKRD28, RELA, SKP1)	O00743;O15084;O15111;O75170;P63208;Q00653;Q04206;Q04864;Q13616;Q14164;Q9UPN7;Q9Y297	12	O00743;O15084;O15111;O75170;P63208;Q00653;Q04206;Q04864;Q13616;Q9UPN7	10	O00743;Q9UPN7	2	0.166667	16	36	19	271959	0.912623	181738;81789	2.22203474794899;1	2;1	35.144;96.724	57;47	NA	NA	NA	923	0	4	0.34;0.27	0.305
corum	5199	Kinase maturation complex 1	P07900;P08238;P27348;P31946;P34932;P61981;P62258;P63104;Q04917;Q13163;Q16543;Q6Q0C0;Q7KZI7;Q99759;Q9NUG6;Q9UHV9	16	P07900;P08238;P27348;P31946;P34932;P61981;P62258;P63104;Q04917;Q16543;Q7KZI7;Q9NUG6;Q9UHV9	13	P07900;P08238;P31946;P61981;P62258;P63104;Q04917;Q16543;Q9UHV9	9	0.5625	1	13	10	4348325	0.963387	1569132;1337573;142069;131737;418540;365950;110155;142632;130537	14.2447641959058;12.1426444555399;1.28971903227271;1.19592392537788;3.79955517225727;3.32213698878853;1;1.29483001225546;1.18503018473968	14;12;1;1;4;3;1;1;1	84.66;83.264;28.082;28.303;29.174;27.745;28.219;44.468;16.648	48;48;59;59;58;59;59;54;64	1	0.00261097	0.000944392	927	1	4	0.03;0.05;0.02;0.03;0.02;0.02;0.03;0.04;0.02	0.0288889
corum	5199	Kinase maturation complex 1	P07900;P08238;P27348;P31946;P34932;P61981;P62258;P63104;Q04917;Q13163;Q16543;Q6Q0C0;Q7KZI7;Q99759;Q9NUG6;Q9UHV9	16	P07900;P08238;P27348;P31946;P34932;P61981;P62258;P63104;Q04917;Q16543;Q7KZI7;Q9NUG6;Q9UHV9	13	P27348;P34932;P62258;P63104;Q04917;Q16543	6	0.375	29	37	34	6079032	0.55279	175429;4217715;672316;430963;143118;439491	1.22576475356;29.4701924286253;4.6976341200967;3.0112424712475;1;3.07082966503165	1;29;5;3;1;3	27.764;94.331;29.174;27.745;28.219;44.468	59;47;58;59;59;54	NA	NA	NA	928	0	4	0.03;0.41;0.03;0.02;0.04;0.11	0.106667
corum	5199	Kinase maturation complex 1	P07900;P08238;P27348;P31946;P34932;P61981;P62258;P63104;Q04917;Q13163;Q16543;Q6Q0C0;Q7KZI7;Q99759;Q9NUG6;Q9UHV9	16	P07900;P08238;P27348;P31946;P34932;P61981;P62258;P63104;Q04917;Q16543;Q7KZI7;Q9NUG6;Q9UHV9	13	P07900;P08238	2	0.125	30	39	34	59282611	0.883028	38786845;20495766	1.8924320759712;1	2;1	84.66;83.264	48;48	NA	NA	NA	926	0	4	0.82;0.72	0.77
corum	520-1	KCNQ1 macromolecular complex-1	P13861;P17612;P51787;P62136;Q99996	5	P13861;P17612;P62136;Q99996	4	P13861;P17612	2	0.4	1	8	4	270283	0.991294	212471;57812	3.67520583961807;1	4;1	45.518;40.59	54;55	0.965627	0.0156658	0.0042611	930	1	1	0.14;0.08	0.11
corum	520-11	KCNQ1 macromolecular complex-11	P13861;P22612;P51787;P62140;Q99996	5	P13861;P62140;Q99996	3	P13861;Q99996	2	0.4	1	8	4	280879	0.927778	212471;67650	3.14073909830007;1	3;1	45.518;453.667	54;32	0.740927	0.221932	0.0388953	932	1	2	0.14;1	0.57
corum	520-13	KCNQ1 macromolecular complex-13	P13861;P17612;P36873;P51787;Q99996	5	P13861;P17612;P36873;Q99996	4	P13861;P17612	2	0.4	1	8	4	270283	0.991294	212471;57812	3.67520583961807;1	4;1	45.518;40.59	54;55	0.965627	0.0156658	0.0042611	933	1	1	0.14;0.08	0.11
corum	520-15	KCNQ1 macromolecular complex-15	P13861;P22694;P36873;P51787;Q99996	5	P13861;P22694;P36873;Q99996	4	P13861;Q99996	2	0.4	1	8	4	280879	0.927778	212471;67650	3.14073909830007;1	3;1	45.518;453.667	54;32	0.740927	0.221932	0.0388953	934	1	1	0.14;1	0.57
corum	520-17	KCNQ1 macromolecular complex-17	P13861;P22612;P36873;P51787;Q99996	5	P13861;P36873;Q99996	3	P13861;Q99996	2	0.4	1	8	4	280879	0.927778	212471;67650	3.14073909830007;1	3;1	45.518;453.667	54;32	0.740927	0.221932	0.0388953	935	1	1	0.14;1	0.57
corum	520-3	KCNQ1 macromolecular complex-3	P13861;P22694;P51787;P62136;Q99996	5	P13861;P22694;P62136;Q99996	4	P13861;Q99996	2	0.4	1	8	4	280879	0.927778	212471;67650	3.14073909830007;1	3;1	45.518;453.667	54;32	0.740927	0.221932	0.0388953	936	1	1	0.14;1	0.57
corum	520-5	KCNQ1 macromolecular complex-5	P13861;P22612;P51787;P62136;Q99996	5	P13861;P62136;Q99996	3	P13861;Q99996	2	0.4	1	8	4	280879	0.927778	212471;67650	3.14073909830007;1	3;1	45.518;453.667	54;32	0.740927	0.221932	0.0388953	937	1	1	0.14;1	0.57
corum	520-7	KCNQ1 macromolecular complex-7	P13861;P17612;P51787;P62140;Q99996	5	P13861;P17612;P62140;Q99996	4	P13861;P17612	2	0.4	1	8	4	270283	0.991294	212471;57812	3.67520583961807;1	4;1	45.518;40.59	54;55	0.965627	0.0156658	0.0042611	938	1	2	0.14;0.08	0.11
corum	520-9	KCNQ1 macromolecular complex-9	P13861;P22694;P51787;P62140;Q99996	5	P13861;P22694;P62140;Q99996	4	P13861;Q99996	2	0.4	1	8	4	280879	0.927778	212471;67650	3.14073909830007;1	3;1	45.518;453.667	54;32	0.740927	0.221932	0.0388953	941	1	2	0.14;1	0.57
corum	5209	Ubiquilin-proteasome complex	P25786;P25787;P60900;Q05086;Q9UHD9;Q9UMX0	6	P25786;P25787;P60900;Q05086;Q9UMX0	5	P25786;P25787;P60900	3	0.5	25	36	30	10380985	0.994156	3922432;3036551;3422002	1.29173921333776;1;1.12693710726413	1;1;1	29.556;25.899;27.399	58;60;59	0.999662	0.00261097	0.000944392	942	1	3	0.45;0.5;0.53	0.493333
corum	5209	Ubiquilin-proteasome complex	P25786;P25787;P60900;Q05086;Q9UHD9;Q9UMX0	6	P25786;P25787;P60900;Q05086;Q9UMX0	5	P25786;P25787;P60900	3	0.5	36	50	41	3047698	0.651591	1661851;694662;691185	2.40435049950447;1.00503049111309;1	2;1;1	29.556;25.899;27.399	58;60;59	NA	NA	NA	943	0	3	0.19;0.11;0.11	0.136667
corum	5209	Ubiquilin-proteasome complex	P25786;P25787;P60900;Q05086;Q9UHD9;Q9UMX0	6	P25786;P25787;P60900;Q05086;Q9UMX0	5	P25786;P60900	2	0.333333	13	23	18	3016378	0.985185	1700263;1316115	1.29188026882149;1	1;1	29.556;27.399	58;59	NA	NA	NA	944	0	3	0.19;0.2	0.195
corum	5211	RAF1-PPP2-PIN1 complex	P04049;P30153;P62714;P63151;Q13526	5	P30153;P62714;P63151;Q13526	4	P30153;P63151	2	0.4	1	15	10	986686	0.959644	725580;261106	2.77887141620644;1	3;1	65.309;51.692	51;53	0.848088	0.114883	0.0228867	945	1	3	0.1;0.08	0.09
corum	5211	RAF1-PPP2-PIN1 complex	P04049;P30153;P62714;P63151;Q13526	5	P30153;P62714;P63151;Q13526	4	P30153;P63151	2	0.4	20	28	24	717221	0.794744	515490;201731	2.55533358779761;1	3;1	65.309;51.692	51;53	NA	NA	NA	946	0	3	0.07;0.06	0.065
corum	5212	Kinase maturation complex 2	A7MCY6;P07900;P08238;Q12933;Q16543;Q92844;Q9H6S1;Q9UHD2	8	P07900;P08238;Q12933;Q16543;Q9UHD2	5	P07900;P08238;Q16543	3	0.375	1	13	10	3049337	0.984072	1569132;1337573;142632	11.0012619888945;9.37779039766672;1	11;9;1	84.66;83.264;44.468	48;48;54	0.994948	0.00261097	0.000944392	949	1	2	0.03;0.05;0.04	0.04
corum	5222	p14-Mp1-MEK1 complex	Q02750;Q9UHA4;Q9Y2Q5	3	Q02750;Q9UHA4;Q9Y2Q5	3	Q9UHA4;Q9Y2Q5	2	0.666667	1	15	10	391239	0.968888	234146;156235	1.49867827311422;1	1;1	13.623;13.508	66;66	0.938744	0.0313316	0.00748436	950	1	3	0.28;0.28	0.28
corum	5222	p14-Mp1-MEK1 complex	Q02750;Q9UHA4;Q9Y2Q5	3	Q02750;Q9UHA4;Q9Y2Q5	3	Q9UHA4;Q9Y2Q5	2	0.666667	36	55	46	553827	0.896976	314317;236204	1.33070142757955;1	1;1	13.623;13.508	66;66	NA	NA	NA	952	0	3	0.38;0.42	0.4
corum	5222	p14-Mp1-MEK1 complex	Q02750;Q9UHA4;Q9Y2Q5	3	Q02750;Q9UHA4;Q9Y2Q5	3	Q9UHA4;Q9Y2Q5	2	0.666667	15	23	18	223774	0.560668	136817;86957	1.57338684637235;1	2;1	13.623;13.508	66;66	NA	NA	NA	951	0	3	0.17;0.15	0.16
corum	5223	Casein kinase II (beta-dimer, alpha'-dimer)	P19784;P67870	2	P19784;P67870	2	P19784;P67870	2	1	29	52	35	1684609	0.961468	702599;975538	1;1.38847052159198	1;1	41.213;24.942	55;60	0.961468	0.0156658	0.0042611	953	1	1	0.6;0.53	0.565
corum	5226	p14-Mp1-ERK2 complex	P28482;Q9UHA4;Q9Y2Q5	3	P28482;Q9UHA4;Q9Y2Q5	3	Q9UHA4;Q9Y2Q5	2	0.666667	1	15	10	391239	0.968888	234146;156235	1.49867827311422;1	1;1	13.623;13.508	66;66	0.938744	0.0313316	0.00748436	954	1	3	0.28;0.28	0.28
corum	5226	p14-Mp1-ERK2 complex	P28482;Q9UHA4;Q9Y2Q5	3	P28482;Q9UHA4;Q9Y2Q5	3	Q9UHA4;Q9Y2Q5	2	0.666667	36	55	46	553827	0.896976	314317;236204	1.33070142757955;1	1;1	13.623;13.508	66;66	NA	NA	NA	956	0	3	0.38;0.42	0.4
corum	5226	p14-Mp1-ERK2 complex	P28482;Q9UHA4;Q9Y2Q5	3	P28482;Q9UHA4;Q9Y2Q5	3	Q9UHA4;Q9Y2Q5	2	0.666667	15	23	18	223774	0.560668	136817;86957	1.57338684637235;1	2;1	13.623;13.508	66;66	NA	NA	NA	955	0	3	0.17;0.15	0.16
corum	5229	RPA complex	P15927;P27694;P35244	3	P15927;P27694;P35244	3	P15927;P27694;P35244	3	1	23	40	37	446923	0.882508	134623;156320;148080	1;1.16116859674796;1.0999606307986	1;1;1	29.247;68.138;13.569	58;50;66	0.986196	0.00522193	0.0017521	957	1	1	0.06;0.1;0.05	0.07
corum	5231	53BP1-containing complex	P12956;P13010;P15927;P27694;Q12888	5	P12956;P13010;P15927;P27694;Q12888	5	P12956;P13010	2	0.4	1	21	13	8505107	0.993793	3784898;4720209	1;1.24711656694579	1;1	69.843;82.705	50;48	0.975403	0.0104439	0.00329806	958	1	3	0.34;0.38	0.36
corum	5231	53BP1-containing complex	P12956;P13010;P15927;P27694;Q12888	5	P12956;P13010;P15927;P27694;Q12888	5	P12956;P13010	2	0.4	21	29	24	1759134	0.877255	774612;984522	1;1.27098728137442	1;1	69.843;82.705	50;48	NA	NA	NA	959	0	3	0.07;0.08	0.075
corum	5231	53BP1-containing complex	P12956;P13010;P15927;P27694;Q12888	5	P12956;P13010;P15927;P27694;Q12888	5	P15927;P27694	2	0.4	23	40	37	296142	0.829444	134623;156320	1;1.16116859674796	1;1	29.247;68.138	58;50	NA	NA	NA	960	0	3	0.06;0.1	0.08
corum	5234	IKBKB-CDC37-KIAA1967-HSP90AB1-HSP90AA1 complex	O14920;P07900;P08238;Q16543;Q8N163	5	O14920;P07900;P08238;Q16543;Q8N163	5	P07900;P08238;Q16543;Q8N163	4	0.8	1	13	9	4184765	0.946186	1569132;1337573;142632;1135428	11.0012619888945;9.37779039766672;1;7.9605418138987	11;9;1;8	84.66;83.264;44.468;102.902	48;48;54;46	0.999402	0.00261097	0.000944392	962	1	2	0.03;0.05;0.04;0.26	0.095
corum	5234	IKBKB-CDC37-KIAA1967-HSP90AB1-HSP90AA1 complex	O14920;P07900;P08238;Q16543;Q8N163	5	O14920;P07900;P08238;Q16543;Q8N163	5	P07900;P08238	2	0.4	30	39	34	59282611	0.883028	38786845;20495766	1.8924320759712;1	2;1	84.66;83.264	48;48	NA	NA	NA	961	0	2	0.82;0.72	0.77
corum	5235	WRN-Ku70-Ku80-PARP1 complex	P09874;P12956;P13010;Q14191	4	P09874;P12956;P13010;Q14191	4	P12956;P13010	2	0.5	1	21	13	8505107	0.993793	3784898;4720209	1;1.24711656694579	1;1	69.843;82.705	50;48	0.981495	0.0078329	0.00252834	963	1	2	0.34;0.38	0.36
corum	5235	WRN-Ku70-Ku80-PARP1 complex	P09874;P12956;P13010;Q14191	4	P09874;P12956;P13010;Q14191	4	P12956;P13010	2	0.5	21	29	24	1759134	0.877255	774612;984522	1;1.27098728137442	1;1	69.843;82.705	50;48	NA	NA	NA	964	0	2	0.07;0.08	0.075
corum	5239	CAP(C)-CAP(E) complex	O95347;Q9NTJ3	2	O95347;Q9NTJ3	2	O95347;Q9NTJ3	2	1	1	15	9	1839421	0.995405	957058;882363	1.08465336828493;1	1;1	135.656;147.182	44;43	0.995405	0.00261097	0.000944392	965	1	2	0.48;0.46	0.47
corum	5239	CAP(C)-CAP(E) complex	O95347;Q9NTJ3	2	O95347;Q9NTJ3	2	O95347;Q9NTJ3	2	1	15	37	19	1466862	0.958091	774145;692717	1.11754872480392;1	1;1	135.656;147.182	44;43	NA	NA	NA	966	0	2	0.39;0.36	0.375
corum	5241	SMC1-SMC3 complex	Q14683;Q9UQE7	2	Q14683;Q9UQE7	2	Q14683;Q9UQE7	2	1	15	26	21	2314822	0.989689	1429931;884891	1.61594026834944;1	2;1	143.233;141.542	43;43	0.989689	0.00261097	0.000944392	967	1	1	0.51;0.5	0.505
corum	525	TIP60 histone acetylase complex	O96019;Q92993;Q9Y230;Q9Y265;Q9Y4A5	5	O96019;Q9Y230;Q9Y265;Q9Y4A5	4	Q9Y230;Q9Y265	2	0.4	1	15	11	4602477	0.99401	2144758;2457719	1;1.14591902676199	1;1	51.157;50.228	53;53	0.976253	0.0104439	0.00329806	968	1	2	0.26;0.27	0.265
corum	525	TIP60 histone acetylase complex	O96019;Q92993;Q9Y230;Q9Y265;Q9Y4A5	5	O96019;Q9Y230;Q9Y265;Q9Y4A5	4	Q9Y230;Q9Y265	2	0.4	30	49	35	4706376	0.993143	2199277;2507099	1;1.13996508852682	1;1	51.157;50.228	53;53	NA	NA	NA	969	0	2	0.27;0.27	0.27
corum	5251	Ku-ORC complex	O43929;P12956;P13010;Q13416;Q9UBD5;Q9Y5N6	6	O43929;P12956;P13010;Q13416;Q9UBD5	5	P12956;P13010	2	0.333333	1	21	13	8505107	0.993793	3784898;4720209	1;1.24711656694579	1;1	69.843;82.705	50;48	0.969349	0.0130548	0.00385969	970	1	2	0.34;0.38	0.36
corum	5251	Ku-ORC complex	O43929;P12956;P13010;Q13416;Q9UBD5;Q9Y5N6	6	O43929;P12956;P13010;Q13416;Q9UBD5	5	P12956;P13010	2	0.333333	21	29	24	1759134	0.877255	774612;984522	1;1.27098728137442	1;1	69.843;82.705	50;48	NA	NA	NA	971	0	2	0.07;0.08	0.075
corum	5253-1	MNK1-eIF4F complex-1	P06730;P60842;Q04637;Q9BUB5	4	P06730;P60842;Q04637;Q9BUB5	4	P60842;Q04637	2	0.5	15	33	25	6978498	0.945401	1475216;5502787	1;3.73015680415614	1;4	46.154;175.491	54;41	0.844982	0.120104	0.023834	973	1	2	0.07;0.75	0.41
corum	5253-1	MNK1-eIF4F complex-1	P06730;P60842;Q04637;Q9BUB5	4	P06730;P60842;Q04637;Q9BUB5	4	P06730;Q04637	2	0.5	1	15	11	1034531	0.812344	321454;713077	1;2.21828628668488	1;2	25.097;175.491	60;41	NA	NA	NA	972	0	2	0.1;0.1	0.1
corum	5260	TCF4-CTNNB1-SUMO1-EP300-HADAC6 complex	P15884;P35222;P63165;Q09472;Q9UBN7	5	P35222;P63165;Q9UBN7	3	P35222;P63165	2	0.4	1	16	9	769706	0.886863	305115;464591	1;1.52267505694574	1;2	85.497;11.557	48;67	0.618623	0.295039	0.0484605	974	1	1	0.51;0.2	0.355
corum	5266	TNF-alpha/NF-kappa B signaling complex 6	O14920;O15111;P07900;P08238;P22087;P36578;P62277;P62280;P62888;P62917;Q02878;Q16543;Q99558;Q9Y6K9	14	O14920;O15111;P07900;P08238;P22087;P36578;P62277;P62280;P62888;P62917;Q02878;Q16543;Q9Y6K9	13	P36578;P62888;P62917;Q02878	4	0.285714	1	21	5	22257109	0.994742	5640348;2752559;5062728;8801474	2.04912882884618;1;1.8392804659228;3.19756052458821	2;1;2;3	47.697;12.784;28.025;32.728	54;66;59;57	0.99996	0.00261097	0.000944392	978	1	5	0.93;0.96;0.92;0.93	0.935
corum	5266	TNF-alpha/NF-kappa B signaling complex 6	O14920;O15111;P07900;P08238;P22087;P36578;P62277;P62280;P62888;P62917;Q02878;Q16543;Q99558;Q9Y6K9	14	O14920;O15111;P07900;P08238;P22087;P36578;P62277;P62280;P62888;P62917;Q02878;Q16543;Q9Y6K9	13	P07900;P08238;Q16543	3	0.214286	1	13	10	3049337	0.984072	1569132;1337573;142632	11.0012619888945;9.37779039766672;1	11;9;1	84.66;83.264;44.468	48;48;54	NA	NA	NA	977	0	5	0.03;0.05;0.04	0.04
corum	5266	TNF-alpha/NF-kappa B signaling complex 6	O14920;O15111;P07900;P08238;P22087;P36578;P62277;P62280;P62888;P62917;Q02878;Q16543;Q99558;Q9Y6K9	14	O14920;O15111;P07900;P08238;P22087;P36578;P62277;P62280;P62888;P62917;Q02878;Q16543;Q9Y6K9	13	O14920;O15111;Q9Y6K9	3	0.214286	10	31	19	1024225	0.949602	249494;331692;437283	1;1.32945882466111;1.75267942315246	1;1;2	86.564;84.64;48.198	48;48;54	NA	NA	NA	975	0	5	0.91;0.84;0.88	0.876667
[truncated: 314 more rows]

## Sheet: EV4_BioPlex
community_resource	complex_id	complex_name	subunits_annotated	n_subunits_annotated	subunits_with_MS_signal	n_subunits_with_MS_signal	subunits_coeluting	n_subunits_coeluting	completeness	left_feature_boundary	right_feature_boundary	feature_apex	feature_area	peak_corr	feature_area_subunits	intensity_ratio	stoichiometry_estimated	monomer_mw	monomer_sec	coelution_score	pvalue	qvalue	feature_id	best_feature	feature_count	relInt_sub	relInt_mean
[truncated: 2,097 more rows]

[truncated: 2 more sheets: EV4_StringDB, EV4_CBS_collapsed]
