# Supplementary material for: Complex‐centric proteome profiling by SEC‐SWATH‐MS
Source: Mol Syst Biol. 2019 Jan 14;15(1):e8438. doi: 10.15252/msb.20188438 (PMC6346213; doi:10.15252/msb.20188438)
Supplement: Supplementary file 6 — Dataset EV5 [file MSB-15-e8438-s006.zip]

Archive with 626 entries (623 files):
- feature_plots_corum/
- feature_plots_corum/.DS_Store
- feature_plots_corum/1003.pdf
- feature_plots_corum/1004.pdf
- feature_plots_corum/1005.pdf
- feature_plots_corum/1007.pdf
- feature_plots_corum/1008;1010.pdf
- feature_plots_corum/100;919.pdf
- feature_plots_corum/103.pdf
- feature_plots_corum/1031;1033;389.pdf
- feature_plots_corum/1032.pdf
- feature_plots_corum/1034.pdf
- feature_plots_corum/1038.pdf
- feature_plots_corum/104.pdf
- feature_plots_corum/1045.pdf
- feature_plots_corum/1056.pdf
- feature_plots_corum/1059;657.pdf
- feature_plots_corum/105;995;996.pdf
- feature_plots_corum/1070.pdf
- feature_plots_corum/1079;1082.pdf
- feature_plots_corum/1081;173;2767;331;618;71;73;972.pdf
- feature_plots_corum/1091.pdf
- feature_plots_corum/1092.pdf
- feature_plots_corum/1093.pdf
- feature_plots_corum/1095.pdf
- feature_plots_corum/1096.pdf
- feature_plots_corum/1097.pdf
- feature_plots_corum/10;157;167.pdf
- feature_plots_corum/1100.pdf
- feature_plots_corum/1101;1105.pdf
- feature_plots_corum/1104.pdf
- feature_plots_corum/1106.pdf
- feature_plots_corum/1113.pdf
- feature_plots_corum/1114.pdf
- feature_plots_corum/112;33.pdf
- feature_plots_corum/1134.pdf
- feature_plots_corum/1142.pdf
- feature_plots_corum/1143.pdf
- feature_plots_corum/1146.pdf
- feature_plots_corum/1147.pdf
- feature_plots_corum/1149.pdf
- feature_plots_corum/1150.pdf
- feature_plots_corum/1162.pdf
- feature_plots_corum/1165.pdf
- feature_plots_corum/1166-1.pdf
- feature_plots_corum/1166-2.pdf
- feature_plots_corum/1167.pdf
- feature_plots_corum/1169.pdf
- feature_plots_corum/117-1.pdf
- feature_plots_corum/117-2.pdf
- feature_plots_corum/117-3.pdf
- feature_plots_corum/117-4.pdf
- feature_plots_corum/117-5.pdf
- feature_plots_corum/117-6.pdf
- feature_plots_corum/1170;1171.pdf
- feature_plots_corum/1172;775.pdf
- feature_plots_corum/1173.pdf
- feature_plots_corum/1174.pdf
- feature_plots_corum/1176.pdf
- feature_plots_corum/1177.pdf
- feature_plots_corum/1182.pdf
- feature_plots_corum/1183.pdf
- feature_plots_corum/1192.pdf
- feature_plots_corum/1193.pdf
- feature_plots_corum/1194.pdf
- feature_plots_corum/1199.pdf
- feature_plots_corum/1200.pdf
- feature_plots_corum/1205.pdf
- feature_plots_corum/1220.pdf
- feature_plots_corum/1226.pdf
- feature_plots_corum/1227.pdf
- feature_plots_corum/123.pdf
- feature_plots_corum/1230.pdf
- feature_plots_corum/1232.pdf
- feature_plots_corum/1233.pdf
- feature_plots_corum/1237.pdf
- feature_plots_corum/1238;556;565-1.pdf
- feature_plots_corum/1239.pdf
- feature_plots_corum/1245.pdf
- feature_plots_corum/1251-1;564-1.pdf
- feature_plots_corum/1251-2;564-4.pdf
- feature_plots_corum/1252.pdf
- feature_plots_corum/1254.pdf
- feature_plots_corum/1256.pdf
- feature_plots_corum/1257.pdf
- feature_plots_corum/1258.pdf
- feature_plots_corum/126.pdf
- feature_plots_corum/127.pdf
- feature_plots_corum/1287.pdf
- feature_plots_corum/1288.pdf
- feature_plots_corum/1321.pdf
- feature_plots_corum/1332.pdf
- feature_plots_corum/1335.pdf
- feature_plots_corum/1345.pdf
- feature_plots_corum/1347.pdf
- feature_plots_corum/1379.pdf
- feature_plots_corum/1399.pdf
- feature_plots_corum/1400.pdf
- feature_plots_corum/1413.pdf
- feature_plots_corum/142.pdf
- feature_plots_corum/144.pdf
- feature_plots_corum/1452.pdf
- feature_plots_corum/149-1.pdf
- feature_plots_corum/149-2.pdf
- feature_plots_corum/149-3.pdf
- feature_plots_corum/149-4.pdf
- feature_plots_corum/1492.pdf
- feature_plots_corum/1495.pdf
- feature_plots_corum/1505.pdf
- feature_plots_corum/152.pdf
- feature_plots_corum/153.pdf
- feature_plots_corum/155.pdf
- feature_plots_corum/1552.pdf
- feature_plots_corum/1554.pdf
- feature_plots_corum/1571.pdf
- feature_plots_corum/159.pdf
- feature_plots_corum/160.pdf
- feature_plots_corum/162;3522;3556.pdf
- feature_plots_corum/163;166;64.pdf
- feature_plots_corum/164;165;63.pdf
- feature_plots_corum/1695.pdf
- feature_plots_corum/1729.pdf
- feature_plots_corum/1734.pdf
- feature_plots_corum/1737.pdf
- feature_plots_corum/1743.pdf
- feature_plots_corum/1745.pdf
- feature_plots_corum/1746.pdf
- feature_plots_corum/1750.pdf
- feature_plots_corum/1751.pdf
- feature_plots_corum/1752.pdf
- feature_plots_corum/1769.pdf
- feature_plots_corum/178.pdf
- feature_plots_corum/181.pdf
- feature_plots_corum/1814.pdf
- feature_plots_corum/1856;5432.pdf
- feature_plots_corum/186.pdf
- feature_plots_corum/1863.pdf
- feature_plots_corum/1874.pdf
- feature_plots_corum/189-1.pdf
- feature_plots_corum/189-2.pdf
- feature_plots_corum/189-3.pdf
- feature_plots_corum/189-4.pdf
- feature_plots_corum/189-5.pdf
- feature_plots_corum/189-6.pdf
- feature_plots_corum/189-7.pdf
- feature_plots_corum/189-8.pdf
- feature_plots_corum/1893;2969.pdf
- feature_plots_corum/1895.pdf
- feature_plots_corum/1897;2970;2990;3980.pdf
- feature_plots_corum/191.pdf
- feature_plots_corum/192.pdf
- feature_plots_corum/193.pdf
- feature_plots_corum/194.pdf
- feature_plots_corum/202;964.pdf
- feature_plots_corum/205.pdf
- feature_plots_corum/2055.pdf
- feature_plots_corum/2056.pdf
- feature_plots_corum/206;344;345;352;354.pdf
- feature_plots_corum/207.pdf
- feature_plots_corum/208.pdf
- feature_plots_corum/209.pdf
- feature_plots_corum/210.pdf
- feature_plots_corum/2100.pdf
- feature_plots_corum/2101.pdf
- feature_plots_corum/2105.pdf
- feature_plots_corum/211.pdf
- feature_plots_corum/2112.pdf
- feature_plots_corum/2118.pdf
- feature_plots_corum/2121;5844.pdf
- feature_plots_corum/2129.pdf
- feature_plots_corum/212;363;365.pdf
- feature_plots_corum/214.pdf
- feature_plots_corum/2174-1.pdf
- feature_plots_corum/2174-2.pdf
- feature_plots_corum/2179.pdf
- feature_plots_corum/217;218.pdf
- feature_plots_corum/219.pdf
- feature_plots_corum/2199;2202.pdf
- feature_plots_corum/2200.pdf
- feature_plots_corum/2201.pdf
- feature_plots_corum/2203.pdf
- feature_plots_corum/221.pdf
- feature_plots_corum/2211.pdf
- feature_plots_corum/2218.pdf
- feature_plots_corum/222.pdf
- feature_plots_corum/2222;2738.pdf
- feature_plots_corum/223.pdf
- feature_plots_corum/2236.pdf
- feature_plots_corum/2238.pdf
- feature_plots_corum/224.pdf
- feature_plots_corum/228.pdf
- feature_plots_corum/229.pdf
- feature_plots_corum/2294.pdf
- feature_plots_corum/2297.pdf
- feature_plots_corum/23.pdf
- feature_plots_corum/230.pdf
- feature_plots_corum/2300.pdf
- feature_plots_corum/2308.pdf
- feature_plots_corum/2318.pdf
- feature_plots_corum/232.pdf
- feature_plots_corum/234.pdf
- feature_plots_corum/2355.pdf
- feature_plots_corum/2356.pdf
- feature_plots_corum/238-1.pdf
- feature_plots_corum/238-2.pdf
- feature_plots_corum/2390-1.pdf
- feature_plots_corum/2390-2.pdf
- feature_plots_corum/2395.pdf
- feature_plots_corum/2398.pdf
- feature_plots_corum/2399.pdf
- feature_plots_corum/2400.pdf
- feature_plots_corum/2401.pdf
- feature_plots_corum/2406.pdf
- feature_plots_corum/2411.pdf
- feature_plots_corum/2413.pdf
- feature_plots_corum/2416.pdf
- feature_plots_corum/2419.pdf
- feature_plots_corum/2423.pdf
- feature_plots_corum/2429.pdf
- feature_plots_corum/2430.pdf
- feature_plots_corum/2431.pdf
- feature_plots_corum/2432.pdf
- feature_plots_corum/2434.pdf
- feature_plots_corum/2435.pdf
- feature_plots_corum/2436.pdf
- feature_plots_corum/2437.pdf
- feature_plots_corum/248.pdf
- feature_plots_corum/2598;281.pdf
- feature_plots_corum/2600.pdf
- feature_plots_corum/2601.pdf
- feature_plots_corum/2602;2873;2878.pdf
- feature_plots_corum/2603.pdf
- feature_plots_corum/2604.pdf
- feature_plots_corum/2605.pdf
- feature_plots_corum/263;264;72.pdf
- feature_plots_corum/2657.pdf
- feature_plots_corum/266;270;2810.pdf
- feature_plots_corum/2685.pdf
- feature_plots_corum/2686.pdf
- feature_plots_corum/268;274.pdf
- feature_plots_corum/27.pdf
- feature_plots_corum/2715.pdf
- feature_plots_corum/2716.pdf
- feature_plots_corum/2719.pdf
- feature_plots_corum/2720;5224.pdf
- feature_plots_corum/2721-1.pdf
- feature_plots_corum/2721-2.pdf
- feature_plots_corum/2727.pdf
- feature_plots_corum/2731.pdf
- feature_plots_corum/2734.pdf
- feature_plots_corum/2735.pdf
- feature_plots_corum/2749.pdf
- feature_plots_corum/2757.pdf
- feature_plots_corum/2766.pdf
- feature_plots_corum/277;279;2799.pdf
- feature_plots_corum/278.pdf
- feature_plots_corum/2791.pdf
- feature_plots_corum/2792.pdf
- feature_plots_corum/2797.pdf
- feature_plots_corum/280.pdf
- feature_plots_corum/2804.pdf
- feature_plots_corum/2812.pdf
- feature_plots_corum/2814.pdf
- feature_plots_corum/2817.pdf
- feature_plots_corum/282.pdf
- feature_plots_corum/2825.pdf
- feature_plots_corum/2829.pdf
- feature_plots_corum/2837.pdf
- feature_plots_corum/2838;837.pdf
- feature_plots_corum/283;54;732.pdf
- feature_plots_corum/284.pdf
- feature_plots_corum/2851.pdf
- feature_plots_corum/2852.pdf
- feature_plots_corum/2856.pdf
- feature_plots_corum/2857.pdf
- feature_plots_corum/2860;2861.pdf
- feature_plots_corum/287.pdf
- feature_plots_corum/2872-1.pdf
- feature_plots_corum/2872-2.pdf
- feature_plots_corum/2875;2877.pdf
- feature_plots_corum/288.pdf
- feature_plots_corum/2884.pdf
- feature_plots_corum/2885.pdf
- feature_plots_corum/2891;43;45;466.pdf
- feature_plots_corum/2898.pdf
- feature_plots_corum/2901.pdf
- feature_plots_corum/2903.pdf
- feature_plots_corum/2904.pdf
- feature_plots_corum/2905.pdf
- feature_plots_corum/2906.pdf
- feature_plots_corum/2914.pdf
- feature_plots_corum/2918.pdf
- feature_plots_corum/2919.pdf
- feature_plots_corum/2920.pdf
- feature_plots_corum/2921.pdf
- feature_plots_corum/2938.pdf
- feature_plots_corum/2939.pdf
- feature_plots_corum/2942.pdf
- feature_plots_corum/2948.pdf
- feature_plots_corum/297.pdf
[truncated: 326 more entries]
