# Supplementary material for: Complex‐centric proteome profiling by SEC‐SWATH‐MS
Source: Mol Syst Biol. 2019 Jan 14;15(1):e8438. doi: 10.15252/msb.20188438 (PMC6346213; doi:10.15252/msb.20188438)
Supplement: Supplementary file 7 — Dataset EV6 [file MSB-15-e8438-s007.zip]

Archive with 1,059 entries (1,055 files):
- feature_plots_bioplex/
- feature_plots_bioplex/.DS_Store
- feature_plots_bioplex/A0JLT2.pdf
- feature_plots_bioplex/A1A519.pdf
- feature_plots_bioplex/A2RRP1.pdf
- feature_plots_bioplex/A2RU30.pdf
- feature_plots_bioplex/A2RU67.pdf
- feature_plots_bioplex/A5YKK6.pdf
- feature_plots_bioplex/A6NHL2.pdf
- feature_plots_bioplex/A8MVW5.pdf
- feature_plots_bioplex/A8MW92.pdf
- feature_plots_bioplex/B0FP48.pdf
- feature_plots_bioplex/B0V056.pdf
- feature_plots_bioplex/B4DTM2.pdf
- feature_plots_bioplex/B4DUB1.pdf
- feature_plots_bioplex/B5ME19.pdf
- feature_plots_bioplex/C9JP52.pdf
- feature_plots_bioplex/D6RGH0.pdf
- feature_plots_bioplex/E5RFK5.pdf
- feature_plots_bioplex/E9PD40.pdf
- feature_plots_bioplex/E9PFU9.pdf
- feature_plots_bioplex/F5H1R9.pdf
- feature_plots_bioplex/O00151.pdf
- feature_plots_bioplex/O00161.pdf
- feature_plots_bioplex/O00165.pdf
- feature_plots_bioplex/O00214.pdf
- feature_plots_bioplex/O00217.pdf
- feature_plots_bioplex/O00231.pdf
- feature_plots_bioplex/O00232.pdf
- feature_plots_bioplex/O00233.pdf
- feature_plots_bioplex/O00273.pdf
- feature_plots_bioplex/O00303.pdf
- feature_plots_bioplex/O00399.pdf
- feature_plots_bioplex/O00560.pdf
- feature_plots_bioplex/O00628.pdf
- feature_plots_bioplex/O14497.pdf
- feature_plots_bioplex/O14519.pdf
- feature_plots_bioplex/O14530.pdf
- feature_plots_bioplex/O14548.pdf
- feature_plots_bioplex/O14653.pdf
- feature_plots_bioplex/O14686.pdf
- feature_plots_bioplex/O14763.pdf
- feature_plots_bioplex/O14775.pdf
- feature_plots_bioplex/O14777.pdf
- feature_plots_bioplex/O14818.pdf
- feature_plots_bioplex/O14924.pdf
- feature_plots_bioplex/O14939.pdf
- feature_plots_bioplex/O14949.pdf
- feature_plots_bioplex/O14958.pdf
- feature_plots_bioplex/O14972.pdf
- feature_plots_bioplex/O14977.pdf
- feature_plots_bioplex/O14979.pdf
- feature_plots_bioplex/O15042.pdf
- feature_plots_bioplex/O15084.pdf
- feature_plots_bioplex/O15118.pdf
- feature_plots_bioplex/O15126.pdf
- feature_plots_bioplex/O15127.pdf
- feature_plots_bioplex/O15143.pdf
- feature_plots_bioplex/O15144.pdf
- feature_plots_bioplex/O15145.pdf
- feature_plots_bioplex/O15318.pdf
- feature_plots_bioplex/O15371.pdf
- feature_plots_bioplex/O15372.pdf
- feature_plots_bioplex/O15400.pdf
- feature_plots_bioplex/O15442.pdf
- feature_plots_bioplex/O15460.pdf
- feature_plots_bioplex/O15498.pdf
- feature_plots_bioplex/O15511.pdf
- feature_plots_bioplex/O15514.pdf
- feature_plots_bioplex/O43149.pdf
- feature_plots_bioplex/O43159.pdf
- feature_plots_bioplex/O43181.pdf
- feature_plots_bioplex/O43264.pdf
- feature_plots_bioplex/O43292.pdf
- feature_plots_bioplex/O43390.pdf
- feature_plots_bioplex/O43399.pdf
- feature_plots_bioplex/O43402.pdf
- feature_plots_bioplex/O43432.pdf
- feature_plots_bioplex/O43513.pdf
- feature_plots_bioplex/O43566.pdf
- feature_plots_bioplex/O43617.pdf
- feature_plots_bioplex/O43670.pdf
- feature_plots_bioplex/O43674.pdf
- feature_plots_bioplex/O43676.pdf
- feature_plots_bioplex/O43681.pdf
- feature_plots_bioplex/O43747.pdf
- feature_plots_bioplex/O43752.pdf
- feature_plots_bioplex/O43759.pdf
- feature_plots_bioplex/O43765.pdf
- feature_plots_bioplex/O43813.pdf
- feature_plots_bioplex/O43837.pdf
- feature_plots_bioplex/O60262.pdf
- feature_plots_bioplex/O60287.pdf
- feature_plots_bioplex/O60344.pdf
- feature_plots_bioplex/O60478.pdf
- feature_plots_bioplex/O60499.pdf
- feature_plots_bioplex/O60512.pdf
- feature_plots_bioplex/O60563.pdf
- feature_plots_bioplex/O60637.pdf
- feature_plots_bioplex/O60645.pdf
- feature_plots_bioplex/O60783.pdf
- feature_plots_bioplex/O60826.pdf
- feature_plots_bioplex/O60831.pdf
- feature_plots_bioplex/O60939.pdf
- feature_plots_bioplex/O75127.pdf
- feature_plots_bioplex/O75155.pdf
- feature_plots_bioplex/O75177.pdf
- feature_plots_bioplex/O75251.pdf
- feature_plots_bioplex/O75306.pdf
- feature_plots_bioplex/O75379.pdf
- feature_plots_bioplex/O75380.pdf
- feature_plots_bioplex/O75394.pdf
- feature_plots_bioplex/O75410.pdf
- feature_plots_bioplex/O75438.pdf
- feature_plots_bioplex/O75446.pdf
- feature_plots_bioplex/O75467.pdf
- feature_plots_bioplex/O75489.pdf
- feature_plots_bioplex/O75533.pdf
- feature_plots_bioplex/O75607.pdf
- feature_plots_bioplex/O75643.pdf
- feature_plots_bioplex/O75683.pdf
- feature_plots_bioplex/O75695.pdf
- feature_plots_bioplex/O75787.pdf
- feature_plots_bioplex/O75791.pdf
- feature_plots_bioplex/O75818.pdf
- feature_plots_bioplex/O75821.pdf
- feature_plots_bioplex/O75832.pdf
- feature_plots_bioplex/O75915.pdf
- feature_plots_bioplex/O75935.pdf
- feature_plots_bioplex/O75947.pdf
- feature_plots_bioplex/O76075.pdf
- feature_plots_bioplex/O76094.pdf
- feature_plots_bioplex/O94766.pdf
- feature_plots_bioplex/O94776.pdf
- feature_plots_bioplex/O94805.pdf
- feature_plots_bioplex/O94874.pdf
- feature_plots_bioplex/O94925.pdf
- feature_plots_bioplex/O94979.pdf
- feature_plots_bioplex/O95059.pdf
- feature_plots_bioplex/O95067.pdf
- feature_plots_bioplex/O95139.pdf
- feature_plots_bioplex/O95167.pdf
- feature_plots_bioplex/O95168.pdf
- feature_plots_bioplex/O95169.pdf
- feature_plots_bioplex/O95182.pdf
- feature_plots_bioplex/O95229.pdf
- feature_plots_bioplex/O95249.pdf
- feature_plots_bioplex/O95298.pdf
- feature_plots_bioplex/O95400.pdf
- feature_plots_bioplex/O95707.pdf
- feature_plots_bioplex/O95721.pdf
- feature_plots_bioplex/O95793.pdf
- feature_plots_bioplex/O95825.pdf
- feature_plots_bioplex/O95863.pdf
- feature_plots_bioplex/O95864.pdf
- feature_plots_bioplex/O95922.pdf
- feature_plots_bioplex/O95983.pdf
- feature_plots_bioplex/O95988.pdf
- feature_plots_bioplex/O96000.pdf
- feature_plots_bioplex/O96005.pdf
- feature_plots_bioplex/O96019.pdf
- feature_plots_bioplex/O96028.pdf
- feature_plots_bioplex/P00387.pdf
- feature_plots_bioplex/P01210.pdf
- feature_plots_bioplex/P01213.pdf
- feature_plots_bioplex/P03905.pdf
- feature_plots_bioplex/P03915.pdf
- feature_plots_bioplex/P04035.pdf
- feature_plots_bioplex/P04233.pdf
- feature_plots_bioplex/P05111.pdf
- feature_plots_bioplex/P05230.pdf
- feature_plots_bioplex/P05387.pdf
- feature_plots_bioplex/P05388.pdf
- feature_plots_bioplex/P05423.pdf
- feature_plots_bioplex/P06576.pdf
- feature_plots_bioplex/P06748.pdf
- feature_plots_bioplex/P07237.pdf
- feature_plots_bioplex/P07910.pdf
- feature_plots_bioplex/P07919.pdf
- feature_plots_bioplex/P08240.pdf
- feature_plots_bioplex/P08559.pdf
- feature_plots_bioplex/P08574.pdf
- feature_plots_bioplex/P08579.pdf
- feature_plots_bioplex/P08754.pdf
- feature_plots_bioplex/P09001.pdf
- feature_plots_bioplex/P09067.pdf
- feature_plots_bioplex/P09237.pdf
- feature_plots_bioplex/P09651.pdf
- feature_plots_bioplex/P0CAP2.pdf
- feature_plots_bioplex/P0CG38.pdf
- feature_plots_bioplex/P10321.pdf
- feature_plots_bioplex/P10515.pdf
- feature_plots_bioplex/P11274.pdf
- feature_plots_bioplex/P11441.pdf
- feature_plots_bioplex/P13385.pdf
- feature_plots_bioplex/P13591.pdf
- feature_plots_bioplex/P13598.pdf
- feature_plots_bioplex/P13716.pdf
- feature_plots_bioplex/P13726.pdf
- feature_plots_bioplex/P13727.pdf
- feature_plots_bioplex/P14927.pdf
- feature_plots_bioplex/P15313.pdf
- feature_plots_bioplex/P15880.pdf
- feature_plots_bioplex/P15941.pdf
- feature_plots_bioplex/P16104.pdf
- feature_plots_bioplex/P16150.pdf
- feature_plots_bioplex/P16383.pdf
- feature_plots_bioplex/P16435.pdf
- feature_plots_bioplex/P17026.pdf
- feature_plots_bioplex/P17029.pdf
- feature_plots_bioplex/P17568.pdf
- feature_plots_bioplex/P17658.pdf
- feature_plots_bioplex/P17931.pdf
- feature_plots_bioplex/P18031.pdf
- feature_plots_bioplex/P18615.pdf
- feature_plots_bioplex/P18621.pdf
- feature_plots_bioplex/P19404.pdf
- feature_plots_bioplex/P20338.pdf
- feature_plots_bioplex/P20339.pdf
- feature_plots_bioplex/P20618.pdf
- feature_plots_bioplex/P20839.pdf
- feature_plots_bioplex/P20851.pdf
- feature_plots_bioplex/P22413.pdf
- feature_plots_bioplex/P22695.pdf
- feature_plots_bioplex/P23396.pdf
- feature_plots_bioplex/P23526.pdf
- feature_plots_bioplex/P23528.pdf
- feature_plots_bioplex/P24534.pdf
- feature_plots_bioplex/P25106.pdf
- feature_plots_bioplex/P25705.pdf
- feature_plots_bioplex/P25786.pdf
- feature_plots_bioplex/P25787.pdf
- feature_plots_bioplex/P25788.pdf
- feature_plots_bioplex/P25789.pdf
- feature_plots_bioplex/P26373.pdf
- feature_plots_bioplex/P26640.pdf
- feature_plots_bioplex/P26641.pdf
- feature_plots_bioplex/P28065.pdf
- feature_plots_bioplex/P28066.pdf
- feature_plots_bioplex/P28070.pdf
- feature_plots_bioplex/P28072.pdf
- feature_plots_bioplex/P28074.pdf
- feature_plots_bioplex/P28331.pdf
- feature_plots_bioplex/P28845.pdf
- feature_plots_bioplex/P29016.pdf
- feature_plots_bioplex/P29692.pdf
- feature_plots_bioplex/P30519.pdf
- feature_plots_bioplex/P31689.pdf
- feature_plots_bioplex/P31930.pdf
- feature_plots_bioplex/P31947.pdf
- feature_plots_bioplex/P32322.pdf
- feature_plots_bioplex/P34897.pdf
- feature_plots_bioplex/P35244.pdf
- feature_plots_bioplex/P35613.pdf
- feature_plots_bioplex/P35998.pdf
- feature_plots_bioplex/P36542.pdf
- feature_plots_bioplex/P36578.pdf
- feature_plots_bioplex/P36896.pdf
- feature_plots_bioplex/P36954.pdf
- feature_plots_bioplex/P36957.pdf
- feature_plots_bioplex/P39023.pdf
- feature_plots_bioplex/P39905.pdf
- feature_plots_bioplex/P40313.pdf
- feature_plots_bioplex/P40429.pdf
- feature_plots_bioplex/P41743.pdf
- feature_plots_bioplex/P42025.pdf
- feature_plots_bioplex/P42224.pdf
- feature_plots_bioplex/P42285.pdf
- feature_plots_bioplex/P42696.pdf
- feature_plots_bioplex/P42701.pdf
- feature_plots_bioplex/P43121.pdf
- feature_plots_bioplex/P43487.pdf
- feature_plots_bioplex/P43686.pdf
- feature_plots_bioplex/P45880.pdf
- feature_plots_bioplex/P46087.pdf
- feature_plots_bioplex/P46379.pdf
- feature_plots_bioplex/P46736.pdf
- feature_plots_bioplex/P46776.pdf
- feature_plots_bioplex/P46777.pdf
- feature_plots_bioplex/P46782.pdf
- feature_plots_bioplex/P46783.pdf
- feature_plots_bioplex/P47756.pdf
- feature_plots_bioplex/P49207.pdf
- feature_plots_bioplex/P49336.pdf
- feature_plots_bioplex/P49406.pdf
- feature_plots_bioplex/P49720.pdf
- feature_plots_bioplex/P49721.pdf
- feature_plots_bioplex/P49736.pdf
- feature_plots_bioplex/P49755.pdf
- feature_plots_bioplex/P49821.pdf
- feature_plots_bioplex/P50150.pdf
- feature_plots_bioplex/P50213.pdf
- feature_plots_bioplex/P50914.pdf
- feature_plots_bioplex/P51398.pdf
- feature_plots_bioplex/P51531.pdf
- feature_plots_bioplex/P51532.pdf
- feature_plots_bioplex/P51553.pdf
- feature_plots_bioplex/P51648.pdf
- feature_plots_bioplex/P51665.pdf
- feature_plots_bioplex/P51674.pdf
[truncated: 759 more entries]
