# Supplementary material for: Complex‐centric proteome profiling by SEC‐SWATH‐MS
Source: Mol Syst Biol. 2019 Jan 14;15(1):e8438. doi: 10.15252/msb.20188438 (PMC6346213; doi:10.15252/msb.20188438)
Supplement: Supplementary file 8 — Dataset EV7 [file MSB-15-e8438-s008.zip]

Archive with 1,800 entries (1,797 files):
- feature_plots_string/
- feature_plots_string/.DS_Store
- feature_plots_string/A0JLT2.pdf
- feature_plots_string/A2A3L6.pdf
- feature_plots_string/A2RU30.pdf
- feature_plots_string/A5LHX3.pdf
- feature_plots_string/A5YKK6.pdf
- feature_plots_string/B5ME19.pdf
- feature_plots_string/E7EU14.pdf
- feature_plots_string/E9PAV3.pdf
- feature_plots_string/E9PQ53.pdf
- feature_plots_string/O00116.pdf
- feature_plots_string/O00151.pdf
- feature_plots_string/O00161.pdf
- feature_plots_string/O00170.pdf
- feature_plots_string/O00189.pdf
- feature_plots_string/O00203.pdf
- feature_plots_string/O00217.pdf
- feature_plots_string/O00231.pdf
- feature_plots_string/O00232.pdf
- feature_plots_string/O00233.pdf
- feature_plots_string/O00257.pdf
- feature_plots_string/O00264.pdf
- feature_plots_string/O00273.pdf
- feature_plots_string/O00291.pdf
- feature_plots_string/O00303.pdf
- feature_plots_string/O00399.pdf
- feature_plots_string/O00410.pdf
- feature_plots_string/O00483.pdf
- feature_plots_string/O00488.pdf
- feature_plots_string/O00541.pdf
- feature_plots_string/O00566.pdf
- feature_plots_string/O00567.pdf
- feature_plots_string/O00571.pdf
- feature_plots_string/O00622.pdf
- feature_plots_string/O00623.pdf
- feature_plots_string/O00628.pdf
- feature_plots_string/O00712.pdf
- feature_plots_string/O00743.pdf
- feature_plots_string/O00762.pdf
- feature_plots_string/O00767.pdf
- feature_plots_string/O14494.pdf
- feature_plots_string/O14495.pdf
- feature_plots_string/O14497.pdf
- feature_plots_string/O14519.pdf
- feature_plots_string/O14521.pdf
- feature_plots_string/O14544.pdf
- feature_plots_string/O14548.pdf
- feature_plots_string/O14561.pdf
- feature_plots_string/O14562.pdf
- feature_plots_string/O14579.pdf
- feature_plots_string/O14602.pdf
- feature_plots_string/O14607.pdf
- feature_plots_string/O14617.pdf
- feature_plots_string/O14640.pdf
- feature_plots_string/O14641.pdf
- feature_plots_string/O14653.pdf
- feature_plots_string/O14662.pdf
- feature_plots_string/O14672.pdf
- feature_plots_string/O14686.pdf
- feature_plots_string/O14744.pdf
- feature_plots_string/O14818.pdf
- feature_plots_string/O14929.pdf
- feature_plots_string/O14949.pdf
- feature_plots_string/O14957.pdf
- feature_plots_string/O14975.pdf
- feature_plots_string/O14976.pdf
- feature_plots_string/O14979.pdf
- feature_plots_string/O15020.pdf
- feature_plots_string/O15047.pdf
- feature_plots_string/O15054.pdf
- feature_plots_string/O15066.pdf
- feature_plots_string/O15069.pdf
- feature_plots_string/O15116.pdf
- feature_plots_string/O15127.pdf
- feature_plots_string/O15143.pdf
- feature_plots_string/O15144.pdf
- feature_plots_string/O15145.pdf
- feature_plots_string/O15151.pdf
- feature_plots_string/O15169.pdf
- feature_plots_string/O15205.pdf
- feature_plots_string/O15212.pdf
- feature_plots_string/O15213.pdf
- feature_plots_string/O15228.pdf
- feature_plots_string/O15234.pdf
- feature_plots_string/O15235.pdf
- feature_plots_string/O15245.pdf
- feature_plots_string/O15260.pdf
- feature_plots_string/O15305.pdf
- feature_plots_string/O15371.pdf
- feature_plots_string/O15372.pdf
- feature_plots_string/O15381.pdf
- feature_plots_string/O15400.pdf
- feature_plots_string/O15427.pdf
- feature_plots_string/O15498.pdf
- feature_plots_string/O15511.pdf
- feature_plots_string/O15550.pdf
- feature_plots_string/O43150.pdf
- feature_plots_string/O43156.pdf
- feature_plots_string/O43172.pdf
- feature_plots_string/O43181.pdf
- feature_plots_string/O43257.pdf
- feature_plots_string/O43292.pdf
- feature_plots_string/O43301.pdf
- feature_plots_string/O43324.pdf
- feature_plots_string/O43347.pdf
- feature_plots_string/O43395.pdf
- feature_plots_string/O43396.pdf
- feature_plots_string/O43402.pdf
- feature_plots_string/O43447.pdf
- feature_plots_string/O43497.pdf
- feature_plots_string/O43516.pdf
- feature_plots_string/O43524.pdf
- feature_plots_string/O43525.pdf
- feature_plots_string/O43526.pdf
- feature_plots_string/O43572.pdf
- feature_plots_string/O43583.pdf
- feature_plots_string/O43592.pdf
- feature_plots_string/O43615.pdf
- feature_plots_string/O43617.pdf
- feature_plots_string/O43670.pdf
- feature_plots_string/O43674.pdf
- feature_plots_string/O43681.pdf
- feature_plots_string/O43688.pdf
- feature_plots_string/O43707.pdf
- feature_plots_string/O43719.pdf
- feature_plots_string/O43752.pdf
- feature_plots_string/O43765.pdf
- feature_plots_string/O43776.pdf
- feature_plots_string/O43808.pdf
- feature_plots_string/O43818.pdf
- feature_plots_string/O43837.pdf
- feature_plots_string/O60220.pdf
- feature_plots_string/O60264.pdf
- feature_plots_string/O60271.pdf
- feature_plots_string/O60282.pdf
- feature_plots_string/O60285.pdf
- feature_plots_string/O60306.pdf
- feature_plots_string/O60337.pdf
- feature_plots_string/O60343.pdf
- feature_plots_string/O60502.pdf
- feature_plots_string/O60508.pdf
- feature_plots_string/O60516.pdf
- feature_plots_string/O60547.pdf
- feature_plots_string/O60573.pdf
- feature_plots_string/O60583.pdf
- feature_plots_string/O60637.pdf
- feature_plots_string/O60664.pdf
- feature_plots_string/O60678.pdf
- feature_plots_string/O60683.pdf
- feature_plots_string/O60739.pdf
- feature_plots_string/O60749.pdf
- feature_plots_string/O60783.pdf
- feature_plots_string/O60825.pdf
- feature_plots_string/O60830.pdf
- feature_plots_string/O60832.pdf
- feature_plots_string/O60841.pdf
- feature_plots_string/O60884.pdf
- feature_plots_string/O60885.pdf
- feature_plots_string/O60925.pdf
- feature_plots_string/O60930.pdf
- feature_plots_string/O60942.pdf
- feature_plots_string/O75027.pdf
- feature_plots_string/O75051.pdf
- feature_plots_string/O75081.pdf
- feature_plots_string/O75093.pdf
- feature_plots_string/O75146.pdf
- feature_plots_string/O75150.pdf
- feature_plots_string/O75170.pdf
- feature_plots_string/O75175.pdf
- feature_plots_string/O75197.pdf
- feature_plots_string/O75208.pdf
- feature_plots_string/O75251.pdf
- feature_plots_string/O75306.pdf
- feature_plots_string/O75312.pdf
- feature_plots_string/O75323.pdf
- feature_plots_string/O75326.pdf
- feature_plots_string/O75344.pdf
- feature_plots_string/O75379.pdf
- feature_plots_string/O75380.pdf
- feature_plots_string/O75381.pdf
- feature_plots_string/O75394.pdf
- feature_plots_string/O75400.pdf
- feature_plots_string/O75431.pdf
- feature_plots_string/O75436.pdf
- feature_plots_string/O75439.pdf
- feature_plots_string/O75446.pdf
- feature_plots_string/O75448.pdf
- feature_plots_string/O75460.pdf
- feature_plots_string/O75477.pdf
- feature_plots_string/O75489.pdf
- feature_plots_string/O75496.pdf
- feature_plots_string/O75506.pdf
- feature_plots_string/O75528.pdf
- feature_plots_string/O75529.pdf
- feature_plots_string/O75531.pdf
- feature_plots_string/O75534.pdf
- feature_plots_string/O75558.pdf
- feature_plots_string/O75575.pdf
- feature_plots_string/O75586.pdf
- feature_plots_string/O75663.pdf
- feature_plots_string/O75683.pdf
- feature_plots_string/O75691.pdf
- feature_plots_string/O75694.pdf
- feature_plots_string/O75764.pdf
- feature_plots_string/O75792.pdf
- feature_plots_string/O75817.pdf
- feature_plots_string/O75818.pdf
- feature_plots_string/O75821.pdf
- feature_plots_string/O75822.pdf
- feature_plots_string/O75845.pdf
- feature_plots_string/O75865.pdf
- feature_plots_string/O75874.pdf
- feature_plots_string/O75934.pdf
- feature_plots_string/O75947.pdf
- feature_plots_string/O75953.pdf
- feature_plots_string/O75964.pdf
- feature_plots_string/O76021.pdf
- feature_plots_string/O76062.pdf
- feature_plots_string/O76071.pdf
- feature_plots_string/O76094.pdf
- feature_plots_string/O94826.pdf
- feature_plots_string/O94856.pdf
- feature_plots_string/O94864.pdf
- feature_plots_string/O94874.pdf
- feature_plots_string/O94905.pdf
- feature_plots_string/O95059.pdf
- feature_plots_string/O95070.pdf
- feature_plots_string/O95081.pdf
- feature_plots_string/O95104.pdf
- feature_plots_string/O95163.pdf
- feature_plots_string/O95168.pdf
- feature_plots_string/O95182.pdf
- feature_plots_string/O95183.pdf
- feature_plots_string/O95190.pdf
- feature_plots_string/O95249.pdf
- feature_plots_string/O95271.pdf
- feature_plots_string/O95292.pdf
- feature_plots_string/O95295.pdf
- feature_plots_string/O95298.pdf
- feature_plots_string/O95347.pdf
- feature_plots_string/O95363.pdf
- feature_plots_string/O95373.pdf
- feature_plots_string/O95433.pdf
- feature_plots_string/O95453.pdf
- feature_plots_string/O95503.pdf
- feature_plots_string/O95551.pdf
- feature_plots_string/O95563.pdf
- feature_plots_string/O95628.pdf
- feature_plots_string/O95707.pdf
- feature_plots_string/O95721.pdf
- feature_plots_string/O95749.pdf
- feature_plots_string/O95757.pdf
- feature_plots_string/O95777.pdf
- feature_plots_string/O95793.pdf
- feature_plots_string/O95816.pdf
- feature_plots_string/O95905.pdf
- feature_plots_string/O95926.pdf
- feature_plots_string/O95931.pdf
- feature_plots_string/O95983.pdf
- feature_plots_string/O95997.pdf
- feature_plots_string/O96000.pdf
- feature_plots_string/O96008.pdf
- feature_plots_string/P00156.pdf
- feature_plots_string/P00167.pdf
- feature_plots_string/P00338.pdf
- feature_plots_string/P00387.pdf
- feature_plots_string/P00395.pdf
- feature_plots_string/P00403.pdf
- feature_plots_string/P00414.pdf
- feature_plots_string/P00846.pdf
- feature_plots_string/P03886.pdf
- feature_plots_string/P03891.pdf
- feature_plots_string/P03897.pdf
- feature_plots_string/P03901.pdf
- feature_plots_string/P03915.pdf
- feature_plots_string/P03923.pdf
- feature_plots_string/P04035.pdf
- feature_plots_string/P04053.pdf
- feature_plots_string/P04216.pdf
- feature_plots_string/P04233.pdf
- feature_plots_string/P04271.pdf
- feature_plots_string/P04843.pdf
- feature_plots_string/P04844.pdf
- feature_plots_string/P05023.pdf
- feature_plots_string/P05026.pdf
- feature_plots_string/P05062.pdf
- feature_plots_string/P05109.pdf
- feature_plots_string/P05141.pdf
- feature_plots_string/P05165.pdf
- feature_plots_string/P05166.pdf
- feature_plots_string/P05198.pdf
- feature_plots_string/P05386.pdf
- feature_plots_string/P05387.pdf
- feature_plots_string/P05455.pdf
- feature_plots_string/P05783.pdf
- feature_plots_string/P05787.pdf
- feature_plots_string/P06454.pdf
- feature_plots_string/P06702.pdf
- feature_plots_string/P06733.pdf
[truncated: 1,500 more entries]
