# Supplementary material for: Complex‐centric proteome profiling by SEC‐SWATH‐MS
Source: Mol Syst Biol. 2019 Jan 14;15(1):e8438. doi: 10.15252/msb.20188438 (PMC6346213; doi:10.15252/msb.20188438)
Supplement: Supplementary file 9 — Dataset EV8 [file MSB-15-e8438-s009.zip]

Archive with 1 entries (1 files):
- Dataset_EV8_complexes_collapsed.pdf
